# Supplementary material for: Gut Microbiome Contributes to Liver Fibrosis Impact on T Cell Receptor Immune Repertoire
Source: Front Microbiol. 2020 Nov 27;11:571847. doi: 10.3389/fmicb.2020.571847 (PMC7729130; doi:10.3389/fmicb.2020.571847)
Supplement: Supplementary file 1 [file Table_1.XLSX]

## Sheet: all.otus.profiling
OTU	Total_tags	S1_tags	S2_tags	S3_tags	S4_tags	S5_tags	S6_tags	S7_tags	S8_tags	S9_tags	S10_tags	C1_tags	C2_tags	C3_tags	C4_tags	C5_tags	C6_tags	C7_tags	C8_tags	C9_tags	C10_tags	S1_relative_abundance	S2_relative_abundance	S3_relative_abundance	S4_relative_abundance	S5_relative_abundance	S6_relative_abundance	S7_relative_abundance	S8_relative_abundance	S9_relative_abundance	S10_relative_abundance	C1_relative_abundance	C2_relative_abundance	C3_relative_abundance	C4_relative_abundance	C5_relative_abundance	C6_relative_abundance	C7_relative_abundance	C8_relative_abundance	C9_relative_abundance	C10_relative_abundance	Domain	Phylum	Class	Order	Family	Genus	Species
Otu000001	295776	1194	4093	1091	205	67	1467	10682	3709	168	114	40789	12165	49005	366	34025	48532	9400	39142	25924	13638	1.86054	6.63199	1.73917	0.297632	0.097611	2.15935	12.8332	6.46719	0.320666	0.160928	61.9348	20.2006	71.1568	0.563727	49.7209	68.184	13.6031	56.1522	42.9568	20.3206	Bacteria	Verrucomicrobia	Verrucomicrobiae	Verrucomicrobiales	Akkermansiaceae	Akkermansia
Otu000002	72357	1142	787	12628	11330	3106	711	10942	14022	4587	709	363	143	724	114	1348	503	184	1054	3445	4515	1.77951	1.2752	20.1304	16.4496	4.52506	1.04656	13.1456	24.4494	8.75532	1.00086	0.551186	0.237459	1.05127	0.175587	1.96984	0.706679	0.266273	1.51204	5.70846	6.72736	Bacteria	Bacteroidetes	Bacteroidia	Bacteroidales	Muribaculaceae
Otu000008	50186	28	25	149	319	2301	42	37	33	12	23	63	19873	9	6461	23	59	20702	24	3	0	0.043631	0.040508	0.237522	0.463144	3.35227	0.061822	0.044451	0.05754	0.022905	0.032468	0.09566	33.0001	0.013068	9.95148	0.03361	0.082891	29.9586	0.03443	0.004971	0	Bacteria	Firmicutes	Erysipelotrichia	Erysipelotrichales	Erysipelotrichaceae	Turicibacter
Otu000005	46688	1561	1172	387	353	117	1054	4418	88	89	85	4013	1296	3396	103	6084	3657	1112	3667	6642	7394	2.43241	1.89902	0.61692	0.512508	0.170455	1.55144	5.30774	0.153441	0.169877	0.11999	6.09341	2.15207	4.9311	0.158645	8.89058	5.13782	1.60922	5.26059	11.006	11.0171	Bacteria	Bacteroidetes	Bacteroidia	Bacteroidales	Muribaculaceae
Otu000012	40001	17563	19407	647	141	221	111	56	110	77	767	41	35	24	292	31	29	73	37	2	337	27.3674	31.4457	1.03139	0.204713	0.32197	0.163387	0.067278	0.191801	0.146972	1.08274	0.062255	0.058119	0.034849	0.44975	0.0453	0.040743	0.105641	0.053079	0.003314	0.502131	Bacteria	Firmicutes	Clostridia	Clostridiales	Lachnospiraceae	Lachnospiraceae_NK4A136_group
Otu000004	39993	694	269	974	3026	1153	1300	645	81	165	413	127	4958	29	16258	196	118	9466	33	30	58	1.08142	0.435868	1.55266	4.39334	1.67978	1.91354	0.774896	0.141236	0.31494	0.583012	0.192839	8.23301	0.042109	25.0412	0.286416	0.165782	13.6986	0.047341	0.049711	0.08642	Bacteria	Firmicutes	Bacilli	Lactobacillales	Lactobacillaceae	Lactobacillus	Lactobacillus_murinus
Otu000006	33070	3375	3509	2601	1798	7588	125	2920	3959	6497	213	36	11	38	66	64	38	18	49	76	89	5.25906	5.68572	4.14628	2.61045	11.0548	0.183994	3.50806	6.90311	12.401	0.300682	0.054663	0.018266	0.055177	0.101656	0.093523	0.053387	0.026048	0.070294	0.125934	0.13261	Bacteria	Bacteroidetes	Bacteroidia	Bacteroidales	Prevotellaceae	Alloprevotella
Otu000009	27902	1790	1578	5975	5781	3663	628	3858	69	62	217	278	86	362	16	444	295	82	502	540	1676	2.78925	2.55687	9.5248	8.39322	5.33654	0.924386	4.63496	0.120312	0.118341	0.306328	0.42212	0.142807	0.525636	0.024644	0.648819	0.414454	0.118665	0.720157	0.894795	2.49724	Bacteria	Bacteroidetes	Bacteroidia	Bacteroidales	Muribaculaceae
Otu000011	23748	73	55	75	71	56	44	77	45	45	33	4811	620	3020	17	4883	4889	974	3956	2	2	0.113751	0.089118	0.119558	0.103082	0.081585	0.064766	0.092507	0.078464	0.085893	0.046585	7.30511	1.02954	4.38514	0.026184	7.13555	6.86869	1.40951	5.67518	0.003314	0.00298	Bacteria	Bacteroidetes	Bacteroidia	Bacteroidales	Muribaculaceae
Otu000007	22463	1883	1842	981	955	779	237	1919	1654	3400	1490	278	139	282	36	105	242	96	403	2232	3510	2.93416	2.98464	1.56382	1.38653	1.13491	0.348853	2.30546	2.884	6.48966	2.10336	0.42212	0.230816	0.409473	0.055449	0.153437	0.339993	0.138925	0.578134	3.69849	5.22991	Bacteria	Bacteroidetes	Bacteroidia	Bacteroidales	Muribaculaceae
Otu000025	21760	24	20	92	347	28	27	8	13	13	17	36	164	3	19973	39	26	914	16	0	0	0.037398	0.032407	0.146658	0.503797	0.040793	0.039743	0.009611	0.022667	0.024813	0.023998	0.054663	0.27233	0.004356	30.7632	0.056991	0.036528	1.32268	0.022953	0	0	Bacteria	Firmicutes	Clostridia	Clostridiales	Peptostreptococcaceae	Romboutsia
Otu000014	21320	49	35	370	935	25	7138	6983	406	161	21	65	2237	14	103	37	30	2239	38	188	246	0.076354	0.056711	0.58982	1.35749	0.036422	10.5068	8.3893	0.707921	0.307305	0.029645	0.098697	3.71465	0.020328	0.158645	0.054068	0.042148	3.24014	0.054514	0.311521	0.366541	Bacteria	Firmicutes	Erysipelotrichia	Erysipelotrichales	Erysipelotrichaceae	Dubosiella
Otu000003	20197	169	219	41	58	2806	3354	3619	21	15	374	63	2934	7	159	22	88	4427	15	853	953	0.263342	0.354851	0.065358	0.084208	4.088	4.93693	4.34783	0.036617	0.028631	0.527958	0.09566	4.87205	0.010164	0.244898	0.032149	0.123634	6.40647	0.021519	1.41345	1.41997	Bacteria	Firmicutes	Bacilli	Lactobacillales	Lactobacillaceae	Lactobacillus	Lactobacillus_gasseri
Otu000010	19589	1917	1905	642	630	3135	950	1535	676	275	2992	23	115	109	50	30	29	64	106	2174	2232	2.98714	3.08672	1.02342	0.914674	4.56731	1.39835	1.84413	1.17871	0.524899	4.22366	0.034924	0.190963	0.158272	0.077012	0.043839	0.040743	0.092617	0.152065	3.60238	3.32569	Bacteria	Bacteroidetes	Bacteroidia	Bacteroidales	Muribaculaceae
Otu000017	18731	78	65	2159	2182	5515	24	60	27	36	1862	719	132	787	12	998	783	22	1010	882	1378	0.121543	0.105321	3.44168	3.16797	8.03467	0.035327	0.072083	0.047079	0.068714	2.6285	1.09174	0.219193	1.14275	0.018483	1.45838	1.10006	0.031837	1.44892	1.4615	2.05322	Bacteria	Bacteroidetes	Bacteroidia	Bacteroidales	Muribaculaceae
Otu000013	16891	639	548	1471	1828	2186	112	1851	623	725	762	148	34	458	33	86	92	21	905	910	3459	0.995715	0.887938	2.34493	2.65401	3.18473	0.164859	2.22377	1.08629	1.38383	1.07568	0.224726	0.056459	0.665031	0.050828	0.125672	0.129253	0.03039	1.29829	1.5079	5.15392	Bacteria	Bacteroidetes	Bacteroidia	Bacteroidales	Muribaculaceae
Otu000024	15315	320	375	564	1248	151	6984	4632	25	22	73	72	46	75	17	71	113	429	87	2	9	0.498637	0.607622	0.899077	1.81193	0.219988	10.2801	5.56483	0.043591	0.041992	0.103051	0.109326	0.076385	0.108902	0.026184	0.103753	0.158757	0.620821	0.124808	0.003314	0.01341	Bacteria	Actinobacteria	Coriobacteriia	Coriobacteriales	Atopobiaceae	Coriobacteriaceae_UCG-002
Otu000015	15194	797	748	896	655	3067	534	2576	903	860	2074	63	8	52	15	46	56	13	60	813	958	1.24192	1.212	1.42832	0.950971	4.46824	0.786022	3.09478	1.57452	1.6415	2.92777	0.09566	0.013284	0.075506	0.023104	0.06722	0.078676	0.018813	0.086075	1.34716	1.42742	Bacteria	Bacteroidetes	Bacteroidia	Bacteroidales	Muribaculaceae
Otu000020	14935	903	633	135	91	866	400	2943	2137	3961	2662	25	6	26	25	30	23	22	31	1	15	1.40709	1.02567	0.215205	0.13212	1.26165	0.588781	3.53569	3.72618	7.56046	3.75782	0.03796	0.009963	0.037753	0.038506	0.043839	0.032313	0.031837	0.044472	0.001657	0.02235	Bacteria	Bacteroidetes	Bacteroidia	Bacteroidales	Muribaculaceae
Otu000018	14644	753	836	892	1152	400	388	1183	793	1016	1045	750	62	679	45	516	648	100	1164	794	1428	1.17335	1.35459	1.42194	1.67255	0.582751	0.571117	1.42124	1.38271	1.93926	1.47518	1.13881	0.102954	0.98593	0.069311	0.754033	0.910394	0.144714	1.66985	1.31568	2.12772	Bacteria	Bacteroidetes	Bacteroidia	Bacteroidales	Muribaculaceae
Otu000021	13270	695	669	670	587	1156	204	1777	1217	996	2597	125	30	91	15	261	154	13	125	706	1182	1.08298	1.084	1.06805	0.852244	1.68415	0.300278	2.13487	2.12202	1.90109	3.66606	0.189802	0.049817	0.132135	0.023104	0.381401	0.216359	0.018813	0.179322	1.16986	1.76118	Bacteria	Bacteroidetes	Bacteroidia	Bacteroidales	Muribaculaceae
Otu000026	12593	669	585	1606	2235	708	135	776	596	1285	1925	161	42	134	29	240	129	59	198	456	625	1.04246	0.94789	2.56014	3.24492	1.03147	0.198714	0.932278	1.03921	2.45271	2.71743	0.244465	0.069743	0.194572	0.044667	0.350713	0.181236	0.085381	0.284046	0.755605	0.931251	Bacteria	Bacteroidetes	Bacteroidia	Bacteroidales	Muribaculaceae
Otu000023	12326	770	753	900	1182	1953	179	2294	1074	1079	261	176	203	196	57	290	124	30	326	123	356	1.19984	1.2201	1.4347	1.7161	2.84528	0.263479	2.75599	1.87268	2.05951	0.368441	0.267242	0.337092	0.284598	0.087794	0.423778	0.174211	0.043414	0.467672	0.203814	0.530441	Bacteria	Bacteroidetes	Bacteroidia	Bacteroidales	Muribaculaceae
Otu000030	9733	45	54	457	444	3939	17	20	10	30	768	52	11	287	6	199	48	16	460	1142	1728	0.070121	0.087498	0.728507	0.644627	5.73864	0.025023	0.024028	0.017436	0.057262	1.08415	0.078958	0.018266	0.416733	0.009241	0.2908	0.067437	0.023154	0.659905	1.89233	2.57472	Bacteria	Bacteroidetes	Bacteroidia	Bacteroidales	Muribaculaceae
Otu000033	9334	383	318	1193	1620	258	65	672	326	339	399	587	43	347	3	643	507	33	574	353	671	0.596806	0.515263	1.90177	2.35202	0.375874	0.095677	0.807333	0.568429	0.647058	0.563249	0.891312	0.071404	0.503855	0.004621	0.939619	0.712299	0.047755	0.823447	0.584931	0.999791	Bacteria	Bacteroidetes	Bacteroidia	Bacteroidales	Muribaculaceae
Otu000039	9318	59	59	10	12	66	6940	1559	5	7	15	3	204	1	23	6	7	306	4	7	25	0.091936	0.095599	0.015941	0.017422	0.096154	10.2153	1.87296	0.008718	0.013361	0.021175	0.004555	0.338752	0.001452	0.035425	0.008768	0.009834	0.442824	0.005738	0.011599	0.03725	Bacteria	Actinobacteria	Actinobacteria	Bifidobacteriales	Bifidobacteriaceae	Bifidobacterium
Otu000027	8805	58	85	34	88	19	44	21	10	10	8	1322	79	846	3	1362	1227	58	1269	970	1292	0.090378	0.137728	0.0542	0.127764	0.027681	0.064766	0.025229	0.017436	0.019087	0.011293	2.00735	0.131183	1.22842	0.004621	1.9903	1.72385	0.083934	1.82048	1.60732	1.92508	Bacteria	Bacteroidetes	Bacteroidia	Bacteroidales	Muribaculaceae
Otu000044	8020	4	5	13	17	10	4	8	10	4	4	501	85	592	2	4515	1170	172	904	0	0	0.006233	0.008102	0.020723	0.024682	0.014569	0.005888	0.009611	0.017436	0.007635	0.005647	0.760728	0.141147	0.859603	0.00308	6.59779	1.64377	0.248907	1.29686	0	0	Bacteria	Bacteroidetes	Bacteroidia	Bacteroidales	Prevotellaceae	Prevotellaceae_NK3B31_group
Otu000032	7127	191	222	1100	1148	1468	119	256	15	13	521	31	11	244	11	14	28	2	428	442	863	0.297624	0.359712	1.75352	1.66674	2.13869	0.175162	0.307556	0.026155	0.024813	0.735471	0.047071	0.018266	0.354296	0.016943	0.020458	0.039338	0.002894	0.613999	0.732407	1.28587	Bacteria	Bacteroidetes	Bacteroidia	Bacteroidales	Muribaculaceae
Otu000028	7034	213	172	53	56	576	128	66	690	1791	3061	18	24	8	5	10	5	1	13	67	77	0.331905	0.278696	0.084488	0.081304	0.839161	0.18841	0.079292	1.20312	3.41853	4.32107	0.027332	0.039853	0.011616	0.007701	0.014613	0.007025	0.001447	0.018649	0.111021	0.11473	Bacteria	Bacteroidetes	Bacteroidia	Bacteroidales	Muribaculaceae
Otu000041	6372	43	29	1126	656	1528	15	26	467	302	87	73	15	91	5	286	85	3	99	416	1020	0.067004	0.046989	1.79497	0.952422	2.22611	0.022079	0.031236	0.814284	0.576435	0.122814	0.110845	0.024908	0.132135	0.007701	0.417933	0.119419	0.004341	0.142023	0.689324	1.5198	Bacteria	Bacteroidetes	Bacteroidia	Bacteroidales	Muribaculaceae
Otu000048	6188	33	28	97	54	31	9	8	1006	3773	46	38	92	13	13	15	15	891	25	0	1	0.051422	0.045369	0.154628	0.078401	0.045163	0.013248	0.009611	1.75411	7.20162	0.064936	0.0577	0.152771	0.018876	0.020023	0.02192	0.021074	1.2894	0.035864	0	0.00149	Bacteria	Firmicutes	Clostridia	Clostridiales	Lachnospiraceae	Roseburia
Otu000047	5759	28	18	276	2073	11	1972	830	46	35	84	17	21	10	4	10	14	184	39	10	77	0.043631	0.029166	0.439974	3.00971	0.016026	2.90269	0.997153	0.080208	0.066805	0.118579	0.025813	0.034872	0.01452	0.006161	0.014613	0.019669	0.266273	0.055948	0.01657	0.11473	Bacteria	Actinobacteria	Coriobacteriia	Coriobacteriales	Eggerthellaceae	Adlercreutzia
Otu000052	5732	19	5	430	932	12	14	3	12	145	4119	1	1	0	2	15	5	5	4	3	5	0.029607	0.008102	0.685467	1.35314	0.017483	0.020607	0.003604	0.020924	0.276765	5.81459	0.001518	0.001661	0	0.00308	0.02192	0.007025	0.007236	0.005738	0.004971	0.00745	Bacteria	Firmicutes	Clostridia	Clostridiales	Lachnospiraceae	Lachnospiraceae_NK4A136_group	Clostridiales_bacterium_CIEAF_020
Otu000064	5185	4	6	121	318	3	4	5	2	0	4	69	1925	4	411	25	72	2163	48	1	0	0.006233	0.009722	0.192887	0.461693	0.004371	0.005888	0.006007	0.003487	0	0.005647	0.104771	3.19656	0.005808	0.633038	0.036533	0.101155	3.13015	0.06886	0.001657	0	Bacteria	Firmicutes	Clostridia	Clostridiales	Clostridiaceae_1	Clostridium_sensu_stricto_1
Otu000040	5006	659	507	252	124	415	15	531	255	121	37	80	47	156	18	296	102	60	326	302	703	1.02688	0.821505	0.401715	0.180031	0.604604	0.022079	0.637937	0.44463	0.230956	0.052231	0.121473	0.078046	0.226517	0.027724	0.432546	0.143303	0.086828	0.467672	0.500423	1.04747	Bacteria	Bacteroidetes	Bacteroidia	Bacteroidales	Muribaculaceae	Muribaculum
Otu000031	5004	33	29	1472	1647	206	98	63	741	624	8	1	0	6	11	8	2	1	7	28	19	0.051422	0.046989	2.34653	2.39122	0.300117	0.144251	0.075687	1.29204	1.19104	0.011293	0.001518	0	0.008712	0.016943	0.01169	0.00281	0.001447	0.010042	0.046397	0.02831	Bacteria	Bacteroidetes	Bacteroidia	Bacteroidales	Muribaculaceae
Otu000046	4931	420	350	369	507	170	36	58	230	516	683	224	108	143	2	180	192	12	194	179	358	0.65446	0.567114	0.588226	0.736095	0.247669	0.05299	0.069681	0.401039	0.984902	0.964158	0.340126	0.179339	0.207641	0.00308	0.263035	0.269746	0.017366	0.278308	0.296608	0.533421	Bacteria	Bacteroidetes	Bacteroidia	Bacteroidales	Muribaculaceae
Otu000066	4922	13	11	19	14	15	4	10	12	6	18	757	154	851	0	1013	867	40	1118	0	0	0.020257	0.017824	0.030288	0.020326	0.021853	0.005888	0.012014	0.020924	0.011452	0.02541	1.14944	0.255725	1.23568	0	1.4803	1.21807	0.057885	1.60386	0	0	Bacteria	Bacteroidetes	Bacteroidia	Bacteroidales	Muribaculaceae
Otu000037	4896	715	645	101	120	388	243	460	283	301	1484	11	1	27	11	36	12	3	29	13	13	1.11414	1.04511	0.161005	0.174224	0.565268	0.357684	0.552639	0.493453	0.574526	2.09489	0.016703	0.001661	0.039205	0.016943	0.052607	0.016859	0.004341	0.041603	0.021541	0.01937	Bacteria	Bacteroidetes	Bacteroidia	Bacteroidales	Muribaculaceae
Otu000042	4830	23	26	740	573	17	8	6	69	125	438	106	52	126	2	261	81	39	218	495	1425	0.03584	0.042128	1.17964	0.831918	0.024767	0.011776	0.007208	0.120312	0.238591	0.618303	0.160952	0.086349	0.182956	0.00308	0.381401	0.113799	0.056438	0.312738	0.820229	2.12325	Bacteria	Bacteroidetes	Bacteroidia	Bacteroidales	Muribaculaceae
Otu000038	4505	12	23	50	16	93	5	362	349	22	2819	53	5	10	4	42	14	13	133	73	407	0.018699	0.037267	0.079705	0.02323	0.13549	0.00736	0.434903	0.608533	0.041992	3.97945	0.080476	0.008303	0.01452	0.006161	0.061375	0.019669	0.018813	0.190799	0.120963	0.606431	Bacteria	Epsilonbacteraeota	Campylobacteria	Campylobacterales	Helicobacteraceae	Helicobacter	Helicobacter_mastomyrinus
Otu000056	4351	13	13	103	166	12	72	10	173	292	1916	445	77	93	12	41	353	252	198	14	96	0.020257	0.021064	0.164193	0.241009	0.017483	0.105981	0.012014	0.301651	0.557348	2.70472	0.675696	0.127862	0.135039	0.018483	0.059913	0.49594	0.364678	0.284046	0.023198	0.14304	Bacteria	Firmicutes	Clostridia	Clostridiales	Ruminococcaceae	Ruminococcaceae_UCG-014
Otu000019	4277	12	142	157	138	283	5	25	301	1001	183	96	11	90	1	208	69	8	169	247	1131	0.018699	0.230086	0.250275	0.200357	0.412296	0.00736	0.030035	0.524838	1.91063	0.258332	0.145768	0.018266	0.130683	0.00154	0.303951	0.09694	0.011577	0.242443	0.409286	1.68519	Bacteria	Bacteroidetes	Bacteroidia	Bacteroidales	Bacteroidaceae	Bacteroides	Bacteroides_acidifaciens
Otu000022	4276	47	44	31	47	32	41	72	38	35	8	95	3	340	6	371	71	13	554	83	2345	0.073237	0.071294	0.049417	0.068238	0.04662	0.06035	0.0865	0.066259	0.066805	0.011293	0.14425	0.004982	0.493691	0.009241	0.542144	0.09975	0.018813	0.794755	0.137533	3.49405	Bacteria	Bacteroidetes	Bacteroidia	Bacteroidales	Prevotellaceae	Alloprevotella
Otu000055	4274	139	107	678	120	426	5	22	344	189	1498	105	16	10	9	150	24	14	126	130	162	0.216595	0.173375	1.08081	0.174224	0.620629	0.00736	0.026431	0.599815	0.360749	2.11465	0.159434	0.026569	0.01452	0.013862	0.219196	0.033718	0.02026	0.180757	0.215414	0.24138	Bacteria	Firmicutes	Clostridia	Clostridiales	Ruminococcaceae	Intestinimonas
Otu000050	4273	212	161	570	887	402	170	283	109	131	187	124	75	107	5	90	88	80	181	170	241	0.330347	0.260872	0.908642	1.2878	0.585664	0.250232	0.339993	0.190058	0.250043	0.263979	0.188284	0.124541	0.155367	0.007701	0.131517	0.123634	0.115771	0.259658	0.281695	0.359091	Bacteria	Bacteroidetes	Bacteroidia	Bacteroidales	Muribaculaceae
Otu000073	4236	1866	624	291	124	17	20	0	355	828	11	2	1	2	15	2	3	2	0	3	70	2.90767	1.01108	0.463885	0.180031	0.024767	0.029439	0	0.618995	1.58042	0.015528	0.003037	0.001661	0.002904	0.023104	0.002923	0.004215	0.002894	0	0.004971	0.1043	Bacteria	Firmicutes	Clostridia	Clostridiales	Lachnospiraceae	Lachnospiraceae_NK4A136_group
Otu000061	4072	16	10	1563	1435	52	22	18	10	10	905	5	0	0	4	6	2	0	2	7	5	0.024932	0.016203	2.49159	2.08342	0.075758	0.032383	0.021625	0.017436	0.019087	1.27754	0.007592	0	0	0.006161	0.008768	0.00281	0	0.002869	0.011599	0.00745	Bacteria	Bacteroidetes	Bacteroidia	Bacteroidales	Muribaculaceae
Otu000049	4009	324	350	22	24	99	22	23	33	176	1467	97	15	318	7	232	88	42	669	0	1	0.504869	0.567114	0.03507	0.034845	0.144231	0.032383	0.027632	0.05754	0.335936	2.07089	0.147287	0.024908	0.461746	0.010782	0.339023	0.123634	0.06078	0.959731	0	0.00149	Bacteria	Bacteroidetes	Bacteroidia	Bacteroidales	Muribaculaceae
Otu000034	3813	131	13	1	12	162	272	326	17	3	70	6	757	0	95	3	7	1781	3	26	128	0.204129	0.021064	0.001594	0.017422	0.236014	0.400371	0.391653	0.029642	0.005726	0.098816	0.009111	1.25704	0	0.146323	0.004384	0.009834	2.57735	0.004304	0.043083	0.19072	Bacteria	Firmicutes	Bacilli	Lactobacillales	Lactobacillaceae	Lactobacillus	Lactobacillus_reuteri
Otu000051	3683	1293	1234	31	34	131	111	687	12	6	100	2	1	1	17	7	2	2	6	0	6	2.0148	1.99948	0.049417	0.049363	0.190851	0.163387	0.825354	0.020924	0.011452	0.141165	0.003037	0.001661	0.001452	0.026184	0.010229	0.00281	0.002894	0.008607	0	0.00894	Bacteria	Bacteroidetes	Bacteroidia	Bacteroidales	Muribaculaceae
Otu000057	3624	744	549	452	38	984	10	15	139	33	20	103	10	34	2	116	37	54	181	21	82	1.15933	0.889559	0.720537	0.055171	1.43357	0.01472	0.018021	0.242367	0.062988	0.028233	0.156397	0.016606	0.049369	0.00308	0.169511	0.051982	0.078145	0.259658	0.034798	0.12218	Bacteria	Firmicutes	Clostridia	Clostridiales	Ruminococcaceae	Ruminiclostridium
Otu000045	3476	106	81	81	37	85	85	22	1735	81	77	74	15	16	25	53	36	35	30	794	8	0.165173	0.131246	0.129123	0.053719	0.123834	0.125116	0.026431	3.02523	0.154607	0.108697	0.112363	0.024908	0.023233	0.038506	0.077449	0.050577	0.05065	0.043037	1.31568	0.01192	Bacteria	Firmicutes	Clostridia	Clostridiales	Lachnospiraceae	Lachnoclostridium
Otu000072	3458	31	25	201	1797	42	169	89	34	43	97	5	175	15	2	14	6	471	7	52	183	0.048305	0.040508	0.320416	2.609	0.061189	0.24876	0.106924	0.059284	0.082075	0.13693	0.007592	0.290596	0.02178	0.00308	0.020458	0.00843	0.681601	0.010042	0.086165	0.27267	Bacteria	Actinobacteria	Coriobacteriia	Coriobacteriales	Eggerthellaceae	Enterorhabdus
Otu000035	3179	8	8	8	6	6	138	72	2	3	7	5	416	1	2189	1	3	296	2	0	8	0.012466	0.012963	0.012753	0.008711	0.008741	0.203129	0.0865	0.003487	0.005726	0.009882	0.007592	0.690789	0.001452	3.37158	0.001461	0.004215	0.428352	0.002869	0	0.01192	Bacteria	Cyanobacteria	Oxyphotobacteria	Chloroplast
Otu000060	3032	2	7	54	147	1	821	1177	56	22	3	6	359	1	10	5	4	305	5	14	33	0.003116	0.011342	0.086082	0.213424	0.001457	1.20847	1.41403	0.097644	0.041992	0.004235	0.009111	0.596138	0.001452	0.015402	0.007307	0.00562	0.441377	0.007173	0.023198	0.04917	Bacteria	Firmicutes	Erysipelotrichia	Erysipelotrichales	Erysipelotrichaceae	Dubosiella
Otu000078	2952	284	299	65	154	20	35	20	121	707	12	5	71	47	4	22	5	357	117	206	401	0.44254	0.484477	0.103617	0.223587	0.029138	0.051518	0.024028	0.210981	1.34947	0.01694	0.007592	0.117899	0.068246	0.006161	0.032149	0.007025	0.516628	0.167845	0.341348	0.597491	Bacteria	Firmicutes	Clostridia	Clostridiales	Ruminococcaceae	Ruminiclostridium_5
Otu000065	2941	0	1	2	1	455	95	2	2	0	1	395	960	76	90	43	28	244	544	1	1	0	0.00162	0.003188	0.001452	0.662879	0.139835	0.002403	0.003487	0	0.001412	0.599775	1.59413	0.110354	0.138621	0.062836	0.039338	0.353101	0.780409	0.001657	0.00149	Bacteria	Proteobacteria	Deltaproteobacteria	Desulfovibrionales	Desulfovibrionaceae	Desulfovibrio
Otu000062	2806	15	13	456	824	418	16	2	230	295	325	2	2	2	32	4	1	2	7	139	21	0.023374	0.021064	0.726913	1.19633	0.608974	0.023551	0.002403	0.401039	0.563074	0.458787	0.003037	0.003321	0.002904	0.049288	0.005845	0.001405	0.002894	0.010042	0.230327	0.03129	Bacteria	Firmicutes	Clostridia	Clostridiales	Lachnospiraceae	Lachnospiraceae_NK4A136_group	Lachnospiraceae_bacterium_DW17
Otu000075	2796	232	199	62	54	19	18	258	129	39	18	282	36	253	12	231	193	28	564	2	167	0.361511	0.322445	0.098835	0.078401	0.027681	0.026495	0.309958	0.224931	0.07444	0.02541	0.428194	0.05978	0.367364	0.018483	0.337561	0.271151	0.04052	0.809101	0.003314	0.24883	Bacteria	Firmicutes	Clostridia	Clostridiales	Lachnospiraceae	Eubacterium_fissicatena_group
Otu000079	2788	984	792	159	14	76	6	4	65	61	370	20	24	11	40	31	6	41	39	23	22	1.53331	1.2833	0.253463	0.020326	0.110723	0.008832	0.004806	0.113337	0.116432	0.522311	0.030368	0.039853	0.015972	0.06161	0.0453	0.00843	0.059333	0.055948	0.038112	0.03278	Bacteria	Firmicutes	Clostridia	Clostridiales	Ruminococcaceae	Ruminiclostridium
Otu000059	2782	104	53	16	17	7	77	256	3	3	5	210	91	172	5	354	206	51	223	343	586	0.162057	0.085877	0.025506	0.024682	0.010198	0.11334	0.307556	0.005231	0.005726	0.007058	0.318868	0.15111	0.24975	0.007701	0.517302	0.289415	0.073804	0.31991	0.568361	0.873141	Bacteria	Bacteroidetes	Bacteroidia	Bacteroidales	Muribaculaceae
Otu000067	2778	234	248	628	740	140	29	9	187	70	78	9	42	2	15	51	6	80	44	147	19	0.364628	0.401841	1.0011	1.07438	0.203963	0.042687	0.010812	0.326062	0.133611	0.110109	0.013666	0.069743	0.002904	0.023104	0.074527	0.00843	0.115771	0.063121	0.243583	0.02831	Bacteria	Firmicutes	Clostridia	Clostridiales	Lachnospiraceae
Otu000084	2729	576	431	26	2	594	4	18	192	63	180	34	53	12	12	180	10	68	78	44	152	0.897546	0.69836	0.041447	0.002904	0.865385	0.005888	0.021625	0.334781	0.12025	0.254097	0.051626	0.088009	0.017424	0.018483	0.263035	0.014049	0.098405	0.111897	0.072909	0.22648	Bacteria	Firmicutes	Clostridia	Clostridiales	Lachnospiraceae	Eubacterium_xylanophilum_group
Otu000058	2710	13	1	30	17	86	6	4	66	2	54	97	0	105	0	310	52	1	210	357	1299	0.020257	0.00162	0.047823	0.024682	0.125291	0.008832	0.004806	0.115081	0.003817	0.076229	0.147287	0	0.152463	0	0.453004	0.073056	0.001447	0.301261	0.591559	1.93551	Bacteria	Bacteroidetes	Bacteroidia	Bacteroidales	Tannerellaceae	Parabacteroides
Otu000063	2666	5	4	24	92	2	842	800	44	19	2	7	368	0	4	2	5	380	3	19	44	0.007791	0.006481	0.038259	0.133571	0.002914	1.23938	0.961111	0.076721	0.036266	0.002823	0.010629	0.611083	0	0.006161	0.002923	0.007025	0.549912	0.004304	0.031484	0.06556	Bacteria	Firmicutes	Erysipelotrichia	Erysipelotrichales	Erysipelotrichaceae	Dubosiella
Otu000090	2606	4	4	8	13	2	2	1	2	36	0	739	80	2	2	887	815	7	1	1	0	0.006233	0.006481	0.012753	0.018874	0.002914	0.002944	0.001201	0.003487	0.068714	0	1.12211	0.132844	0.002904	0.00308	1.29618	1.14502	0.01013	0.001435	0.001657	0	Bacteria	Firmicutes	Clostridia	Clostridiales	Ruminococcaceae	Ruminococcaceae_UCG-014
Otu000080	2605	275	216	152	27	63	3	7	364	272	622	70	6	35	6	108	6	13	224	90	46	0.428516	0.34999	0.242304	0.0392	0.091783	0.004416	0.00841	0.634688	0.519173	0.878047	0.106289	0.009963	0.050821	0.009241	0.157821	0.00843	0.018813	0.321345	0.149133	0.06854	Bacteria	Firmicutes	Clostridia	Clostridiales	Ruminococcaceae
Otu000029	2542	406	486	39	28	58	84	16	886	276	87	16	7	4	5	7	5	18	14	81	19	0.632645	0.787478	0.06217	0.040652	0.084499	0.123644	0.019222	1.54487	0.526808	0.122814	0.024295	0.011624	0.005808	0.007701	0.010229	0.007025	0.026048	0.020084	0.134219	0.02831	Bacteria	Firmicutes	Clostridia	Clostridiales	Lachnospiraceae
Otu000053	2522	1	2	421	321	305	13	11	212	92	217	108	159	194	13	184	109	16	140	2	2	0.001558	0.003241	0.67112	0.466048	0.444347	0.019135	0.013215	0.369654	0.175603	0.306328	0.163989	0.264027	0.281694	0.020023	0.26888	0.153137	0.023154	0.200841	0.003314	0.00298	Bacteria	Proteobacteria	Gammaproteobacteria	Betaproteobacteriales	Burkholderiaceae	Parasutterella
Otu000068	2508	5	3	18	29	3	1125	1018	25	12	3	3	129	2	12	0	3	102	1	4	11	0.007791	0.004861	0.028694	0.042104	0.004371	1.65595	1.22301	0.043591	0.022905	0.004235	0.004555	0.214211	0.002904	0.018483	0	0.004215	0.147608	0.001435	0.006628	0.01639	Bacteria	Firmicutes	Erysipelotrichia	Erysipelotrichales	Erysipelotrichaceae	Dubosiella
Otu000094	2441	2	1	243	59	1	5	0	0	2	2123	2	0	1	0	0	1	1	0	0	0	0.003116	0.00162	0.387368	0.08566	0.001457	0.00736	0	0	0.003817	2.99694	0.003037	0	0.001452	0	0	0.001405	0.001447	0	0	0	Bacteria	Firmicutes	Clostridia	Clostridiales	Lachnospiraceae	Blautia
Otu000043	2440	554	600	205	74	308	6	86	82	170	109	135	0	7	19	2	62	2	11	2	6	0.863265	0.972195	0.326792	0.107438	0.448718	0.008832	0.103319	0.142979	0.324483	0.15387	0.204986	0	0.010164	0.029265	0.002923	0.087106	0.002894	0.01578	0.003314	0.00894	Bacteria	Bacteroidetes	Bacteroidia	Bacteroidales	Tannerellaceae	Parabacteroides
Otu000087	2218	560	409	242	33	14	3	4	133	162	427	17	36	20	12	24	3	13	61	21	24	0.872614	0.662713	0.385774	0.047911	0.020396	0.004416	0.004806	0.231905	0.309213	0.602775	0.025813	0.05978	0.029041	0.018483	0.035071	0.004215	0.018813	0.087509	0.034798	0.03576	Bacteria	Firmicutes	Clostridia	Clostridiales	Ruminococcaceae	Oscillibacter
Otu000074	2039	13	14	67	463	101	32	9	10	26	270	2	0	1	932	5	0	77	3	1	13	0.020257	0.022685	0.106805	0.672213	0.147145	0.047102	0.010812	0.017436	0.049627	0.381146	0.003037	0	0.001452	1.4355	0.007307	0	0.111429	0.004304	0.001657	0.01937	Bacteria	Firmicutes	Clostridia	Clostridiales	Clostridiaceae_1	Candidatus_Arthromitus
Otu000083	2032	118	109	150	130	185	49	22	146	184	232	41	33	22	27	61	21	23	93	165	221	0.183872	0.176615	0.239116	0.188742	0.269522	0.072126	0.026431	0.254573	0.351205	0.327503	0.062255	0.054798	0.031945	0.041586	0.08914	0.029503	0.033284	0.133416	0.27341	0.32929	Bacteria	Firmicutes	Clostridia	Clostridiales	Ruminococcaceae	Ruminiclostridium_9
Otu000109	2031	1	0	1	1	0	1	2	1	0	0	99	364	81	11	28	79	1271	88	0	3	0.001558	0	0.001594	0.001452	0	0.001472	0.002403	0.001744	0	0	0.150323	0.60444	0.117615	0.016943	0.040917	0.110989	1.83931	0.126243	0	0.00447	Bacteria	Firmicutes	Clostridia	Clostridiales	Ruminococcaceae	Ruminococcaceae_UCG-014
Otu000071	1955	11	2	5	3	13	602	28	1	3	7	0	358	2	728	7	9	139	1	0	36	0.017141	0.003241	0.007971	0.004356	0.018939	0.886115	0.033639	0.001744	0.005726	0.009882	0	0.594477	0.002904	1.12129	0.010229	0.012644	0.201152	0.001435	0	0.05364	Bacteria	Proteobacteria	Gammaproteobacteria	Enterobacteriales	Enterobacteriaceae
Otu000104	1921	3	5	108	1340	12	12	30	46	275	52	2	5	0	1	1	2	11	0	9	7	0.004675	0.008102	0.172164	1.9455	0.017483	0.017663	0.036042	0.080208	0.524899	0.073406	0.003037	0.008303	0	0.00154	0.001461	0.00281	0.015918	0	0.014913	0.01043	Bacteria	Actinobacteria	Coriobacteriia	Coriobacteriales	Eggerthellaceae	Enterorhabdus
Otu000089	1904	692	392	206	256	3	7	5	7	2	194	2	17	4	1	4	1	75	19	15	2	1.0783	0.635168	0.328386	0.371677	0.004371	0.010304	0.006007	0.012206	0.003817	0.27386	0.003037	0.028229	0.005808	0.00154	0.005845	0.001405	0.108535	0.027257	0.024855	0.00298	Bacteria	Firmicutes	Clostridia	Clostridiales	Ruminococcaceae	Butyricicoccus
Otu000121	1901	9	1	4	3	3	1	1	3	1	2	859	1	49	1	317	233	18	235	2	158	0.014024	0.00162	0.006376	0.004356	0.004371	0.001472	0.001201	0.005231	0.001909	0.002823	1.30432	0.001661	0.07115	0.00154	0.463234	0.327348	0.026048	0.337125	0.003314	0.23542	Bacteria	Firmicutes	Clostridia	Clostridiales	Lachnospiraceae
Otu000036	1864	14	9	14	15	40	11	21	7	7	22	4	1524	2	71	2	5	88	7	0	1	0.021815	0.014583	0.022318	0.021778	0.058275	0.016191	0.025229	0.012206	0.013361	0.031056	0.006074	2.53068	0.002904	0.109357	0.002923	0.007025	0.127348	0.010042	0	0.00149	Bacteria	Firmicutes	Bacilli	Lactobacillales	Streptococcaceae	Streptococcus	Streptococcus_danieliae
Otu000097	1784	35	36	62	134	26	865	532	2	2	6	5	5	8	1	4	5	42	14	0	0	0.054538	0.058332	0.098835	0.19455	0.037879	1.27324	0.639139	0.003487	0.003817	0.00847	0.007592	0.008303	0.011616	0.00154	0.005845	0.007025	0.06078	0.020084	0	0	Bacteria	Actinobacteria	Coriobacteriia	Coriobacteriales	Atopobiaceae
Otu000069	1720	3	4	79	69	1413	2	3	2	8	2	24	5	18	3	25	25	2	27	4	2	0.004675	0.006481	0.125935	0.100179	2.05857	0.002944	0.003604	0.003487	0.01527	0.002823	0.036442	0.008303	0.026137	0.004621	0.036533	0.035123	0.002894	0.038734	0.006628	0.00298	Bacteria	Bacteroidetes	Bacteroidia	Bacteroidales	Muribaculaceae
Otu000117	1683	700	773	5	7	9	32	81	18	12	28	1	0	0	6	1	0	1	1	0	8	1.09077	1.25251	0.007971	0.010163	0.013112	0.047102	0.097312	0.031386	0.022905	0.039526	0.001518	0	0	0.009241	0.001461	0	0.001447	0.001435	0	0.01192	Bacteria	Firmicutes	Clostridia	Clostridiales	Lachnospiraceae
Otu000125	1632	440	544	1	0	64	1	0	117	2	0	30	0	71	23	3	8	0	145	10	173	0.685625	0.881457	0.001594	0	0.09324	0.001472	0	0.204007	0.003817	0	0.045553	0	0.103094	0.035425	0.004384	0.011239	0	0.208014	0.01657	0.25777	Bacteria	Firmicutes	Clostridia	Clostridiales	Ruminococcaceae	Ruminiclostridium_6
Otu000016	1605	63	63	56	32	260	100	15	93	249	532	2	0	0	4	2	0	3	5	104	22	0.098169	0.10208	0.08927	0.04646	0.378788	0.147195	0.018021	0.162159	0.475272	0.750999	0.003037	0	0	0.006161	0.002923	0	0.004341	0.007173	0.172331	0.03278	Bacteria	Firmicutes	Clostridia	Clostridiales	Lachnospiraceae
Otu000091	1573	6	10	254	199	9	11	9	1018	6	9	5	3	6	6	2	5	0	9	4	2	0.009349	0.016203	0.404903	0.288921	0.013112	0.016191	0.010812	1.77503	0.011452	0.012705	0.007592	0.004982	0.008712	0.009241	0.002923	0.007025	0	0.012911	0.006628	0.00298	Bacteria	Bacteroidetes	Bacteroidia	Bacteroidales	Prevotellaceae	Prevotellaceae_UCG-001
Otu000070	1558	41	43	60	96	148	27	12	160	254	367	31	4	25	4	13	15	23	89	101	45	0.063888	0.069674	0.095646	0.139379	0.215618	0.039743	0.014417	0.278984	0.484816	0.518076	0.047071	0.006642	0.036301	0.006161	0.018997	0.021074	0.033284	0.127677	0.16736	0.06705	Bacteria	Firmicutes	Clostridia	Clostridiales	Lachnospiraceae
Otu000085	1535	80	84	80	113	48	61	149	74	114	82	75	13	69	13	49	48	8	112	81	182	0.124659	0.136107	0.127529	0.164061	0.06993	0.089789	0.179007	0.12903	0.217595	0.115755	0.113881	0.021587	0.10019	0.020023	0.071604	0.067437	0.011577	0.160673	0.134219	0.27118	Bacteria	Bacteroidetes	Bacteroidia	Bacteroidales	Muribaculaceae
Otu000119	1530	121	116	148	188	65	8	6	223	86	187	3	3	3	2	19	1	13	21	309	8	0.188547	0.187958	0.235928	0.27295	0.094697	0.011776	0.007208	0.388834	0.16415	0.263979	0.004555	0.004982	0.004356	0.00308	0.027765	0.001405	0.018813	0.030126	0.512022	0.01192	Bacteria	Firmicutes	Clostridia	Clostridiales	Lachnospiraceae
Otu000107	1513	8	9	305	172	337	3	4	85	75	19	17	3	15	1	29	14	0	21	69	327	0.012466	0.014583	0.486203	0.249721	0.490967	0.004416	0.004806	0.14821	0.143154	0.026821	0.025813	0.004982	0.02178	0.00154	0.042378	0.019669	0	0.030126	0.114335	0.487231	Bacteria	Bacteroidetes	Bacteroidia	Bacteroidales	Muribaculaceae
Otu000092	1507	148	149	65	30	21	2	30	53	78	132	41	10	56	3	59	16	20	125	122	347	0.230619	0.241428	0.103617	0.043556	0.030594	0.002944	0.036042	0.092413	0.148881	0.186338	0.062255	0.016606	0.081314	0.004621	0.086217	0.022479	0.028943	0.179322	0.202157	0.517031	Bacteria	Bacteroidetes	Bacteroidia	Bacteroidales	Rikenellaceae	Alistipes
Otu000102	1416	16	15	4	10	15	13	4	994	220	24	2	3	5	3	68	3	4	10	3	0	0.024932	0.024305	0.006376	0.014519	0.021853	0.019135	0.004806	1.73319	0.419919	0.03388	0.003037	0.004982	0.00726	0.004621	0.099369	0.004215	0.005789	0.014346	0.004971	0	Bacteria	Firmicutes	Clostridia	Clostridiales	Lachnospiraceae
Otu000143	1402	0	0	1	3	1	40	0	0	1	0	0	32	0	1291	0	1	0	0	0	32	0	0	0.001594	0.004356	0.001457	0.058878	0	0	0.001909	0	0	0.053138	0	1.98845	0	0.001405	0	0	0	0.04768	Bacteria	Patescibacteria	Saccharimonadia	Saccharimonadales
Otu000134	1384	431	389	32	27	233	4	3	2	1	7	60	2	21	0	9	51	5	102	5	0	0.671601	0.630307	0.051011	0.0392	0.339452	0.005888	0.003604	0.003487	0.001909	0.009882	0.091105	0.003321	0.030493	0	0.013152	0.071651	0.007236	0.146327	0.008285	0	Bacteria	Firmicutes	Clostridia	Clostridiales	Lachnospiraceae	Eubacterium_xylanophilum_group
Otu000120	1333	604	425	72	18	17	4	3	14	130	29	1	0	0	5	3	1	0	1	6	0	0.941176	0.688638	0.114776	0.026134	0.024767	0.005888	0.003604	0.024411	0.248134	0.040938	0.001518	0	0	0.007701	0.004384	0.001405	0	0.001435	0.009942	0	Bacteria	Firmicutes	Clostridia	Clostridiales	Lachnospiraceae	Roseburia
Otu000139	1310	136	139	107	246	13	6	3	17	65	30	68	15	16	0	33	28	30	134	131	93	0.211921	0.225225	0.17057	0.357158	0.018939	0.008832	0.003604	0.029642	0.124067	0.04235	0.103252	0.024908	0.023233	0	0.048223	0.039338	0.043414	0.192233	0.217071	0.13857	Bacteria	Firmicutes	Clostridia	Clostridiales	Lachnospiraceae
Otu000099	1308	89	50	147	28	42	1	2	275	85	293	7	3	10	6	25	2	23	97	63	60	0.138683	0.081016	0.234334	0.040652	0.061189	0.001472	0.002403	0.479503	0.162242	0.413614	0.010629	0.004982	0.01452	0.009241	0.036533	0.00281	0.033284	0.139154	0.104393	0.0894	Bacteria	Firmicutes	Clostridia	Clostridiales	Ruminococcaceae	Oscillibacter
Otu000147	1285	833	258	8	3	5	1	1	9	132	25	1	2	1	3	0	0	0	0	3	0	1.29801	0.418044	0.012753	0.004356	0.007284	0.001472	0.001201	0.015693	0.251952	0.035291	0.001518	0.003321	0.001452	0.004621	0	0	0	0	0.004971	0	Bacteria	Firmicutes	Clostridia	Clostridiales	Lachnospiraceae	ASF356
Otu000128	1279	10	13	342	104	34	4	0	2	13	18	138	53	45	1	171	50	22	169	1	89	0.015582	0.021064	0.545185	0.150994	0.049534	0.005888	0	0.003487	0.024813	0.02541	0.209542	0.088009	0.065341	0.00154	0.249883	0.070246	0.031837	0.242443	0.001657	0.13261	Bacteria	Firmicutes	Clostridia	Clostridiales	Lachnospiraceae	Lachnospiraceae_NK4A136_group
Otu000132	1266	4	3	4	16	14	4	4	525	432	60	4	12	6	8	8	4	112	9	18	19	0.006233	0.004861	0.006376	0.02323	0.020396	0.005888	0.004806	0.915416	0.824569	0.084699	0.006074	0.019927	0.008712	0.012322	0.01169	0.00562	0.162079	0.012911	0.029827	0.02831	Bacteria	Firmicutes	Clostridia	Clostridiales	Ruminococcaceae	Ruminococcaceae_UCG-014
Otu000153	1226	1	0	19	352	15	2	0	1	7	3	6	210	6	17	17	6	540	16	0	8	0.001558	0	0.030288	0.511056	0.021853	0.002944	0	0.001744	0.013361	0.004235	0.009111	0.348716	0.008712	0.026184	0.024842	0.00843	0.781454	0.022953	0	0.01192	Bacteria	Actinobacteria	Coriobacteriia	Coriobacteriales	Eggerthellaceae	Enterorhabdus
Otu000106	1190	0	1	5	14	2	459	539	15	3	1	2	68	3	2	0	1	58	0	6	11	0	0.00162	0.007971	0.020326	0.002914	0.675626	0.647549	0.026155	0.005726	0.001412	0.003037	0.112917	0.004356	0.00308	0	0.001405	0.083934	0	0.009942	0.01639	Bacteria	Firmicutes	Erysipelotrichia	Erysipelotrichales	Erysipelotrichaceae	Dubosiella
Otu000142	1186	566	530	3	0	39	4	2	4	4	25	0	0	1	3	0	0	0	4	1	0	0.881963	0.858772	0.004782	0	0.056818	0.005888	0.002403	0.006975	0.007635	0.035291	0	0	0.001452	0.004621	0	0	0	0.005738	0.001657	0	Bacteria	Firmicutes	Clostridia	Clostridiales	Lachnospiraceae	Lachnospiraceae_NK4A136_group
Otu000126	1182	6	2	0	3	2	1	0	5	8	1150	1	0	2	0	0	1	0	1	0	0	0.009349	0.003241	0	0.004356	0.002914	0.001472	0	0.008718	0.01527	1.6234	0.001518	0	0.002904	0	0	0.001405	0	0.001435	0	0	Bacteria	Firmicutes	Clostridia	Clostridiales	Lachnospiraceae
Otu000124	1170	40	39	4	16	39	17	0	155	8	19	220	35	68	2	38	211	65	125	20	49	0.06233	0.063193	0.006376	0.02323	0.056818	0.025023	0	0.270266	0.01527	0.026821	0.334052	0.058119	0.098738	0.00308	0.05553	0.29644	0.094064	0.179322	0.033141	0.07301	Bacteria	Firmicutes	Clostridia	Clostridiales	Ruminococcaceae	Ruminococcaceae_UCG-013
Otu000110	1157	126	100	72	125	72	12	6	139	89	329	1	2	1	9	7	1	0	9	55	2	0.196338	0.162033	0.114776	0.181483	0.104895	0.017663	0.007208	0.242367	0.169877	0.464433	0.001518	0.003321	0.001452	0.013862	0.010229	0.001405	0	0.012911	0.091137	0.00298	Bacteria	Firmicutes	Clostridia	Clostridiales	Lachnospiraceae
Otu000101	1147	4	5	64	379	28	174	152	13	15	156	7	19	1	0	1	6	67	8	26	22	0.006233	0.008102	0.102023	0.550256	0.040793	0.25612	0.182611	0.022667	0.028631	0.220218	0.010629	0.03155	0.001452	0	0.001461	0.00843	0.096958	0.011477	0.043083	0.03278	Bacteria	Actinobacteria	Coriobacteriia	Coriobacteriales	Eggerthellaceae
Otu000088	1142	19	14	100	138	76	9	3	274	183	301	3	4	1	4	3	3	1	0	4	2	0.029607	0.022685	0.159411	0.200357	0.110723	0.013248	0.003604	0.47776	0.349297	0.424907	0.004555	0.006642	0.001452	0.006161	0.004384	0.004215	0.001447	0	0.006628	0.00298	Bacteria	Firmicutes	Clostridia	Clostridiales	Lachnospiraceae
Otu000141	1142	18	14	32	133	16	717	158	2	0	0	3	9	1	14	1	0	21	3	0	0	0.028048	0.022685	0.051011	0.193098	0.02331	1.05539	0.189819	0.003487	0	0	0.004555	0.014945	0.001452	0.021563	0.001461	0	0.03039	0.004304	0	0	Bacteria	Firmicutes	Erysipelotrichia	Erysipelotrichales	Erysipelotrichaceae	Allobaculum
Otu000076	1132	39	23	4	1	84	15	5	109	360	461	5	0	2	3	1	2	0	1	5	12	0.060771	0.037267	0.006376	0.001452	0.122378	0.022079	0.006007	0.190058	0.687141	0.650771	0.007592	0	0.002904	0.004621	0.001461	0.00281	0	0.001435	0.008285	0.01788	Bacteria	Bacteroidetes	Bacteroidia	Bacteroidales	Muribaculaceae
Otu000137	1124	186	117	32	12	8	24	8	573	8	116	4	11	0	2	1	5	5	7	5	0	0.289832	0.189578	0.051011	0.017422	0.011655	0.035327	0.009611	0.999111	0.01527	0.163752	0.006074	0.018266	0	0.00308	0.001461	0.007025	0.007236	0.010042	0.008285	0	Bacteria	Firmicutes	Clostridia	Clostridiales	Lachnospiraceae
Otu000127	1118	2	10	117	92	277	2	6	3	3	600	0	1	1	0	2	0	0	2	0	0	0.003116	0.016203	0.186511	0.133571	0.403555	0.002944	0.007208	0.005231	0.005726	0.846991	0	0.001661	0.001452	0	0.002923	0	0	0.002869	0	0	Bacteria	Bacteroidetes	Bacteroidia	Bacteroidales	Muribaculaceae
Otu000140	1086	1	1	50	350	21	80	10	8	253	75	10	92	5	1	6	3	110	5	3	2	0.001558	0.00162	0.079705	0.508152	0.030594	0.117756	0.012014	0.013949	0.482907	0.105874	0.015184	0.152771	0.00726	0.00154	0.008768	0.004215	0.159185	0.007173	0.004971	0.00298	Bacteria	Patescibacteria	Saccharimonadia	Saccharimonadales	Saccharimonadaceae	Candidatus_Saccharimonas
Otu000160	1071	7	5	387	641	2	1	0	11	10	2	0	1	1	0	1	0	0	0	2	0	0.010908	0.008102	0.61692	0.930644	0.002914	0.001472	0	0.01918	0.019087	0.002823	0	0.001661	0.001452	0	0.001461	0	0	0	0.003314	0	Bacteria	Firmicutes	Clostridia	Clostridiales	Lachnospiraceae	Lachnospiraceae_NK4A136_group
Otu000161	1056	3	3	56	27	127	1	3	5	0	16	122	9	85	0	342	136	0	120	1	0	0.004675	0.004861	0.08927	0.0392	0.185023	0.001472	0.003604	0.008718	0	0.022586	0.185247	0.014945	0.123423	0	0.499766	0.19107	0	0.172149	0.001657	0	Bacteria	Bacteroidetes	Bacteroidia	Bacteroidales	Muribaculaceae
Otu000082	1034	170	190	44	39	57	53	8	134	65	108	13	42	1	3	6	4	41	21	32	3	0.264901	0.307862	0.070141	0.056623	0.083042	0.078013	0.009611	0.233649	0.124067	0.152458	0.019739	0.069743	0.001452	0.004621	0.008768	0.00562	0.059333	0.030126	0.053025	0.00447	Bacteria	Firmicutes	Clostridia	Clostridiales	Lachnospiraceae	Lachnospiraceae_UCG-006
Otu000100	1013	22	15	61	545	29	83	152	4	2	48	7	3	2	1	6	8	2	7	8	8	0.034281	0.024305	0.097241	0.791266	0.042249	0.122172	0.182611	0.006975	0.003817	0.067759	0.010629	0.004982	0.002904	0.00154	0.008768	0.011239	0.002894	0.010042	0.013256	0.01192	Bacteria	Actinobacteria	Coriobacteriia	Coriobacteriales	Eggerthellaceae	Enterorhabdus
Otu000136	1010	16	7	43	43	5	13	3	565	286	8	0	3	3	3	1	3	2	5	1	0	0.024932	0.011342	0.068547	0.06243	0.007284	0.019135	0.003604	0.985162	0.545895	0.011293	0	0.004982	0.004356	0.004621	0.001461	0.004215	0.002894	0.007173	0.001657	0	Bacteria	Firmicutes	Clostridia	Clostridiales	Lachnospiraceae
Otu000129	1000	2	2	3	6	4	17	35	64	4	349	76	6	119	1	4	100	5	174	29	0	0.003116	0.003241	0.004782	0.008711	0.005828	0.025023	0.042049	0.111594	0.007635	0.492666	0.1154	0.009963	0.172792	0.00154	0.005845	0.140493	0.007236	0.249616	0.048054	0	Bacteria	Firmicutes	Clostridia	Clostridiales	Ruminococcaceae	Eubacterium_coprostanoligenes_group
Otu000114	994	56	92	67	103	132	26	179	72	84	38	8	20	6	1	23	22	4	29	10	22	0.087261	0.14907	0.106805	0.149542	0.192308	0.038271	0.215049	0.125543	0.160333	0.053643	0.012147	0.033211	0.008712	0.00154	0.03361	0.030908	0.005789	0.041603	0.01657	0.03278	Bacteria	Bacteroidetes	Bacteroidia	Bacteroidales	Muribaculaceae
Otu000163	972	7	5	6	4	3	0	0	43	640	217	0	3	1	2	2	0	0	2	28	9	0.010908	0.008102	0.009565	0.005807	0.004371	0	0	0.074977	1.22158	0.306328	0	0.004982	0.001452	0.00308	0.002923	0	0	0.002869	0.046397	0.01341	Bacteria	Firmicutes	Clostridia	Clostridiales	Lachnospiraceae
Otu000112	967	1	0	1	0	3	68	13	0	0	5	0	134	0	682	1	0	51	1	1	6	0.001558	0	0.001594	0	0.004371	0.100093	0.015618	0	0	0.007058	0	0.222514	0	1.05044	0.001461	0	0.073804	0.001435	0.001657	0.00894	Bacteria	Proteobacteria	Alphaproteobacteria	Rickettsiales	Mitochondria
Otu000149	956	2	0	104	73	96	2	1	113	525	37	0	0	0	0	0	0	0	3	0	0	0.003116	0	0.165787	0.105986	0.13986	0.002944	0.001201	0.197032	1.00208	0.052231	0	0	0	0	0	0	0	0.004304	0	0	Bacteria	Bacteroidetes	Bacteroidia	Bacteroidales	Bacteroidaceae	Bacteroides	Bacteroides_acidifaciens
Otu000168	948	2	4	8	27	1	3	0	0	556	345	0	1	1	0	0	0	0	0	0	0	0.003116	0.006481	0.012753	0.0392	0.001457	0.004416	0	0	1.06125	0.48702	0	0.001661	0.001452	0	0	0	0	0	0	0	Bacteria	Firmicutes	Clostridia	Clostridiales	Lachnospiraceae
Otu000131	947	2	1	46	25	10	1	0	1	2	8	77	1	60	0	195	41	2	178	35	262	0.003116	0.00162	0.073329	0.036297	0.014569	0.001472	0	0.001744	0.003817	0.011293	0.116918	0.001661	0.087122	0	0.284954	0.057602	0.002894	0.255355	0.057996	0.390381	Bacteria	Bacteroidetes	Bacteroidia	Bacteroidales	Rikenellaceae	Alistipes
Otu000138	938	136	76	17	3	33	4	1	189	273	131	7	3	2	13	8	0	1	28	6	7	0.211921	0.123145	0.0271	0.004356	0.048077	0.005888	0.001201	0.32955	0.521082	0.184926	0.010629	0.004982	0.002904	0.020023	0.01169	0	0.001447	0.040168	0.009942	0.01043	Bacteria	Firmicutes	Clostridia	Clostridiales	Ruminococcaceae	Angelakisella
Otu000096	937	48	32	15	22	95	10	27	4	527	66	1	8	4	6	6	0	9	11	42	4	0.074795	0.05185	0.023912	0.031941	0.138403	0.01472	0.032437	0.006975	1.0059	0.093169	0.001518	0.013284	0.005808	0.009241	0.008768	0	0.013024	0.01578	0.069595	0.00596	Bacteria	Firmicutes	Clostridia	Clostridiales	Ruminococcaceae	Anaerotruncus
Otu000144	919	1	0	0	1	2	80	60	0	0	3	0	128	0	625	0	0	15	0	0	4	0.001558	0	0	0.001452	0.002914	0.117756	0.072083	0	0	0.004235	0	0.21255	0	0.962649	0	0	0.021707	0	0	0.00596	Bacteria	Cyanobacteria	Oxyphotobacteria	Chloroplast	Cenchrus_americanus
Otu000164	891	0	1	0	0	2	5	176	0	0	0	0	7	0	673	0	1	19	0	0	7	0	0.00162	0	0	0.002914	0.00736	0.211444	0	0	0	0	0.011624	0	1.03658	0	0.001405	0.027496	0	0	0.01043	Bacteria	Cyanobacteria	Oxyphotobacteria	Chloroplast
Otu000176	879	0	0	0	0	0	0	7	0	0	1	0	6	0	752	0	0	0	0	0	113	0	0	0	0	0	0	0.00841	0	0	0.001412	0	0.009963	0	1.15826	0	0	0	0	0	0.16837	Bacteria	Patescibacteria	Saccharimonadia	Saccharimonadales
Otu000116	862	33	27	11	38	1	56	14	208	35	1	46	55	50	5	62	36	70	57	2	55	0.051422	0.043749	0.017535	0.055171	0.001457	0.082429	0.016819	0.362679	0.066805	0.001412	0.069847	0.09133	0.072602	0.007701	0.090601	0.050577	0.1013	0.081771	0.003314	0.08195	Bacteria	Firmicutes	Clostridia	Clostridiales	Ruminococcaceae	Ruminococcaceae_UCG-014
Otu000133	862	123	106	5	4	421	7	0	45	3	62	10	1	2	0	25	0	7	32	5	4	0.191663	0.171754	0.007971	0.005807	0.613345	0.010304	0	0.078464	0.005726	0.087522	0.015184	0.001661	0.002904	0	0.036533	0	0.01013	0.045906	0.008285	0.00596	Bacteria	Firmicutes	Clostridia	Clostridiales	Lachnospiraceae
Otu000177	861	2	2	0	4	1	0	1	0	34	605	62	9	18	1	52	41	8	19	0	2	0.003116	0.003241	0	0.005807	0.001457	0	0.001201	0	0.064897	0.854049	0.094142	0.014945	0.026137	0.00154	0.075988	0.057602	0.011577	0.027257	0	0.00298	Bacteria	Firmicutes	Clostridia	Clostridiales	Ruminococcaceae	Ruminococcaceae_UCG-014
Otu000180	855	254	317	51	9	1	1	2	8	196	0	0	0	0	16	0	0	0	0	0	0	0.395793	0.513643	0.0813	0.013067	0.001457	0.001472	0.002403	0.013949	0.37411	0	0	0	0	0.024644	0	0	0	0	0	0	Bacteria	Firmicutes	Clostridia	Clostridiales	Ruminococcaceae	Ruminococcaceae_UCG-005
Otu000081	821	43	15	31	12	154	10	4	500	5	24	1	0	0	2	2	2	4	0	9	3	0.067004	0.024305	0.049417	0.017422	0.224359	0.01472	0.004806	0.871824	0.009544	0.03388	0.001518	0	0	0.00308	0.002923	0.00281	0.005789	0	0.014913	0.00447	Bacteria	Firmicutes	Clostridia	Clostridiales	Lachnospiraceae	ASF356
Otu000193	802	0	0	0	2	0	0	1	0	0	0	0	38	1	414	0	0	343	2	1	0	0	0	0	0.002904	0	0	0.001201	0	0	0	0	0.063101	0.001452	0.637659	0	0	0.496368	0.002869	0.001657	0	Bacteria	Actinobacteria	Actinobacteria	Corynebacteriales	Corynebacteriaceae	Corynebacterium_1
Otu000187	792	257	264	1	1	6	1	0	14	207	0	0	1	1	16	1	0	1	1	20	0	0.400467	0.427766	0.001594	0.001452	0.008741	0.001472	0	0.024411	0.395106	0	0	0.001661	0.001452	0.024644	0.001461	0	0.001447	0.001435	0.033141	0	Bacteria	Firmicutes	Clostridia	Clostridiales	Lachnospiraceae
Otu000151	791	39	27	170	67	33	0	4	35	44	161	19	5	13	1	34	3	9	73	9	45	0.060771	0.043749	0.270998	0.097275	0.048077	0	0.004806	0.061028	0.083984	0.227276	0.02885	0.008303	0.018876	0.00154	0.049684	0.004215	0.013024	0.104724	0.014913	0.06705	Bacteria	Firmicutes	Clostridia	Clostridiales	Ruminococcaceae	Ruminiclostridium_9
Otu000183	769	7	9	6	2	14	4	0	24	9	687	0	1	1	1	1	2	0	1	0	0	0.010908	0.014583	0.009565	0.002904	0.020396	0.005888	0	0.041848	0.017179	0.969805	0	0.001661	0.001452	0.00154	0.001461	0.00281	0	0.001435	0	0	Bacteria	Firmicutes	Clostridia	Clostridiales	Lachnospiraceae
Otu000122	768	114	83	118	19	39	10	4	121	51	67	16	2	5	2	26	14	6	44	4	23	0.177639	0.134487	0.188105	0.027585	0.056818	0.01472	0.004806	0.210981	0.097345	0.094581	0.024295	0.003321	0.00726	0.00308	0.037994	0.019669	0.008683	0.063121	0.006628	0.03427	Bacteria	Firmicutes	Clostridia	Clostridiales	Ruminococcaceae	Intestinimonas
Otu000203	757	14	10	4	1	0	0	1	1	1	724	0	0	1	0	0	0	0	0	0	0	0.021815	0.016203	0.006376	0.001452	0	0	0.001201	0.001744	0.001909	1.02204	0	0	0.001452	0	0	0	0	0	0	0	Bacteria	Firmicutes	Clostridia	Clostridiales	Ruminococcaceae	Ruminiclostridium
Otu000205	744	0	2	2	0	3	1	2	4	2	3	91	146	1	5	135	68	264	15	0	0	0	0.003241	0.003188	0	0.004371	0.001472	0.002403	0.006975	0.003817	0.004235	0.138176	0.24244	0.001452	0.007701	0.197276	0.095535	0.382044	0.021519	0	0	Bacteria	Firmicutes	Clostridia	Clostridiales	Lachnospiraceae	GCA-900066575
Otu000118	733	1	2	17	26	26	39	356	94	110	38	3	5	1	0	2	2	4	4	2	1	0.001558	0.003241	0.0271	0.037748	0.037879	0.057406	0.427694	0.163903	0.20996	0.053643	0.004555	0.008303	0.001452	0	0.002923	0.00281	0.005789	0.005738	0.003314	0.00149	Bacteria	Firmicutes	Erysipelotrichia	Erysipelotrichales	Erysipelotrichaceae	Erysipelatoclostridium
Otu000093	727	70	60	10	17	53	11	9	78	144	133	5	0	0	0	4	2	2	11	117	1	0.109077	0.09722	0.015941	0.024682	0.077214	0.016191	0.010812	0.136005	0.274856	0.18775	0.007592	0	0	0	0.005845	0.00281	0.002894	0.01578	0.193872	0.00149	Bacteria	Firmicutes	Clostridia	Clostridiales	Lachnospiraceae
Otu000209	708	0	2	151	357	21	1	0	39	83	22	4	7	2	0	2	1	14	2	0	0	0	0.003241	0.24071	0.518315	0.030594	0.001472	0	0.068002	0.158424	0.031056	0.006074	0.011624	0.002904	0	0.002923	0.001405	0.02026	0.002869	0	0	Bacteria	Proteobacteria	Deltaproteobacteria	Desulfovibrionales	Desulfovibrionaceae	Bilophila
Otu000191	705	95	49	29	3	0	12	0	53	127	41	0	0	1	3	1	0	1	12	278	0	0.148033	0.079396	0.046229	0.004356	0	0.017663	0	0.092413	0.242408	0.057878	0	0	0.001452	0.004621	0.001461	0	0.001447	0.017215	0.460654	0	Bacteria	Firmicutes	Clostridia	Clostridiales	Lachnospiraceae
Otu000196	703	2	1	26	2	2	3	0	159	401	0	21	0	0	1	55	8	1	1	20	0	0.003116	0.00162	0.041447	0.002904	0.002914	0.004416	0	0.27724	0.765399	0	0.031887	0	0	0.00154	0.080372	0.011239	0.001447	0.001435	0.033141	0	Bacteria	Firmicutes	Clostridia	Clostridiales	Ruminococcaceae	Ruminococcus_1
Otu000186	680	36	38	3	1	4	0	1	3	68	428	8	0	10	26	3	9	0	36	0	6	0.056097	0.061572	0.004782	0.001452	0.005828	0	0.001201	0.005231	0.129793	0.604187	0.012147	0	0.01452	0.040046	0.004384	0.012644	0	0.051645	0	0.00894	Bacteria	Firmicutes	Clostridia	Clostridiales	Ruminococcaceae	Ruminiclostridium_6
Otu000054	679	1	2	2	2	510	4	9	0	1	0	8	1	3	0	5	3	0	6	52	70	0.001558	0.003241	0.003188	0.002904	0.743007	0.005888	0.010812	0	0.001909	0	0.012147	0.001661	0.004356	0	0.007307	0.004215	0	0.008607	0.086165	0.1043	Bacteria	Bacteroidetes	Bacteroidia	Bacteroidales	Rikenellaceae	Alistipes
Otu000095	661	19	10	12	34	148	3	25	0	9	313	14	4	2	0	25	1	4	10	1	27	0.029607	0.016203	0.019129	0.049363	0.215618	0.004416	0.030035	0	0.017179	0.441847	0.021258	0.006642	0.002904	0	0.036533	0.001405	0.005789	0.014346	0.001657	0.04023	Bacteria	Firmicutes	Erysipelotrichia	Erysipelotrichales	Erysipelotrichaceae
Otu000202	654	1	1	2	0	1	477	4	1	2	5	0	12	0	136	0	0	7	0	0	5	0.001558	0.00162	0.003188	0	0.001457	0.702121	0.004806	0.001744	0.003817	0.007058	0	0.019927	0	0.209472	0	0	0.01013	0	0	0.00745	Bacteria	Proteobacteria	Alphaproteobacteria	Rhizobiales	Xanthobacteraceae
Otu000145	646	27	22	14	41	6	8	0	28	0	87	30	51	30	1	49	44	158	36	0	14	0.042072	0.035647	0.022318	0.059526	0.008741	0.011776	0	0.048822	0	0.122814	0.045553	0.084688	0.043561	0.00154	0.071604	0.061817	0.228648	0.051645	0	0.02086	Bacteria	Firmicutes	Clostridia	Clostridiales	Ruminococcaceae	Ruminococcaceae_UCG-014
Otu000218	644	3	1	40	10	2	1	0	0	1	586	0	0	0	0	0	0	0	0	0	0	0.004675	0.00162	0.063764	0.014519	0.002914	0.001472	0	0	0.001909	0.827228	0	0	0	0	0	0	0	0	0	0	Bacteria	Firmicutes	Clostridia	Clostridiales	Lachnospiraceae
Otu000219	644	1	1	1	0	0	0	0	0	1	0	9	5	0	0	309	4	0	0	24	289	0.001558	0.00162	0.001594	0	0	0	0	0	0.001909	0	0.013666	0.008303	0	0	0.451543	0.00562	0	0	0.039769	0.430611	Bacteria	Firmicutes	Clostridia	Clostridiales	Lachnospiraceae
Otu000221	638	2	3	1	0	4	0	2	2	13	255	17	0	63	0	3	12	0	261	0	0	0.003116	0.004861	0.001594	0	0.005828	0	0.002403	0.003487	0.024813	0.359971	0.025813	0	0.091478	0	0.004384	0.016859	0	0.374424	0	0	Bacteria	Firmicutes	Clostridia	Clostridiales	Lachnospiraceae
Otu000108	635	3	3	0	1	392	2	1	0	1	228	3	0	0	0	0	0	1	0	0	0	0.004675	0.004861	0	0.001452	0.571096	0.002944	0.001201	0	0.001909	0.321857	0.004555	0	0	0	0	0	0.001447	0	0	0	Bacteria	Bacteroidetes	Bacteroidia	Bacteroidales	Prevotellaceae	Prevotellaceae_UCG-001
Otu000150	628	9	3	2	6	538	19	6	3	1	0	7	2	3	4	4	12	2	4	1	2	0.014024	0.004861	0.003188	0.008711	0.7838	0.027967	0.007208	0.005231	0.001909	0	0.010629	0.003321	0.004356	0.006161	0.005845	0.016859	0.002894	0.005738	0.001657	0.00298	Bacteria	Bacteroidetes	Bacteroidia	Bacteroidales	Muribaculaceae
Otu000216	624	35	39	176	218	14	1	3	29	17	6	0	17	0	0	6	1	46	0	16	0	0.054538	0.063193	0.280563	0.316506	0.020396	0.001472	0.003604	0.050566	0.032448	0.00847	0	0.028229	0	0	0.008768	0.001405	0.066568	0	0.026512	0	Bacteria	Firmicutes	Clostridia	Clostridiales	Lachnospiraceae
Otu000227	610	0	0	0	0	1	427	0	0	0	5	0	27	1	147	0	2	0	0	0	0	0	0	0	0	0.001457	0.628523	0	0	0	0.007058	0	0.044835	0.001452	0.226415	0	0.00281	0	0	0	0	Bacteria	Proteobacteria	Alphaproteobacteria	Rhizobiales	Xanthobacteraceae
Otu000190	608	11	4	84	62	4	1	0	104	126	40	19	0	3	1	32	14	0	1	20	82	0.017141	0.006481	0.133905	0.090016	0.005828	0.001472	0	0.181339	0.240499	0.056466	0.02885	0	0.004356	0.00154	0.046762	0.019669	0	0.001435	0.033141	0.12218	Bacteria	Firmicutes	Clostridia	Clostridiales	Ruminococcaceae
Otu000212	608	5	1	186	368	10	4	4	7	2	11	0	0	0	0	1	0	4	0	5	0	0.007791	0.00162	0.296504	0.534286	0.014569	0.005888	0.004806	0.012206	0.003817	0.015528	0	0	0	0	0.001461	0	0.005789	0	0.008285	0	Bacteria	Firmicutes	Clostridia	Clostridiales	Lachnospiraceae
Otu000148	593	4	3	5	2	69	1	7	9	2	468	0	0	3	3	1	1	2	13	0	0	0.006233	0.004861	0.007971	0.002904	0.100524	0.001472	0.00841	0.015693	0.003817	0.660653	0	0	0.004356	0.004621	0.001461	0.001405	0.002894	0.018649	0	0	Bacteria	Firmicutes	Clostridia	Clostridiales	Lachnospiraceae	Lachnospiraceae_NK4A136_group	Lachnospiraceae_bacterium_A4
Otu000162	582	1	0	6	19	0	178	188	13	6	1	0	69	0	18	2	1	63	0	10	7	0.001558	0	0.009565	0.027585	0	0.262007	0.225861	0.022667	0.011452	0.001412	0	0.114578	0	0.027724	0.002923	0.001405	0.09117	0	0.01657	0.01043	Bacteria	Firmicutes	Erysipelotrichia	Erysipelotrichales	Erysipelotrichaceae	Dubosiella
Otu000236	575	1	0	1	0	0	573	0	0	0	0	0	0	0	0	0	0	0	0	0	0	0.001558	0	0.001594	0	0	0.843428	0	0	0	0	0	0	0	0	0	0	0	0	0	0	Bacteria	Firmicutes	Bacilli	Lactobacillales	Lactobacillaceae	Lactobacillus	Lactobacillus_iners_LactinV_11V1-d
Otu000167	568	5	1	4	4	88	2	1	8	210	19	0	0	4	0	0	0	0	5	214	3	0.007791	0.00162	0.006376	0.005807	0.128205	0.002944	0.001201	0.013949	0.400832	0.026821	0	0	0.005808	0	0	0	0	0.007173	0.354604	0.00447	Bacteria	Firmicutes	Clostridia	Clostridiales	Lachnospiraceae	Lachnospiraceae_NK4A136_group
Otu000204	566	2	1	46	23	1	54	0	0	2	436	0	0	0	0	1	0	0	0	0	0	0.003116	0.00162	0.073329	0.033393	0.001457	0.079485	0	0	0.003817	0.61548	0	0	0	0	0.001461	0	0	0	0	0	Bacteria	Bacteroidetes	Bacteroidia	Bacteroidales	Marinifilaceae	Odoribacter
Otu000174	561	18	17	46	30	24	0	30	15	19	268	1	0	0	5	2	3	9	0	71	3	0.028048	0.027546	0.073329	0.043556	0.034965	0	0.036042	0.026155	0.036266	0.378323	0.001518	0	0	0.007701	0.002923	0.004215	0.013024	0	0.117649	0.00447	Bacteria	Firmicutes	Clostridia	Clostridiales	Family_XIII	Eubacterium_nodatum_group
Otu000156	556	82	65	79	45	23	4	26	65	40	6	4	0	6	0	2	6	0	8	84	11	0.127776	0.105321	0.125935	0.065334	0.033508	0.005888	0.031236	0.113337	0.076349	0.00847	0.006074	0	0.008712	0	0.002923	0.00843	0	0.011477	0.13919	0.01639	Bacteria	Bacteroidetes	Bacteroidia	Bacteroidales	Muribaculaceae
Otu000211	555	1	0	0	0	1	0	0	236	61	253	0	1	0	1	0	0	0	0	1	0	0.001558	0	0	0	0.001457	0	0	0.411501	0.116432	0.357148	0	0.001661	0	0.00154	0	0	0	0	0.001657	0	Bacteria	Firmicutes	Clostridia	Clostridiales	Lachnospiraceae
Otu000175	553	45	46	39	93	75	0	45	1	0	40	18	6	34	0	20	24	3	64	0	0	0.070121	0.074535	0.06217	0.135023	0.109266	0	0.054062	0.001744	0	0.056466	0.027332	0.009963	0.049369	0	0.029226	0.033718	0.004341	0.091813	0	0	Bacteria	Bacteroidetes	Bacteroidia	Bacteroidales	Rikenellaceae	Alistipes
Otu000208	551	14	6	1	3	41	1	5	3	4	430	2	0	0	7	1	0	1	0	26	6	0.021815	0.009722	0.001594	0.004356	0.059732	0.001472	0.006007	0.005231	0.007635	0.60701	0.003037	0	0	0.010782	0.001461	0	0.001447	0	0.043083	0.00894	Bacteria	Firmicutes	Clostridia	Clostridiales	Lachnospiraceae
Otu000237	549	36	47	159	188	12	2	1	15	8	7	0	9	0	1	8	0	30	4	22	0	0.056097	0.076155	0.253463	0.27295	0.017483	0.002944	0.001201	0.026155	0.01527	0.009882	0	0.014945	0	0.00154	0.01169	0	0.043414	0.005738	0.036455	0	Bacteria	Firmicutes	Clostridia	Clostridiales	Lachnospiraceae
Otu000249	546	0	0	0	0	0	461	0	0	0	1	2	0	0	79	0	3	0	0	0	0	0	0	0	0	0	0.67857	0	0	0	0.001412	0.003037	0	0	0.121679	0	0.004215	0	0	0	0	Bacteria	Acidobacteria	Acidobacteriia	Subgroup_2
Otu000178	545	11	10	15	22	29	3	1	57	45	285	0	9	1	2	2	1	16	23	9	4	0.017141	0.016203	0.023912	0.031941	0.042249	0.004416	0.001201	0.099388	0.085893	0.402321	0	0.014945	0.001452	0.00308	0.002923	0.001405	0.023154	0.032995	0.014913	0.00596	Bacteria	Firmicutes	Clostridia	Clostridiales	Lachnospiraceae
Otu000252	535	0	0	0	0	0	0	0	0	0	0	0	84	1	214	0	0	232	4	0	0	0	0	0	0	0	0	0	0	0	0	0	0.139486	0.001452	0.329611	0	0	0.335736	0.005738	0	0	Bacteria	Firmicutes	Bacilli	Bacillales	Bacillaceae	Pseudogracilibacillus
Otu000220	533	46	49	3	1	11	0	10	78	35	285	2	1	1	2	4	0	0	3	2	0	0.071679	0.079396	0.004782	0.001452	0.016026	0	0.012014	0.136005	0.066805	0.402321	0.003037	0.001661	0.001452	0.00308	0.005845	0	0	0.004304	0.003314	0	Bacteria	Firmicutes	Clostridia	Clostridiales	Clostridiales_vadinBB60_group
Otu000251	531	1	0	0	0	0	248	0	0	0	0	1	2	0	279	0	0	0	0	0	0	0.001558	0	0	0	0	0.365044	0	0	0	0	0.001518	0.003321	0	0.429727	0	0	0	0	0	0	Bacteria	Planctomycetes	Planctomycetacia	Planctomycetales
Otu000195	527	21	11	160	107	27	3	17	44	25	6	11	2	15	0	23	7	0	21	25	2	0.032723	0.017824	0.255057	0.155349	0.039336	0.004416	0.020424	0.076721	0.047718	0.00847	0.016703	0.003321	0.02178	0	0.03361	0.009834	0	0.030126	0.041426	0.00298	Bacteria	Bacteroidetes	Bacteroidia	Bacteroidales	Muribaculaceae
Otu000247	525	0	1	0	0	17	0	0	0	0	1	79	4	108	0	118	66	0	130	1	0	0	0.00162	0	0	0.024767	0	0	0	0	0.001412	0.119955	0.006642	0.156819	0	0.172434	0.092725	0	0.186495	0.001657	0	Bacteria	Bacteroidetes	Bacteroidia	Bacteroidales	Muribaculaceae
Otu000086	521	11	8	22	183	41	83	56	1	10	88	1	2	0	2	1	1	0	0	7	4	0.017141	0.012963	0.03507	0.265691	0.059732	0.122172	0.067278	0.001744	0.019087	0.124225	0.001518	0.003321	0	0.00308	0.001461	0.001405	0	0	0.011599	0.00596	Bacteria	Actinobacteria	Coriobacteriia	Coriobacteriales	Eggerthellaceae
Otu000185	506	8	10	9	89	40	158	143	2	7	20	2	2	1	0	1	0	13	0	0	1	0.012466	0.016203	0.014347	0.129216	0.058275	0.232568	0.171799	0.003487	0.013361	0.028233	0.003037	0.003321	0.001452	0	0.001461	0	0.018813	0	0	0.00149	Bacteria	Actinobacteria	Coriobacteriia	Coriobacteriales	Eggerthellaceae	Enterorhabdus
Otu000226	506	79	56	19	3	6	1	2	185	79	41	2	0	3	2	3	1	3	9	4	8	0.123101	0.090738	0.030288	0.004356	0.008741	0.001472	0.002403	0.322575	0.150789	0.057878	0.003037	0	0.004356	0.00308	0.004384	0.001405	0.004341	0.012911	0.006628	0.01192	Bacteria	Firmicutes	Clostridia	Clostridiales	Ruminococcaceae
Otu000159	489	18	18	12	13	16	19	5	335	9	17	5	1	1	3	4	2	2	3	0	6	0.028048	0.029166	0.019129	0.018874	0.02331	0.027967	0.006007	0.584122	0.017179	0.023998	0.007592	0.001661	0.001452	0.004621	0.005845	0.00281	0.002894	0.004304	0	0.00894	Bacteria	Firmicutes	Clostridia	Clostridiales	Lachnospiraceae
Otu000170	489	0	3	10	2	342	4	5	75	34	5	2	1	1	0	1	1	0	3	0	0	0	0.004861	0.015941	0.002904	0.498252	0.005888	0.006007	0.130774	0.064897	0.007058	0.003037	0.001661	0.001452	0	0.001461	0.001405	0	0.004304	0	0	Bacteria	Bacteroidetes	Bacteroidia	Bacteroidales	Muribaculaceae
Otu000123	484	14	13	28	21	39	116	0	40	3	28	6	5	3	0	5	8	7	1	142	5	0.021815	0.021064	0.044635	0.030489	0.056818	0.170746	0	0.069746	0.005726	0.039526	0.009111	0.008303	0.004356	0	0.007307	0.011239	0.01013	0.001435	0.235298	0.00745	Bacteria	Firmicutes	Clostridia	Clostridiales	Lachnospiraceae	Blautia
Otu000171	481	166	103	13	9	9	3	0	13	12	33	3	5	7	13	25	0	1	14	21	31	0.258668	0.166894	0.020723	0.013067	0.013112	0.004416	0	0.022667	0.022905	0.046585	0.004555	0.008303	0.010164	0.020023	0.036533	0	0.001447	0.020084	0.034798	0.04619	Bacteria	Firmicutes	Clostridia	Clostridiales	Ruminococcaceae	Ruminiclostridium_9
Otu000258	468	183	203	6	8	3	0	1	34	22	1	0	0	1	2	0	0	1	0	1	2	0.285158	0.328926	0.009565	0.011615	0.004371	0	0.001201	0.059284	0.041992	0.001412	0	0	0.001452	0.00308	0	0	0.001447	0	0.001657	0.00298	Bacteria	Firmicutes	Clostridia	Clostridiales	Lachnospiraceae
Otu000214	465	33	14	242	95	3	4	6	1	5	47	0	1	1	0	5	0	3	2	3	0	0.051422	0.022685	0.385774	0.137927	0.004371	0.005888	0.007208	0.001744	0.009544	0.066348	0	0.001661	0.001452	0	0.007307	0	0.004341	0.002869	0.004971	0	Bacteria	Firmicutes	Clostridia	Clostridiales	Lachnospiraceae	Roseburia
Otu000166	462	5	4	60	51	312	2	2	2	1	0	4	0	6	2	1	4	0	5	1	0	0.007791	0.006481	0.095646	0.074045	0.454545	0.002944	0.002403	0.003487	0.001909	0	0.006074	0	0.008712	0.00308	0.001461	0.00562	0	0.007173	0.001657	0	Bacteria	Bacteroidetes	Bacteroidia	Bacteroidales	Muribaculaceae
Otu000228	462	2	1	23	233	8	26	60	7	22	44	2	3	2	1	1	4	9	5	9	0	0.003116	0.00162	0.036664	0.338284	0.011655	0.038271	0.072083	0.012206	0.041992	0.062113	0.003037	0.004982	0.002904	0.00154	0.001461	0.00562	0.013024	0.007173	0.014913	0	Bacteria	Actinobacteria	Coriobacteriia	Coriobacteriales	Eggerthellaceae
Otu000245	462	1	0	10	21	2	2	0	0	2	5	56	23	35	0	48	71	144	42	0	0	0.001558	0	0.015941	0.030489	0.002914	0.002944	0	0	0.003817	0.007058	0.085031	0.038193	0.050821	0	0.070143	0.09975	0.208388	0.060252	0	0	Bacteria	Firmicutes	Clostridia	Clostridiales	Ruminococcaceae	Ruminococcaceae_UCG-014
Otu000199	461	5	5	5	1	5	5	2	217	86	106	3	0	3	15	0	0	1	2	0	0	0.007791	0.008102	0.007971	0.001452	0.007284	0.00736	0.002403	0.378372	0.16415	0.149635	0.004555	0	0.004356	0.023104	0	0	0.001447	0.002869	0	0	Bacteria	Firmicutes	Clostridia	Clostridiales	Lachnospiraceae	Lachnospiraceae_NK4A136_group
Otu000254	460	1	0	34	362	7	0	0	1	6	6	3	6	4	0	3	2	23	2	0	0	0.001558	0	0.0542	0.525575	0.010198	0	0	0.001744	0.011452	0.00847	0.004555	0.009963	0.005808	0	0.004384	0.00281	0.033284	0.002869	0	0	Bacteria	Actinobacteria	Coriobacteriia	Coriobacteriales	Eggerthellaceae	Parvibacter
Otu000229	459	0	2	83	206	18	0	1	0	1	44	12	0	10	5	19	8	3	26	3	18	0	0.003241	0.132311	0.299084	0.026224	0	0.001201	0	0.001909	0.062113	0.018221	0	0.01452	0.007701	0.027765	0.011239	0.004341	0.037299	0.004971	0.02682	Bacteria	Firmicutes	Clostridia	Clostridiales	Ruminococcaceae	Ruminococcaceae_NK4A214_group
Otu000224	456	0	1	398	30	4	4	1	3	0	7	1	3	0	0	0	1	2	0	1	0	0	0.00162	0.634455	0.043556	0.005828	0.005888	0.001201	0.005231	0	0.009882	0.001518	0.004982	0	0	0	0.001405	0.002894	0	0.001657	0	Bacteria	Firmicutes	Clostridia	Clostridiales	Lachnospiraceae	Lachnospiraceae_NK4A136_group
Otu000270	443	0	0	0	0	0	0	0	0	1	0	0	220	7	78	0	0	133	4	0	0	0	0	0	0	0	0	0	0	0.001909	0	0	0.365321	0.010164	0.120139	0	0	0.192469	0.005738	0	0	Bacteria	Proteobacteria	Gammaproteobacteria	Betaproteobacteriales	Burkholderiaceae	Oligella	Oligella_ureolytica_DSM_18253
Otu000231	442	5	7	0	1	7	1	0	49	21	348	0	0	0	0	1	0	0	0	1	1	0.007791	0.011342	0	0.001452	0.010198	0.001472	0	0.085439	0.040083	0.491255	0	0	0	0	0.001461	0	0	0	0.001657	0.00149	Bacteria	Firmicutes	Clostridia	Clostridiales	Lachnospiraceae
Otu000242	439	1	1	381	32	3	1	1	4	0	4	1	6	0	0	0	0	1	0	3	0	0.001558	0.00162	0.607355	0.04646	0.004371	0.001472	0.001201	0.006975	0	0.005647	0.001518	0.009963	0	0	0	0	0.001447	0	0.004971	0	Bacteria	Firmicutes	Clostridia	Clostridiales	Lachnospiraceae
Otu000225	433	19	3	7	2	3	1	1	13	0	340	3	1	1	2	8	1	11	5	12	0	0.029607	0.004861	0.011159	0.002904	0.004371	0.001472	0.001201	0.022667	0	0.479962	0.004555	0.001661	0.001452	0.00308	0.01169	0.001405	0.015918	0.007173	0.019884	0	Bacteria	Firmicutes	Clostridia	Clostridiales	Lachnospiraceae
Otu000213	431	10	16	114	33	62	1	1	21	8	15	5	5	8	2	22	1	13	53	38	3	0.015582	0.025925	0.181728	0.047911	0.090326	0.001472	0.001201	0.036617	0.01527	0.021175	0.007592	0.008303	0.011616	0.00308	0.032149	0.001405	0.018813	0.076033	0.062967	0.00447	Bacteria	Firmicutes	Clostridia	Clostridiales	Lachnospiraceae
Otu000217	431	2	2	1	5	4	89	9	1	0	0	2	121	0	112	1	0	13	1	1	67	0.003116	0.003241	0.001594	0.007259	0.005828	0.131004	0.010812	0.001744	0	0	0.003037	0.200927	0	0.172507	0.001461	0	0.018813	0.001435	0.001657	0.09983	Bacteria	Firmicutes	Bacilli	Lactobacillales	Leuconostocaceae	Weissella	Weissella_confusa
Otu000184	428	22	33	27	39	62	5	78	38	44	9	3	8	9	1	14	6	2	9	4	15	0.034281	0.053471	0.043041	0.056623	0.090326	0.00736	0.093708	0.066259	0.083984	0.012705	0.004555	0.013284	0.013068	0.00154	0.020458	0.00843	0.002894	0.012911	0.006628	0.02235	Bacteria	Bacteroidetes	Bacteroidia	Bacteroidales	Muribaculaceae
Otu000173	424	2	2	12	28	2	1	185	0	0	6	15	10	60	1	16	17	16	50	0	1	0.003116	0.003241	0.019129	0.040652	0.002914	0.001472	0.222257	0	0	0.00847	0.022776	0.016606	0.087122	0.00154	0.023381	0.023884	0.023154	0.071729	0	0.00149	Bacteria	Firmicutes	Clostridia	Clostridiales	Ruminococcaceae	Ruminococcaceae_UCG-014
Otu000194	421	133	149	4	1	33	1	1	17	79	2	0	0	0	0	1	0	0	0	0	0	0.207246	0.241428	0.006376	0.001452	0.048077	0.001472	0.001201	0.029642	0.150789	0.002823	0	0	0	0	0.001461	0	0	0	0	0	Bacteria	Bacteroidetes	Bacteroidia	Bacteroidales	Muribaculaceae
Otu000181	420	57	56	42	28	53	0	23	54	13	9	1	0	3	0	3	1	1	3	71	2	0.08882	0.090738	0.066953	0.040652	0.077214	0	0.027632	0.094157	0.024813	0.012705	0.001518	0	0.004356	0	0.004384	0.001405	0.001447	0.004304	0.117649	0.00298	Bacteria	Bacteroidetes	Bacteroidia	Bacteroidales	Muribaculaceae
Otu000276	417	0	0	0	2	0	19	11	2	1	3	184	0	11	0	53	111	0	10	0	10	0	0	0	0.002904	0	0.027967	0.013215	0.003487	0.001909	0.004235	0.279389	0	0.015972	0	0.077449	0.155947	0	0.014346	0	0.0149	Bacteria	Firmicutes	Clostridia	Clostridiales	Ruminococcaceae	Eubacterium_coprostanoligenes_group
Otu000255	395	3	0	15	3	6	0	0	0	0	10	40	14	29	1	91	64	1	30	11	77	0.004675	0	0.023912	0.004356	0.008741	0	0	0	0	0.014117	0.060737	0.023248	0.042109	0.00154	0.132979	0.089915	0.001447	0.043037	0.018227	0.11473	Bacteria	Bacteroidetes	Bacteroidia	Bacteroidales	Bacteroidaceae	Bacteroides
Otu000263	387	73	50	17	4	23	1	2	95	62	22	18	0	2	0	2	1	0	9	4	2	0.113751	0.081016	0.0271	0.005807	0.033508	0.001472	0.002403	0.165647	0.118341	0.031056	0.027332	0	0.002904	0	0.002923	0.001405	0	0.012911	0.006628	0.00298	Bacteria	Firmicutes	Clostridia	Clostridiales	Ruminococcaceae
Otu000269	380	1	3	126	119	67	0	0	2	0	54	1	0	0	0	0	2	2	3	0	0	0.001558	0.004861	0.200858	0.172772	0.097611	0	0	0.003487	0	0.076229	0.001518	0	0	0	0	0.00281	0.002894	0.004304	0	0	Bacteria	Bacteroidetes	Bacteroidia	Bacteroidales	Muribaculaceae
Otu000278	380	2	0	0	1	0	117	2	0	0	1	0	1	0	233	1	0	0	0	0	22	0.003116	0	0	0.001452	0	0.172218	0.002403	0	0	0.001412	0	0.001661	0	0.358876	0.001461	0	0	0	0	0.03278	Bacteria	Actinobacteria	Actinobacteria	Frankiales	Acidothermaceae	Acidothermus
Otu000165	377	3	1	0	6	0	3	0	17	1	0	5	1	0	1	12	6	0	2	72	247	0.004675	0.00162	0	0.008711	0	0.004416	0	0.029642	0.001909	0	0.007592	0.001661	0	0.00154	0.017536	0.00843	0	0.002869	0.119306	0.368031	Bacteria	Firmicutes	Clostridia	Clostridiales	Peptococcaceae
Otu000077	374	6	9	4	1	80	4	1	1	0	245	0	1	0	0	0	0	1	0	18	3	0.009349	0.014583	0.006376	0.001452	0.11655	0.005888	0.001201	0.001744	0	0.345855	0	0.001661	0	0	0	0	0.001447	0	0.029827	0.00447	Bacteria	Firmicutes	Clostridia	Clostridiales	Lachnospiraceae	A2
Otu000206	374	62	65	0	3	49	4	16	31	63	2	30	1	3	2	7	7	7	9	10	3	0.096611	0.105321	0	0.004356	0.071387	0.005888	0.019222	0.054053	0.12025	0.002823	0.045553	0.001661	0.004356	0.00308	0.010229	0.009834	0.01013	0.012911	0.01657	0.00447	Bacteria	Firmicutes	Clostridia	Clostridiales	Family_XIII	Eubacterium_brachy_group
Otu000271	373	23	17	3	3	1	2	2	293	0	1	0	3	3	1	0	2	0	3	2	14	0.03584	0.027546	0.004782	0.004356	0.001457	0.002944	0.002403	0.510889	0	0.001412	0	0.004982	0.004356	0.00154	0	0.00281	0	0.004304	0.003314	0.02086	Bacteria	Firmicutes	Clostridia	Clostridiales	Lachnospiraceae
Otu000201	364	179	120	1	2	4	2	5	1	19	6	1	0	0	0	0	0	23	0	1	0	0.278925	0.194439	0.001594	0.002904	0.005828	0.002944	0.006007	0.001744	0.036266	0.00847	0.001518	0	0	0	0	0	0.033284	0	0.001657	0	Bacteria	Firmicutes	Clostridia	Clostridiales	Lachnospiraceae	Blautia	Lachnospiraceae_bacterium_28-4
Otu000274	364	0	0	0	0	0	1	0	1	0	1	1	5	1	195	0	0	156	0	2	1	0	0	0	0	0	0.001472	0	0.001744	0	0.001412	0.001518	0.008303	0.001452	0.300347	0	0	0.225753	0	0.003314	0.00149	Bacteria	Firmicutes	Bacilli	Bacillales	Staphylococcaceae	Staphylococcus	Staphylococcus_lentus
Otu000223	362	0	1	0	2	0	7	5	0	1	0	0	7	0	300	0	0	26	0	1	12	0	0.00162	0	0.002904	0	0.010304	0.006007	0	0.001909	0	0	0.011624	0	0.462072	0	0	0.037626	0	0.001657	0.01788	Bacteria	Proteobacteria	Gammaproteobacteria	Betaproteobacteriales	Burkholderiaceae	Curvibacter
Otu000293	360	136	26	154	4	2	1	1	1	2	3	2	0	1	0	13	0	10	3	1	0	0.211921	0.042128	0.245493	0.005807	0.002914	0.001472	0.001201	0.001744	0.003817	0.004235	0.003037	0	0.001452	0	0.018997	0	0.014471	0.004304	0.001657	0	Bacteria	Firmicutes	Clostridia	Clostridiales	Lachnospiraceae	Roseburia
Otu000296	354	0	0	0	0	1	287	0	1	0	0	0	1	0	64	0	0	0	0	0	0	0	0	0	0	0.001457	0.42245	0	0.001744	0	0	0	0.001661	0	0.098575	0	0	0	0	0	0	Bacteria
Otu000250	346	1	5	41	10	14	1	0	86	56	129	0	0	0	3	0	0	0	0	0	0	0.001558	0.008102	0.065358	0.014519	0.020396	0.001472	0	0.149954	0.106889	0.182103	0	0	0	0.004621	0	0	0	0	0	0	Bacteria	Firmicutes	Clostridia	Clostridiales	Peptococcaceae
Otu000248	344	6	1	38	87	6	0	4	74	61	48	1	0	0	1	5	2	0	4	6	0	0.009349	0.00162	0.060576	0.126312	0.008741	0	0.004806	0.12903	0.116432	0.067759	0.001518	0	0	0.00154	0.007307	0.00281	0	0.005738	0.009942	0	Bacteria	Firmicutes	Clostridia	Clostridiales	Family_XIII	Family_XIII_AD3011_group
Otu000297	343	70	26	1	1	1	1	4	2	11	0	3	82	0	0	7	1	126	5	2	0	0.109077	0.042128	0.001594	0.001452	0.001457	0.001472	0.004806	0.003487	0.020996	0	0.004555	0.136165	0	0	0.010229	0.001405	0.182339	0.007173	0.003314	0	Bacteria	Firmicutes	Clostridia	Clostridiales	Lachnospiraceae	A2
Otu000146	341	44	23	7	0	9	3	19	47	39	101	3	0	3	0	6	4	0	18	0	15	0.068563	0.037267	0.011159	0	0.013112	0.004416	0.022826	0.081951	0.07444	0.142577	0.004555	0	0.004356	0	0.008768	0.00562	0	0.025822	0	0.02235	Bacteria	Firmicutes	Clostridia	Clostridiales	Ruminococcaceae	Negativibacillus
Otu000289	340	18	16	1	0	5	0	1	23	5	26	4	2	3	0	106	0	1	12	42	75	0.028048	0.025925	0.001594	0	0.007284	0	0.001201	0.040104	0.009544	0.036703	0.006074	0.003321	0.004356	0	0.154898	0	0.001447	0.017215	0.069595	0.11175	Bacteria	Firmicutes	Clostridia	Clostridiales	Ruminococcaceae
Otu000301	338	0	0	0	0	0	0	6	0	2	0	2	2	5	4	10	1	3	1	1	301	0	0	0	0	0	0	0.007208	0	0.003817	0	0.003037	0.003321	0.00726	0.006161	0.014613	0.001405	0.004341	0.001435	0.001657	0.448491	Bacteria	Firmicutes	Clostridia	Clostridiales	Ruminococcaceae	Eubacterium_coprostanoligenes_group
Otu000113	337	22	14	29	33	3	10	10	50	16	6	8	2	11	20	0	2	12	80	5	4	0.034281	0.022685	0.046229	0.047911	0.004371	0.01472	0.012014	0.087182	0.03054	0.00847	0.012147	0.003321	0.015972	0.030805	0	0.00281	0.017366	0.114766	0.008285	0.00596	Bacteria	Firmicutes	Clostridia	Clostridiales	Lachnospiraceae
Otu000267	334	0	1	3	2	2	0	0	10	30	259	0	0	1	2	0	0	0	0	20	4	0	0.00162	0.004782	0.002904	0.002914	0	0	0.017436	0.057262	0.365618	0	0	0.001452	0.00308	0	0	0	0	0.033141	0.00596	Bacteria	Firmicutes	Clostridia	Clostridiales	Lachnospiraceae
Otu000234	333	18	21	16	50	11	61	27	3	17	10	6	6	5	1	11	2	52	2	0	14	0.028048	0.034027	0.025506	0.072593	0.016026	0.089789	0.032437	0.005231	0.032448	0.014117	0.009111	0.009963	0.00726	0.00154	0.016074	0.00281	0.075251	0.002869	0	0.02086	Bacteria	Firmicutes	Erysipelotrichia	Erysipelotrichales	Erysipelotrichaceae
Otu000264	332	37	20	54	14	6	1	7	7	8	25	15	2	3	0	31	4	30	17	32	19	0.057655	0.032407	0.086082	0.020326	0.008741	0.001472	0.00841	0.012206	0.01527	0.035291	0.022776	0.003321	0.004356	0	0.0453	0.00562	0.043414	0.024388	0.053025	0.02831	Bacteria	Firmicutes	Clostridia	Clostridiales	Lachnospiraceae	Tyzzerella
Otu000130	324	60	65	4	9	0	0	0	0	0	1	14	36	3	8	40	4	9	2	12	57	0.093494	0.105321	0.006376	0.013067	0	0	0	0	0	0.001412	0.021258	0.05978	0.004356	0.012322	0.058452	0.00562	0.013024	0.002869	0.019884	0.08493	Bacteria	Cyanobacteria	Melainabacteria	Gastranaerophilales
Otu000266	321	22	20	31	110	29	0	3	4	45	34	4	3	1	0	4	1	8	1	1	0	0.034281	0.032407	0.049417	0.159705	0.042249	0	0.003604	0.006975	0.085893	0.047996	0.006074	0.004982	0.001452	0	0.005845	0.001405	0.011577	0.001435	0.001657	0	Bacteria	Firmicutes	Erysipelotrichia	Erysipelotrichales	Erysipelotrichaceae
Otu000261	320	1	0	102	22	1	2	1	2	1	184	0	0	0	0	1	0	1	2	0	0	0.001558	0	0.162599	0.031941	0.001457	0.002944	0.001201	0.003487	0.001909	0.259744	0	0	0	0	0.001461	0	0.001447	0.002869	0	0	Bacteria	Firmicutes	Clostridia	Clostridiales	Lachnospiraceae
Otu000239	306	0	1	1	1	1	86	14	0	0	1	0	71	0	93	0	1	24	0	0	12	0	0.00162	0.001594	0.001452	0.001457	0.126588	0.016819	0	0	0.001412	0	0.117899	0	0.143242	0	0.001405	0.034731	0	0	0.01788	Bacteria	Proteobacteria	Gammaproteobacteria	Enterobacteriales	Enterobacteriaceae	Pantoea
Otu000230	302	14	8	20	36	31	2	2	30	32	32	0	14	0	0	1	2	31	3	18	26	0.021815	0.012963	0.031882	0.052267	0.045163	0.002944	0.002403	0.052309	0.061079	0.045173	0	0.023248	0	0	0.001461	0.00281	0.044861	0.004304	0.029827	0.03874	Bacteria	Firmicutes	Clostridia	Clostridiales	Lachnospiraceae	Lachnoclostridium
Otu000324	296	113	144	6	8	0	1	0	0	2	0	0	0	0	22	0	0	0	0	0	0	0.176081	0.233327	0.009565	0.011615	0	0.001472	0	0	0.003817	0	0	0	0	0.033885	0	0	0	0	0	0	Bacteria	Firmicutes	Clostridia	Clostridiales	Clostridiales_vadinBB60_group
Otu000179	295	53	31	5	6	39	4	1	11	8	105	1	0	0	1	1	1	0	2	26	0	0.082587	0.05023	0.007971	0.008711	0.056818	0.005888	0.001201	0.01918	0.01527	0.148223	0.001518	0	0	0.00154	0.001461	0.001405	0	0.002869	0.043083	0	Bacteria	Firmicutes	Clostridia	Clostridiales	Lachnospiraceae
Otu000326	294	0	0	0	0	0	294	0	0	0	0	0	0	0	0	0	0	0	0	0	0	0	0	0	0	0	0.432754	0	0	0	0	0	0	0	0	0	0	0	0	0	0	Bacteria	Acidobacteria	Acidobacteriia	Subgroup_2
Otu000316	293	85	118	51	15	7	0	0	9	2	1	0	0	0	1	0	0	0	0	4	0	0.13245	0.191198	0.0813	0.021778	0.010198	0	0	0.015693	0.003817	0.001412	0	0	0	0.00154	0	0	0	0	0.006628	0	Bacteria	Firmicutes	Clostridia	Clostridiales	Lachnospiraceae
Otu000154	291	7	9	8	121	49	22	22	2	10	28	0	0	0	0	1	0	0	1	6	5	0.010908	0.014583	0.012753	0.175675	0.071387	0.032383	0.026431	0.003487	0.019087	0.039526	0	0	0	0	0.001461	0	0	0.001435	0.009942	0.00745	Bacteria	Actinobacteria	Coriobacteriia	Coriobacteriales	Eggerthellaceae	Enterorhabdus
Otu000172	290	31	19	15	5	87	1	0	14	43	3	7	2	2	1	4	2	3	22	9	20	0.048305	0.030786	0.023912	0.007259	0.126748	0.001472	0	0.024411	0.082075	0.004235	0.010629	0.003321	0.002904	0.00154	0.005845	0.00281	0.004341	0.031561	0.014913	0.0298	Bacteria	Firmicutes	Clostridia	Clostridiales	Ruminococcaceae	Ruminococcaceae_UCG-004
Otu000257	288	17	9	35	9	15	1	3	82	6	34	2	5	6	7	6	1	5	16	28	1	0.02649	0.014583	0.055794	0.013067	0.021853	0.001472	0.003604	0.142979	0.011452	0.047996	0.003037	0.008303	0.008712	0.010782	0.008768	0.001405	0.007236	0.022953	0.046397	0.00149	Bacteria	Firmicutes	Clostridia	Clostridiales	Lachnospiraceae	GCA-900066575
Otu000303	288	27	17	41	32	3	2	0	28	37	59	3	8	0	1	9	2	5	2	11	1	0.042072	0.027546	0.065358	0.04646	0.004371	0.002944	0	0.048822	0.070623	0.083287	0.004555	0.013284	0	0.00154	0.013152	0.00281	0.007236	0.002869	0.018227	0.00149	Bacteria	Firmicutes	Clostridia	Clostridiales	Family_XIII	Family_XIII_UCG-001
Otu000322	283	136	137	0	1	1	1	1	1	2	3	0	0	0	0	0	0	0	0	0	0	0.211921	0.221985	0	0.001452	0.001457	0.001472	0.001201	0.001744	0.003817	0.004235	0	0	0	0	0	0	0	0	0	0	Bacteria	Firmicutes	Clostridia	Clostridiales	Lachnospiraceae
Otu000279	282	1	0	18	17	10	0	0	0	0	74	0	0	0	0	0	0	0	0	10	152	0.001558	0	0.028694	0.024682	0.014569	0	0	0	0	0.104462	0	0	0	0	0	0	0	0	0.01657	0.22648	Bacteria	Bacteroidetes	Bacteroidia	Bacteroidales	Bacteroidaceae	Bacteroides	Bacteroides_caecimuris
Otu000240	280	1	0	0	1	0	118	142	1	0	0	0	6	0	0	4	1	5	0	1	0	0.001558	0	0	0.001452	0	0.17369	0.170597	0.001744	0	0	0	0.009963	0	0	0.005845	0.001405	0.007236	0	0.001657	0	Bacteria	Firmicutes	Erysipelotrichia	Erysipelotrichales	Erysipelotrichaceae	Dubosiella
Otu000287	279	168	41	52	11	0	0	0	4	2	0	0	0	0	0	0	0	0	0	1	0	0.261784	0.066433	0.082894	0.01597	0	0	0	0.006975	0.003817	0	0	0	0	0	0	0	0	0	0.001657	0	Bacteria	Firmicutes	Clostridia	Clostridiales	Lachnospiraceae	ASF356
Otu000299	279	2	4	1	1	0	2	18	2	0	0	44	12	34	0	24	44	9	41	26	15	0.003116	0.006481	0.001594	0.001452	0	0.002944	0.021625	0.003487	0	0	0.06681	0.019927	0.049369	0	0.035071	0.061817	0.013024	0.058818	0.043083	0.02235	Bacteria	Verrucomicrobia	Verrucomicrobiae	Verrucomicrobiales	Akkermansiaceae	Akkermansia	Akkermansia_muciniphila
Otu000336	278	0	0	0	0	0	276	0	0	0	0	0	0	0	1	0	0	1	0	0	0	0	0	0	0	0	0.406259	0	0	0	0	0	0	0	0.00154	0	0	0.001447	0	0	0	Bacteria	Firmicutes	Bacilli	Lactobacillales	Lactobacillaceae	Lactobacillus	Lactobacillus_iners_LactinV_11V1-d
Otu000259	277	14	6	18	3	27	0	0	2	8	199	0	0	0	0	0	0	0	0	0	0	0.021815	0.009722	0.028694	0.004356	0.039336	0	0	0.003487	0.01527	0.280919	0	0	0	0	0	0	0	0	0	0	Bacteria	Firmicutes	Clostridia	Clostridiales	Lachnospiraceae
Otu000215	276	26	15	80	48	41	0	17	6	5	3	5	0	5	1	1	3	1	9	10	0	0.040514	0.024305	0.127529	0.069689	0.059732	0	0.020424	0.010462	0.009544	0.004235	0.007592	0	0.00726	0.00154	0.001461	0.004215	0.001447	0.012911	0.01657	0	Bacteria	Bacteroidetes	Bacteroidia	Bacteroidales	Muribaculaceae
Otu000294	274	2	4	109	58	61	7	1	7	0	14	0	0	1	0	0	1	1	2	6	0	0.003116	0.006481	0.173758	0.084208	0.088869	0.010304	0.001201	0.012206	0	0.019763	0	0	0.001452	0	0	0.001405	0.001447	0.002869	0.009942	0	Bacteria	Firmicutes	Clostridia	Clostridiales	Lachnospiraceae	GCA-900066575
Otu000340	270	0	0	0	0	0	162	1	0	0	2	0	0	0	105	0	0	0	0	0	0	0	0	0	0	0	0.238456	0.001201	0	0	0.002823	0	0	0	0.161725	0	0	0	0	0	0	Bacteria
Otu000273	266	65	36	28	14	32	0	15	0	0	35	1	0	2	0	0	0	0	7	26	5	0.101286	0.058332	0.044635	0.020326	0.04662	0	0.018021	0	0	0.049408	0.001518	0	0.002904	0	0	0	0	0.010042	0.043083	0.00745	Bacteria	Firmicutes	Clostridia	Clostridiales	Ruminococcaceae
Otu000346	265	188	70	1	0	2	1	0	1	1	1	0	0	0	0	0	0	0	0	0	0	0.292949	0.113423	0.001594	0	0.002914	0.001472	0	0.001744	0.001909	0.001412	0	0	0	0	0	0	0	0	0	0	Bacteria	Firmicutes	Clostridia	Clostridiales	Lachnospiraceae
Otu000323	261	0	0	0	0	0	224	0	0	0	3	0	34	0	0	0	0	0	0	0	0	0	0	0	0	0	0.329717	0	0	0	0.004235	0	0.056459	0	0	0	0	0	0	0	0	Bacteria	Acidobacteria	Acidobacteriia	Acidobacteriales
Otu000281	259	58	51	16	13	6	15	6	5	1	47	0	8	0	1	13	0	10	4	1	4	0.090378	0.082637	0.025506	0.018874	0.008741	0.022079	0.007208	0.008718	0.001909	0.066348	0	0.013284	0	0.00154	0.018997	0	0.014471	0.005738	0.001657	0.00596	Bacteria	Firmicutes	Clostridia	Clostridiales	Lachnospiraceae	Lachnoclostridium
Otu000222	258	5	0	0	2	3	1	1	1	25	215	1	0	1	0	1	0	0	0	1	1	0.007791	0	0	0.002904	0.004371	0.001472	0.001201	0.001744	0.047718	0.303505	0.001518	0	0.001452	0	0.001461	0	0	0	0.001657	0.00149	Bacteria	Firmicutes	Clostridia	Clostridiales	Lachnospiraceae
Otu000292	256	55	46	9	8	1	1	1	8	13	2	0	3	0	6	8	2	13	1	60	19	0.085703	0.074535	0.014347	0.011615	0.001457	0.001472	0.001201	0.013949	0.024813	0.002823	0	0.004982	0	0.009241	0.01169	0.00281	0.018813	0.001435	0.099422	0.02831	Bacteria	Firmicutes	Clostridia	Clostridiales	Lachnospiraceae
Otu000268	253	4	6	31	74	0	1	1	3	21	1	7	10	7	0	11	5	20	8	2	41	0.006233	0.009722	0.049417	0.107438	0	0.001472	0.001201	0.005231	0.040083	0.001412	0.010629	0.016606	0.010164	0	0.016074	0.007025	0.028943	0.011477	0.003314	0.06109	Bacteria	Firmicutes	Clostridia	Clostridiales	Ruminococcaceae	Ruminococcaceae_UCG-014
Otu000210	252	53	21	3	5	26	1	0	1	5	132	2	0	0	0	0	0	1	0	2	0	0.082587	0.034027	0.004782	0.007259	0.037879	0.001472	0	0.001744	0.009544	0.186338	0.003037	0	0	0	0	0	0.001447	0	0.003314	0	Bacteria	Firmicutes	Clostridia	Clostridiales	Lachnospiraceae	Marvinbryantia
Otu000351	252	4	14	1	0	1	0	0	0	1	226	0	0	0	2	0	0	0	0	2	1	0.006233	0.022685	0.001594	0	0.001457	0	0	0	0.001909	0.319033	0	0	0	0.00308	0	0	0	0	0.003314	0.00149	Bacteria	Firmicutes	Clostridia	Clostridiales	Lachnospiraceae
Otu000197	251	1	0	0	1	4	161	12	3	3	0	1	0	1	29	0	1	1	2	0	31	0.001558	0	0	0.001452	0.005828	0.236984	0.014417	0.005231	0.005726	0	0.001518	0	0.001452	0.044667	0	0.001405	0.001447	0.002869	0	0.04619	Bacteria	Firmicutes	Bacilli	Lactobacillales	Lactobacillaceae	Lactobacillus
Otu000337	251	2	0	0	0	0	248	0	0	0	1	0	0	0	0	0	0	0	0	0	0	0.003116	0	0	0	0	0.365044	0	0	0	0.001412	0	0	0	0	0	0	0	0	0	0	Bacteria	Proteobacteria	Alphaproteobacteria	Rhizobiales	Beijerinckiaceae	Roseiarcus
Otu000330	250	3	1	3	8	17	0	0	19	31	167	1	0	0	0	0	0	0	0	0	0	0.004675	0.00162	0.004782	0.011615	0.024767	0	0	0.033129	0.05917	0.235746	0.001518	0	0	0	0	0	0	0	0	0	Bacteria	Firmicutes	Clostridia	Clostridiales	Lachnospiraceae
Otu000246	249	4	4	13	26	109	0	1	3	26	51	0	0	1	0	0	0	0	4	3	4	0.006233	0.006481	0.020723	0.037748	0.1588	0	0.001201	0.005231	0.049627	0.071994	0	0	0.001452	0	0	0	0	0.005738	0.004971	0.00596	Bacteria	Firmicutes	Clostridia	Clostridiales	Ruminococcaceae	Ruminococcaceae_UCG-013
Otu000335	248	24	22	146	10	2	2	1	1	0	1	0	0	0	0	28	0	0	0	10	1	0.037398	0.035647	0.23274	0.014519	0.002914	0.002944	0.001201	0.001744	0	0.001412	0	0	0	0	0.040917	0	0	0	0.01657	0.00149	Bacteria	Firmicutes	Clostridia	Clostridiales	Lachnospiraceae
Otu000115	244	30	19	0	1	10	7	104	2	2	4	12	10	2	0	11	7	11	5	4	3	0.046747	0.030786	0	0.001452	0.014569	0.010304	0.124944	0.003487	0.003817	0.005647	0.018221	0.016606	0.002904	0	0.016074	0.009834	0.015918	0.007173	0.006628	0.00447	Bacteria	Firmicutes	Erysipelotrichia	Erysipelotrichales	Erysipelotrichaceae	Erysipelatoclostridium
Otu000332	241	4	0	1	1	0	0	6	1	0	0	39	11	49	0	30	39	2	30	20	8	0.006233	0	0.001594	0.001452	0	0	0.007208	0.001744	0	0	0.059218	0.018266	0.07115	0	0.043839	0.054792	0.002894	0.043037	0.033141	0.01192	Bacteria	Verrucomicrobia	Verrucomicrobiae	Verrucomicrobiales	Akkermansiaceae	Akkermansia	Akkermansia_muciniphila
Otu000364	241	0	0	0	0	0	4	0	0	0	0	0	0	0	237	0	0	0	0	0	0	0	0	0	0	0	0.005888	0	0	0	0	0	0	0	0.365037	0	0	0	0	0	0	Bacteria	Actinobacteria	Actinobacteria	Frankiales	Acidothermaceae	Acidothermus
Otu000328	239	52	45	1	0	5	0	3	10	14	108	0	0	0	0	0	0	0	1	0	0	0.081028	0.072915	0.001594	0	0.007284	0	0.003604	0.017436	0.026722	0.152458	0	0	0	0	0	0	0	0.001435	0	0	Bacteria	Firmicutes	Clostridia	Clostridiales	Clostridiales_vadinBB60_group
Otu000155	237	0	0	0	0	139	4	1	0	1	84	1	0	1	0	0	0	2	4	0	0	0	0	0	0	0.202506	0.005888	0.001201	0	0.001909	0.118579	0.001518	0	0.001452	0	0	0	0.002894	0.005738	0	0	Bacteria	Firmicutes	Clostridia	Clostridiales	Lachnospiraceae
Otu000304	237	28	15	10	5	2	2	0	19	21	103	3	2	3	0	8	0	2	7	1	6	0.043631	0.024305	0.015941	0.007259	0.002914	0.002944	0	0.033129	0.040083	0.1454	0.004555	0.003321	0.004356	0	0.01169	0	0.002894	0.010042	0.001657	0.00894	Bacteria	Firmicutes	Clostridia	Clostridiales	Ruminococcaceae	Oscillibacter
Otu000098	235	4	0	12	0	26	0	3	13	4	127	4	0	0	0	2	1	1	10	21	7	0.006233	0	0.019129	0	0.037879	0	0.003604	0.022667	0.007635	0.17928	0.006074	0	0	0	0.002923	0.001405	0.001447	0.014346	0.034798	0.01043	Bacteria	Deferribacteres	Deferribacteres	Deferribacterales	Deferribacteraceae	Mucispirillum	Mucispirillum_schaedleri_ASF457
Otu000235	235	13	7	24	26	3	3	86	17	12	2	1	4	0	0	6	0	0	0	4	27	0.020257	0.011342	0.038259	0.037748	0.004371	0.004416	0.103319	0.029642	0.022905	0.002823	0.001518	0.006642	0	0	0.008768	0	0	0	0.006628	0.04023	Bacteria	Firmicutes	Clostridia	Clostridiales	Lachnospiraceae	Eubacterium_ventriosum_group
Otu000313	234	9	6	9	15	1	118	66	0	0	1	0	1	2	0	0	0	3	3	0	0	0.014024	0.009722	0.014347	0.021778	0.001457	0.17369	0.079292	0	0	0.001412	0	0.001661	0.002904	0	0	0	0.004341	0.004304	0	0	Bacteria	Actinobacteria	Coriobacteriia	Coriobacteriales	Atopobiaceae
Otu000280	232	50	56	0	1	0	0	3	25	0	0	8	6	12	1	11	3	5	43	8	0	0.077912	0.090738	0	0.001452	0	0	0.003604	0.043591	0	0	0.012147	0.009963	0.017424	0.00154	0.016074	0.004215	0.007236	0.061687	0.013256	0	Bacteria	Firmicutes	Clostridia	Clostridiales	Lachnospiraceae	Lachnospiraceae_NK4A136_group
Otu000182	230	27	29	0	0	0	0	16	0	32	109	1	0	0	0	0	0	0	0	2	14	0.042072	0.046989	0	0	0	0	0.019222	0	0.061079	0.15387	0.001518	0	0	0	0	0	0	0	0.003314	0.02086	Bacteria	Firmicutes	Clostridia	Clostridiales	Ruminococcaceae	Ruminiclostridium_5
Otu000207	225	13	7	10	22	17	1	0	22	21	65	3	16	2	0	7	1	9	5	4	0	0.020257	0.011342	0.015941	0.031941	0.024767	0.001472	0	0.03836	0.040083	0.091757	0.004555	0.026569	0.002904	0	0.010229	0.001405	0.013024	0.007173	0.006628	0	Bacteria	Firmicutes	Clostridia	Clostridiales	Lachnospiraceae
Otu000357	225	0	0	69	62	2	0	4	0	1	84	1	0	0	0	1	0	0	1	0	0	0	0	0.109993	0.090016	0.002914	0	0.004806	0	0.001909	0.118579	0.001518	0	0	0	0.001461	0	0	0.001435	0	0	Bacteria	Bacteroidetes	Bacteroidia	Bacteroidales	Muribaculaceae
Otu000256	219	1	0	0	1	4	67	0	4	0	0	1	0	0	100	0	0	0	0	1	40	0.001558	0	0	0.001452	0.005828	0.098621	0	0.006975	0	0	0.001518	0	0	0.154024	0	0	0	0	0.001657	0.0596	Bacteria	Actinobacteria	Actinobacteria	Frankiales	Acidothermaceae	Acidothermus
Otu000380	218	0	0	0	0	0	151	0	0	0	0	0	0	0	67	0	0	0	0	0	0	0	0	0	0	0	0.222265	0	0	0	0	0	0	0	0.103196	0	0	0	0	0	0	Bacteria	Acidobacteria	Acidobacteriia	Subgroup_2
Otu000298	217	0	2	0	0	71	2	1	1	0	1	23	0	25	0	33	21	1	36	0	0	0	0.003241	0	0	0.103438	0.002944	0.001201	0.001744	0	0.001412	0.034924	0	0.036301	0	0.048223	0.029503	0.001447	0.051645	0	0	Bacteria	Bacteroidetes	Bacteroidia	Bacteroidales	Muribaculaceae
Otu000368	217	62	66	1	0	0	0	1	1	2	0	4	17	2	0	17	0	5	23	0	16	0.096611	0.106941	0.001594	0	0	0	0.001201	0.001744	0.003817	0	0.006074	0.028229	0.002904	0	0.024842	0	0.007236	0.032995	0	0.02384	Bacteria	Firmicutes	Clostridia	Clostridiales	Lachnospiraceae	Lachnospiraceae_NK4A136_group
Otu000308	214	7	8	32	50	8	2	14	5	15	33	6	0	2	2	6	4	0	6	6	8	0.010908	0.012963	0.051011	0.072593	0.011655	0.002944	0.016819	0.008718	0.028631	0.046585	0.009111	0	0.002904	0.00308	0.008768	0.00562	0	0.008607	0.009942	0.01192	Bacteria	Bacteroidetes	Bacteroidia	Bacteroidales	Muribaculaceae
Otu000388	212	78	130	2	0	0	0	0	0	0	0	0	0	0	0	0	0	0	0	0	2	0.121543	0.210642	0.003188	0	0	0	0	0	0	0	0	0	0	0	0	0	0	0	0	0.00298	Bacteria	Firmicutes	Clostridia	Clostridiales	Lachnospiraceae	Lachnospiraceae_NK4A136_group
Otu000192	209	4	3	53	88	5	3	0	13	3	3	0	0	0	0	0	0	0	1	33	0	0.006233	0.004861	0.084488	0.127764	0.007284	0.004416	0	0.022667	0.005726	0.004235	0	0	0	0	0	0	0	0.001435	0.054682	0	Bacteria	Firmicutes	Clostridia	Clostridiales	Lachnospiraceae
Otu000394	208	0	0	0	0	0	99	0	0	0	0	0	38	0	0	0	0	70	1	0	0	0	0	0	0	0	0.145723	0	0	0	0	0	0.063101	0	0	0	0	0.1013	0.001435	0	0	Bacteria	Gemmatimonadetes	Gemmatimonadetes	Gemmatimonadales	Gemmatimonadaceae
Otu000366	203	0	0	0	0	0	1	0	0	0	0	0	10	0	73	0	0	117	1	1	0	0	0	0	0	0	0.001472	0	0	0	0	0	0.016606	0	0.112437	0	0	0.169315	0.001435	0.001657	0	Bacteria	Firmicutes	Bacilli	Bacillales	Planococcaceae	Sporosarcina
Otu000354	201	3	2	5	11	4	123	42	0	0	0	3	3	0	0	1	0	3	1	0	0	0.004675	0.003241	0.007971	0.01597	0.005828	0.18105	0.050458	0	0	0	0.004555	0.004982	0	0	0.001461	0	0.004341	0.001435	0	0	Bacteria	Firmicutes	Erysipelotrichia	Erysipelotrichales	Erysipelotrichaceae	Allobaculum
Otu000405	200	1	0	0	0	0	64	0	0	0	0	1	0	0	133	0	0	1	0	0	0	0.001558	0	0	0	0	0.094205	0	0	0	0	0.001518	0	0	0.204852	0	0	0.001447	0	0	0	Bacteria	Planctomycetes	Planctomycetacia	Pirellulales	Pirellulaceae
Otu000374	199	50	47	3	0	1	1	0	0	14	79	0	0	0	0	0	0	0	1	3	0	0.077912	0.076155	0.004782	0	0.001457	0.001472	0	0	0.026722	0.11152	0	0	0	0	0	0	0	0.001435	0.004971	0	Bacteria	Firmicutes	Clostridia	Clostridiales	Lachnospiraceae	Lachnospiraceae_NK4A136_group	Lachnospiraceae_bacterium_COE1
Otu000377	199	0	0	34	7	0	0	2	0	0	0	13	3	20	1	21	1	1	54	0	42	0	0	0.0542	0.010163	0	0	0.002403	0	0	0	0.019739	0.004982	0.029041	0.00154	0.030687	0.001405	0.001447	0.077467	0	0.06258	Bacteria	Tenericutes	Mollicutes	Anaeroplasmatales	Anaeroplasmataceae	Anaeroplasma
Otu000408	198	0	0	0	0	0	0	0	0	0	0	2	82	2	66	0	1	44	1	0	0	0	0	0	0	0	0	0	0	0	0	0.003037	0.136165	0.002904	0.101656	0	0.001405	0.063674	0.001435	0	0	Bacteria	Proteobacteria	Gammaproteobacteria	Betaproteobacteriales	Burkholderiaceae	Paenalcaligenes
Otu000302	197	70	59	3	0	10	1	2	5	44	0	1	0	0	0	0	2	0	0	0	0	0.109077	0.095599	0.004782	0	0.014569	0.001472	0.002403	0.008718	0.083984	0	0.001518	0	0	0	0	0.00281	0	0	0	0	Bacteria	Bacteroidetes	Bacteroidia	Bacteroidales	Muribaculaceae
Otu000314	197	0	0	2	2	0	0	1	1	12	0	1	56	16	0	0	0	67	39	0	0	0	0	0.003188	0.002904	0	0	0.001201	0.001744	0.022905	0	0.001518	0.092991	0.023233	0	0	0	0.096958	0.055948	0	0	Bacteria	Firmicutes	Clostridia	Clostridiales	Ruminococcaceae	Ruminococcaceae_UCG-014
Otu000406	196	0	0	0	0	0	0	0	0	0	0	0	2	2	32	0	0	160	0	0	0	0	0	0	0	0	0	0	0	0	0	0	0.003321	0.002904	0.049288	0	0	0.231542	0	0	0	Bacteria	Firmicutes	Bacilli	Lactobacillales	Carnobacteriaceae	Atopostipes
Otu000200	194	10	16	8	16	23	2	0	26	11	57	3	0	0	0	1	1	0	4	15	1	0.015582	0.025925	0.012753	0.02323	0.033508	0.002944	0	0.045335	0.020996	0.080464	0.004555	0	0	0	0.001461	0.001405	0	0.005738	0.024855	0.00149	Bacteria	Firmicutes	Clostridia	Clostridiales	Lachnospiraceae
Otu000307	194	0	0	1	0	188	0	0	0	1	0	0	0	0	0	2	0	1	0	0	1	0	0	0.001594	0	0.273893	0	0	0	0.001909	0	0	0	0	0	0.002923	0	0.001447	0	0	0.00149	Bacteria	Bacteroidetes	Bacteroidia	Bacteroidales	Rikenellaceae	Alistipes
Otu000365	191	1	2	2	0	0	2	4	5	0	0	24	6	54	1	22	13	5	23	16	11	0.001558	0.003241	0.003188	0	0	0.002944	0.004806	0.008718	0	0	0.036442	0.009963	0.07841	0.00154	0.032149	0.018264	0.007236	0.032995	0.026512	0.01639	Bacteria	Verrucomicrobia	Verrucomicrobiae	Verrucomicrobiales	Akkermansiaceae	Akkermansia
Otu000260	190	0	0	0	0	0	2	5	0	0	0	0	0	0	144	0	0	0	0	0	39	0	0	0	0	0	0.002944	0.006007	0	0	0	0	0	0	0.221794	0	0	0	0	0	0.05811	Bacteria	Proteobacteria	Gammaproteobacteria	Betaproteobacteriales	Burkholderiaceae	Burkholderia-Caballeronia-Paraburkholderia
Otu000417	187	134	47	0	0	0	2	1	0	0	1	0	1	0	0	0	0	1	0	0	0	0.208804	0.076155	0	0	0	0.002944	0.001201	0	0	0.001412	0	0.001661	0	0	0	0	0.001447	0	0	0	Bacteria	Firmicutes	Clostridia	Clostridiales	Lachnospiraceae	Lachnospiraceae_NK4A136_group
Otu000338	186	0	0	1	3	16	0	1	1	4	154	0	1	1	1	1	0	0	2	0	0	0	0	0.001594	0.004356	0.02331	0	0.001201	0.001744	0.007635	0.217394	0	0.001661	0.001452	0.00154	0.001461	0	0	0.002869	0	0	Bacteria	Firmicutes	Clostridia	Clostridiales	Lachnospiraceae
Otu000421	185	0	0	0	0	1	0	0	0	0	0	29	0	30	0	31	9	0	85	0	0	0	0	0	0	0.001457	0	0	0	0	0	0.044034	0	0.043561	0	0.0453	0.012644	0	0.121939	0	0	Bacteria	Bacteroidetes	Bacteroidia	Bacteroidales	Rikenellaceae	Alistipes
Otu000363	184	0	3	1	0	0	3	5	2	0	0	28	10	35	0	22	24	4	18	19	10	0	0.004861	0.001594	0	0	0.004416	0.006007	0.003487	0	0	0.042516	0.016606	0.050821	0	0.032149	0.033718	0.005789	0.025822	0.031484	0.0149	Bacteria	Verrucomicrobia	Verrucomicrobiae	Verrucomicrobiales	Akkermansiaceae	Akkermansia
Otu000295	183	20	29	34	22	11	0	9	3	2	1	8	0	9	1	4	6	0	13	11	0	0.031165	0.046989	0.0542	0.031941	0.016026	0	0.010812	0.005231	0.003817	0.001412	0.012147	0	0.013068	0.00154	0.005845	0.00843	0	0.018649	0.018227	0	Bacteria	Bacteroidetes	Bacteroidia	Bacteroidales	Muribaculaceae
Otu000233	182	19	9	4	3	8	1	2	8	14	11	18	2	14	0	27	15	0	26	1	0	0.029607	0.014583	0.006376	0.004356	0.011655	0.001472	0.002403	0.013949	0.026722	0.015528	0.027332	0.003321	0.020328	0	0.039455	0.021074	0	0.037299	0.001657	0	Bacteria	Firmicutes	Clostridia	Clostridiales	Ruminococcaceae	Ruminococcus_1
Otu000427	181	0	0	0	0	0	71	0	0	0	0	0	0	0	110	0	0	0	0	0	0	0	0	0	0	0	0.104509	0	0	0	0	0	0	0	0.169426	0	0	0	0	0	0	Bacteria	Actinobacteria	Acidimicrobiia
Otu000310	180	8	6	0	1	11	3	46	30	36	35	0	0	1	0	0	0	1	1	0	1	0.012466	0.009722	0	0.001452	0.016026	0.004416	0.055264	0.052309	0.068714	0.049408	0	0	0.001452	0	0	0	0.001447	0.001435	0	0.00149	Bacteria	Bacteroidetes	Bacteroidia	Bacteroidales
Otu000428	180	0	0	0	0	2	155	0	1	1	1	0	0	0	0	0	0	0	0	0	20	0	0	0	0	0.002914	0.228153	0	0.001744	0.001909	0.001412	0	0	0	0	0	0	0	0	0	0.0298	Bacteria	Acidobacteria	Acidobacteriia	Subgroup_2
Otu000169	179	0	0	0	1	122	1	1	1	2	32	1	0	3	0	0	0	0	12	1	2	0	0	0	0.001452	0.177739	0.001472	0.001201	0.001744	0.003817	0.045173	0.001518	0	0.004356	0	0	0	0	0.017215	0.001657	0.00298	Bacteria	Firmicutes	Clostridia	Clostridiales	Lachnospiraceae	Lachnospiraceae_NK4A136_group
Otu000243	178	4	0	1	1	0	2	0	0	0	0	0	9	0	96	0	0	64	1	0	0	0.006233	0	0.001594	0.001452	0	0.002944	0	0	0	0	0	0.014945	0	0.147863	0	0	0.092617	0.001435	0	0	Bacteria	Firmicutes	Bacilli	Lactobacillales	Enterococcaceae	Enterococcus	Enterococcus_faecalis
Otu000389	178	12	1	42	10	7	0	0	41	45	0	0	0	2	0	1	0	0	9	5	3	0.018699	0.00162	0.066953	0.014519	0.010198	0	0	0.07149	0.085893	0	0	0	0.002904	0	0.001461	0	0	0.012911	0.008285	0.00447	Bacteria	Firmicutes	Clostridia	Clostridiales	Ruminococcaceae	Harryflintia
Otu000432	178	0	0	0	0	0	0	0	0	1	0	0	0	0	177	0	0	0	0	0	0	0	0	0	0	0	0	0	0	0.001909	0	0	0	0	0.272622	0	0	0	0	0	0	Bacteria	Patescibacteria	Saccharimonadia	Saccharimonadales
Otu000436	175	0	0	0	0	0	101	0	0	0	0	0	1	0	71	0	0	2	0	0	0	0	0	0	0	0	0.148667	0	0	0	0	0	0.001661	0	0.109357	0	0	0.002894	0	0	0	Bacteria	Actinobacteria	Thermoleophilia	Gaiellales
Otu000383	174	1	3	0	0	0	2	1	1	0	0	26	5	24	0	23	31	6	26	18	7	0.001558	0.004861	0	0	0	0.002944	0.001201	0.001744	0	0	0.039479	0.008303	0.034849	0	0.03361	0.043553	0.008683	0.037299	0.029827	0.01043	Bacteria	Verrucomicrobia	Verrucomicrobiae	Verrucomicrobiales	Akkermansiaceae	Akkermansia
Otu000341	173	15	25	10	20	7	0	0	12	32	6	2	0	1	0	3	0	16	7	10	7	0.023374	0.040508	0.015941	0.029037	0.010198	0	0	0.020924	0.061079	0.00847	0.003037	0	0.001452	0	0.004384	0	0.023154	0.010042	0.01657	0.01043	Bacteria	Firmicutes	Clostridia	Clostridiales	Lachnospiraceae
Otu000439	173	0	1	80	45	0	0	0	0	1	0	14	8	0	8	0	8	8	0	0	0	0	0.00162	0.127529	0.065334	0	0	0	0	0.001909	0	0.021258	0.013284	0	0.012322	0	0.011239	0.011577	0	0	0	Bacteria	Firmicutes	Clostridia	Clostridiales	Lachnospiraceae	Lachnospiraceae_NK4A136_group
Otu000347	172	64	21	0	0	9	0	0	37	25	0	0	0	0	4	2	1	0	6	3	0	0.099727	0.034027	0	0	0.013112	0	0	0.064515	0.047718	0	0	0	0	0.006161	0.002923	0.001405	0	0.008607	0.004971	0	Bacteria	Firmicutes	Clostridia	Clostridiales	Ruminococcaceae
Otu000422	171	28	18	8	0	0	0	1	8	2	85	1	9	0	0	3	2	0	5	1	0	0.043631	0.029166	0.012753	0	0	0	0.001201	0.013949	0.003817	0.11999	0.001518	0.014945	0	0	0.004384	0.00281	0	0.007173	0.001657	0	Bacteria	Firmicutes	Clostridia	Clostridiales	Lachnospiraceae	Acetatifactor
Otu000396	170	1	0	0	0	1	0	0	0	0	0	23	14	41	0	30	22	2	36	0	0	0.001558	0	0	0	0.001457	0	0	0	0	0	0.034924	0.023248	0.059533	0	0.043839	0.030908	0.002894	0.051645	0	0	Bacteria	Proteobacteria	Alphaproteobacteria	Rhodospirillales
Otu000372	169	0	1	37	40	65	0	0	0	1	22	0	0	1	0	2	0	0	0	0	0	0	0.00162	0.058982	0.058075	0.094697	0	0	0	0.001909	0.031056	0	0	0.001452	0	0.002923	0	0	0	0	0	Bacteria	Bacteroidetes	Bacteroidia	Bacteroidales	Muribaculaceae
Otu000272	168	2	0	102	1	5	0	4	3	1	42	0	1	0	0	1	0	5	0	1	0	0.003116	0	0.162599	0.001452	0.007284	0	0.004806	0.005231	0.001909	0.059289	0	0.001661	0	0	0.001461	0	0.007236	0	0.001657	0	Bacteria	Firmicutes	Clostridia	Clostridiales	Lachnospiraceae	Lachnospiraceae_NK4A136_group
Otu000321	168	0	2	3	0	137	1	0	19	5	0	0	0	0	0	0	0	0	0	1	0	0	0.003241	0.004782	0	0.199592	0.001472	0	0.033129	0.009544	0	0	0	0	0	0	0	0	0	0.001657	0	Bacteria	Bacteroidetes	Bacteroidia	Bacteroidales	Muribaculaceae
Otu000315	166	3	2	1	0	0	15	17	0	0	0	10	3	17	0	20	11	3	9	25	30	0.004675	0.003241	0.001594	0	0	0.022079	0.020424	0	0	0	0.015184	0.004982	0.024685	0	0.029226	0.015454	0.004341	0.012911	0.041426	0.0447	Bacteria	Bacteroidetes	Bacteroidia	Bacteroidales	Muribaculaceae
Otu000320	166	1	2	3	5	6	1	2	62	43	11	4	1	0	3	4	1	7	0	4	6	0.001558	0.003241	0.004782	0.007259	0.008741	0.001472	0.002403	0.108106	0.082075	0.015528	0.006074	0.001661	0	0.004621	0.005845	0.001405	0.01013	0	0.006628	0.00894	Bacteria	Firmicutes	Clostridia	Clostridiales	Lachnospiraceae	Marvinbryantia	Clostridiales_bacterium_CIEAF_012
Otu000319	165	17	24	40	14	5	1	6	1	2	4	8	0	4	0	4	5	0	16	12	2	0.02649	0.038888	0.063764	0.020326	0.007284	0.001472	0.007208	0.001744	0.003817	0.005647	0.012147	0	0.005808	0	0.005845	0.007025	0	0.022953	0.019884	0.00298	Bacteria	Bacteroidetes	Bacteroidia	Bacteroidales	Muribaculaceae
Otu000448	162	0	0	0	0	2	96	0	0	0	2	0	0	0	1	1	0	60	0	0	0	0	0	0	0	0.002914	0.141307	0	0	0	0.002823	0	0	0	0.00154	0.001461	0	0.086828	0	0	0	Bacteria	Actinobacteria	Actinobacteria	Streptomycetales	Streptomycetaceae
Otu000455	159	0	0	0	0	0	0	1	0	0	0	0	43	0	20	0	0	95	0	0	0	0	0	0	0	0	0	0.001201	0	0	0	0	0.071404	0	0.030805	0	0	0.137478	0	0	0	Bacteria	Firmicutes	Bacilli	Lactobacillales	Aerococcaceae	Facklamia
Otu000355	158	14	8	11	3	17	0	2	18	15	13	2	0	2	0	9	5	0	10	10	19	0.021815	0.012963	0.017535	0.004356	0.024767	0	0.002403	0.031386	0.028631	0.018351	0.003037	0	0.002904	0	0.013152	0.007025	0	0.014346	0.01657	0.02831	Bacteria	Firmicutes	Clostridia	Clostridiales	Ruminococcaceae
Otu000375	158	1	1	35	16	31	0	3	8	8	3	2	1	1	0	6	1	1	6	11	23	0.001558	0.00162	0.055794	0.02323	0.045163	0	0.003604	0.013949	0.01527	0.004235	0.003037	0.001661	0.001452	0	0.008768	0.001405	0.001447	0.008607	0.018227	0.03427	Bacteria	Bacteroidetes	Bacteroidia	Bacteroidales	Muribaculaceae
Otu000461	158	0	0	0	0	0	46	0	0	0	3	0	0	0	108	0	0	1	0	0	0	0	0	0	0	0	0.06771	0	0	0	0.004235	0	0	0	0.166346	0	0	0.001447	0	0	0	Bacteria	Actinobacteria	Acidimicrobiia
Otu000410	155	6	6	0	1	0	0	0	3	33	104	0	1	0	0	0	1	0	0	0	0	0.009349	0.009722	0	0.001452	0	0	0	0.005231	0.062988	0.146812	0	0.001661	0	0	0	0.001405	0	0	0	0	Bacteria	Firmicutes	Clostridia	Clostridiales	Lachnospiraceae
Otu000282	154	0	1	11	31	1	8	0	25	11	21	4	4	1	0	19	2	11	1	0	3	0	0.00162	0.017535	0.045008	0.001457	0.011776	0	0.043591	0.020996	0.029645	0.006074	0.006642	0.001452	0	0.027765	0.00281	0.015918	0.001435	0	0.00447	Bacteria	Firmicutes	Clostridia	Clostridiales	Ruminococcaceae	Ruminococcaceae_UCG-014
Otu000353	154	4	11	2	6	4	1	3	23	10	20	4	0	2	0	4	1	0	4	15	40	0.006233	0.017824	0.003188	0.008711	0.005828	0.001472	0.003604	0.040104	0.019087	0.028233	0.006074	0	0.002904	0	0.005845	0.001405	0	0.005738	0.024855	0.0596	Bacteria	Firmicutes	Clostridia	Clostridiales	Ruminococcaceae	Ruminococcaceae_UCG-010
Otu000471	153	1	0	0	0	0	0	0	0	0	0	0	3	2	31	0	0	114	2	0	0	0.001558	0	0	0	0	0	0	0	0	0	0	0.004982	0.002904	0.047747	0	0	0.164974	0.002869	0	0	Bacteria	Firmicutes	Bacilli	Bacillales	Staphylococcaceae	Jeotgalicoccus
Otu000476	151	0	0	0	0	0	150	0	0	1	0	0	0	0	0	0	0	0	0	0	0	0	0	0	0	0	0.220793	0	0	0.001909	0	0	0	0	0	0	0	0	0	0	0	Bacteria	Proteobacteria	Alphaproteobacteria	Rhizobiales	Xanthobacteraceae
Otu000390	150	43	43	4	4	3	1	0	6	5	12	0	0	0	1	2	0	1	4	19	2	0.067004	0.069674	0.006376	0.005807	0.004371	0.001472	0	0.010462	0.009544	0.01694	0	0	0	0.00154	0.002923	0	0.001447	0.005738	0.031484	0.00298	Bacteria	Firmicutes	Clostridia	Clostridiales	Lachnospiraceae
Otu000317	149	0	0	3	6	0	29	55	4	1	0	3	18	0	0	1	0	17	0	3	9	0	0	0.004782	0.008711	0	0.042687	0.066076	0.006975	0.001909	0	0.004555	0.02989	0	0	0.001461	0	0.024601	0	0.004971	0.01341	Bacteria	Firmicutes	Erysipelotrichia	Erysipelotrichales	Erysipelotrichaceae	Dubosiella
Otu000479	148	1	1	0	0	0	69	0	2	0	0	0	0	0	75	0	0	0	0	0	0	0.001558	0.00162	0	0	0	0.101565	0	0.003487	0	0	0	0	0	0.115518	0	0	0	0	0	0	Bacteria	Proteobacteria	Alphaproteobacteria	Elsterales
Otu000334	147	0	0	0	2	4	0	3	4	13	0	0	1	19	0	13	0	1	25	9	53	0	0	0	0.002904	0.005828	0	0.003604	0.006975	0.024813	0	0	0.001661	0.027589	0	0.018997	0	0.001447	0.035864	0.014913	0.07897	Bacteria	Firmicutes	Erysipelotrichia	Erysipelotrichales	Erysipelotrichaceae	Candidatus_Stoquefichus
Otu000344	147	8	11	17	12	16	0	5	18	14	19	2	0	0	0	1	0	0	2	5	17	0.012466	0.017824	0.0271	0.017422	0.02331	0	0.006007	0.031386	0.026722	0.026821	0.003037	0	0	0	0.001461	0	0	0.002869	0.008285	0.02533	Bacteria	Firmicutes	Clostridia	Clostridiales	Ruminococcaceae
Otu000342	145	4	0	0	0	0	0	1	0	0	0	0	61	0	0	0	0	79	0	0	0	0.006233	0	0	0	0	0	0.001201	0	0	0	0	0.101294	0	0	0	0	0.114324	0	0	0	Bacteria	Proteobacteria	Gammaproteobacteria	Oceanospirillales	Halomonadaceae	Halomonas
Otu000358	145	43	40	1	3	6	1	1	7	0	0	0	3	0	0	13	0	19	2	6	0	0.067004	0.064813	0.001594	0.004356	0.008741	0.001472	0.001201	0.012206	0	0	0	0.004982	0	0	0.018997	0	0.027496	0.002869	0.009942	0	Bacteria	Firmicutes	Clostridia	Clostridiales	Peptococcaceae
Otu000484	145	0	0	0	0	0	0	0	0	0	0	0	1	0	144	0	0	0	0	0	0	0	0	0	0	0	0	0	0	0	0	0	0.001661	0	0.221794	0	0	0	0	0	0	Bacteria	Acidobacteria	Acidobacteriia	Subgroup_2
Otu000333	142	12	18	8	1	1	0	1	24	5	41	3	0	3	0	3	0	0	6	15	1	0.018699	0.029166	0.012753	0.001452	0.001457	0	0.001201	0.041848	0.009544	0.057878	0.004555	0	0.004356	0	0.004384	0	0	0.008607	0.024855	0.00149	Bacteria	Firmicutes	Clostridia	Clostridiales	Lachnospiraceae	Lachnospiraceae_FCS020_group
Otu000356	142	8	13	3	3	9	0	2	15	9	39	0	0	1	0	0	1	0	0	39	0	0.012466	0.021064	0.004782	0.004356	0.013112	0	0.002403	0.026155	0.017179	0.055054	0	0	0.001452	0	0	0.001405	0	0	0.064624	0	Bacteria	Bacteroidetes	Bacteroidia	Bacteroidales	Muribaculaceae
Otu000433	141	37	24	18	12	0	1	2	0	11	20	0	0	0	0	0	0	0	13	3	0	0.057655	0.038888	0.028694	0.017422	0	0.001472	0.002403	0	0.020996	0.028233	0	0	0	0	0	0	0	0.018649	0.004971	0	Bacteria	Firmicutes	Clostridia	Clostridiales	Lachnospiraceae
Otu000442	141	24	20	0	0	0	53	42	0	1	0	0	0	0	0	0	1	0	0	0	0	0.037398	0.032407	0	0	0	0.078013	0.050458	0	0.001909	0	0	0	0	0	0	0.001405	0	0	0	0	Bacteria	Actinobacteria	Coriobacteriia	Coriobacteriales	Eggerthellaceae
Otu000492	141	0	0	0	0	0	50	0	0	0	0	0	0	0	91	0	0	0	0	0	0	0	0	0	0	0	0.073598	0	0	0	0	0	0	0	0.140162	0	0	0	0	0	0	Bacteria
Otu000369	140	5	1	59	37	8	0	0	6	2	0	0	0	2	0	0	0	0	2	18	0	0.007791	0.00162	0.094052	0.053719	0.011655	0	0	0.010462	0.003817	0	0	0	0.002904	0	0	0	0	0.002869	0.029827	0	Bacteria	Bacteroidetes	Bacteroidia	Bacteroidales	Muribaculaceae
Otu000497	139	2	0	1	0	0	4	0	0	0	0	0	0	0	132	0	0	0	0	0	0	0.003116	0	0.001594	0	0	0.005888	0	0	0	0	0	0	0	0.203312	0	0	0	0	0	0	Bacteria	Actinobacteria	Actinobacteria	Frankiales	Acidothermaceae	Acidothermus
Otu000382	138	62	53	2	0	1	2	0	1	4	1	0	0	0	0	0	0	1	0	9	2	0.096611	0.085877	0.003188	0	0.001457	0.002944	0	0.001744	0.007635	0.001412	0	0	0	0	0	0	0.001447	0	0.014913	0.00298	Bacteria	Firmicutes	Clostridia	Clostridiales	Lachnospiraceae
Otu000392	138	2	0	1	0	0	0	0	0	0	0	25	0	19	0	33	20	0	22	16	0	0.003116	0	0.001594	0	0	0	0	0	0	0	0.03796	0	0.027589	0	0.048223	0.028099	0	0.031561	0.026512	0	Bacteria	Bacteroidetes	Bacteroidia	Bacteroidales	Muribaculaceae
Otu000420	137	7	4	14	4	9	0	0	4	5	41	3	0	5	0	16	0	3	16	5	1	0.010908	0.006481	0.022318	0.005807	0.013112	0	0	0.006975	0.009544	0.057878	0.004555	0	0.00726	0	0.023381	0	0.004341	0.022953	0.008285	0.00149	Bacteria	Firmicutes	Clostridia	Clostridiales	Ruminococcaceae	Oscillibacter
Otu000331	136	0	0	4	4	0	43	37	1	2	1	0	21	0	0	0	0	18	1	1	3	0	0	0.006376	0.005807	0	0.063294	0.044451	0.001744	0.003817	0.001412	0	0.034872	0	0	0	0	0.026048	0.001435	0.001657	0.00447	Bacteria	Firmicutes	Erysipelotrichia	Erysipelotrichales	Erysipelotrichaceae	Dubosiella
Otu000499	136	0	0	0	0	0	0	0	1	0	1	0	0	0	134	0	0	0	0	0	0	0	0	0	0	0	0	0	0.001744	0	0.001412	0	0	0	0.206392	0	0	0	0	0	0	Bacteria	Acidobacteria	Acidobacteriia	Acidobacteriales
Otu000505	135	0	1	0	0	0	0	0	0	0	0	0	1	0	51	0	0	82	0	0	0	0	0.00162	0	0	0	0	0	0	0	0	0	0.001661	0	0.078552	0	0	0.118665	0	0	0	Bacteria	Actinobacteria	Actinobacteria	Micrococcales	Micrococcaceae	Enteractinococcus	Enteractinococcus_viverrae
Otu000507	135	0	0	0	0	1	104	0	0	0	0	0	0	0	30	0	0	0	0	0	0	0	0	0	0	0.001457	0.153083	0	0	0	0	0	0	0	0.046207	0	0	0	0	0	0	Bacteria
Otu000506	134	0	0	0	2	0	0	0	0	0	0	1	0	0	125	0	0	6	0	0	0	0	0	0	0.002904	0	0	0	0	0	0	0.001518	0	0	0.19253	0	0	0.008683	0	0	0	Bacteria	Firmicutes	Clostridia	Clostridiales	Peptostreptococcaceae	Romboutsia
Otu000283	133	23	0	0	1	0	0	0	1	1	0	0	33	0	60	0	0	1	0	0	13	0.03584	0	0	0.001452	0	0	0	0.001744	0.001909	0	0	0.054798	0	0.092414	0	0	0.001447	0	0	0.01937	Bacteria	Cyanobacteria	Oxyphotobacteria	Synechococcales	Cyanobiaceae	Synechococcus_CC9902
Otu000379	133	13	7	21	2	10	0	0	30	4	21	0	17	0	1	1	0	0	5	1	0	0.020257	0.011342	0.033476	0.002904	0.014569	0	0	0.052309	0.007635	0.029645	0	0.028229	0	0.00154	0.001461	0	0	0.007173	0.001657	0	Bacteria	Firmicutes	Clostridia	Clostridiales	Ruminococcaceae
Otu000385	133	25	16	3	2	5	2	2	0	3	17	6	1	4	5	8	1	0	14	4	15	0.038956	0.025925	0.004782	0.002904	0.007284	0.002944	0.002403	0	0.005726	0.023998	0.009111	0.001661	0.005808	0.007701	0.01169	0.001405	0	0.020084	0.006628	0.02235	Bacteria	Firmicutes	Clostridia	Clostridiales	Ruminococcaceae	Ruminococcaceae_UCG-005
Otu000327	131	3	4	2	0	25	5	0	7	76	6	1	0	0	2	0	0	0	0	0	0	0.004675	0.006481	0.003188	0	0.036422	0.00736	0	0.012206	0.145063	0.00847	0.001518	0	0	0.00308	0	0	0	0	0	0	Bacteria	Firmicutes	Clostridia	Clostridiales	Lachnospiraceae
Otu000437	131	10	6	8	21	17	0	0	11	16	39	0	0	0	1	2	0	0	0	0	0	0.015582	0.009722	0.012753	0.030489	0.024767	0	0	0.01918	0.03054	0.055054	0	0	0	0.00154	0.002923	0	0	0	0	0	Bacteria	Firmicutes	Clostridia	Clostridiales	Ruminococcaceae
Otu000458	131	1	0	1	0	1	0	0	1	0	1	39	0	12	0	28	27	0	20	0	0	0.001558	0	0.001594	0	0.001457	0	0	0.001744	0	0.001412	0.059218	0	0.017424	0	0.040917	0.037933	0	0.028692	0	0	Bacteria	Bacteroidetes	Bacteroidia	Bacteroidales	Muribaculaceae
Otu000466	129	15	12	26	43	0	0	0	5	4	19	2	0	0	0	2	0	0	0	1	0	0.023374	0.019444	0.041447	0.06243	0	0	0	0.008718	0.007635	0.026821	0.003037	0	0	0	0.002923	0	0	0	0.001657	0	Bacteria	Firmicutes	Clostridia	Clostridiales	Ruminococcaceae
Otu000398	128	0	0	15	7	0	5	0	0	0	100	0	0	0	0	1	0	0	0	0	0	0	0	0.023912	0.010163	0	0.00736	0	0	0	0.141165	0	0	0	0	0.001461	0	0	0	0	0	Bacteria	Bacteroidetes	Bacteroidia	Bacteroidales	Marinifilaceae	Odoribacter
Otu000512	128	0	0	1	0	0	1	0	0	0	0	28	8	0	0	59	6	17	8	0	0	0	0	0.001594	0	0	0.001472	0	0	0	0	0.042516	0.013284	0	0	0.086217	0.00843	0.024601	0.011477	0	0	Bacteria	Firmicutes	Clostridia	Clostridiales	Lachnospiraceae	Lachnospiraceae_NK4A136_group
Otu000522	127	0	2	0	0	0	124	0	0	0	0	0	0	0	0	1	0	0	0	0	0	0	0.003241	0	0	0	0.182522	0	0	0	0	0	0	0	0	0.001461	0	0	0	0	0	Bacteria	Chloroflexi	Ktedonobacteria	Ktedonobacterales	JG30-KF-AS9
Otu000523	127	1	0	0	0	0	126	0	0	0	0	0	0	0	0	0	0	0	0	0	0	0.001558	0	0	0	0	0.185466	0	0	0	0	0	0	0	0	0	0	0	0	0	0	Bacteria	Proteobacteria	Alphaproteobacteria	Elsterales
Otu000275	126	0	0	1	10	0	0	0	3	0	0	0	0	0	1	0	0	0	0	111	0	0	0	0.001594	0.014519	0	0	0	0.005231	0	0	0	0	0	0.00154	0	0	0	0	0.18393	0	Bacteria	Firmicutes	Erysipelotrichia	Erysipelotrichales	Erysipelotrichaceae
Otu000360	126	1	0	5	9	0	33	40	2	2	0	0	13	0	1	0	0	19	0	0	1	0.001558	0	0.007971	0.013067	0	0.048574	0.048056	0.003487	0.003817	0	0	0.021587	0	0.00154	0	0	0.027496	0	0	0.00149	Bacteria	Firmicutes	Erysipelotrichia	Erysipelotrichales	Erysipelotrichaceae	Dubosiella
Otu000376	126	3	5	20	15	1	0	80	0	0	0	0	0	0	1	0	1	0	0	0	0	0.004675	0.008102	0.031882	0.021778	0.001457	0	0.096111	0	0	0	0	0	0	0.00154	0	0.001405	0	0	0	0	Bacteria	Firmicutes	Erysipelotrichia	Erysipelotrichales	Erysipelotrichaceae	Candidatus_Stoquefichus
Otu000409	126	0	2	4	1	0	0	0	0	1	0	0	0	20	0	9	0	1	5	83	0	0	0.003241	0.006376	0.001452	0	0	0	0	0.001909	0	0	0	0.029041	0	0.013152	0	0.001447	0.007173	0.137533	0	Bacteria	Bacteroidetes	Bacteroidia	Bacteroidales	Muribaculaceae
Otu000453	126	1	2	1	0	0	0	2	0	0	0	22	4	35	1	16	14	5	11	7	5	0.001558	0.003241	0.001594	0	0	0	0.002403	0	0	0	0.033405	0.006642	0.050821	0.00154	0.023381	0.019669	0.007236	0.01578	0.011599	0.00745	Bacteria	Verrucomicrobia	Verrucomicrobiae	Verrucomicrobiales	Akkermansiaceae	Akkermansia	Akkermansia_muciniphila
Otu000352	125	51	28	7	4	1	0	0	2	21	5	1	0	1	0	0	0	0	3	1	0	0.07947	0.045369	0.011159	0.005807	0.001457	0	0	0.003487	0.040083	0.007058	0.001518	0	0.001452	0	0	0	0	0.004304	0.001657	0	Bacteria	Firmicutes	Clostridia	Clostridiales	Ruminococcaceae	Anaerotruncus
Otu000526	124	0	0	1	0	0	0	1	0	0	0	64	0	0	0	19	35	1	0	1	2	0	0	0.001594	0	0	0	0.001201	0	0	0	0.097179	0	0	0	0.027765	0.049172	0.001447	0	0.001657	0.00298	Bacteria	Firmicutes	Clostridia	Clostridiales	Ruminococcaceae
Otu000511	123	0	0	0	0	0	0	0	0	1	122	0	0	0	0	0	0	0	0	0	0	0	0	0	0	0	0	0	0	0.001909	0.172222	0	0	0	0	0	0	0	0	0	0	Bacteria	Firmicutes	Clostridia	Clostridiales	Lachnospiraceae	Roseburia
Otu000536	123	1	0	0	0	0	122	0	0	0	0	0	0	0	0	0	0	0	0	0	0	0.001558	0	0	0	0	0.179578	0	0	0	0	0	0	0	0	0	0	0	0	0	0	Bacteria
Otu000423	121	32	21	15	5	0	0	2	15	4	14	0	4	1	0	1	1	5	1	0	0	0.049864	0.034027	0.023912	0.007259	0	0	0.002403	0.026155	0.007635	0.019763	0	0.006642	0.001452	0	0.001461	0.001405	0.007236	0.001435	0	0	Bacteria	Firmicutes	Clostridia	Clostridiales	Lachnospiraceae
Otu000444	121	0	0	0	0	3	0	0	3	0	111	0	0	0	0	0	0	1	0	3	0	0	0	0	0	0.004371	0	0	0.005231	0	0.156693	0	0	0	0	0	0	0.001447	0	0.004971	0	Bacteria	Firmicutes	Clostridia	Clostridiales	Lachnospiraceae	Lachnospiraceae_NK4A136_group
Otu000470	121	2	0	102	11	1	0	0	1	0	4	0	0	0	0	0	0	0	0	0	0	0.003116	0	0.162599	0.01597	0.001457	0	0	0.001744	0	0.005647	0	0	0	0	0	0	0	0	0	0	Bacteria	Firmicutes	Clostridia	Clostridiales	Lachnospiraceae	Lachnospiraceae_NK4A136_group
Otu000540	121	0	0	0	0	0	0	0	0	0	0	0	0	0	121	0	0	0	0	0	0	0	0	0	0	0	0	0	0	0	0	0	0	0	0.186369	0	0	0	0	0	0	Bacteria	Planctomycetes	Phycisphaerae	Tepidisphaerales	WD2101_soil_group
Otu000325	120	9	12	5	5	5	0	2	11	47	4	1	2	0	0	7	0	0	5	3	2	0.014024	0.019444	0.007971	0.007259	0.007284	0	0.002403	0.01918	0.08971	0.005647	0.001518	0.003321	0	0	0.010229	0	0	0.007173	0.004971	0.00298	Bacteria	Firmicutes	Clostridia	Clostridiales	Ruminococcaceae
Otu000467	120	1	1	24	30	0	0	0	2	1	40	5	0	3	0	9	0	2	2	0	0	0.001558	0.00162	0.038259	0.043556	0	0	0	0.003487	0.001909	0.056466	0.007592	0	0.004356	0	0.013152	0	0.002894	0.002869	0	0	Bacteria	Firmicutes	Erysipelotrichia	Erysipelotrichales	Erysipelotrichaceae
Otu000300	119	15	10	2	0	9	2	0	7	66	0	0	0	0	1	0	0	0	4	1	2	0.023374	0.016203	0.003188	0	0.013112	0.002944	0	0.012206	0.125976	0	0	0	0	0.00154	0	0	0	0.005738	0.001657	0.00298	Bacteria	Firmicutes	Clostridia	Clostridiales	Ruminococcaceae	Ruminiclostridium_5
Otu000549	119	0	0	0	0	0	119	0	0	0	0	0	0	0	0	0	0	0	0	0	0	0	0	0	0	0	0.175162	0	0	0	0	0	0	0	0	0	0	0	0	0	0	Bacteria	Actinobacteria	Actinobacteria	Propionibacteriales	Nocardioidaceae	Nocardioides
Otu000537	118	0	0	0	0	0	116	0	0	0	0	0	0	0	2	0	0	0	0	0	0	0	0	0	0	0	0.170746	0	0	0	0	0	0	0	0.00308	0	0	0	0	0	0	Bacteria	Planctomycetes	Phycisphaerae	Tepidisphaerales	WD2101_soil_group
Otu000547	118	0	0	0	0	0	0	0	0	0	0	0	0	0	118	0	0	0	0	0	0	0	0	0	0	0	0	0	0	0	0	0	0	0	0.181748	0	0	0	0	0	0	Bacteria	Planctomycetes	Planctomycetacia	Planctomycetales	Gimesiaceae
Otu000551	118	0	0	0	0	0	118	0	0	0	0	0	0	0	0	0	0	0	0	0	0	0	0	0	0	0	0.17369	0	0	0	0	0	0	0	0	0	0	0	0	0	0	Bacteria	Acidobacteria	Acidobacteriia	Acidobacteriales	Koribacteraceae	Candidatus_Koribacter
Otu000539	117	0	0	0	0	0	0	0	1	0	0	4	0	7	0	73	23	1	8	0	0	0	0	0	0	0	0	0	0.001744	0	0	0.006074	0	0.010164	0	0.106675	0.032313	0.001447	0.011477	0	0	Bacteria	Bacteroidetes	Bacteroidia	Bacteroidales	Prevotellaceae
Otu000552	116	0	0	0	0	2	6	0	108	0	0	0	0	0	0	0	0	0	0	0	0	0	0	0	0	0.002914	0.008832	0	0.188314	0	0	0	0	0	0	0	0	0	0	0	0	Bacteria	Firmicutes	Clostridia	Clostridiales	Ruminococcaceae	Ruminiclostridium_6
Otu000558	116	0	0	0	0	0	0	0	0	0	0	0	0	0	0	0	0	116	0	0	0	0	0	0	0	0	0	0	0	0	0	0	0	0	0	0	0	0.167868	0	0	0	Bacteria	Actinobacteria	Actinobacteria
Otu000477	115	0	3	0	0	0	0	7	0	0	0	17	4	10	0	9	18	3	9	26	9	0	0.004861	0	0	0	0	0.00841	0	0	0	0.025813	0.006642	0.01452	0	0.013152	0.025289	0.004341	0.012911	0.043083	0.01341	Bacteria	Verrucomicrobia	Verrucomicrobiae	Verrucomicrobiales	Akkermansiaceae	Akkermansia	Akkermansia_muciniphila
Otu000546	115	58	56	0	0	0	0	0	0	0	0	0	0	0	0	0	0	0	1	0	0	0.090378	0.090738	0	0	0	0	0	0	0	0	0	0	0	0	0	0	0	0.001435	0	0	Bacteria	Firmicutes	Clostridia	Clostridiales	Lachnospiraceae
Otu000554	115	0	0	0	1	0	114	0	0	0	0	0	0	0	0	0	0	0	0	0	0	0	0	0	0.001452	0	0.167803	0	0	0	0	0	0	0	0	0	0	0	0	0	0	Bacteria	Proteobacteria	Alphaproteobacteria	Elsterales
Otu000561	115	0	0	0	0	1	0	0	0	0	0	1	0	0	113	0	0	0	0	0	0	0	0	0	0	0.001457	0	0	0	0	0	0.001518	0	0	0.174047	0	0	0	0	0	0	Bacteria	Chloroflexi	Ktedonobacteria	Ktedonobacterales	Ktedonobacteraceae	FCPS473
Otu000568	115	0	0	0	0	0	9	0	0	0	1	0	0	0	105	0	0	0	0	0	0	0	0	0	0	0	0.013248	0	0	0	0.001412	0	0	0	0.161725	0	0	0	0	0	0	Bacteria	Acidobacteria	Acidobacteriia	Acidobacteriales	Acidobacteriaceae_Subgroup_1
Otu000189	114	14	0	1	0	0	10	37	1	2	4	0	17	0	0	0	0	8	0	1	19	0.021815	0	0.001594	0	0	0.01472	0.044451	0.001744	0.003817	0.005647	0	0.028229	0	0	0	0	0.011577	0	0.001657	0.02831	Bacteria	Firmicutes	Bacilli	Lactobacillales	Lactobacillaceae	Lactobacillus
Otu000486	114	11	13	2	1	4	0	0	0	39	36	0	0	1	0	6	0	0	1	0	0	0.017141	0.021064	0.003188	0.001452	0.005828	0	0	0	0.07444	0.050819	0	0	0.001452	0	0.008768	0	0	0.001435	0	0	Bacteria	Firmicutes	Clostridia	Clostridiales	Lachnospiraceae
Otu000535	114	40	35	4	1	0	0	0	6	6	3	2	1	1	0	2	0	0	13	0	0	0.06233	0.056711	0.006376	0.001452	0	0	0	0.010462	0.011452	0.004235	0.003037	0.001661	0.001452	0	0.002923	0	0	0.018649	0	0	Bacteria	Firmicutes	Clostridia	Clostridiales	Lachnospiraceae	Lachnospiraceae_NK4A136_group
Otu000563	114	0	0	0	0	0	114	0	0	0	0	0	0	0	0	0	0	0	0	0	0	0	0	0	0	0	0.167803	0	0	0	0	0	0	0	0	0	0	0	0	0	0	Bacteria	Proteobacteria	Gammaproteobacteria	Betaproteobacteriales	Burkholderiaceae	Burkholderia-Caballeronia-Paraburkholderia
Otu000565	114	0	2	0	0	0	26	0	0	1	0	0	0	0	85	0	0	0	0	0	0	0	0.003241	0	0	0	0.038271	0	0	0.001909	0	0	0	0	0.13092	0	0	0	0	0	0	Bacteria	Acidobacteria	Acidobacteriia	Subgroup_2
Otu000318	113	24	14	9	4	3	2	7	4	8	16	1	0	0	0	1	0	0	11	4	5	0.037398	0.022685	0.014347	0.005807	0.004371	0.002944	0.00841	0.006975	0.01527	0.022586	0.001518	0	0	0	0.001461	0	0	0.01578	0.006628	0.00745	Bacteria	Firmicutes	Clostridia	Clostridiales	Ruminococcaceae	Anaerotruncus
Otu000435	113	8	5	11	4	0	0	1	5	18	8	17	0	6	0	3	11	0	12	4	0	0.012466	0.008102	0.017535	0.005807	0	0	0.001201	0.008718	0.034357	0.011293	0.025813	0	0.008712	0	0.004384	0.015454	0	0.017215	0.006628	0	Bacteria	Bacteroidetes	Bacteroidia	Bacteroidales	Muribaculaceae
Otu000469	113	0	0	0	0	0	2	5	0	0	0	14	3	20	0	14	21	5	15	11	3	0	0	0	0	0	0.002944	0.006007	0	0	0	0.021258	0.004982	0.029041	0	0.020458	0.029503	0.007236	0.021519	0.018227	0.00447	Bacteria	Verrucomicrobia	Verrucomicrobiae	Verrucomicrobiales	Akkermansiaceae	Akkermansia
Otu000562	113	0	0	0	0	0	0	0	0	0	0	0	11	0	102	0	0	0	0	0	0	0	0	0	0	0	0	0	0	0	0	0	0.018266	0	0.157104	0	0	0	0	0	0	Bacteria	Proteobacteria	Gammaproteobacteria	Methylococcales	Methylococcaceae
Otu000494	112	0	1	1	0	0	0	5	1	0	0	20	1	15	0	15	12	6	16	12	7	0	0.00162	0.001594	0	0	0	0.006007	0.001744	0	0	0.030368	0.001661	0.02178	0	0.02192	0.016859	0.008683	0.022953	0.019884	0.01043	Bacteria	Verrucomicrobia	Verrucomicrobiae	Verrucomicrobiales	Akkermansiaceae	Akkermansia	Akkermansia_muciniphila
Otu000504	112	0	0	0	0	17	0	0	92	1	0	0	0	1	0	0	1	0	0	0	0	0	0	0	0	0.024767	0	0	0.160416	0.001909	0	0	0	0.001452	0	0	0.001405	0	0	0	0	Bacteria	Firmicutes	Clostridia	Clostridiales	Lachnospiraceae
Otu000288	111	15	10	3	6	22	3	13	12	26	0	0	0	0	0	0	0	0	0	1	0	0.023374	0.016203	0.004782	0.008711	0.032051	0.004416	0.015618	0.020924	0.049627	0	0	0	0	0	0	0	0	0	0.001657	0	Bacteria	Bacteroidetes	Bacteroidia	Bacteroidales	Prevotellaceae
Otu000452	111	23	30	9	1	4	0	0	1	15	12	0	1	0	0	0	0	1	1	13	0	0.03584	0.04861	0.014347	0.001452	0.005828	0	0	0.001744	0.028631	0.01694	0	0.001661	0	0	0	0	0.001447	0.001435	0.021541	0	Bacteria	Firmicutes	Clostridia	Clostridiales	Lachnospiraceae
Otu000573	111	0	0	0	0	0	95	0	0	0	0	0	0	0	0	0	0	0	0	0	16	0	0	0	0	0	0.139835	0	0	0	0	0	0	0	0	0	0	0	0	0	0.02384	Bacteria	Chloroflexi	AD3
Otu000579	111	0	0	0	0	0	0	0	0	0	0	0	0	0	111	0	0	0	0	0	0	0	0	0	0	0	0	0	0	0	0	0	0	0	0.170966	0	0	0	0	0	0	Bacteria	Chloroflexi	Ktedonobacteria	Ktedonobacterales	JG30-KF-AS9
Otu000277	110	2	1	6	12	1	0	7	0	2	1	1	12	0	41	1	0	21	1	0	1	0.003116	0.00162	0.009565	0.017422	0.001457	0	0.00841	0	0.003817	0.001412	0.001518	0.019927	0	0.06315	0.001461	0	0.03039	0.001435	0	0.00149	Bacteria	Firmicutes	Bacilli	Lactobacillales	Lactobacillaceae	Lactobacillus	Lactobacillus_murinus
Otu000575	110	0	0	0	0	0	0	0	0	0	0	0	1	1	0	0	0	108	0	0	0	0	0	0	0	0	0	0	0	0	0	0	0.001661	0.001452	0	0	0	0.156291	0	0	0	Bacteria	Chloroflexi	KD4-96
Otu000586	110	0	0	0	0	0	59	7	0	0	2	0	0	0	42	0	0	0	0	0	0	0	0	0	0	0	0.086845	0.00841	0	0	0.002823	0	0	0	0.06469	0	0	0	0	0	0	Bacteria
Otu000481	109	3	5	0	0	0	22	3	0	0	0	0	1	5	0	1	1	10	18	0	40	0.004675	0.008102	0	0	0	0.032383	0.003604	0	0	0	0	0.001661	0.00726	0	0.001461	0.001405	0.014471	0.025822	0	0.0596	Bacteria	Firmicutes	Clostridia	Clostridiales	Lachnospiraceae
Otu000500	108	52	14	0	0	4	0	0	6	12	15	0	0	0	0	0	0	0	3	1	1	0.081028	0.022685	0	0	0.005828	0	0	0.010462	0.022905	0.021175	0	0	0	0	0	0	0	0.004304	0.001657	0.00149	Bacteria	Firmicutes	Clostridia	Clostridiales	Ruminococcaceae
Otu000545	108	0	1	4	1	0	1	1	1	0	1	21	0	22	0	22	14	0	19	0	0	0	0.00162	0.006376	0.001452	0	0.001472	0.001201	0.001744	0	0.001412	0.031887	0	0.031945	0	0.032149	0.019669	0	0.027257	0	0	Bacteria	Bacteroidetes	Bacteroidia	Bacteroidales	Muribaculaceae
Otu000587	108	0	0	0	1	0	107	0	0	0	0	0	0	0	0	0	0	0	0	0	0	0	0	0	0.001452	0	0.157499	0	0	0	0	0	0	0	0	0	0	0	0	0	0	Bacteria	Acidobacteria	Acidobacteriia	Solibacterales	Solibacteraceae_Subgroup_3	Bryobacter
Otu000590	108	0	0	0	1	0	107	0	0	0	0	0	0	0	0	0	0	0	0	0	0	0	0	0	0.001452	0	0.157499	0	0	0	0	0	0	0	0	0	0	0	0	0	0	Bacteria	Actinobacteria
Otu000592	108	0	0	0	0	0	0	0	0	0	0	0	1	0	107	0	0	0	0	0	0	0	0	0	0	0	0	0	0	0	0	0	0.001661	0	0.164806	0	0	0	0	0	0	Bacteria	Proteobacteria	Gammaproteobacteria	Xanthomonadales	Xanthomonadaceae
Otu000472	107	0	0	0	0	0	0	0	9	0	86	5	3	0	0	1	2	1	0	0	0	0	0	0	0	0	0	0	0.015693	0	0.121402	0.007592	0.004982	0	0	0.001461	0.00281	0.001447	0	0	0	Bacteria	Firmicutes	Clostridia	Clostridiales	Ruminococcaceae	Ruminococcaceae_UCG-014
Otu000566	107	0	0	19	2	0	0	0	41	43	0	0	0	2	0	0	0	0	0	0	0	0	0	0.030288	0.002904	0	0	0	0.07149	0.082075	0	0	0	0.002904	0	0	0	0	0	0	0	Bacteria	Firmicutes	Clostridia	Clostridiales	Lachnospiraceae
Otu000457	106	10	7	5	0	0	1	0	70	4	2	0	0	0	0	2	0	1	4	0	0	0.015582	0.011342	0.007971	0	0	0.001472	0	0.122055	0.007635	0.002823	0	0	0	0	0.002923	0	0.001447	0.005738	0	0	Bacteria	Firmicutes	Clostridia	Clostridiales	Clostridiales_vadinBB60_group
Otu000232	105	0	1	0	0	0	102	0	2	0	0	0	0	0	0	0	0	0	0	0	0	0	0.00162	0	0	0	0.150139	0	0.003487	0	0	0	0	0	0	0	0	0	0	0	0	Bacteria	Planctomycetes	Planctomycetacia	Gemmatales	Gemmataceae
Otu000387	105	1	2	1	0	0	2	0	0	0	0	14	0	12	0	24	13	0	12	24	0	0.001558	0.003241	0.001594	0	0	0.002944	0	0	0	0	0.021258	0	0.017424	0	0.035071	0.018264	0	0.017215	0.039769	0	Bacteria	Bacteroidetes	Bacteroidia	Bacteroidales	Muribaculaceae
Otu000528	105	0	0	0	0	17	0	0	0	0	0	0	30	0	12	0	0	46	0	0	0	0	0	0	0	0.024767	0	0	0	0	0	0	0.049817	0	0.018483	0	0	0.066568	0	0	0	Bacteria	Firmicutes	Erysipelotrichia	Erysipelotrichales	Erysipelotrichaceae	Turicibacter	Turicibacter_sp_LA61
Otu000599	105	1	0	0	0	0	104	0	0	0	0	0	0	0	0	0	0	0	0	0	0	0.001558	0	0	0	0	0.153083	0	0	0	0	0	0	0	0	0	0	0	0	0	0	Bacteria	Planctomycetes	Planctomycetacia	Isosphaerales	Isosphaeraceae	Aquisphaera
Otu000601	105	0	0	1	0	0	6	2	0	0	0	43	0	3	0	14	32	0	3	0	1	0	0	0.001594	0	0	0.008832	0.002403	0	0	0	0.065292	0	0.004356	0	0.020458	0.044958	0	0.004304	0	0.00149	Bacteria	Firmicutes	Clostridia	Clostridiales	Ruminococcaceae	Eubacterium_coprostanoligenes_group
Otu000103	104	0	15	0	0	1	0	0	0	0	0	0	9	0	73	1	0	0	0	3	2	0	0.024305	0	0	0.001457	0	0	0	0	0	0	0.014945	0	0.112437	0.001461	0	0	0	0.004971	0.00298	Bacteria	Proteobacteria	Gammaproteobacteria	Pasteurellales	Pasteurellaceae	Rodentibacter
Otu000349	104	13	15	2	4	4	1	4	0	0	4	1	0	1	0	0	0	0	1	54	0	0.020257	0.024305	0.003188	0.005807	0.005828	0.001472	0.004806	0	0	0.005647	0.001518	0	0.001452	0	0	0	0	0.001435	0.08948	0	Bacteria	Bacteroidetes	Bacteroidia	Bacteroidales	Muribaculaceae
Otu000371	104	6	8	17	0	7	1	0	14	7	41	0	0	1	0	0	1	0	1	0	0	0.009349	0.012963	0.0271	0	0.010198	0.001472	0	0.024411	0.013361	0.057878	0	0	0.001452	0	0	0.001405	0	0.001435	0	0	Bacteria	Firmicutes	Clostridia	Clostridiales	Ruminococcaceae	Ruminiclostridium_5
Otu000487	104	20	9	5	0	0	0	0	0	20	46	0	0	0	0	0	0	2	1	1	0	0.031165	0.014583	0.007971	0	0	0	0	0	0.038174	0.064936	0	0	0	0	0	0	0.002894	0.001435	0.001657	0	Bacteria	Firmicutes	Clostridia	Clostridiales	Lachnospiraceae
Otu000594	104	0	0	0	0	0	0	0	0	0	0	0	0	8	7	0	1	0	46	42	0	0	0	0	0	0	0	0	0	0	0	0	0	0.011616	0.010782	0	0.001405	0	0.065991	0.069595	0	Bacteria	Firmicutes	Clostridia	Clostridiales	Lachnospiraceae	Lachnospiraceae_NK4A136_group
Otu000597	104	0	1	0	0	0	103	0	0	0	0	0	0	0	0	0	0	0	0	0	0	0	0.00162	0	0	0	0.151611	0	0	0	0	0	0	0	0	0	0	0	0	0	0	Bacteria	Proteobacteria	Alphaproteobacteria
Otu000404	103	2	5	14	15	13	3	15	19	11	2	0	0	0	0	0	0	0	0	4	0	0.003116	0.008102	0.022318	0.021778	0.018939	0.004416	0.018021	0.033129	0.020996	0.002823	0	0	0	0	0	0	0	0	0.006628	0	Bacteria	Bacteroidetes	Bacteroidia	Bacteroidales	Muribaculaceae
Otu000530	103	1	2	0	0	0	0	6	0	0	0	8	5	19	1	18	16	3	9	10	5	0.001558	0.003241	0	0	0	0	0.007208	0	0	0	0.012147	0.008303	0.027589	0.00154	0.026303	0.022479	0.004341	0.012911	0.01657	0.00745	Bacteria	Verrucomicrobia	Verrucomicrobiae	Verrucomicrobiales	Akkermansiaceae	Akkermansia
Otu000362	102	0	0	0	0	1	0	2	2	8	89	0	0	0	0	0	0	0	0	0	0	0	0	0	0	0.001457	0	0.002403	0.003487	0.01527	0.125637	0	0	0	0	0	0	0	0	0	0	Bacteria	Firmicutes	Clostridia	Clostridiales	Lachnospiraceae
Otu000386	102	0	0	1	0	0	37	47	0	1	0	0	8	0	3	0	0	2	0	0	3	0	0	0.001594	0	0	0.054462	0.056465	0	0.001909	0	0	0.013284	0	0.004621	0	0	0.002894	0	0	0.00447	Bacteria	Firmicutes	Erysipelotrichia	Erysipelotrichales	Erysipelotrichaceae	Dubosiella
Otu000407	101	8	7	0	0	4	0	0	2	0	66	0	0	2	0	1	1	7	1	0	2	0.012466	0.011342	0	0	0.005828	0	0	0.003487	0	0.093169	0	0	0.002904	0	0.001461	0.001405	0.01013	0.001435	0	0.00298	Bacteria	Firmicutes	Clostridia	Clostridiales	Ruminococcaceae	Ruminiclostridium_9
Otu000614	101	0	0	0	0	0	101	0	0	0	0	0	0	0	0	0	0	0	0	0	0	0	0	0	0	0	0.148667	0	0	0	0	0	0	0	0	0	0	0	0	0	0	Bacteria
Otu000381	99	3	3	9	4	2	1	9	35	15	2	0	0	3	0	3	1	2	0	6	1	0.004675	0.004861	0.014347	0.005807	0.002914	0.001472	0.010812	0.061028	0.028631	0.002823	0	0	0.004356	0	0.004384	0.001405	0.002894	0	0.009942	0.00149	Bacteria	Bacteroidetes	Bacteroidia	Bacteroidales	Muribaculaceae
Otu000616	99	0	0	0	0	0	99	0	0	0	0	0	0	0	0	0	0	0	0	0	0	0	0	0	0	0	0.145723	0	0	0	0	0	0	0	0	0	0	0	0	0	0	Bacteria	Acidobacteria	Acidobacteriia	Subgroup_2
Otu000617	99	0	0	0	0	0	0	0	0	0	0	0	1	0	98	0	0	0	0	0	0	0	0	0	0	0	0	0	0	0	0	0	0.001661	0	0.150943	0	0	0	0	0	0	Bacteria	Planctomycetes	Planctomycetacia	Gemmatales	Gemmataceae
Otu000574	98	10	11	24	11	36	0	0	0	0	0	0	0	0	0	1	0	0	5	0	0	0.015582	0.017824	0.038259	0.01597	0.052448	0	0	0	0	0	0	0	0	0	0.001461	0	0	0.007173	0	0	Bacteria	Firmicutes	Clostridia	Clostridiales	Ruminococcaceae	Ruminiclostridium_5
Otu000626	98	0	1	0	0	0	96	0	0	0	0	0	0	0	1	0	0	0	0	0	0	0	0.00162	0	0	0	0.141307	0	0	0	0	0	0	0	0.00154	0	0	0	0	0	0	Bacteria	Actinobacteria	Actinobacteria	Micrococcales	Microbacteriaceae
Otu000465	97	10	15	19	11	22	2	8	0	0	1	0	0	0	0	0	0	0	2	6	1	0.015582	0.024305	0.030288	0.01597	0.032051	0.002944	0.009611	0	0	0.001412	0	0	0	0	0	0	0	0.002869	0.009942	0.00149	Bacteria	Bacteroidetes	Bacteroidia	Bacteroidales	Muribaculaceae
Otu000630	97	0	0	0	0	0	0	0	0	0	0	0	0	0	97	0	0	0	0	0	0	0	0	0	0	0	0	0	0	0	0	0	0	0	0.149403	0	0	0	0	0	0	Bacteria	Actinobacteria	Actinobacteria	Corynebacteriales	Mycobacteriaceae	Mycobacterium
Otu000633	97	0	0	0	0	0	97	0	0	0	0	0	0	0	0	0	0	0	0	0	0	0	0	0	0	0	0.142779	0	0	0	0	0	0	0	0	0	0	0	0	0	0	Bacteria
Otu000265	96	6	0	1	0	1	85	0	0	1	0	1	1	0	0	0	0	0	0	0	0	0.009349	0	0.001594	0	0.001457	0.125116	0	0	0.001909	0	0.001518	0.001661	0	0	0	0	0	0	0	0	Bacteria	Proteobacteria	Gammaproteobacteria	Methylococcales	Cycloclasticaceae	Cycloclasticus
Otu000400	96	3	3	2	7	6	2	8	8	6	3	6	0	3	1	3	5	0	10	8	12	0.004675	0.004861	0.003188	0.010163	0.008741	0.002944	0.009611	0.013949	0.011452	0.004235	0.009111	0	0.004356	0.00154	0.004384	0.007025	0	0.014346	0.013256	0.01788	Bacteria	Bacteroidetes	Bacteroidia	Bacteroidales	Muribaculaceae
Otu000438	96	0	0	0	0	0	5	91	0	0	0	0	0	0	0	0	0	0	0	0	0	0	0	0	0	0	0.00736	0.109326	0	0	0	0	0	0	0	0	0	0	0	0	0	Bacteria	Firmicutes	Erysipelotrichia	Erysipelotrichales	Erysipelotrichaceae	Erysipelatoclostridium
Otu000468	96	0	0	0	1	2	0	0	0	0	90	0	0	0	0	0	0	0	2	1	0	0	0	0	0.001452	0.002914	0	0	0	0	0.127049	0	0	0	0	0	0	0	0.002869	0.001657	0	Bacteria	Firmicutes	Clostridia	Clostridiales	Ruminococcaceae	Ruminococcaceae_UCG-014
Otu000631	96	0	0	0	0	0	0	0	0	0	1	0	0	0	95	0	0	0	0	0	0	0	0	0	0	0	0	0	0	0	0.001412	0	0	0	0.146323	0	0	0	0	0	0	Bacteria	Cyanobacteria	Oxyphotobacteria	Chloroplast
Otu000638	96	0	0	0	0	0	96	0	0	0	0	0	0	0	0	0	0	0	0	0	0	0	0	0	0	0	0.141307	0	0	0	0	0	0	0	0	0	0	0	0	0	0	Bacteria	Acidobacteria	Acidobacteriia	Subgroup_2
Otu000451	95	0	0	0	4	0	1	0	0	0	89	0	0	0	0	1	0	0	0	0	0	0	0	0	0.005807	0	0.001472	0	0	0	0.125637	0	0	0	0	0.001461	0	0	0	0	0	Bacteria	Firmicutes	Clostridia	Clostridiales	Ruminococcaceae	Ruminococcaceae_UCG-014
Otu000495	95	0	0	0	0	0	1	3	2	0	0	20	5	18	0	7	12	4	5	9	9	0	0	0	0	0	0.001472	0.003604	0.003487	0	0	0.030368	0.008303	0.026137	0	0.010229	0.016859	0.005789	0.007173	0.014913	0.01341	Bacteria	Verrucomicrobia	Verrucomicrobiae	Verrucomicrobiales	Akkermansiaceae	Akkermansia	Akkermansia_muciniphila
Otu000577	95	0	0	0	0	0	0	0	7	2	0	17	7	3	0	4	9	30	9	2	5	0	0	0	0	0	0	0	0.012206	0.003817	0	0.025813	0.011624	0.004356	0	0.005845	0.012644	0.043414	0.012911	0.003314	0.00745	Bacteria	Firmicutes	Clostridia	Clostridiales	Ruminococcaceae	Ruminococcaceae_UCG-013
Otu000609	95	1	0	3	0	1	1	0	11	60	14	0	1	0	0	1	0	0	0	2	0	0.001558	0	0.004782	0	0.001457	0.001472	0	0.01918	0.114523	0.019763	0	0.001661	0	0	0.001461	0	0	0	0.003314	0	Bacteria	Firmicutes	Clostridia	Clostridiales	Lachnospiraceae	Lachnospiraceae_NK4A136_group
Otu000627	95	0	0	0	0	0	94	0	0	0	0	0	0	0	0	0	0	1	0	0	0	0	0	0	0	0	0.138363	0	0	0	0	0	0	0	0	0	0	0.001447	0	0	0	Bacteria	Proteobacteria	Alphaproteobacteria	Elsterales
Otu000642	95	0	0	0	0	0	95	0	0	0	0	0	0	0	0	0	0	0	0	0	0	0	0	0	0	0	0.139835	0	0	0	0	0	0	0	0	0	0	0	0	0	0	Bacteria
Otu000644	95	0	0	0	0	0	3	1	0	0	0	0	0	0	91	0	0	0	0	0	0	0	0	0	0	0	0.004416	0.001201	0	0	0	0	0	0	0.140162	0	0	0	0	0	0	Bacteria
Otu000519	94	0	0	14	3	18	1	0	0	26	0	1	0	0	0	0	0	0	1	26	4	0	0	0.022318	0.004356	0.026224	0.001472	0	0	0.049627	0	0.001518	0	0	0	0	0	0	0.001435	0.043083	0.00596	Bacteria	Firmicutes	Clostridia	Clostridiales	Ruminococcaceae
Otu000532	94	4	4	5	2	0	2	0	0	0	65	0	0	0	0	3	0	8	0	0	1	0.006233	0.006481	0.007971	0.002904	0	0.002944	0	0	0	0.091757	0	0	0	0	0.004384	0	0.011577	0	0	0.00149	Bacteria	Firmicutes	Clostridia	Clostridiales	Lachnospiraceae	Lachnoclostridium
Otu000643	94	0	0	0	0	0	94	0	0	0	0	0	0	0	0	0	0	0	0	0	0	0	0	0	0	0	0.138363	0	0	0	0	0	0	0	0	0	0	0	0	0	0	Bacteria	Patescibacteria	Saccharimonadia	Saccharimonadales	Saccharimonadaceae
Otu000431	93	0	0	9	12	35	1	0	12	11	10	0	0	0	0	1	0	0	1	1	0	0	0	0.014347	0.017422	0.050991	0.001472	0	0.020924	0.020996	0.014117	0	0	0	0	0.001461	0	0	0.001435	0.001657	0	Bacteria	Firmicutes	Clostridia	Clostridiales	Lachnospiraceae
Otu000553	93	1	0	2	0	0	0	0	0	0	1	18	0	21	0	10	26	0	9	5	0	0.001558	0	0.003188	0	0	0	0	0	0	0.001412	0.027332	0	0.030493	0	0.014613	0.036528	0	0.012911	0.008285	0	Bacteria	Bacteroidetes	Bacteroidia	Bacteroidales	Muribaculaceae	Muribaculum	Parabacteroides_sp_YL27
Otu000645	93	0	0	0	0	0	92	0	0	1	0	0	0	0	0	0	0	0	0	0	0	0	0	0	0	0	0.13542	0	0	0.001909	0	0	0	0	0	0	0	0	0	0	0	Bacteria	Acidobacteria	Acidobacteriia	Subgroup_2	bacterium_enrichment_culture_clone_heteroC52_4W
Otu000649	93	0	0	1	0	0	92	0	0	0	0	0	0	0	0	0	0	0	0	0	0	0	0	0.001594	0	0	0.13542	0	0	0	0	0	0	0	0	0	0	0	0	0	0	Bacteria	Proteobacteria	Deltaproteobacteria	Desulfarculales	Desulfarculaceae
Otu000651	93	0	0	0	0	0	93	0	0	0	0	0	0	0	0	0	0	0	0	0	0	0	0	0	0	0	0.136892	0	0	0	0	0	0	0	0	0	0	0	0	0	0	Bacteria	Planctomycetes	Planctomycetacia	Isosphaerales	Isosphaeraceae
Otu000653	93	0	0	0	0	0	0	0	0	0	0	0	0	0	93	0	0	0	0	0	0	0	0	0	0	0	0	0	0	0	0	0	0	0	0.143242	0	0	0	0	0	0	Bacteria	Proteobacteria	Alphaproteobacteria	Acetobacterales	Acetobacteraceae
Otu000654	93	0	0	0	0	0	0	0	0	0	0	0	1	0	0	0	0	92	0	0	0	0	0	0	0	0	0	0	0	0	0	0	0.001661	0	0	0	0	0.133137	0	0	0	Bacteria	Chloroflexi	Ktedonobacteria	Ktedonobacterales	Ktedonobacteraceae	1921-02-01
Otu000345	92	1	1	1	2	0	2	7	0	0	0	11	2	9	0	12	4	2	8	11	19	0.001558	0.00162	0.001594	0.002904	0	0.002944	0.00841	0	0	0	0.016703	0.003321	0.013068	0	0.017536	0.00562	0.002894	0.011477	0.018227	0.02831	Bacteria	Bacteroidetes	Bacteroidia	Bacteroidales	Muribaculaceae
Otu000647	92	0	0	0	0	0	91	1	0	0	0	0	0	0	0	0	0	0	0	0	0	0	0	0	0	0	0.133948	0.001201	0	0	0	0	0	0	0	0	0	0	0	0	0	Bacteria
Otu000662	92	0	0	0	0	1	91	0	0	0	0	0	0	0	0	0	0	0	0	0	0	0	0	0	0	0.001457	0.133948	0	0	0	0	0	0	0	0	0	0	0	0	0	0	Bacteria	Chloroflexi
Otu000557	91	2	1	9	4	0	0	0	12	13	47	1	0	0	0	0	0	0	0	0	2	0.003116	0.00162	0.014347	0.005807	0	0	0	0.020924	0.024813	0.066348	0.001518	0	0	0	0	0	0	0	0	0.00298	Bacteria	Firmicutes	Clostridia	Clostridiales	Lachnospiraceae
Otu000659	91	4	0	0	0	0	87	0	0	0	0	0	0	0	0	0	0	0	0	0	0	0.006233	0	0	0	0	0.12806	0	0	0	0	0	0	0	0	0	0	0	0	0	0	Bacteria	Acidobacteria	Acidobacteriia	Subgroup_2
Otu000665	91	0	0	0	0	0	0	0	0	0	0	2	0	0	89	0	0	0	0	0	0	0	0	0	0	0	0	0	0	0	0	0.003037	0	0	0.137081	0	0	0	0	0	0	Bacteria	Proteobacteria	Gammaproteobacteria	Alteromonadales	Marinobacteraceae	Marinobacter
Otu000671	91	0	0	0	0	0	1	0	0	0	0	0	0	0	57	0	0	33	0	0	0	0	0	0	0	0	0.001472	0	0	0	0	0	0	0	0.087794	0	0	0.047755	0	0	0	Bacteria	Actinobacteria	Thermoleophilia	Gaiellales
Otu000672	91	0	0	0	0	0	91	0	0	0	0	0	0	0	0	0	0	0	0	0	0	0	0	0	0	0	0.133948	0	0	0	0	0	0	0	0	0	0	0	0	0	0	Bacteria	Actinobacteria	Actinobacteria	Pseudonocardiales	Pseudonocardiaceae	Amycolatopsis
Otu000262	90	11	18	4	5	3	5	0	20	5	5	2	0	1	1	0	0	3	2	5	0	0.017141	0.029166	0.006376	0.007259	0.004371	0.00736	0	0.034873	0.009544	0.007058	0.003037	0	0.001452	0.00154	0	0	0.004341	0.002869	0.008285	0	Bacteria	Firmicutes	Clostridia	Clostridiales	Lachnospiraceae
Otu000378	90	1	0	16	22	3	2	10	18	7	1	0	0	0	1	0	0	0	0	3	6	0.001558	0	0.025506	0.031941	0.004371	0.002944	0.012014	0.031386	0.013361	0.001412	0	0	0	0.00154	0	0	0	0	0.004971	0.00894	Bacteria	Bacteroidetes	Bacteroidia	Bacteroidales	Muribaculaceae
Otu000430	90	4	4	0	1	0	0	4	0	0	0	11	0	13	0	18	6	0	15	13	1	0.006233	0.006481	0	0.001452	0	0	0.004806	0	0	0	0.016703	0	0.018876	0	0.026303	0.00843	0	0.021519	0.021541	0.00149	Bacteria	Bacteroidetes	Bacteroidia	Bacteroidales	Muribaculaceae	Muribaculum
Otu000474	90	3	1	8	10	1	0	14	26	18	0	0	0	2	0	2	0	0	2	3	0	0.004675	0.00162	0.012753	0.014519	0.001457	0	0.016819	0.045335	0.034357	0	0	0	0.002904	0	0.002923	0	0	0.002869	0.004971	0	Bacteria	Bacteroidetes	Bacteroidia	Bacteroidales	Muribaculaceae
Otu000480	90	0	0	0	0	0	0	0	0	20	69	0	0	0	0	0	0	1	0	0	0	0	0	0	0	0	0	0	0	0.038174	0.097404	0	0	0	0	0	0	0.001447	0	0	0	Bacteria	Tenericutes	Mollicutes	Mollicutes_RF39
Otu000641	90	1	0	0	0	0	0	1	0	0	0	0	12	0	19	0	0	56	0	1	0	0.001558	0	0	0	0	0	0.001201	0	0	0	0	0.019927	0	0.029265	0	0	0.08104	0	0.001657	0	Bacteria	Firmicutes	Bacilli	Bacillales	Planococcaceae	Sporosarcina	Sporosarcina_sp_106
Otu000401	89	0	1	3	0	1	0	0	0	0	0	9	0	20	0	19	8	0	11	16	1	0	0.00162	0.004782	0	0.001457	0	0	0	0	0	0.013666	0	0.029041	0	0.027765	0.011239	0	0.01578	0.026512	0.00149	Bacteria	Bacteroidetes	Bacteroidia	Bacteroidales	Muribaculaceae
Otu000667	89	0	0	0	0	0	88	0	1	0	0	0	0	0	0	0	0	0	0	0	0	0	0	0	0	0	0.129532	0	0.001744	0	0	0	0	0	0	0	0	0	0	0	0	Bacteria	Proteobacteria	Gammaproteobacteria	Xanthomonadales	Rhodanobacteraceae	Rhodanobacter
Otu000679	89	0	0	0	0	0	0	0	0	0	0	0	0	0	89	0	0	0	0	0	0	0	0	0	0	0	0	0	0	0	0	0	0	0	0.137081	0	0	0	0	0	0	Bacteria	Planctomycetes	Phycisphaerae	Tepidisphaerales	WD2101_soil_group
Otu000158	88	2	0	2	0	0	3	2	0	1	1	0	1	1	0	0	0	74	1	0	0	0.003116	0	0.003188	0	0	0.004416	0.002403	0	0.001909	0.001412	0	0.001661	0.001452	0	0	0	0.107088	0.001435	0	0	Bacteria	Proteobacteria	Gammaproteobacteria	Oceanospirillales	Halomonadaceae	Salinicola
Otu000411	88	1	0	0	0	0	1	0	2	0	2	6	28	1	0	7	3	36	1	0	0	0.001558	0	0	0	0	0.001472	0	0.003487	0	0.002823	0.009111	0.046495	0.001452	0	0.010229	0.004215	0.052097	0.001435	0	0	Bacteria	Firmicutes	Clostridia	Clostridiales	Lachnospiraceae
Otu000414	88	1	1	7	4	42	1	0	0	0	3	0	0	5	0	6	0	0	7	11	0	0.001558	0.00162	0.011159	0.005807	0.061189	0.001472	0	0	0	0.004235	0	0	0.00726	0	0.008768	0	0	0.010042	0.018227	0	Bacteria	Bacteroidetes	Bacteroidia	Bacteroidales	Muribaculaceae
Otu000441	88	1	0	6	0	40	0	0	2	9	14	0	0	0	0	0	0	0	1	0	15	0.001558	0	0.009565	0	0.058275	0	0	0.003487	0.017179	0.019763	0	0	0	0	0	0	0	0.001435	0	0.02235	Bacteria	Firmicutes	Clostridia	Clostridiales	Clostridiales_vadinBB60_group
Otu000454	88	11	9	6	4	18	0	3	13	22	0	0	0	0	0	1	0	0	1	0	0	0.017141	0.014583	0.009565	0.005807	0.026224	0	0.003604	0.022667	0.041992	0	0	0	0	0	0.001461	0	0	0.001435	0	0	Bacteria	Bacteroidetes	Bacteroidia	Bacteroidales
Otu000517	88	0	0	1	5	0	0	2	0	2	0	0	19	0	0	0	0	59	0	0	0	0	0	0.001594	0.007259	0	0	0.002403	0	0.003817	0	0	0.03155	0	0	0	0	0.085381	0	0	0	Bacteria	Firmicutes	Clostridia	Clostridiales
Otu000678	88	0	0	0	0	0	62	0	0	0	0	0	0	0	0	0	0	26	0	0	0	0	0	0	0	0	0.091261	0	0	0	0	0	0	0	0	0	0	0.037626	0	0	0	Bacteria	Proteobacteria	Gammaproteobacteria	Gammaproteobacteria_Incertae_Sedis	Unknown_Family	Acidibacter
Otu000682	88	0	0	0	0	0	88	0	0	0	0	0	0	0	0	0	0	0	0	0	0	0	0	0	0	0	0.129532	0	0	0	0	0	0	0	0	0	0	0	0	0	0	Bacteria	Acidobacteria	Acidobacteriia	Acidobacteriales
Otu000309	87	0	0	0	1	0	4	3	0	1	1	1	23	0	23	0	1	21	0	0	8	0	0	0	0.001452	0	0.005888	0.003604	0	0.001909	0.001412	0.001518	0.038193	0	0.035425	0	0.001405	0.03039	0	0	0.01192	Bacteria	Proteobacteria	Gammaproteobacteria	Pseudomonadales	Pseudomonadaceae	Pseudomonas
Otu000399	87	0	0	1	1	79	0	0	0	0	0	1	1	0	0	0	1	3	0	0	0	0	0	0.001594	0.001452	0.115093	0	0	0	0	0	0.001518	0.001661	0	0	0	0.001405	0.004341	0	0	0	Bacteria	Bacteroidetes	Bacteroidia	Bacteroidales	Muribaculaceae
Otu000538	87	2	0	1	0	19	0	0	64	0	0	0	0	0	0	0	1	0	0	0	0	0.003116	0	0.001594	0	0.027681	0	0	0.111594	0	0	0	0	0	0	0	0.001405	0	0	0	0	Bacteria	Firmicutes	Clostridia	Clostridiales	Lachnospiraceae
Otu000584	87	7	9	2	0	1	1	3	9	36	18	0	0	0	0	0	1	0	0	0	0	0.010908	0.014583	0.003188	0	0.001457	0.001472	0.003604	0.015693	0.068714	0.02541	0	0	0	0	0	0.001405	0	0	0	0	Bacteria	Bacteroidetes	Bacteroidia	Bacteroidales	Muribaculaceae
Otu000604	87	7	3	7	0	4	0	5	0	1	58	0	0	0	0	1	0	0	0	0	1	0.010908	0.004861	0.011159	0	0.005828	0	0.006007	0	0.001909	0.081876	0	0	0	0	0.001461	0	0	0	0	0.00149	Bacteria	Firmicutes	Clostridia	Clostridiales	Lachnospiraceae
Otu000685	87	0	0	0	0	0	86	0	1	0	0	0	0	0	0	0	0	0	0	0	0	0	0	0	0	0	0.126588	0	0.001744	0	0	0	0	0	0	0	0	0	0	0	0	Bacteria	Acidobacteria	Acidobacteriia	Solibacterales	Solibacteraceae_Subgroup_3	Bryobacter
Otu000397	86	0	0	18	11	1	1	15	20	3	0	0	0	1	0	3	3	1	1	1	7	0	0	0.028694	0.01597	0.001457	0.001472	0.018021	0.034873	0.005726	0	0	0	0.001452	0	0.004384	0.004215	0.001447	0.001435	0.001657	0.01043	Bacteria	Bacteroidetes	Bacteroidia	Bacteroidales	Muribaculaceae
Otu000419	86	6	3	9	7	0	1	5	25	16	1	0	0	1	0	1	0	0	0	11	0	0.009349	0.004861	0.014347	0.010163	0	0.001472	0.006007	0.043591	0.03054	0.001412	0	0	0.001452	0	0.001461	0	0	0	0.018227	0	Bacteria	Bacteroidetes	Bacteroidia	Bacteroidales	Muribaculaceae
Otu000429	85	4	5	12	8	3	0	7	26	3	0	0	0	1	0	4	0	0	0	12	0	0.006233	0.008102	0.019129	0.011615	0.004371	0	0.00841	0.045335	0.005726	0	0	0	0.001452	0	0.005845	0	0	0	0.019884	0	Bacteria	Bacteroidetes	Bacteroidia	Bacteroidales	Muribaculaceae
Otu000611	85	10	13	1	1	1	0	0	29	8	0	0	0	0	0	0	0	0	0	10	12	0.015582	0.021064	0.001594	0.001452	0.001457	0	0	0.050566	0.01527	0	0	0	0	0	0	0	0	0	0.01657	0.01788	Bacteria	Firmicutes	Clostridia	Clostridiales	Lachnospiraceae
Otu000677	85	0	0	0	1	3	0	0	0	0	0	0	26	0	15	0	0	40	0	0	0	0	0	0	0.001452	0.004371	0	0	0	0	0	0	0.043174	0	0.023104	0	0	0.057885	0	0	0	Bacteria	Firmicutes	Erysipelotrichia	Erysipelotrichales	Erysipelotrichaceae	Turicibacter	Turicibacter_sp_LA61
Otu000705	85	0	0	0	0	0	85	0	0	0	0	0	0	0	0	0	0	0	0	0	0	0	0	0	0	0	0.125116	0	0	0	0	0	0	0	0	0	0	0	0	0	0	Bacteria	Chloroflexi	Ktedonobacteria	Ktedonobacterales	JG30-KF-AS9
Otu000708	85	0	0	0	0	1	84	0	0	0	0	0	0	0	0	0	0	0	0	0	0	0	0	0	0	0.001457	0.123644	0	0	0	0	0	0	0	0	0	0	0	0	0	0	Bacteria
Otu000709	85	0	0	0	0	0	0	0	0	0	0	0	0	0	2	0	0	83	0	0	0	0	0	0	0	0	0	0	0	0	0	0	0	0	0.00308	0	0	0.120112	0	0	0	Bacteria	Chloroflexi	KD4-96
Otu000284	84	1	0	0	0	0	19	6	0	0	3	0	49	0	3	0	1	2	0	0	0	0.001558	0	0	0	0	0.027967	0.007208	0	0	0.004235	0	0.081367	0	0.004621	0	0.001405	0.002894	0	0	0	Bacteria	Proteobacteria	Gammaproteobacteria	Enterobacteriales	Enterobacteriaceae
Otu000339	84	0	0	0	1	1	73	0	0	0	0	0	0	0	0	0	0	0	0	0	9	0	0	0	0.001452	0.001457	0.107452	0	0	0	0	0	0	0	0	0	0	0	0	0	0.01341	Bacteria	Cyanobacteria	Oxyphotobacteria	Chloroplast
Otu000589	84	5	3	3	0	1	0	0	19	28	25	0	0	0	0	0	0	0	0	0	0	0.007791	0.004861	0.004782	0	0.001457	0	0	0.033129	0.053444	0.035291	0	0	0	0	0	0	0	0	0	0	Bacteria	Firmicutes	Clostridia	Clostridiales	Ruminococcaceae	Ruminiclostridium_5
Otu000704	84	0	1	0	0	0	83	0	0	0	0	0	0	0	0	0	0	0	0	0	0	0	0.00162	0	0	0	0.122172	0	0	0	0	0	0	0	0	0	0	0	0	0	0	Bacteria	Chloroflexi	Ktedonobacteria	Ktedonobacterales	JG30-KF-AS9
Otu000711	84	0	0	0	0	0	84	0	0	0	0	0	0	0	0	0	0	0	0	0	0	0	0	0	0	0	0.123644	0	0	0	0	0	0	0	0	0	0	0	0	0	0	Bacteria	Actinobacteria	Acidimicrobiia
Otu000721	84	0	0	0	0	0	0	0	0	0	0	0	0	0	84	0	0	0	0	0	0	0	0	0	0	0	0	0	0	0	0	0	0	0	0.12938	0	0	0	0	0	0	Bacteria	Chloroflexi	TK10
Otu000329	83	12	16	5	4	7	0	4	8	7	15	0	0	0	0	1	0	0	0	0	4	0.018699	0.025925	0.007971	0.005807	0.010198	0	0.004806	0.013949	0.013361	0.021175	0	0	0	0	0.001461	0	0	0	0	0.00596	Bacteria	Bacteroidetes	Bacteroidia	Bacteroidales	Muribaculaceae
Otu000483	83	0	0	7	32	2	0	1	36	0	0	2	0	2	0	1	0	0	0	0	0	0	0	0.011159	0.04646	0.002914	0	0.001201	0.062771	0	0	0.003037	0	0.002904	0	0.001461	0	0	0	0	0	Bacteria	Firmicutes	Clostridia	Clostridiales	Ruminococcaceae	Ruminiclostridium_5
Otu000524	83	0	3	0	0	10	0	0	0	7	8	0	2	12	0	11	6	20	4	0	0	0	0.004861	0	0	0.014569	0	0	0	0.013361	0.011293	0	0.003321	0.017424	0	0.016074	0.00843	0.028943	0.005738	0	0	Bacteria	Proteobacteria	Alphaproteobacteria	Rhizobiales	Rhizobiaceae
Otu000588	83	0	1	0	0	0	1	2	0	0	0	9	4	14	0	14	13	1	11	8	5	0	0.00162	0	0	0	0.001472	0.002403	0	0	0	0.013666	0.006642	0.020328	0	0.020458	0.018264	0.001447	0.01578	0.013256	0.00745	Bacteria	Verrucomicrobia	Verrucomicrobiae	Verrucomicrobiales	Akkermansiaceae	Akkermansia	Akkermansia_muciniphila
Otu000625	83	30	31	0	0	4	0	0	1	0	2	1	0	0	0	0	0	0	0	0	14	0.046747	0.05023	0	0	0.005828	0	0	0.001744	0	0.002823	0.001518	0	0	0	0	0	0	0	0	0.02086	Bacteria	Firmicutes	Clostridia	Clostridiales	Clostridiales_vadinBB60_group
Otu000635	83	0	0	0	0	0	21	0	0	0	0	0	0	0	62	0	0	0	0	0	0	0	0	0	0	0	0.030911	0	0	0	0	0	0	0	0.095495	0	0	0	0	0	0	Bacteria	Proteobacteria	Alphaproteobacteria	Elsterales
Otu000688	83	40	24	13	0	1	0	0	1	0	3	0	0	0	0	0	0	0	1	0	0	0.06233	0.038888	0.020723	0	0.001457	0	0	0.001744	0	0.004235	0	0	0	0	0	0	0	0.001435	0	0	Bacteria	Firmicutes	Clostridia	Clostridiales	Clostridiales_vadinBB60_group
Otu000700	83	0	0	0	0	0	82	1	0	0	0	0	0	0	0	0	0	0	0	0	0	0	0	0	0	0	0.1207	0.001201	0	0	0	0	0	0	0	0	0	0	0	0	0	Bacteria	Actinobacteria	Acidimicrobiia	IMCC26256
Otu000724	83	0	0	1	0	0	82	0	0	0	0	0	0	0	0	0	0	0	0	0	0	0	0	0.001594	0	0	0.1207	0	0	0	0	0	0	0	0	0	0	0	0	0	0	Bacteria	Proteobacteria	Alphaproteobacteria
Otu000726	83	0	0	0	0	0	0	0	0	0	1	0	0	0	82	0	0	0	0	0	0	0	0	0	0	0	0	0	0	0	0.001412	0	0	0	0.1263	0	0	0	0	0	0	Bacteria	Verrucomicrobia	Verrucomicrobiae	Chthoniobacterales	Chthoniobacteraceae	Candidatus_Udaeobacter
Otu000727	83	0	0	0	0	0	83	0	0	0	0	0	0	0	0	0	0	0	0	0	0	0	0	0	0	0	0.122172	0	0	0	0	0	0	0	0	0	0	0	0	0	0	Bacteria	Chloroflexi	Ktedonobacteria	Ktedonobacterales	Ktedonobacteraceae
Otu000703	82	0	0	0	2	0	0	0	0	44	34	0	0	0	1	1	0	0	0	0	0	0	0	0	0.002904	0	0	0	0	0.083984	0.047996	0	0	0	0.00154	0.001461	0	0	0	0	0	Bacteria	Firmicutes	Clostridia	Clostridiales	Lachnospiraceae	Lachnospiraceae_NK4A136_group
Otu000730	82	0	0	0	0	0	82	0	0	0	0	0	0	0	0	0	0	0	0	0	0	0	0	0	0	0	0.1207	0	0	0	0	0	0	0	0	0	0	0	0	0	0	Bacteria	Verrucomicrobia	Verrucomicrobiae	Pedosphaerales	Pedosphaeraceae
Otu000731	82	0	0	1	0	0	81	0	0	0	0	0	0	0	0	0	0	0	0	0	0	0	0	0.001594	0	0	0.119228	0	0	0	0	0	0	0	0	0	0	0	0	0	0	Bacteria	Planctomycetes	Planctomycetacia
Otu000733	82	0	0	0	0	0	0	0	0	0	0	0	0	0	82	0	0	0	0	0	0	0	0	0	0	0	0	0	0	0	0	0	0	0	0.1263	0	0	0	0	0	0	Bacteria	Proteobacteria
Otu000591	80	4	2	3	0	3	29	1	16	6	0	0	4	1	0	1	0	5	4	1	0	0.006233	0.003241	0.004782	0	0.004371	0.042687	0.001201	0.027898	0.011452	0	0	0.006642	0.001452	0	0.001461	0	0.007236	0.005738	0.001657	0	Bacteria	Firmicutes	Clostridia	Clostridiales	Lachnospiraceae
Otu000621	80	0	0	3	32	0	18	12	1	1	2	0	0	0	0	0	2	7	1	0	1	0	0	0.004782	0.04646	0	0.026495	0.014417	0.001744	0.001909	0.002823	0	0	0	0	0	0.00281	0.01013	0.001435	0	0.00149	Bacteria	Actinobacteria	Coriobacteriia	Coriobacteriales	Eggerthellaceae	Adlercreutzia
Otu000717	80	0	0	0	0	0	0	0	0	0	0	0	0	0	0	0	0	80	0	0	0	0	0	0	0	0	0	0	0	0	0	0	0	0	0	0	0	0.115771	0	0	0	Bacteria	Proteobacteria	Gammaproteobacteria	Nitrosococcales	Methylophagaceae	Methylophaga
Otu000739	80	0	0	0	0	0	0	0	1	0	0	0	0	0	79	0	0	0	0	0	0	0	0	0	0	0	0	0	0.001744	0	0	0	0	0	0.121679	0	0	0	0	0	0	Bacteria	Proteobacteria	Alphaproteobacteria	Elsterales
Otu000741	80	0	0	1	0	0	79	0	0	0	0	0	0	0	0	0	0	0	0	0	0	0	0	0.001594	0	0	0.116284	0	0	0	0	0	0	0	0	0	0	0	0	0	0	Bacteria	Planctomycetes	Planctomycetacia	Isosphaerales	Isosphaeraceae
Otu000742	80	2	0	0	0	0	78	0	0	0	0	0	0	0	0	0	0	0	0	0	0	0.003116	0	0	0	0	0.114812	0	0	0	0	0	0	0	0	0	0	0	0	0	0	Bacteria	Planctomycetes	Planctomycetacia	Isosphaerales	Isosphaeraceae	Singulisphaera
Otu000745	80	0	0	0	0	0	79	0	0	0	0	0	0	0	1	0	0	0	0	0	0	0	0	0	0	0	0.116284	0	0	0	0	0	0	0	0.00154	0	0	0	0	0	0	Bacteria	Chloroflexi
Otu000748	80	0	0	0	0	0	0	0	0	0	0	0	0	0	79	0	0	1	0	0	0	0	0	0	0	0	0	0	0	0	0	0	0	0	0.121679	0	0	0.001447	0	0	0	Bacteria	Actinobacteria	Actinobacteria	Catenulisporales	Catenulisporaceae	Catenulispora	Catenulispora_acidiphila_DSM_44928
Otu000751	80	0	0	0	0	0	0	0	0	0	2	0	0	0	78	0	0	0	0	0	0	0	0	0	0	0	0	0	0	0	0.002823	0	0	0	0.120139	0	0	0	0	0	0	Bacteria	Proteobacteria	Deltaproteobacteria	Bdellovibrionales	Bdellovibrionaceae	Bdellovibrio
Otu000752	80	0	0	0	0	0	0	0	0	0	0	0	0	0	68	0	0	12	0	0	0	0	0	0	0	0	0	0	0	0	0	0	0	0	0.104736	0	0	0.017366	0	0	0	Bacteria
Otu000753	80	0	0	0	0	0	0	0	0	0	0	0	0	0	80	0	0	0	0	0	0	0	0	0	0	0	0	0	0	0	0	0	0	0	0.123219	0	0	0	0	0	0	Bacteria	Chloroflexi	Ktedonobacteria	Ktedonobacterales	Ktedonobacteraceae
Otu000426	79	29	14	4	2	7	0	2	5	1	0	0	0	0	0	1	0	0	0	14	0	0.045189	0.022685	0.006376	0.002904	0.010198	0	0.002403	0.008718	0.001909	0	0	0	0	0	0.001461	0	0	0	0.023198	0	Bacteria	Bacteroidetes	Bacteroidia	Bacteroidales	Muribaculaceae
Otu000464	79	0	0	0	0	0	31	34	1	0	0	0	6	0	0	0	0	7	0	0	0	0	0	0	0	0	0.045631	0.040847	0.001744	0	0	0	0.009963	0	0	0	0	0.01013	0	0	0	Bacteria	Firmicutes	Erysipelotrichia	Erysipelotrichales	Erysipelotrichaceae	Dubosiella
Otu000684	79	24	38	6	2	3	1	0	2	0	1	2	0	0	0	0	0	0	0	0	0	0.037398	0.061572	0.009565	0.002904	0.004371	0.001472	0	0.003487	0	0.001412	0.003037	0	0	0	0	0	0	0	0	0	Bacteria	Firmicutes	Clostridia	Clostridiales	Lachnospiraceae
Otu000744	79	0	0	0	1	0	78	0	0	0	0	0	0	0	0	0	0	0	0	0	0	0	0	0	0.001452	0	0.114812	0	0	0	0	0	0	0	0	0	0	0	0	0	0	Bacteria	Proteobacteria	Alphaproteobacteria	Acetobacterales	Acetobacteraceae	Acidicaldus
Otu000750	79	0	0	0	1	0	78	0	0	0	0	0	0	0	0	0	0	0	0	0	0	0	0	0	0.001452	0	0.114812	0	0	0	0	0	0	0	0	0	0	0	0	0	0	Bacteria	Actinobacteria	Acidimicrobiia	IMCC26256
Otu000754	79	0	0	0	0	0	79	0	0	0	0	0	0	0	0	0	0	0	0	0	0	0	0	0	0	0	0.116284	0	0	0	0	0	0	0	0	0	0	0	0	0	0	Bacteria	Chloroflexi	Ktedonobacteria	Ktedonobacterales	Ktedonobacteraceae	1921-02-01
Otu000760	79	0	0	0	0	0	39	0	0	0	0	0	0	0	40	0	0	0	0	0	0	0	0	0	0	0	0.057406	0	0	0	0	0	0	0	0.06161	0	0	0	0	0	0	Bacteria	Patescibacteria	Saccharimonadia	Saccharimonadales
Otu000450	78	2	1	6	1	5	0	0	15	9	34	0	0	0	0	1	1	3	0	0	0	0.003116	0.00162	0.009565	0.001452	0.007284	0	0	0.026155	0.017179	0.047996	0	0	0	0	0.001461	0.001405	0.004341	0	0	0	Bacteria	Firmicutes	Clostridia	Clostridiales	Lachnospiraceae
Otu000746	78	0	0	0	0	0	78	0	0	0	0	0	0	0	0	0	0	0	0	0	0	0	0	0	0	0	0.114812	0	0	0	0	0	0	0	0	0	0	0	0	0	0	Bacteria	Planctomycetes	Planctomycetacia	Gemmatales	Gemmataceae
Otu000762	78	0	0	0	0	0	0	0	0	0	0	0	0	0	78	0	0	0	0	0	0	0	0	0	0	0	0	0	0	0	0	0	0	0	0.120139	0	0	0	0	0	0	Bacteria
Otu000485	77	2	3	0	0	7	1	20	17	25	0	0	0	0	0	0	0	2	0	0	0	0.003116	0.004861	0	0	0.010198	0.001472	0.024028	0.029642	0.047718	0	0	0	0	0	0	0	0.002894	0	0	0	Bacteria	Actinobacteria	Coriobacteriia	Coriobacteriales	Eggerthellaceae	Gordonibacter
Otu000698	77	3	0	0	0	0	0	0	0	0	0	0	12	0	0	0	0	62	0	0	0	0.004675	0	0	0	0	0	0	0	0	0	0	0.019927	0	0	0	0	0.089722	0	0	0	Bacteria	Proteobacteria	Gammaproteobacteria	Oceanospirillales	Halomonadaceae	Halomonas
Otu000759	77	49	27	0	0	0	0	0	1	0	0	0	0	0	0	0	0	0	0	0	0	0.076354	0.043749	0	0	0	0	0	0.001744	0	0	0	0	0	0	0	0	0	0	0	0	Bacteria	Firmicutes	Clostridia	Clostridiales	Lachnospiraceae
Otu000238	76	17	8	12	3	2	0	0	5	12	2	0	0	0	0	1	0	12	0	1	1	0.02649	0.012963	0.019129	0.004356	0.002914	0	0	0.008718	0.022905	0.002823	0	0	0	0	0.001461	0	0.017366	0	0.001657	0.00149	Bacteria	Firmicutes	Clostridia	Clostridiales	Ruminococcaceae	Butyricicoccus
Otu000290	76	1	2	8	16	3	0	0	1	26	9	0	0	0	0	0	0	2	0	8	0	0.001558	0.003241	0.012753	0.02323	0.004371	0	0	0.001744	0.049627	0.012705	0	0	0	0	0	0	0.002894	0	0.013256	0	Bacteria	Firmicutes	Clostridia	Clostridiales	Ruminococcaceae	Anaerotruncus
Otu000732	76	0	1	1	0	0	1	1	0	0	1	0	0	0	0	0	0	71	0	0	0	0	0.00162	0.001594	0	0	0.001472	0.001201	0	0	0.001412	0	0	0	0	0	0	0.102747	0	0	0	Bacteria	Proteobacteria	Gammaproteobacteria	Vibrionales	Vibrionaceae	Enterovibrio
Otu000769	76	0	0	0	0	0	27	0	0	0	0	0	49	0	0	0	0	0	0	0	0	0	0	0	0	0	0.039743	0	0	0	0	0	0.081367	0	0	0	0	0	0	0	0	Bacteria	Planctomycetes	Planctomycetacia	Isosphaerales	Isosphaeraceae
Otu000772	76	0	0	0	0	0	75	1	0	0	0	0	0	0	0	0	0	0	0	0	0	0	0	0	0	0	0.110396	0.001201	0	0	0	0	0	0	0	0	0	0	0	0	0	Bacteria	Actinobacteria	Actinobacteria	Frankiales	Acidothermaceae	Acidothermus	Thermomonosporaceae_bacterium_YE4-D4-16-CH2
Otu000775	76	0	0	0	0	0	0	0	0	0	0	0	0	0	76	0	0	0	0	0	0	0	0	0	0	0	0	0	0	0	0	0	0	0	0.117058	0	0	0	0	0	0	Bacteria	Proteobacteria	Alphaproteobacteria	Rhizobiales
Otu000600	75	0	0	2	0	0	0	0	0	0	0	0	0	0	0	0	0	0	0	72	1	0	0	0.003188	0	0	0	0	0	0	0	0	0	0	0	0	0	0	0	0.119306	0.00149	Bacteria	Firmicutes	Clostridia	Clostridiales	Lachnospiraceae	Lachnospiraceae_NK4A136_group
Otu000756	75	1	1	1	0	0	1	0	1	0	0	8	24	7	1	7	7	3	13	0	0	0.001558	0.00162	0.001594	0	0	0.001472	0	0.001744	0	0	0.012147	0.039853	0.010164	0.00154	0.010229	0.009834	0.004341	0.018649	0	0	Bacteria	Bacteroidetes	Bacteroidia	Bacteroidales	Muribaculaceae
Otu000778	75	1	0	0	0	0	74	0	0	0	0	0	0	0	0	0	0	0	0	0	0	0.001558	0	0	0	0	0.108924	0	0	0	0	0	0	0	0	0	0	0	0	0	0	Bacteria	Chloroflexi	Ktedonobacteria	Ktedonobacterales	JG30-KF-AS9
Otu000782	75	0	0	0	0	0	75	0	0	0	0	0	0	0	0	0	0	0	0	0	0	0	0	0	0	0	0.110396	0	0	0	0	0	0	0	0	0	0	0	0	0	0	Bacteria	Chloroflexi	Ktedonobacteria	Ktedonobacterales	JG30-KF-AS9
Otu000784	75	0	0	0	0	0	0	0	0	0	0	0	0	0	75	0	0	0	0	0	0	0	0	0	0	0	0	0	0	0	0	0	0	0	0.115518	0	0	0	0	0	0	Bacteria	Proteobacteria	Alphaproteobacteria	Caulobacterales	Caulobacteraceae
Otu000456	74	2	3	1	0	32	0	2	3	0	2	1	9	5	11	0	1	1	1	0	0	0.003116	0.004861	0.001594	0	0.04662	0	0.002403	0.005231	0	0.002823	0.001518	0.014945	0.00726	0.016943	0	0.001405	0.001447	0.001435	0	0	Bacteria	Bacteroidetes	Bacteroidia	Bacteroidales	Rikenellaceae	Rikenellaceae_RC9_gut_group
Otu000514	74	1	1	0	0	0	0	0	0	0	0	9	5	3	0	16	12	21	6	0	0	0.001558	0.00162	0	0	0	0	0	0	0	0	0.013666	0.008303	0.004356	0	0.023381	0.016859	0.03039	0.008607	0	0	Bacteria	Firmicutes	Clostridia	Clostridiales	Ruminococcaceae	Ruminococcaceae_UCG-014
Otu000768	74	0	1	0	0	0	72	1	0	0	0	0	0	0	0	0	0	0	0	0	0	0	0.00162	0	0	0	0.105981	0.001201	0	0	0	0	0	0	0	0	0	0	0	0	0	Bacteria	Actinobacteria	Actinobacteria	Frankiales	Acidothermaceae	Acidothermus
Otu000779	74	0	0	0	0	0	73	0	0	1	0	0	0	0	0	0	0	0	0	0	0	0	0	0	0	0	0.107452	0	0	0.001909	0	0	0	0	0	0	0	0	0	0	0	Bacteria	Acidobacteria	Acidobacteriia	Subgroup_2	bacterium_enrichment_culture_clone_heteroC52_4W
Otu000785	74	0	0	0	0	0	0	0	0	0	0	0	0	0	74	0	0	0	0	0	0	0	0	0	0	0	0	0	0	0	0	0	0	0	0.113978	0	0	0	0	0	0	Bacteria	Acidobacteria
Otu000788	74	0	0	0	0	0	74	0	0	0	0	0	0	0	0	0	0	0	0	0	0	0	0	0	0	0	0.108924	0	0	0	0	0	0	0	0	0	0	0	0	0	0	Bacteria	Chloroflexi	Ktedonobacteria	Ktedonobacterales	Ktedonobacteraceae	1921-02-01
Otu000791	74	0	0	0	0	0	0	0	0	0	0	0	0	0	73	0	0	0	1	0	0	0	0	0	0	0	0	0	0	0	0	0	0	0	0.112437	0	0	0	0.001435	0	0	Bacteria	Verrucomicrobia	Verrucomicrobiae	Pedosphaerales	Pedosphaeraceae	Pedosphaera
Otu000793	74	0	0	0	0	0	8	0	0	0	0	0	0	0	66	0	0	0	0	0	0	0	0	0	0	0	0.011776	0	0	0	0	0	0	0	0.101656	0	0	0	0	0	0	Bacteria	Acidobacteria	Acidobacteriia	Acidobacteriales
Otu000794	74	0	0	0	0	0	73	0	0	0	1	0	0	0	0	0	0	0	0	0	0	0	0	0	0	0	0.107452	0	0	0	0.001412	0	0	0	0	0	0	0	0	0	0	Bacteria
Otu000795	74	0	0	0	0	0	73	0	0	0	0	0	0	0	0	0	0	1	0	0	0	0	0	0	0	0	0.107452	0	0	0	0	0	0	0	0	0	0	0.001447	0	0	0	Bacteria
Otu000443	73	5	4	6	5	10	2	16	8	7	3	0	0	1	0	1	0	0	2	1	2	0.007791	0.006481	0.009565	0.007259	0.014569	0.002944	0.019222	0.013949	0.013361	0.004235	0	0	0.001452	0	0.001461	0	0	0.002869	0.001657	0.00298	Bacteria	Bacteroidetes	Bacteroidia	Bacteroidales	Muribaculaceae
Otu000520	73	2	1	8	9	1	0	8	26	9	1	0	0	0	0	1	1	0	1	5	0	0.003116	0.00162	0.012753	0.013067	0.001457	0	0.009611	0.045335	0.017179	0.001412	0	0	0	0	0.001461	0.001405	0	0.001435	0.008285	0	Bacteria	Bacteroidetes	Bacteroidia	Bacteroidales	Muribaculaceae
Otu000610	73	1	1	1	0	0	0	2	1	0	0	21	3	8	0	7	8	2	9	3	6	0.001558	0.00162	0.001594	0	0	0	0.002403	0.001744	0	0	0.031887	0.004982	0.011616	0	0.010229	0.011239	0.002894	0.012911	0.004971	0.00894	Bacteria	Verrucomicrobia	Verrucomicrobiae	Verrucomicrobiales	Akkermansiaceae	Akkermansia	Akkermansia_muciniphila
Otu000766	73	0	3	0	0	0	0	0	0	0	0	0	0	0	70	0	0	0	0	0	0	0	0.004861	0	0	0	0	0	0	0	0	0	0	0	0.107817	0	0	0	0	0	0	Bacteria	Proteobacteria	Alphaproteobacteria	Acetobacterales	Acetobacteraceae
Otu000781	73	0	0	1	0	0	72	0	0	0	0	0	0	0	0	0	0	0	0	0	0	0	0	0.001594	0	0	0.105981	0	0	0	0	0	0	0	0	0	0	0	0	0	0	Bacteria	Actinobacteria	Actinobacteria	Frankiales	Acidothermaceae	Acidothermus
Otu000792	73	0	0	0	0	0	72	0	0	0	0	0	0	0	0	0	0	0	1	0	0	0	0	0	0	0	0.105981	0	0	0	0	0	0	0	0	0	0	0	0.001435	0	0	Bacteria	Proteobacteria	Gammaproteobacteria	Betaproteobacteriales	Burkholderiaceae	Burkholderia-Caballeronia-Paraburkholderia
Otu000803	73	0	0	0	0	0	0	0	0	0	0	0	0	0	0	0	0	73	0	0	0	0	0	0	0	0	0	0	0	0	0	0	0	0	0	0	0	0.105641	0	0	0	Bacteria	Patescibacteria	Parcubacteria
Otu000449	72	7	12	4	3	11	4	5	2	0	12	0	0	1	0	1	0	0	0	5	5	0.010908	0.019444	0.006376	0.004356	0.016026	0.005888	0.006007	0.003487	0	0.01694	0	0	0.001452	0	0.001461	0	0	0	0.008285	0.00745	Bacteria	Bacteroidetes	Bacteroidia	Bacteroidales	Muribaculaceae
Otu000516	72	4	10	0	1	0	0	1	8	8	28	3	0	0	1	2	0	0	1	3	2	0.006233	0.016203	0	0.001452	0	0	0.001201	0.013949	0.01527	0.039526	0.004555	0	0	0.00154	0.002923	0	0	0.001435	0.004971	0.00298	Bacteria	Firmicutes	Clostridia	Clostridiales	Peptococcaceae
Otu000596	72	26	30	3	0	4	0	3	0	1	0	0	0	1	0	2	0	0	2	0	0	0.040514	0.04861	0.004782	0	0.005828	0	0.003604	0	0.001909	0	0	0	0.001452	0	0.002923	0	0	0.002869	0	0	Bacteria	Bacteroidetes	Bacteroidia	Bacteroidales	Muribaculaceae
Otu000670	72	0	0	0	0	0	0	13	0	0	0	0	1	0	58	0	0	0	0	0	0	0	0	0	0	0	0	0.015618	0	0	0	0	0.001661	0	0.089334	0	0	0	0	0	0	Bacteria	Cyanobacteria	Oxyphotobacteria	Chloroplast
Otu000812	72	0	0	0	0	0	0	0	0	0	0	0	0	0	72	0	0	0	0	0	0	0	0	0	0	0	0	0	0	0	0	0	0	0	0.110897	0	0	0	0	0	0	Bacteria	Actinobacteria
Otu000395	71	3	3	2	3	5	0	1	0	0	0	0	9	0	31	0	0	14	0	0	0	0.004675	0.004861	0.003188	0.004356	0.007284	0	0.001201	0	0	0	0	0.014945	0	0.047747	0	0	0.02026	0	0	0	Bacteria	Firmicutes	Bacilli	Lactobacillales	Lactobacillaceae	Lactobacillus	Lactobacillus_murinus
Otu000533	71	0	2	0	0	1	0	0	0	0	54	0	1	0	0	2	0	9	1	0	1	0	0.003241	0	0	0.001457	0	0	0	0	0.076229	0	0.001661	0	0	0.002923	0	0.013024	0.001435	0	0.00149	Bacteria	Firmicutes	Clostridia	Clostridiales	Lachnospiraceae	Roseburia	Eubacterium_sp_14-2
Otu000714	71	1	1	0	0	9	0	0	12	5	40	0	0	0	0	0	0	0	0	3	0	0.001558	0.00162	0	0	0.013112	0	0	0.020924	0.009544	0.056466	0	0	0	0	0	0	0	0	0.004971	0	Bacteria	Firmicutes	Clostridia	Clostridiales	Lachnospiraceae	Lachnospiraceae_NK4A136_group
Otu000402	70	5	2	6	7	3	0	8	1	1	3	1	0	0	0	1	1	0	6	3	22	0.007791	0.003241	0.009565	0.010163	0.004371	0	0.009611	0.001744	0.001909	0.004235	0.001518	0	0	0	0.001461	0.001405	0	0.008607	0.004971	0.03278	Bacteria	Bacteroidetes	Bacteroidia	Bacteroidales	Muribaculaceae
Otu000463	70	0	2	2	0	1	2	8	0	0	0	4	2	5	0	10	6	1	5	11	11	0	0.003241	0.003188	0	0.001457	0.002944	0.009611	0	0	0	0.006074	0.003321	0.00726	0	0.014613	0.00843	0.001447	0.007173	0.018227	0.01639	Bacteria	Bacteroidetes	Bacteroidia	Bacteroidales	Muribaculaceae
Otu000581	70	4	2	2	0	0	0	3	0	0	0	8	0	8	0	7	6	0	10	20	0	0.006233	0.003241	0.003188	0	0	0	0.003604	0	0	0	0.012147	0	0.011616	0	0.010229	0.00843	0	0.014346	0.033141	0	Bacteria	Bacteroidetes	Bacteroidia	Bacteroidales	Muribaculaceae
Otu000689	70	3	0	0	1	0	2	0	0	0	0	0	1	0	34	0	0	29	0	0	0	0.004675	0	0	0.001452	0	0.002944	0	0	0	0	0	0.001661	0	0.052368	0	0	0.041967	0	0	0	Bacteria	Proteobacteria	Alphaproteobacteria	Rhizobiales	Beijerinckiaceae	Methylobacterium
Otu000701	70	3	4	1	2	0	0	0	10	27	22	0	0	0	0	0	0	0	0	1	0	0.004675	0.006481	0.001594	0.002904	0	0	0	0.017436	0.051536	0.031056	0	0	0	0	0	0	0	0	0.001657	0	Bacteria	Bacteroidetes	Bacteroidia	Bacteroidales	Muribaculaceae
Otu000820	70	0	0	0	0	0	70	0	0	0	0	0	0	0	0	0	0	0	0	0	0	0	0	0	0	0	0.103037	0	0	0	0	0	0	0	0	0	0	0	0	0	0	Bacteria	Actinobacteria	Actinobacteria
Otu000822	70	0	0	0	0	0	0	0	0	0	0	0	70	0	0	0	0	0	0	0	0	0	0	0	0	0	0	0	0	0	0	0	0.116239	0	0	0	0	0	0	0	0	Bacteria	Acidobacteria	Subgroup_17
Otu000825	70	0	0	0	0	0	70	0	0	0	0	0	0	0	0	0	0	0	0	0	0	0	0	0	0	0	0.103037	0	0	0	0	0	0	0	0	0	0	0	0	0	0	Bacteria	Patescibacteria	Parcubacteria	Candidatus_Adlerbacteria
Otu000157	69	6	1	0	0	3	19	2	0	0	29	0	1	0	0	0	0	0	0	7	1	0.009349	0.00162	0	0	0.004371	0.027967	0.002403	0	0	0.040938	0	0.001661	0	0	0	0	0	0	0.011599	0.00149	Bacteria	Firmicutes	Clostridia	Clostridiales	Lachnospiraceae
Otu000531	69	0	0	2	4	0	21	14	1	1	0	0	9	0	0	0	0	13	0	2	2	0	0	0.003188	0.005807	0	0.030911	0.016819	0.001744	0.001909	0	0	0.014945	0	0	0	0	0.018813	0	0.003314	0.00298	Bacteria	Firmicutes	Erysipelotrichia	Erysipelotrichales	Erysipelotrichaceae	Dubosiella
Otu000823	69	0	0	0	0	0	68	0	0	0	0	1	0	0	0	0	0	0	0	0	0	0	0	0	0	0	0.100093	0	0	0	0	0.001518	0	0	0	0	0	0	0	0	0	Bacteria	Actinobacteria	Acidimicrobiia	Microtrichales
Otu000829	69	0	0	0	0	0	68	1	0	0	0	0	0	0	0	0	0	0	0	0	0	0	0	0	0	0	0.100093	0.001201	0	0	0	0	0	0	0	0	0	0	0	0	0	Bacteria	Chloroflexi	Ktedonobacteria	Ktedonobacterales	JG30-KF-AS9
Otu000835	69	0	0	0	0	0	68	0	0	0	0	1	0	0	0	0	0	0	0	0	0	0	0	0	0	0	0.100093	0	0	0	0	0.001518	0	0	0	0	0	0	0	0	0	Bacteria	Acidobacteria	Acidobacteriia	Acidobacteriales	Acidobacteriaceae_Subgroup_1
Otu000384	68	3	7	15	9	12	1	1	2	8	1	0	0	1	0	0	2	0	4	2	0	0.004675	0.011342	0.023912	0.013067	0.017483	0.001472	0.001201	0.003487	0.01527	0.001412	0	0	0.001452	0	0	0.00281	0	0.005738	0.003314	0	Bacteria	Bacteroidetes	Bacteroidia	Bacteroidales	Muribaculaceae
Otu000447	68	4	0	15	7	2	0	9	8	5	1	1	0	0	0	2	0	0	1	7	6	0.006233	0	0.023912	0.010163	0.002914	0	0.010812	0.013949	0.009544	0.001412	0.001518	0	0	0	0.002923	0	0	0.001435	0.011599	0.00894	Bacteria	Bacteroidetes	Bacteroidia	Bacteroidales	Muribaculaceae
Otu000697	68	0	0	1	4	21	0	0	11	5	0	7	0	0	0	3	2	7	3	4	0	0	0	0.001594	0.005807	0.030594	0	0	0.01918	0.009544	0	0.010629	0	0	0	0.004384	0.00281	0.01013	0.004304	0.006628	0	Bacteria	Firmicutes	Clostridia	Clostridiales	Ruminococcaceae
Otu000722	68	6	0	0	0	0	0	0	5	6	38	4	0	1	0	1	5	0	1	1	0	0.009349	0	0	0	0	0	0	0.008718	0.011452	0.053643	0.006074	0	0.001452	0	0.001461	0.007025	0	0.001435	0.001657	0	Bacteria	Firmicutes	Clostridia	Clostridiales	Ruminococcaceae	Ruminococcaceae_UCG-014
Otu000797	68	0	0	0	0	0	0	0	0	2	66	0	0	0	0	0	0	0	0	0	0	0	0	0	0	0	0	0	0	0.003817	0.093169	0	0	0	0	0	0	0	0	0	0	Bacteria	Firmicutes	Clostridia	Clostridiales	Lachnospiraceae
Otu000828	68	0	0	0	0	1	2	0	0	0	0	4	0	9	0	27	16	0	9	0	0	0	0	0	0	0.001457	0.002944	0	0	0	0	0.006074	0	0.013068	0	0.039455	0.022479	0	0.012911	0	0	Bacteria	Bacteroidetes	Bacteroidia	Bacteroidales	Muribaculaceae
Otu000843	68	0	0	0	0	0	68	0	0	0	0	0	0	0	0	0	0	0	0	0	0	0	0	0	0	0	0.100093	0	0	0	0	0	0	0	0	0	0	0	0	0	0	Bacteria	Chloroflexi	Ktedonobacteria	Ktedonobacterales	Ktedonobacteraceae	1921-02-01
Otu000489	67	0	0	0	0	0	0	4	0	0	0	0	12	0	19	0	2	28	2	0	0	0	0	0	0	0	0	0.004806	0	0	0	0	0.019927	0	0.029265	0	0.00281	0.04052	0.002869	0	0	Bacteria	Proteobacteria	Gammaproteobacteria	Betaproteobacteriales	Burkholderiaceae	Ralstonia
Otu000713	67	0	0	4	3	11	0	1	1	0	44	0	0	0	0	0	2	0	0	1	0	0	0	0.006376	0.004356	0.016026	0	0.001201	0.001744	0	0.062113	0	0	0	0	0	0.00281	0	0	0.001657	0	Bacteria	Bacteroidetes	Bacteroidia	Bacteroidales	Muribaculaceae
Otu000815	67	0	0	0	0	0	0	0	5	0	0	15	4	1	0	21	5	8	8	0	0	0	0	0	0	0	0	0	0.008718	0	0	0.022776	0.006642	0.001452	0	0.030687	0.007025	0.011577	0.011477	0	0	Bacteria	Firmicutes	Clostridia	Clostridiales	Ruminococcaceae
Otu000846	67	0	0	0	0	0	66	0	0	0	0	0	0	0	0	1	0	0	0	0	0	0	0	0	0	0	0.097149	0	0	0	0	0	0	0	0	0.001461	0	0	0	0	0	Bacteria	Proteobacteria	Alphaproteobacteria
Otu000850	67	0	0	0	0	0	0	0	0	0	0	0	0	0	67	0	0	0	0	0	0	0	0	0	0	0	0	0	0	0	0	0	0	0	0.103196	0	0	0	0	0	0	Bacteria	Proteobacteria	Alphaproteobacteria	Acetobacterales	Acetobacteraceae	Acidiphilium
Otu000851	67	0	0	44	15	0	0	0	0	0	0	2	1	0	0	0	5	0	0	0	0	0	0	0.070141	0.021778	0	0	0	0	0	0	0.003037	0.001661	0	0	0	0.007025	0	0	0	0	Bacteria	Firmicutes	Clostridia	Clostridiales	Lachnospiraceae
Otu000852	67	34	30	0	0	0	1	1	0	0	1	0	0	0	0	0	0	0	0	0	0	0.05298	0.04861	0	0	0	0.001472	0.001201	0	0	0.001412	0	0	0	0	0	0	0	0	0	0	Bacteria	Firmicutes	Clostridia	Clostridiales	Lachnospiraceae	Lachnospiraceae_NK4A136_group
Otu000854	67	0	0	0	0	0	67	0	0	0	0	0	0	0	0	0	0	0	0	0	0	0	0	0	0	0	0.098621	0	0	0	0	0	0	0	0	0	0	0	0	0	0	Bacteria	Actinobacteria	Acidimicrobiia
Otu000855	67	1	0	0	0	0	0	0	0	0	0	0	0	0	0	0	0	66	0	0	0	0.001558	0	0	0	0	0	0	0	0	0	0	0	0	0	0	0	0.095511	0	0	0	Bacteria	Verrucomicrobia	Verrucomicrobiae	Verrucomicrobiales	Rubritaleaceae	Persicirhabdus
Otu000515	66	0	3	1	2	2	0	3	29	22	3	0	0	0	1	0	0	0	0	0	0	0	0.004861	0.001594	0.002904	0.002914	0	0.003604	0.050566	0.041992	0.004235	0	0	0	0.00154	0	0	0	0	0	0	Bacteria	Bacteroidetes	Bacteroidia	Bacteroidales	Muribaculaceae
Otu000564	66	0	0	0	0	0	1	0	0	0	0	0	47	0	0	0	0	18	0	0	0	0	0	0	0	0	0.001472	0	0	0	0	0	0.078046	0	0	0	0	0.026048	0	0	0	Bacteria	Proteobacteria	Gammaproteobacteria	Oceanospirillales	Halomonadaceae	Halomonas
Otu000639	66	2	0	0	0	4	0	0	0	0	20	1	0	9	0	15	1	0	14	0	0	0.003116	0	0	0	0.005828	0	0	0	0	0.028233	0.001518	0	0.013068	0	0.02192	0.001405	0	0.020084	0	0	Bacteria	Bacteroidetes	Bacteroidia	Bacteroidales	Muribaculaceae
Otu000650	66	6	1	0	0	2	1	0	2	8	40	1	0	0	0	1	2	0	2	0	0	0.009349	0.00162	0	0	0.002914	0.001472	0	0.003487	0.01527	0.056466	0.001518	0	0	0	0.001461	0.00281	0	0.002869	0	0	Bacteria	Bacteroidetes	Bacteroidia	Bacteroidales	Muribaculaceae
Otu000845	66	0	0	0	0	0	63	0	0	0	0	0	0	0	3	0	0	0	0	0	0	0	0	0	0	0	0.092733	0	0	0	0	0	0	0	0.004621	0	0	0	0	0	0	Bacteria	Acidobacteria	Acidobacteriia	Subgroup_2
Otu000848	66	0	0	0	0	0	65	0	0	0	0	0	0	0	1	0	0	0	0	0	0	0	0	0	0	0	0.095677	0	0	0	0	0	0	0	0.00154	0	0	0	0	0	0	Bacteria	Proteobacteria	Alphaproteobacteria	Rhizobiales	A0839
Otu000858	66	0	0	0	0	0	66	0	0	0	0	0	0	0	0	0	0	0	0	0	0	0	0	0	0	0	0.097149	0	0	0	0	0	0	0	0	0	0	0	0	0	0	Bacteria	Chloroflexi	Ktedonobacteria	Ktedonobacterales	JG30-KF-AS9
Otu000862	66	0	0	0	0	0	0	0	0	0	0	2	0	0	64	0	0	0	0	0	0	0	0	0	0	0	0	0	0	0	0	0.003037	0	0	0.098575	0	0	0	0	0	0	Bacteria	Acidobacteria	Acidobacteriia	Subgroup_2
Otu000521	65	2	1	2	2	3	0	0	9	41	1	2	0	0	0	1	0	0	0	1	0	0.003116	0.00162	0.003188	0.002904	0.004371	0	0	0.015693	0.078258	0.001412	0.003037	0	0	0	0.001461	0	0	0	0.001657	0	Bacteria	Bacteroidetes	Bacteroidia	Bacteroidales
Otu000578	65	0	0	0	0	0	34	0	0	0	0	0	20	0	0	0	0	0	0	0	11	0	0	0	0	0	0.050046	0	0	0	0	0	0.033211	0	0	0	0	0	0	0	0.01639	Bacteria	Proteobacteria	Alphaproteobacteria	Sphingomonadales	Sphingomonadaceae	Sphingomonas
Otu000757	65	0	0	0	0	0	0	0	0	0	0	20	0	4	0	19	13	0	9	0	0	0	0	0	0	0	0	0	0	0	0	0.030368	0	0.005808	0	0.027765	0.018264	0	0.012911	0	0	Bacteria	Bacteroidetes	Bacteroidia	Bacteroidales	Muribaculaceae
Otu000859	65	0	0	0	0	0	0	0	0	0	0	0	0	1	64	0	0	0	0	0	0	0	0	0	0	0	0	0	0	0	0	0	0	0.001452	0.098575	0	0	0	0	0	0	Bacteria	Acidobacteria	Acidobacteriia	Solibacterales	Solibacteraceae_Subgroup_3	Bryobacter
Otu000867	65	0	0	0	0	0	65	0	0	0	0	0	0	0	0	0	0	0	0	0	0	0	0	0	0	0	0.095677	0	0	0	0	0	0	0	0	0	0	0	0	0	0	Bacteria
Otu000111	64	10	4	1	1	11	5	1	7	6	2	4	0	0	4	2	0	2	3	1	0	0.015582	0.006481	0.001594	0.001452	0.016026	0.00736	0.001201	0.012206	0.011452	0.002823	0.006074	0	0	0.006161	0.002923	0	0.002894	0.004304	0.001657	0	Bacteria	Firmicutes	Clostridia	Clostridiales	Lachnospiraceae
Otu000619	64	23	10	0	0	15	0	6	2	3	4	1	0	0	0	0	0	0	0	0	0	0.03584	0.016203	0	0	0.021853	0	0.007208	0.003487	0.005726	0.005647	0.001518	0	0	0	0	0	0	0	0	0	Bacteria	Bacteroidetes	Bacteroidia	Bacteroidales	Muribaculaceae
Otu000632	64	1	1	2	3	0	1	1	21	32	0	0	0	0	0	0	0	0	2	0	0	0.001558	0.00162	0.003188	0.004356	0	0.001472	0.001201	0.036617	0.061079	0	0	0	0	0	0	0	0	0.002869	0	0	Bacteria
Otu000844	64	0	0	0	0	0	0	0	0	0	0	0	0	0	14	0	0	0	0	0	50	0	0	0	0	0	0	0	0	0	0	0	0	0	0.021563	0	0	0	0	0	0.0745	Bacteria	Patescibacteria	Saccharimonadia	Saccharimonadales	soil_bacterium_WF55
Otu000873	64	0	0	0	0	0	64	0	0	0	0	0	0	0	0	0	0	0	0	0	0	0	0	0	0	0	0.094205	0	0	0	0	0	0	0	0	0	0	0	0	0	0	Bacteria	Chloroflexi	Ktedonobacteria	Ktedonobacterales	JG30-KF-AS9
Otu000879	64	0	0	0	0	0	0	0	0	0	0	0	1	0	63	0	0	0	0	0	0	0	0	0	0	0	0	0	0	0	0	0	0.001661	0	0.097035	0	0	0	0	0	0	Bacteria	Chloroflexi	Ktedonobacteria	Ktedonobacterales
Otu000880	64	0	0	0	0	0	0	0	0	0	0	0	0	0	64	0	0	0	0	0	0	0	0	0	0	0	0	0	0	0	0	0	0	0	0.098575	0	0	0	0	0	0	Bacteria	Proteobacteria	Gammaproteobacteria	Betaproteobacteriales	Burkholderiaceae	Burkholderia-Caballeronia-Paraburkholderia
Otu000881	64	0	0	0	0	0	0	0	0	0	0	0	64	0	0	0	0	0	0	0	0	0	0	0	0	0	0	0	0	0	0	0	0.106275	0	0	0	0	0	0	0	0	Bacteria	Proteobacteria	Deltaproteobacteria	Myxococcales	Haliangiaceae	Haliangium
Otu000882	64	0	0	0	0	0	64	0	0	0	0	0	0	0	0	0	0	0	0	0	0	0	0	0	0	0	0.094205	0	0	0	0	0	0	0	0	0	0	0	0	0	0	Bacteria	Planctomycetes	Planctomycetacia	Isosphaerales	Isosphaeraceae	Singulisphaera
Otu000883	64	0	0	0	0	0	48	0	0	0	0	0	0	0	0	0	0	0	0	0	16	0	0	0	0	0	0.070654	0	0	0	0	0	0	0	0	0	0	0	0	0	0.02384	Bacteria	Planctomycetes	Planctomycetacia	Pirellulales	Pirellulaceae
Otu000884	64	0	0	0	0	0	0	0	0	0	0	0	0	0	64	0	0	0	0	0	0	0	0	0	0	0	0	0	0	0	0	0	0	0	0.098575	0	0	0	0	0	0	Bacteria	Actinobacteria	Acidimicrobiia	IMCC26256
Otu000542	63	26	18	1	0	4	1	1	0	12	0	0	0	0	0	0	0	0	0	0	0	0.040514	0.029166	0.001594	0	0.005828	0.001472	0.001201	0	0.022905	0	0	0	0	0	0	0	0	0	0	0	Bacteria	Bacteroidetes	Bacteroidia	Bacteroidales	Muribaculaceae
Otu000695	63	6	5	0	2	1	0	0	4	17	27	0	0	0	0	0	1	0	0	0	0	0.009349	0.008102	0	0.002904	0.001457	0	0	0.006975	0.032448	0.038115	0	0	0	0	0	0.001405	0	0	0	0	Bacteria	Bacteroidetes	Bacteroidia	Bacteroidales	Muribaculaceae
Otu000877	63	0	0	0	0	0	0	0	0	0	0	0	0	0	63	0	0	0	0	0	0	0	0	0	0	0	0	0	0	0	0	0	0	0	0.097035	0	0	0	0	0	0	Bacteria	Actinobacteria	Actinobacteria	Frankiales	Acidothermaceae	Acidothermus
Otu000885	63	0	0	0	0	0	0	0	0	0	0	0	0	0	0	0	0	0	0	0	63	0	0	0	0	0	0	0	0	0	0	0	0	0	0	0	0	0	0	0	0.09387	Bacteria	Planctomycetes	Planctomycetacia	Isosphaerales	Isosphaeraceae
Otu000888	63	0	0	0	0	0	63	0	0	0	0	0	0	0	0	0	0	0	0	0	0	0	0	0	0	0	0.092733	0	0	0	0	0	0	0	0	0	0	0	0	0	0	Bacteria	Actinobacteria	Actinobacteria	Frankiales	Acidothermaceae	Acidothermus
Otu000889	63	0	0	0	0	0	63	0	0	0	0	0	0	0	0	0	0	0	0	0	0	0	0	0	0	0	0.092733	0	0	0	0	0	0	0	0	0	0	0	0	0	0	Bacteria	Actinobacteria	Thermoleophilia	Gaiellales
Otu000892	63	0	0	0	0	0	63	0	0	0	0	0	0	0	0	0	0	0	0	0	0	0	0	0	0	0	0.092733	0	0	0	0	0	0	0	0	0	0	0	0	0	0	Bacteria	Acidobacteria	Acidobacteriia	Acidobacteriales
Otu000898	63	0	0	0	0	0	34	0	0	0	0	0	0	0	29	0	0	0	0	0	0	0	0	0	0	0	0.050046	0	0	0	0	0	0	0	0.044667	0	0	0	0	0	0	Bacteria	Proteobacteria	Gammaproteobacteria	Xanthomonadales	Rhodanobacteraceae	Dyella
Otu000559	62	0	0	0	0	0	47	0	0	0	0	0	0	0	1	0	0	0	0	0	14	0	0	0	0	0	0.069182	0	0	0	0	0	0	0	0.00154	0	0	0	0	0	0.02086	Bacteria	Firmicutes	Bacilli	Lactobacillales	Streptococcaceae	Lactococcus	Lactococcus_lactis
Otu000849	62	18	18	8	4	1	1	2	1	0	0	0	2	0	0	7	0	0	0	0	0	0.028048	0.029166	0.012753	0.005807	0.001457	0.001472	0.002403	0.001744	0	0	0	0.003321	0	0	0.010229	0	0	0	0	0	Bacteria	Firmicutes	Clostridia	Clostridiales	Lachnospiraceae
Otu000863	62	0	0	0	0	0	0	0	0	0	0	0	0	0	28	0	0	34	0	0	0	0	0	0	0	0	0	0	0	0	0	0	0	0	0.043127	0	0	0.049203	0	0	0	Bacteria	Firmicutes	Bacilli	Bacillales	Bacillaceae
Otu000900	62	0	0	0	0	1	0	0	0	0	0	0	0	0	61	0	0	0	0	0	0	0	0	0	0	0.001457	0	0	0	0	0	0	0	0	0.093955	0	0	0	0	0	0	Bacteria	Actinobacteria	Actinobacteria
Otu000902	62	0	0	0	0	1	61	0	0	0	0	0	0	0	0	0	0	0	0	0	0	0	0	0	0	0.001457	0.089789	0	0	0	0	0	0	0	0	0	0	0	0	0	0	Bacteria	Actinobacteria	Actinobacteria
Otu000903	62	0	0	0	0	0	62	0	0	0	0	0	0	0	0	0	0	0	0	0	0	0	0	0	0	0	0.091261	0	0	0	0	0	0	0	0	0	0	0	0	0	0	Bacteria
Otu000904	62	0	0	0	0	0	62	0	0	0	0	0	0	0	0	0	0	0	0	0	0	0	0	0	0	0	0.091261	0	0	0	0	0	0	0	0	0	0	0	0	0	0	Bacteria	Acidobacteria	Acidobacteriia	Acidobacteriales
Otu000905	62	0	0	0	0	0	61	0	0	0	0	0	0	0	0	0	0	1	0	0	0	0	0	0	0	0	0.089789	0	0	0	0	0	0	0	0	0	0	0.001447	0	0	0	Bacteria	Planctomycetes	Planctomycetacia
Otu000911	62	0	0	0	0	0	62	0	0	0	0	0	0	0	0	0	0	0	0	0	0	0	0	0	0	0	0.091261	0	0	0	0	0	0	0	0	0	0	0	0	0	0	Bacteria	Acidobacteria	Acidobacteriia
Otu000913	62	0	1	0	0	0	10	0	0	0	0	0	0	0	51	0	0	0	0	0	0	0	0.00162	0	0	0	0.01472	0	0	0	0	0	0	0	0.078552	0	0	0	0	0	0	Bacteria	Proteobacteria	Alphaproteobacteria	Elsterales
Otu000241	61	0	0	6	7	2	1	0	31	1	1	3	0	0	0	2	0	0	0	4	3	0	0	0.009565	0.010163	0.002914	0.001472	0	0.054053	0.001909	0.001412	0.004555	0	0	0	0.002923	0	0	0	0.006628	0.00447	Bacteria	Firmicutes	Clostridia	Clostridiales	Ruminococcaceae	GCA-900066225
Otu000418	61	6	5	8	7	22	0	3	6	4	0	0	0	0	0	0	0	0	0	0	0	0.009349	0.008102	0.012753	0.010163	0.032051	0	0.003604	0.010462	0.007635	0	0	0	0	0	0	0	0	0	0	0	Bacteria	Bacteroidetes	Bacteroidia	Bacteroidales	Prevotellaceae
Otu000482	61	2	3	2	6	4	1	6	4	5	6	0	0	3	0	1	0	0	5	6	7	0.003116	0.004861	0.003188	0.008711	0.005828	0.001472	0.007208	0.006975	0.009544	0.00847	0	0	0.004356	0	0.001461	0	0	0.007173	0.009942	0.01043	Bacteria	Bacteroidetes	Bacteroidia	Bacteroidales	Muribaculaceae
Otu000541	61	0	0	0	2	2	28	20	0	0	0	0	4	0	1	0	0	4	0	0	0	0	0	0	0.002904	0.002914	0.041215	0.024028	0	0	0	0	0.006642	0	0.00154	0	0	0.005789	0	0	0	Bacteria	Firmicutes	Erysipelotrichia	Erysipelotrichales	Erysipelotrichaceae	Dubosiella
Otu000696	61	0	0	3	3	0	0	0	2	0	9	0	15	0	0	2	1	25	1	0	0	0	0	0.004782	0.004356	0	0	0	0.003487	0	0.012705	0	0.024908	0	0	0.002923	0.001405	0.036178	0.001435	0	0	Bacteria	Firmicutes	Clostridia	Clostridiales	Lachnospiraceae
Otu000755	61	0	1	0	0	0	0	2	0	1	0	3	3	19	0	7	4	2	5	10	4	0	0.00162	0	0	0	0	0.002403	0	0.001909	0	0.004555	0.004982	0.027589	0	0.010229	0.00562	0.002894	0.007173	0.01657	0.00596	Bacteria	Verrucomicrobia	Verrucomicrobiae	Verrucomicrobiales	Akkermansiaceae	Akkermansia	Akkermansia_muciniphila
Otu000817	61	11	7	2	0	10	0	0	0	16	1	1	0	0	0	1	0	11	1	0	0	0.017141	0.011342	0.003188	0	0.014569	0	0	0	0.03054	0.001412	0.001518	0	0	0	0.001461	0	0.015918	0.001435	0	0	Bacteria	Firmicutes	Clostridia	Clostridiales	Ruminococcaceae
Otu000891	61	0	0	0	0	0	61	0	0	0	0	0	0	0	0	0	0	0	0	0	0	0	0	0	0	0	0.089789	0	0	0	0	0	0	0	0	0	0	0	0	0	0	Bacteria
Otu000907	61	0	0	0	0	0	0	0	0	0	0	0	0	0	61	0	0	0	0	0	0	0	0	0	0	0	0	0	0	0	0	0	0	0	0.093955	0	0	0	0	0	0	Bacteria	Actinobacteria	Actinobacteria	Frankiales	Acidothermaceae	Acidothermus
Otu000915	61	0	0	0	0	0	61	0	0	0	0	0	0	0	0	0	0	0	0	0	0	0	0	0	0	0	0.089789	0	0	0	0	0	0	0	0	0	0	0	0	0	0	Bacteria	Chloroflexi	Ktedonobacteria	Ktedonobacterales	Ktedonobacteraceae	1921-02-01
Otu000917	61	0	0	0	0	0	61	0	0	0	0	0	0	0	0	0	0	0	0	0	0	0	0	0	0	0	0.089789	0	0	0	0	0	0	0	0	0	0	0	0	0	0	Bacteria	Planctomycetes	Phycisphaerae	Tepidisphaerales	WD2101_soil_group
Otu000602	60	7	9	5	4	2	0	1	12	4	0	3	0	1	0	4	0	0	5	3	0	0.010908	0.014583	0.007971	0.005807	0.002914	0	0.001201	0.020924	0.007635	0	0.004555	0	0.001452	0	0.005845	0	0	0.007173	0.004971	0	Bacteria	Bacteroidetes	Bacteroidia	Bacteroidales	Muribaculaceae
Otu000668	60	32	0	0	0	0	0	0	0	0	1	0	0	0	0	0	0	0	0	0	27	0.049864	0	0	0	0	0	0	0	0	0.001412	0	0	0	0	0	0	0	0	0	0.04023	Bacteria	Proteobacteria	Gammaproteobacteria	Nitrosococcales	Methylophagaceae	Methylophaga	Methylophaga_sulfidovorans
Otu000924	60	0	0	0	0	0	0	0	0	0	0	0	60	0	0	0	0	0	0	0	0	0	0	0	0	0	0	0	0	0	0	0	0.099633	0	0	0	0	0	0	0	0	Bacteria
Otu000928	60	0	0	0	0	0	60	0	0	0	0	0	0	0	0	0	0	0	0	0	0	0	0	0	0	0	0.088317	0	0	0	0	0	0	0	0	0	0	0	0	0	0	Bacteria	Gemmatimonadetes	Gemmatimonadetes	Gemmatimonadales	Gemmatimonadaceae	Gemmatirosa
Otu000415	59	0	1	0	8	3	1	0	0	0	1	0	5	0	21	0	2	17	0	0	0	0	0.00162	0	0.011615	0.004371	0.001472	0	0	0	0.001412	0	0.008303	0	0.032345	0	0.00281	0.024601	0	0	0	Bacteria	Firmicutes	Bacilli	Lactobacillales	Lactobacillaceae	Lactobacillus
Otu000543	59	2	1	0	0	0	2	4	0	0	0	1	3	6	0	7	4	1	5	7	16	0.003116	0.00162	0	0	0	0.002944	0.004806	0	0	0	0.001518	0.004982	0.008712	0	0.010229	0.00562	0.001447	0.007173	0.011599	0.02384	Bacteria	Bacteroidetes	Bacteroidia	Bacteroidales	Muribaculaceae
Otu000550	59	0	0	1	0	58	0	0	0	0	0	0	0	0	0	0	0	0	0	0	0	0	0	0.001594	0	0.084499	0	0	0	0	0	0	0	0	0	0	0	0	0	0	0	Bacteria	Bacteroidetes	Bacteroidia	Bacteroidales	Muribaculaceae
Otu000827	59	23	15	4	2	1	2	0	0	1	5	0	0	0	0	0	0	0	1	4	1	0.03584	0.024305	0.006376	0.002904	0.001457	0.002944	0	0	0.001909	0.007058	0	0	0	0	0	0	0	0.001435	0.006628	0.00149	Bacteria	Firmicutes	Clostridia	Clostridiales	Lachnospiraceae
Otu000895	59	21	32	0	0	0	1	0	1	1	0	0	0	1	1	0	0	0	0	0	1	0.032723	0.05185	0	0	0	0.001472	0	0.001744	0.001909	0	0	0	0.001452	0.00154	0	0	0	0	0	0.00149	Bacteria	Firmicutes	Clostridia	Clostridiales	Lachnospiraceae
Otu000926	59	0	0	0	0	0	59	0	0	0	0	0	0	0	0	0	0	0	0	0	0	0	0	0	0	0	0.086845	0	0	0	0	0	0	0	0	0	0	0	0	0	0	Bacteria	Actinobacteria	Actinobacteria	Frankiales	Acidothermaceae	Acidothermus
Otu000930	59	0	0	0	0	0	0	0	0	0	0	0	21	1	22	0	0	13	0	2	0	0	0	0	0	0	0	0	0	0	0	0	0.034872	0.001452	0.033885	0	0	0.018813	0	0.003314	0	Bacteria	Proteobacteria	Gammaproteobacteria	Betaproteobacteriales	Burkholderiaceae	Paenalcaligenes
Otu000931	59	0	0	0	0	0	0	0	0	0	0	0	0	0	59	0	0	0	0	0	0	0	0	0	0	0	0	0	0	0	0	0	0	0	0.090874	0	0	0	0	0	0	Bacteria	Proteobacteria	Alphaproteobacteria	Rhizobiales	Xanthobacteraceae	Pseudolabrys
Otu000935	59	0	0	0	0	0	58	0	0	0	0	1	0	0	0	0	0	0	0	0	0	0	0	0	0	0	0.085373	0	0	0	0	0.001518	0	0	0	0	0	0	0	0	0	Bacteria	Chloroflexi	Ktedonobacteria	Ktedonobacterales	JG30-KF-AS9
Otu000936	59	0	0	0	0	0	59	0	0	0	0	0	0	0	0	0	0	0	0	0	0	0	0	0	0	0	0.086845	0	0	0	0	0	0	0	0	0	0	0	0	0	0	Bacteria	Proteobacteria	Alphaproteobacteria	Caulobacterales	Hyphomonadaceae	SWB02
Otu000940	59	0	0	0	0	0	59	0	0	0	0	0	0	0	0	0	0	0	0	0	0	0	0	0	0	0	0.086845	0	0	0	0	0	0	0	0	0	0	0	0	0	0	Bacteria	Chloroflexi	AD3
Otu000440	58	0	0	0	1	0	19	1	0	0	0	0	8	0	26	0	0	3	0	0	0	0	0	0	0.001452	0	0.027967	0.001201	0	0	0	0	0.013284	0	0.040046	0	0	0.004341	0	0	0	Bacteria	Proteobacteria	Gammaproteobacteria	Betaproteobacteriales	Burkholderiaceae	Cupriavidus
Otu000509	58	7	12	1	10	0	3	0	8	0	7	0	0	0	0	0	0	3	0	1	6	0.010908	0.019444	0.001594	0.014519	0	0.004416	0	0.013949	0	0.009882	0	0	0	0	0	0	0.004341	0	0.001657	0.00894	Bacteria	Firmicutes	Clostridia	Clostridiales	Ruminococcaceae	Ruminococcaceae_UCG-014
Otu000555	58	0	0	18	7	10	0	0	0	0	0	0	0	0	0	1	1	12	7	0	2	0	0	0.028694	0.010163	0.014569	0	0	0	0	0	0	0	0	0	0.001461	0.001405	0.017366	0.010042	0	0.00298	Bacteria	Firmicutes	Clostridia	Clostridiales	Ruminococcaceae
Otu000699	58	6	0	11	11	12	0	1	0	2	3	1	0	1	0	0	0	0	1	9	0	0.009349	0	0.017535	0.01597	0.017483	0	0.001201	0	0.003817	0.004235	0.001518	0	0.001452	0	0	0	0	0.001435	0.014913	0	Bacteria	Bacteroidetes	Bacteroidia	Bacteroidales	Muribaculaceae
Otu000944	58	0	0	0	0	0	58	0	0	0	0	0	0	0	0	0	0	0	0	0	0	0	0	0	0	0	0.085373	0	0	0	0	0	0	0	0	0	0	0	0	0	0	Bacteria
Otu000948	58	0	0	0	0	0	58	0	0	0	0	0	0	0	0	0	0	0	0	0	0	0	0	0	0	0	0.085373	0	0	0	0	0	0	0	0	0	0	0	0	0	0	Bacteria	Acidobacteria	Acidobacteriia	Subgroup_2
Otu000949	58	0	0	0	0	0	0	0	0	0	0	0	0	0	58	0	0	0	0	0	0	0	0	0	0	0	0	0	0	0	0	0	0	0	0.089334	0	0	0	0	0	0	Bacteria	Firmicutes	Erysipelotrichia	Erysipelotrichales	Erysipelotrichaceae	Dubosiella
Otu000950	58	0	0	0	0	0	58	0	0	0	0	0	0	0	0	0	0	0	0	0	0	0	0	0	0	0	0.085373	0	0	0	0	0	0	0	0	0	0	0	0	0	0	Bacteria	Firmicutes	Clostridia	Clostridiales	Lachnospiraceae
Otu000953	58	0	0	0	0	0	58	0	0	0	0	0	0	0	0	0	0	0	0	0	0	0	0	0	0	0	0.085373	0	0	0	0	0	0	0	0	0	0	0	0	0	0	Bacteria	Proteobacteria	Deltaproteobacteria	Myxococcales	Haliangiaceae	Haliangium
Otu000434	57	0	1	0	1	1	0	7	2	1	0	1	0	2	0	7	3	0	8	23	0	0	0.00162	0	0.001452	0.001457	0	0.00841	0.003487	0.001909	0	0.001518	0	0.002904	0	0.010229	0.004215	0	0.011477	0.038112	0	Bacteria	Bacteroidetes	Bacteroidia	Bacteroidales	Muribaculaceae
Otu000510	57	0	1	7	15	10	0	0	0	0	10	2	0	3	0	0	2	0	7	0	0	0	0.00162	0.011159	0.021778	0.014569	0	0	0	0	0.014117	0.003037	0	0.004356	0	0	0.00281	0	0.010042	0	0	Bacteria	Bacteroidetes	Bacteroidia	Bacteroidales	Rikenellaceae	Alistipes	Faecalibacterium_prausnitzii
Otu000719	57	35	7	0	0	4	0	0	1	10	0	0	0	0	0	0	0	0	0	0	0	0.054538	0.011342	0	0	0.005828	0	0	0.001744	0.019087	0	0	0	0	0	0	0	0	0	0	0	Bacteria	Firmicutes	Clostridia	Clostridiales	Lachnospiraceae	Roseburia
Otu000875	57	30	17	0	0	0	0	0	4	0	0	0	0	0	0	0	2	0	4	0	0	0.046747	0.027546	0	0	0	0	0	0.006975	0	0	0	0	0	0	0	0.00281	0	0.005738	0	0	Bacteria	Firmicutes	Clostridia	Clostridiales	Ruminococcaceae	Harryflintia
Otu000947	57	0	0	0	0	0	57	0	0	0	0	0	0	0	0	0	0	0	0	0	0	0	0	0	0	0	0.083901	0	0	0	0	0	0	0	0	0	0	0	0	0	0	Bacteria	Acidobacteria	Acidobacteriia	Subgroup_2
Otu000951	57	0	0	0	1	3	0	0	0	0	1	0	17	0	4	0	0	31	0	0	0	0	0	0	0.001452	0.004371	0	0	0	0	0.001412	0	0.028229	0	0.006161	0	0	0.044861	0	0	0	Bacteria	Firmicutes	Erysipelotrichia	Erysipelotrichales	Erysipelotrichaceae	Turicibacter	Turicibacter_sp_LA61
Otu000958	57	0	0	0	0	0	57	0	0	0	0	0	0	0	0	0	0	0	0	0	0	0	0	0	0	0	0.083901	0	0	0	0	0	0	0	0	0	0	0	0	0	0	Bacteria	Chloroflexi	Ktedonobacteria	Ktedonobacterales	JG30-KF-AS9
Otu000959	57	0	0	0	0	0	56	0	0	0	0	0	1	0	0	0	0	0	0	0	0	0	0	0	0	0	0.082429	0	0	0	0	0	0.001661	0	0	0	0	0	0	0	0	Bacteria	Proteobacteria	Gammaproteobacteria	Xanthomonadales	Rhodanobacteraceae
Otu000960	57	0	0	0	0	0	57	0	0	0	0	0	0	0	0	0	0	0	0	0	0	0	0	0	0	0	0.083901	0	0	0	0	0	0	0	0	0	0	0	0	0	0	Bacteria	Chloroflexi	Ktedonobacteria	Ktedonobacterales	Ktedonobacteraceae	HSB_OF53-F07
Otu000962	57	0	0	0	0	0	57	0	0	0	0	0	0	0	0	0	0	0	0	0	0	0	0	0	0	0	0.083901	0	0	0	0	0	0	0	0	0	0	0	0	0	0	Bacteria	Acidobacteria	Acidobacteriia	Solibacterales	Solibacteraceae_Subgroup_3	Candidatus_Solibacter
Otu000963	57	0	0	0	0	0	57	0	0	0	0	0	0	0	0	0	0	0	0	0	0	0	0	0	0	0	0.083901	0	0	0	0	0	0	0	0	0	0	0	0	0	0	Bacteria
Otu000412	56	4	1	0	1	1	0	2	0	0	0	0	0	1	0	1	0	0	1	42	2	0.006233	0.00162	0	0.001452	0.001457	0	0.002403	0	0	0	0	0	0.001452	0	0.001461	0	0	0.001435	0.069595	0.00298	Bacteria	Bacteroidetes	Bacteroidia	Bacteroidales	Muribaculaceae
Otu000556	56	0	0	1	1	0	16	24	1	0	0	0	6	0	0	0	0	6	0	0	1	0	0	0.001594	0.001452	0	0.023551	0.028833	0.001744	0	0	0	0.009963	0	0	0	0	0.008683	0	0	0.00149	Bacteria	Firmicutes	Erysipelotrichia	Erysipelotrichales	Erysipelotrichaceae	Dubosiella
Otu000706	56	0	0	0	0	0	1	0	1	0	0	16	1	4	0	14	12	0	7	0	0	0	0	0	0	0	0.001472	0	0.001744	0	0	0.024295	0.001661	0.005808	0	0.020458	0.016859	0	0.010042	0	0	Bacteria	Bacteroidetes	Bacteroidia	Bacteroidales	Muribaculaceae
Otu000833	56	1	0	0	0	1	0	0	37	15	0	1	0	0	0	0	1	0	0	0	0	0.001558	0	0	0	0.001457	0	0	0.064515	0.028631	0	0.001518	0	0	0	0	0.001405	0	0	0	0	Bacteria	Firmicutes	Clostridia	Clostridiales	Ruminococcaceae	Ruminococcaceae_UCG-014
Otu000834	56	0	2	0	0	0	1	4	1	0	0	8	14	8	0	3	8	1	4	2	0	0	0.003241	0	0	0	0.001472	0.004806	0.001744	0	0	0.012147	0.023248	0.011616	0	0.004384	0.011239	0.001447	0.005738	0.003314	0	Bacteria	Verrucomicrobia	Verrucomicrobiae	Verrucomicrobiales	Akkermansiaceae	Akkermansia	Akkermansia_muciniphila
Otu000945	56	0	1	0	0	0	54	0	0	0	0	0	1	0	0	0	0	0	0	0	0	0	0.00162	0	0	0	0.079485	0	0	0	0	0	0.001661	0	0	0	0	0	0	0	0	Bacteria
Otu000955	56	0	0	0	0	2	54	0	0	0	0	0	0	0	0	0	0	0	0	0	0	0	0	0	0	0.002914	0.079485	0	0	0	0	0	0	0	0	0	0	0	0	0	0	Bacteria	Acidobacteria	Acidobacteriia	Solibacterales	Solibacteraceae_Subgroup_3	Candidatus_Solibacter
Otu000966	56	0	0	0	0	0	56	0	0	0	0	0	0	0	0	0	0	0	0	0	0	0	0	0	0	0	0.082429	0	0	0	0	0	0	0	0	0	0	0	0	0	0	Bacteria	Planctomycetes
Otu000970	56	0	0	0	0	0	0	0	0	0	0	9	0	8	0	12	16	0	11	0	0	0	0	0	0	0	0	0	0	0	0	0.013666	0	0.011616	0	0.017536	0.022479	0	0.01578	0	0	Bacteria	Bacteroidetes	Bacteroidia	Bacteroidales	Muribaculaceae
Otu000462	55	0	0	4	5	0	11	28	1	0	0	2	1	0	0	1	0	1	0	1	0	0	0	0.006376	0.007259	0	0.016191	0.033639	0.001744	0	0	0.003037	0.001661	0	0	0.001461	0	0.001447	0	0.001657	0	Bacteria	Firmicutes	Erysipelotrichia	Erysipelotrichales	Erysipelotrichaceae	Dubosiella
Otu000567	55	4	4	3	1	1	0	5	0	0	0	1	1	1	0	9	0	0	4	21	0	0.006233	0.006481	0.004782	0.001452	0.001457	0	0.006007	0	0	0	0.001518	0.001661	0.001452	0	0.013152	0	0	0.005738	0.034798	0	Bacteria	Bacteroidetes	Bacteroidia	Bacteroidales	Muribaculaceae
Otu000740	55	3	0	1	1	2	0	1	10	2	35	0	0	0	0	0	0	0	0	0	0	0.004675	0	0.001594	0.001452	0.002914	0	0.001201	0.017436	0.003817	0.049408	0	0	0	0	0	0	0	0	0	0	Bacteria	Firmicutes	Clostridia	Clostridiales	Lachnospiraceae	GCA-900066575
Otu000874	55	0	0	0	0	0	2	0	0	0	0	0	0	1	0	0	0	52	0	0	0	0	0	0	0	0	0.002944	0	0	0	0	0	0	0.001452	0	0	0	0.075251	0	0	0	Bacteria	Actinobacteria	Actinobacteria	Micrococcales	Intrasporangiaceae
Otu000909	55	0	0	0	0	0	0	2	1	0	0	7	1	7	0	13	7	0	11	5	1	0	0	0	0	0	0	0.002403	0.001744	0	0	0.010629	0.001661	0.010164	0	0.018997	0.009834	0	0.01578	0.008285	0.00149	Bacteria	Verrucomicrobia	Verrucomicrobiae	Verrucomicrobiales	Akkermansiaceae	Akkermansia	Akkermansia_muciniphila
Otu000971	55	0	0	0	0	0	55	0	0	0	0	0	0	0	0	0	0	0	0	0	0	0	0	0	0	0	0.080957	0	0	0	0	0	0	0	0	0	0	0	0	0	0	Bacteria	Proteobacteria	Gammaproteobacteria	Gammaproteobacteria_Incertae_Sedis	Unknown_Family	Acidibacter	proteobacterium_Ellin181
Otu000973	55	0	0	1	0	0	53	0	0	0	0	0	0	0	0	0	0	1	0	0	0	0	0	0.001594	0	0	0.078013	0	0	0	0	0	0	0	0	0	0	0.001447	0	0	0	Bacteria	Actinobacteria	Actinobacteria
Otu000975	55	0	0	0	0	0	0	0	0	0	1	11	3	0	0	15	11	10	1	0	3	0	0	0	0	0	0	0	0	0	0.001412	0.016703	0.004982	0	0	0.02192	0.015454	0.014471	0.001435	0	0.00447	Bacteria	Firmicutes	Clostridia	Clostridiales	Ruminococcaceae	Ruminococcaceae_UCG-013
Otu000983	55	0	0	0	0	0	0	0	0	0	0	0	0	0	55	0	0	0	0	0	0	0	0	0	0	0	0	0	0	0	0	0	0	0	0.084713	0	0	0	0	0	0	Bacteria	Proteobacteria	Alphaproteobacteria	Rhodospirillales	Magnetospirillaceae
Otu000984	55	0	0	0	0	0	54	0	0	0	1	0	0	0	0	0	0	0	0	0	0	0	0	0	0	0	0.079485	0	0	0	0.001412	0	0	0	0	0	0	0	0	0	0	Bacteria	Acidobacteria	Acidobacteriia	Acidobacteriales
Otu000985	55	0	0	0	0	0	0	0	0	0	0	0	55	0	0	0	0	0	0	0	0	0	0	0	0	0	0	0	0	0	0	0	0.09133	0	0	0	0	0	0	0	0	Bacteria
Otu000286	54	10	0	0	2	0	0	0	0	0	0	0	10	0	0	0	0	1	0	0	31	0.015582	0	0	0.002904	0	0	0	0	0	0	0	0.016606	0	0	0	0	0.001447	0	0	0.04619	Bacteria	Proteobacteria	Gammaproteobacteria	Pseudomonadales	Pseudomonadaceae	Pseudomonas	Pseudomonas_pseudoalcaligenes
Otu000529	54	0	1	6	3	25	0	0	0	0	3	0	0	4	0	0	0	0	6	6	0	0	0.00162	0.009565	0.004356	0.036422	0	0	0	0	0.004235	0	0	0.005808	0	0	0	0	0.008607	0.009942	0	Bacteria	Bacteroidetes	Bacteroidia	Bacteroidales	Muribaculaceae
Otu000623	54	0	0	0	0	0	0	1	1	0	0	16	0	3	0	8	9	0	16	0	0	0	0	0	0	0	0	0.001201	0.001744	0	0	0.024295	0	0.004356	0	0.01169	0.012644	0	0.022953	0	0	Bacteria	Bacteroidetes	Bacteroidia	Bacteroidales	Muribaculaceae
Otu000628	54	18	23	0	1	1	0	0	2	9	0	0	0	0	0	0	0	0	0	0	0	0.028048	0.037267	0	0.001452	0.001457	0	0	0.003487	0.017179	0	0	0	0	0	0	0	0	0	0	0	Bacteria	Bacteroidetes	Bacteroidia	Bacteroidales	Muribaculaceae
Otu000989	54	5	0	1	0	0	0	0	0	0	0	0	0	0	0	0	0	0	0	0	48	0.007791	0	0.001594	0	0	0	0	0	0	0	0	0	0	0	0	0	0	0	0	0.07152	Bacteria	Proteobacteria	Gammaproteobacteria	Cellvibrionales	Halieaceae	OM60NOR5_clade
Otu000993	54	0	0	0	0	0	53	0	0	0	0	0	0	0	1	0	0	0	0	0	0	0	0	0	0	0	0.078013	0	0	0	0	0	0	0	0.00154	0	0	0	0	0	0	Bacteria	Acidobacteria	Acidobacteriia	Subgroup_2
Otu000997	54	0	0	0	0	0	54	0	0	0	0	0	0	0	0	0	0	0	0	0	0	0	0	0	0	0	0.079485	0	0	0	0	0	0	0	0	0	0	0	0	0	0	Bacteria	Actinobacteria	Actinobacteria	Frankiales	Acidothermaceae	Acidothermus
Otu000998	54	0	0	0	0	0	0	0	0	0	0	0	54	0	0	0	0	0	0	0	0	0	0	0	0	0	0	0	0	0	0	0	0.08967	0	0	0	0	0	0	0	0	Bacteria	Planctomycetes	Phycisphaerae	CCM11a
Otu001004	54	0	0	0	0	1	53	0	0	0	0	0	0	0	0	0	0	0	0	0	0	0	0	0	0	0.001457	0.078013	0	0	0	0	0	0	0	0	0	0	0	0	0	0	Bacteria	Proteobacteria	Gammaproteobacteria	Xanthomonadales
Otu000413	53	0	0	0	0	0	0	1	6	14	3	2	1	0	7	0	0	14	0	1	4	0	0	0	0	0	0	0.001201	0.010462	0.026722	0.004235	0.003037	0.001661	0	0.010782	0	0	0.02026	0	0.001657	0.00596	Bacteria	Firmicutes	Bacilli	Bacillales	Staphylococcaceae	Staphylococcus
Otu000490	53	0	0	0	4	0	0	0	0	0	0	0	0	0	0	6	0	0	0	21	22	0	0	0	0.005807	0	0	0	0	0	0	0	0	0	0	0.008768	0	0	0	0.034798	0.03278	Bacteria	Firmicutes	Clostridia	Clostridiales	Ruminococcaceae	Ruminococcus_1
Otu000618	53	1	0	24	5	8	0	0	0	0	0	1	0	3	0	3	3	0	1	4	0	0.001558	0	0.038259	0.007259	0.011655	0	0	0	0	0	0.001518	0	0.004356	0	0.004384	0.004215	0	0.001435	0.006628	0	Bacteria	Bacteroidetes	Bacteroidia	Bacteroidales	Muribaculaceae
Otu000658	53	2	1	5	7	1	0	1	5	1	8	3	0	0	0	1	2	0	6	10	0	0.003116	0.00162	0.007971	0.010163	0.001457	0	0.001201	0.008718	0.001909	0.011293	0.004555	0	0	0	0.001461	0.00281	0	0.008607	0.01657	0	Bacteria	Bacteroidetes	Bacteroidia	Bacteroidales	Muribaculaceae
Otu000738	53	0	2	0	0	0	0	0	0	0	0	5	1	11	0	5	10	1	6	9	3	0	0.003241	0	0	0	0	0	0	0	0	0.007592	0.001661	0.015972	0	0.007307	0.014049	0.001447	0.008607	0.014913	0.00447	Bacteria	Verrucomicrobia	Verrucomicrobiae	Verrucomicrobiales	Akkermansiaceae	Akkermansia
Otu000861	53	0	1	0	0	0	46	0	1	0	0	0	0	2	0	0	0	0	2	1	0	0	0.00162	0	0	0	0.06771	0	0.001744	0	0	0	0	0.002904	0	0	0	0	0.002869	0.001657	0	Bacteria	Firmicutes	Clostridia	Clostridiales	Ruminococcaceae	UBA1819
Otu000866	53	0	0	2	0	0	0	1	0	0	0	6	1	10	0	9	6	7	6	3	2	0	0	0.003188	0	0	0	0.001201	0	0	0	0.009111	0.001661	0.01452	0	0.013152	0.00843	0.01013	0.008607	0.004971	0.00298	Bacteria	Verrucomicrobia	Verrucomicrobiae	Verrucomicrobiales	Akkermansiaceae	Akkermansia	Akkermansia_muciniphila
Otu000916	53	15	15	3	0	8	0	0	2	2	5	0	0	0	0	0	0	0	3	0	0	0.023374	0.024305	0.004782	0	0.011655	0	0	0.003487	0.003817	0.007058	0	0	0	0	0	0	0	0.004304	0	0	Bacteria	Firmicutes	Clostridia	Clostridiales	Ruminococcaceae
Otu000965	53	1	0	0	0	0	0	0	0	0	0	0	0	0	0	0	0	52	0	0	0	0.001558	0	0	0	0	0	0	0	0	0	0	0	0	0	0	0	0.075251	0	0	0	Bacteria	Proteobacteria	Gammaproteobacteria	Vibrionales	Vibrionaceae	Vibrio	Vibrio_vulnificus
Otu000978	53	19	29	4	0	0	0	0	0	0	1	0	0	0	0	0	0	0	0	0	0	0.029607	0.046989	0.006376	0	0	0	0	0	0	0.001412	0	0	0	0	0	0	0	0	0	0	Bacteria	Firmicutes	Clostridia	Clostridiales	Lachnospiraceae
Otu000987	53	0	0	0	0	0	0	0	0	0	0	7	0	3	0	19	15	1	8	0	0	0	0	0	0	0	0	0	0	0	0	0.010629	0	0.004356	0	0.027765	0.021074	0.001447	0.011477	0	0	Bacteria	Firmicutes	Clostridia	Clostridiales	Ruminococcaceae	Ruminococcaceae_UCG-009
Otu000996	53	0	0	0	0	0	53	0	0	0	0	0	0	0	0	0	0	0	0	0	0	0	0	0	0	0	0.078013	0	0	0	0	0	0	0	0	0	0	0	0	0	0	Bacteria	Proteobacteria	Alphaproteobacteria
Otu001007	53	0	0	0	0	0	53	0	0	0	0	0	0	0	0	0	0	0	0	0	0	0	0	0	0	0	0.078013	0	0	0	0	0	0	0	0	0	0	0	0	0	0	Bacteria	Planctomycetes	Planctomycetacia	Isosphaerales	Isosphaeraceae	Singulisphaera
Otu001009	53	0	0	0	0	0	0	0	0	0	0	0	0	0	53	0	0	0	0	0	0	0	0	0	0	0	0	0	0	0	0	0	0	0	0.081633	0	0	0	0	0	0	Bacteria	Actinobacteria	Thermoleophilia	Solirubrobacterales	Solirubrobacteraceae	Conexibacter
Otu001017	53	0	0	1	0	0	0	0	0	0	0	0	0	0	52	0	0	0	0	0	0	0	0	0.001594	0	0	0	0	0	0	0	0	0	0	0.080092	0	0	0	0	0	0	Bacteria	Actinobacteria	Actinobacteria
Otu001021	53	0	0	0	0	0	52	0	0	0	1	0	0	0	0	0	0	0	0	0	0	0	0	0	0	0	0.076542	0	0	0	0.001412	0	0	0	0	0	0	0	0	0	0	Bacteria	Acidobacteria	Acidobacteriia	Subgroup_2
Otu000478	52	0	0	0	1	1	0	0	4	3	43	0	0	0	0	0	0	0	0	0	0	0	0	0	0.001452	0.001457	0	0	0.006975	0.005726	0.060701	0	0	0	0	0	0	0	0	0	0	Bacteria	Firmicutes	Clostridia	Clostridiales	Lachnospiraceae
Otu000576	52	3	2	4	0	16	3	7	0	3	7	1	0	0	0	0	0	0	0	1	5	0.004675	0.003241	0.006376	0	0.02331	0.004416	0.00841	0	0.005726	0.009882	0.001518	0	0	0	0	0	0	0	0.001657	0.00745	Bacteria	Bacteroidetes	Bacteroidia	Bacteroidales	Muribaculaceae
Otu000580	52	0	0	3	0	10	0	0	0	0	0	9	0	6	0	4	3	0	7	10	0	0	0	0.004782	0	0.014569	0	0	0	0	0	0.013666	0	0.008712	0	0.005845	0.004215	0	0.010042	0.01657	0	Bacteria	Bacteroidetes	Bacteroidia	Bacteroidales	Muribaculaceae
Otu000612	52	5	5	0	2	7	1	0	0	5	0	1	8	3	0	1	2	2	7	2	1	0.007791	0.008102	0	0.002904	0.010198	0.001472	0	0	0.009544	0	0.001518	0.013284	0.004356	0	0.001461	0.00281	0.002894	0.010042	0.003314	0.00149	Bacteria	Firmicutes	Clostridia	Clostridiales	Ruminococcaceae	Ruminococcaceae_UCG-014
Otu000676	52	0	0	1	1	0	17	23	0	0	0	0	5	0	0	0	0	3	0	1	1	0	0	0.001594	0.001452	0	0.025023	0.027632	0	0	0	0	0.008303	0	0	0	0	0.004341	0	0.001657	0.00149	Bacteria	Firmicutes	Erysipelotrichia	Erysipelotrichales	Erysipelotrichaceae	Dubosiella
Otu000743	52	0	0	0	0	0	52	0	0	0	0	0	0	0	0	0	0	0	0	0	0	0	0	0	0	0	0.076542	0	0	0	0	0	0	0	0	0	0	0	0	0	0	Bacteria	Planctomycetes	Planctomycetacia	Isosphaerales	Isosphaeraceae	Aquisphaera
Otu000747	52	0	0	0	0	0	0	0	1	0	2	0	0	0	49	0	0	0	0	0	0	0	0	0	0	0	0	0	0.001744	0	0.002823	0	0	0	0.075472	0	0	0	0	0	0	Bacteria	Firmicutes	Negativicutes	Selenomonadales	Acidaminococcaceae	Phascolarctobacterium	Phascolarctobacterium_faecium
Otu000774	52	2	3	3	16	0	3	0	2	0	0	1	3	1	0	2	0	15	1	0	0	0.003116	0.004861	0.004782	0.02323	0	0.004416	0	0.003487	0	0	0.001518	0.004982	0.001452	0	0.002923	0	0.021707	0.001435	0	0	Bacteria	Firmicutes	Clostridia	Clostridiales	Ruminococcaceae	Ruminococcaceae_UCG-014
Otu000789	52	0	1	0	0	0	0	2	3	0	0	5	6	8	0	4	11	1	9	2	0	0	0.00162	0	0	0	0	0.002403	0.005231	0	0	0.007592	0.009963	0.011616	0	0.005845	0.015454	0.001447	0.012911	0.003314	0	Bacteria	Verrucomicrobia	Verrucomicrobiae	Verrucomicrobiales	Akkermansiaceae	Akkermansia
Otu000857	52	14	25	0	0	9	0	0	0	0	4	0	0	0	0	0	0	0	0	0	0	0.021815	0.040508	0	0	0.013112	0	0	0	0	0.005647	0	0	0	0	0	0	0	0	0	0	Bacteria	Tenericutes	Mollicutes	Anaeroplasmatales	Anaeroplasmataceae	Anaeroplasma
Otu000878	52	18	15	0	1	8	0	2	1	2	3	0	0	0	0	0	0	1	0	1	0	0.028048	0.024305	0	0.001452	0.011655	0	0.002403	0.001744	0.003817	0.004235	0	0	0	0	0	0	0.001447	0	0.001657	0	Bacteria	Bacteroidetes	Bacteroidia	Bacteroidales	Muribaculaceae
Otu000908	52	0	0	0	0	0	0	0	0	0	51	0	0	0	0	0	0	1	0	0	0	0	0	0	0	0	0	0	0	0	0.071994	0	0	0	0	0	0	0.001447	0	0	0	Bacteria	Firmicutes	Clostridia	Clostridiales	Lachnospiraceae
Otu001011	52	0	0	0	0	0	51	0	0	0	0	0	0	0	0	0	0	1	0	0	0	0	0	0	0	0	0.07507	0	0	0	0	0	0	0	0	0	0	0.001447	0	0	0	Bacteria	Chloroflexi	AD3
Otu001026	52	0	0	0	0	0	52	0	0	0	0	0	0	0	0	0	0	0	0	0	0	0	0	0	0	0	0.076542	0	0	0	0	0	0	0	0	0	0	0	0	0	0	Bacteria
Otu001028	52	0	0	0	0	0	52	0	0	0	0	0	0	0	0	0	0	0	0	0	0	0	0	0	0	0	0.076542	0	0	0	0	0	0	0	0	0	0	0	0	0	0	Bacteria	Planctomycetes	Planctomycetacia	Isosphaerales	Isosphaeraceae	Singulisphaera
Otu001034	52	0	0	0	0	0	52	0	0	0	0	0	0	0	0	0	0	0	0	0	0	0	0	0	0	0	0.076542	0	0	0	0	0	0	0	0	0	0	0	0	0	0	Bacteria
Otu001036	52	0	0	0	0	0	0	0	0	0	0	0	0	0	52	0	0	0	0	0	0	0	0	0	0	0	0	0	0	0	0	0	0	0	0.080092	0	0	0	0	0	0	Bacteria	Actinobacteria	Actinobacteria	Frankiales	Acidothermaceae	Acidothermus
Otu001037	52	0	0	0	0	0	0	0	0	0	0	0	0	0	52	0	0	0	0	0	0	0	0	0	0	0	0	0	0	0	0	0	0	0	0.080092	0	0	0	0	0	0	Bacteria
Otu000343	51	0	0	6	28	2	3	4	0	0	2	1	0	0	0	1	0	0	1	2	1	0	0	0.009565	0.040652	0.002914	0.004416	0.004806	0	0	0.002823	0.001518	0	0	0	0.001461	0	0	0.001435	0.003314	0.00149	Bacteria	Actinobacteria	Coriobacteriia	Coriobacteriales	Eggerthellaceae
Otu000491	51	12	5	6	6	0	3	2	7	0	2	0	0	2	0	0	0	0	5	1	0	0.018699	0.008102	0.009565	0.008711	0	0.004416	0.002403	0.012206	0	0.002823	0	0	0.002904	0	0	0	0	0.007173	0.001657	0	Bacteria	Firmicutes	Clostridia	Clostridiales	Ruminococcaceae	Ruminiclostridium_9
Otu000498	51	28	5	1	0	0	8	4	0	0	1	0	0	0	0	4	0	0	0	0	0	0.043631	0.008102	0.001594	0	0	0.011776	0.004806	0	0	0.001412	0	0	0	0	0.005845	0	0	0	0	0	Bacteria	Firmicutes	Clostridia	Clostridiales	Lachnospiraceae	Lachnospiraceae_NK4A136_group
Otu000501	51	2	0	15	12	6	0	0	3	1	6	2	0	1	0	1	1	1	0	0	0	0.003116	0	0.023912	0.017422	0.008741	0	0	0.005231	0.001909	0.00847	0.003037	0	0.001452	0	0.001461	0.001405	0.001447	0	0	0	Bacteria	Firmicutes	Clostridia	Clostridiales	Family_XIII	Eubacterium_brachy_group
Otu000605	51	2	1	2	3	3	0	0	8	21	11	0	0	0	0	0	0	0	0	0	0	0.003116	0.00162	0.003188	0.004356	0.004371	0	0	0.013949	0.040083	0.015528	0	0	0	0	0	0	0	0	0	0	Bacteria	Bacteroidetes	Bacteroidia	Bacteroidales	Muribaculaceae
Otu000687	51	0	0	0	3	0	0	0	0	0	0	13	0	11	0	5	11	0	8	0	0	0	0	0	0.004356	0	0	0	0	0	0	0.019739	0	0.015972	0	0.007307	0.015454	0	0.011477	0	0	Bacteria	Bacteroidetes	Bacteroidia	Bacteroidales	Muribaculaceae
Otu000702	51	3	1	2	0	0	0	1	9	4	27	0	0	0	0	0	0	0	4	0	0	0.004675	0.00162	0.003188	0	0	0	0.001201	0.015693	0.007635	0.038115	0	0	0	0	0	0	0	0.005738	0	0	Bacteria	Firmicutes	Clostridia	Clostridiales	Ruminococcaceae	Ruminiclostridium_9
Otu000787	51	19	17	0	0	4	0	0	1	4	6	0	0	0	0	0	0	0	0	0	0	0.029607	0.027546	0	0	0.005828	0	0	0.001744	0.007635	0.00847	0	0	0	0	0	0	0	0	0	0	Bacteria	Bacteroidetes	Bacteroidia	Bacteroidales	Muribaculaceae
Otu000847	51	0	0	0	0	0	4	0	0	0	0	0	0	0	47	0	0	0	0	0	0	0	0	0	0	0	0.005888	0	0	0	0	0	0	0	0.072391	0	0	0	0	0	0	Bacteria	Verrucomicrobia	Verrucomicrobiae	Chthoniobacterales	Xiphinematobacteraceae	Candidatus_Xiphinematobacter
Otu000901	51	0	1	1	0	0	0	4	0	0	0	8	2	1	0	7	8	2	4	6	7	0	0.00162	0.001594	0	0	0	0.004806	0	0	0	0.012147	0.003321	0.001452	0	0.010229	0.011239	0.002894	0.005738	0.009942	0.01043	Bacteria	Verrucomicrobia	Verrucomicrobiae	Verrucomicrobiales	Akkermansiaceae	Akkermansia	Akkermansia_muciniphila
Otu000999	51	0	0	0	0	0	50	0	0	0	0	0	0	0	0	0	0	1	0	0	0	0	0	0	0	0	0.073598	0	0	0	0	0	0	0	0	0	0	0.001447	0	0	0	Bacteria	Planctomycetes	Planctomycetacia	Isosphaerales	Isosphaeraceae
Otu001006	51	0	0	31	20	0	0	0	0	0	0	0	0	0	0	0	0	0	0	0	0	0	0	0.049417	0.029037	0	0	0	0	0	0	0	0	0	0	0	0	0	0	0	0	Bacteria	Firmicutes	Clostridia	Clostridiales	Lachnospiraceae
Otu001024	51	0	0	0	0	0	0	0	0	0	0	17	0	3	0	6	11	0	8	0	6	0	0	0	0	0	0	0	0	0	0	0.025813	0	0.004356	0	0.008768	0.015454	0	0.011477	0	0.00894	Bacteria	Firmicutes	Clostridia	Clostridiales	Ruminococcaceae	Ruminiclostridium_9
Otu001040	51	0	0	0	0	0	0	0	0	0	0	0	0	0	51	0	0	0	0	0	0	0	0	0	0	0	0	0	0	0	0	0	0	0	0.078552	0	0	0	0	0	0	Bacteria	Actinobacteria
Otu001041	51	0	0	0	0	0	0	0	0	0	0	0	0	0	51	0	0	0	0	0	0	0	0	0	0	0	0	0	0	0	0	0	0	0	0.078552	0	0	0	0	0	0	Bacteria
Otu001044	51	0	0	1	0	0	50	0	0	0	0	0	0	0	0	0	0	0	0	0	0	0	0	0.001594	0	0	0.073598	0	0	0	0	0	0	0	0	0	0	0	0	0	0	Bacteria	Verrucomicrobia	Verrucomicrobiae	Chthoniobacterales	Chthoniobacteraceae	Chthoniobacter	Chthoniobacter_flavus
Otu001045	51	0	0	0	0	0	51	0	0	0	0	0	0	0	0	0	0	0	0	0	0	0	0	0	0	0	0.07507	0	0	0	0	0	0	0	0	0	0	0	0	0	0	Bacteria	Proteobacteria	Gammaproteobacteria	Betaproteobacteriales	Burkholderiaceae
Otu001049	51	0	0	0	0	0	51	0	0	0	0	0	0	0	0	0	0	0	0	0	0	0	0	0	0	0	0.07507	0	0	0	0	0	0	0	0	0	0	0	0	0	0	Bacteria	Acidobacteria	Acidobacteriia	Subgroup_2
Otu000348	50	0	0	0	0	0	0	14	0	0	0	0	4	0	5	0	0	27	0	0	0	0	0	0	0	0	0	0.016819	0	0	0	0	0.006642	0	0.007701	0	0	0.039073	0	0	0	Bacteria	Proteobacteria	Alphaproteobacteria	Rhizobiales	Rhizobiaceae	Ochrobactrum
Otu000582	50	4	2	9	7	1	0	2	8	3	1	1	0	1	0	3	0	0	3	5	0	0.006233	0.003241	0.014347	0.010163	0.001457	0	0.002403	0.013949	0.005726	0.001412	0.001518	0	0.001452	0	0.004384	0	0	0.004304	0.008285	0	Bacteria	Bacteroidetes	Bacteroidia	Bacteroidales	Muribaculaceae
Otu000648	50	11	3	5	6	2	0	0	2	0	5	0	0	0	0	0	0	0	0	16	0	0.017141	0.004861	0.007971	0.008711	0.002914	0	0	0.003487	0	0.007058	0	0	0	0	0	0	0	0	0.026512	0	Bacteria	Bacteroidetes	Bacteroidia	Bacteroidales	Muribaculaceae
Otu000796	50	0	0	0	2	0	0	0	0	0	0	0	0	0	0	0	0	0	0	47	1	0	0	0	0.002904	0	0	0	0	0	0	0	0	0	0	0	0	0	0	0.07788	0.00149	Bacteria	Firmicutes	Clostridia	Clostridiales	Lachnospiraceae
Otu000842	50	0	0	0	0	0	0	1	1	0	0	6	1	9	0	4	13	3	11	0	1	0	0	0	0	0	0	0.001201	0.001744	0	0	0.009111	0.001661	0.013068	0	0.005845	0.018264	0.004341	0.01578	0	0.00149	Bacteria	Verrucomicrobia	Verrucomicrobiae	Verrucomicrobiales	Akkermansiaceae	Akkermansia	Akkermansia_muciniphila
Otu001038	50	0	0	0	0	0	33	0	0	1	7	0	0	0	9	0	0	0	0	0	0	0	0	0	0	0	0.048574	0	0	0.001909	0.009882	0	0	0	0.013862	0	0	0	0	0	0	Bacteria	Actinobacteria	Actinobacteria	Frankiales	Frankiaceae	Jatrophihabitans
Otu001054	50	0	0	0	0	0	50	0	0	0	0	0	0	0	0	0	0	0	0	0	0	0	0	0	0	0	0.073598	0	0	0	0	0	0	0	0	0	0	0	0	0	0	Bacteria	Planctomycetes	Planctomycetacia	Isosphaerales	Isosphaeraceae	Singulisphaera
Otu001057	50	0	0	0	0	0	49	0	0	1	0	0	0	0	0	0	0	0	0	0	0	0	0	0	0	0	0.072126	0	0	0.001909	0	0	0	0	0	0	0	0	0	0	0	Bacteria
Otu001061	50	0	0	0	0	0	50	0	0	0	0	0	0	0	0	0	0	0	0	0	0	0	0	0	0	0	0.073598	0	0	0	0	0	0	0	0	0	0	0	0	0	0	Bacteria	Chloroflexi	Ktedonobacteria	Ktedonobacterales	Ktedonobacteraceae	1921-02-01
Otu000373	49	1	2	2	0	17	0	0	0	6	13	3	0	4	0	1	0	0	0	0	0	0.001558	0.003241	0.003188	0	0.024767	0	0	0	0.011452	0.018351	0.004555	0	0.005808	0	0.001461	0	0	0	0	0	Bacteria	Firmicutes	Clostridia	Clostridiales	Clostridiales_vadinBB60_group
Otu000735	49	0	0	0	0	0	49	0	0	0	0	0	0	0	0	0	0	0	0	0	0	0	0	0	0	0	0.072126	0	0	0	0	0	0	0	0	0	0	0	0	0	0	Bacteria	Planctomycetes	Planctomycetacia	Gemmatales	Gemmataceae
Otu000814	49	8	11	8	3	0	0	0	0	3	10	0	0	0	1	0	0	0	2	3	0	0.012466	0.017824	0.012753	0.004356	0	0	0	0	0.005726	0.014117	0	0	0	0.00154	0	0	0	0.002869	0.004971	0	Bacteria	Firmicutes	Clostridia	Clostridiales	Lachnospiraceae
Otu000841	49	5	4	4	4	5	1	2	3	20	1	0	0	0	0	0	0	0	0	0	0	0.007791	0.006481	0.006376	0.005807	0.007284	0.001472	0.002403	0.005231	0.038174	0.001412	0	0	0	0	0	0	0	0	0	0	Bacteria	Bacteroidetes	Bacteroidia	Bacteroidales
Otu001059	49	0	0	0	0	0	0	0	0	0	0	0	22	0	4	0	0	23	0	0	0	0	0	0	0	0	0	0	0	0	0	0	0.036532	0	0.006161	0	0	0.033284	0	0	0	Bacteria	Firmicutes	Erysipelotrichia	Erysipelotrichales	Erysipelotrichaceae	Turicibacter	Turicibacter_sp_LA61
Otu001067	49	0	0	0	0	0	0	0	0	0	0	0	0	0	49	0	0	0	0	0	0	0	0	0	0	0	0	0	0	0	0	0	0	0	0.075472	0	0	0	0	0	0	Bacteria	Proteobacteria	Alphaproteobacteria	Micropepsales	Micropepsaceae
Otu001068	49	0	0	0	0	0	49	0	0	0	0	0	0	0	0	0	0	0	0	0	0	0	0	0	0	0	0.072126	0	0	0	0	0	0	0	0	0	0	0	0	0	0	Bacteria	Acidobacteria	Acidobacteriia	Subgroup_2
Otu001074	49	0	0	0	0	1	48	0	0	0	0	0	0	0	0	0	0	0	0	0	0	0	0	0	0	0.001457	0.070654	0	0	0	0	0	0	0	0	0	0	0	0	0	0	Bacteria	Acidobacteria	Acidobacteriia	Subgroup_13
Otu001075	49	0	0	0	0	0	49	0	0	0	0	0	0	0	0	0	0	0	0	0	0	0	0	0	0	0	0.072126	0	0	0	0	0	0	0	0	0	0	0	0	0	0	Bacteria
Otu000620	48	0	0	1	1	0	16	12	2	0	0	0	5	0	0	0	0	10	0	0	1	0	0	0.001594	0.001452	0	0.023551	0.014417	0.003487	0	0	0	0.008303	0	0	0	0	0.014471	0	0	0.00149	Bacteria	Firmicutes	Erysipelotrichia	Erysipelotrichales	Erysipelotrichaceae	Dubosiella
Otu000622	48	0	0	0	1	0	13	18	0	0	0	1	5	0	0	0	0	10	0	0	0	0	0	0	0.001452	0	0.019135	0.021625	0	0	0	0.001518	0.008303	0	0	0	0	0.014471	0	0	0	Bacteria	Firmicutes	Erysipelotrichia	Erysipelotrichales	Erysipelotrichaceae	Dubosiella
Otu000652	48	0	1	0	0	0	0	0	1	2	2	8	2	5	0	16	6	0	4	1	0	0	0.00162	0	0	0	0	0	0.001744	0.003817	0.002823	0.012147	0.003321	0.00726	0	0.023381	0.00843	0	0.005738	0.001657	0	Bacteria	Firmicutes	Clostridia	Clostridiales	Ruminococcaceae	Ruminococcaceae_UCG-014
Otu000686	48	5	5	1	0	1	0	0	0	2	28	0	0	0	0	3	0	0	0	0	3	0.007791	0.008102	0.001594	0	0.001457	0	0	0	0.003817	0.039526	0	0	0	0	0.004384	0	0	0	0	0.00447	Bacteria	Firmicutes	Clostridia	Clostridiales	Ruminococcaceae	Ruminococcaceae_UCG-009
Otu000865	48	1	0	0	0	0	0	1	0	0	0	7	2	9	0	7	4	1	9	3	4	0.001558	0	0	0	0	0	0.001201	0	0	0	0.010629	0.003321	0.013068	0	0.010229	0.00562	0.001447	0.012911	0.004971	0.00596	Bacteria	Verrucomicrobia	Verrucomicrobiae	Verrucomicrobiales	Akkermansiaceae	Akkermansia	Akkermansia_muciniphila
Otu000920	48	1	0	0	0	0	0	1	0	0	0	8	1	8	0	9	3	4	5	7	1	0.001558	0	0	0	0	0	0.001201	0	0	0	0.012147	0.001661	0.011616	0	0.013152	0.004215	0.005789	0.007173	0.011599	0.00149	Bacteria	Verrucomicrobia	Verrucomicrobiae	Verrucomicrobiales	Akkermansiaceae	Akkermansia	Akkermansia_muciniphila
Otu001052	48	0	0	0	0	0	0	0	2	46	0	0	0	0	0	0	0	0	0	0	0	0	0	0	0	0	0	0	0.003487	0.087801	0	0	0	0	0	0	0	0	0	0	0	Bacteria
Otu001063	48	0	0	0	0	0	48	0	0	0	0	0	0	0	0	0	0	0	0	0	0	0	0	0	0	0	0.070654	0	0	0	0	0	0	0	0	0	0	0	0	0	0	Bacteria	Planctomycetes	Planctomycetacia	Isosphaerales	Isosphaeraceae	Aquisphaera
Otu001065	48	0	0	0	0	0	46	0	0	0	0	0	0	0	2	0	0	0	0	0	0	0	0	0	0	0	0.06771	0	0	0	0	0	0	0	0.00308	0	0	0	0	0	0	Bacteria	Chloroflexi	Ktedonobacteria	Ktedonobacterales	JG30-KF-AS9	Chloroflexi_bacterium_Ellin7237
Otu001069	48	0	0	0	0	0	48	0	0	0	0	0	0	0	0	0	0	0	0	0	0	0	0	0	0	0	0.070654	0	0	0	0	0	0	0	0	0	0	0	0	0	0	Bacteria	Actinobacteria
Otu001086	48	0	0	0	0	0	47	0	0	0	1	0	0	0	0	0	0	0	0	0	0	0	0	0	0	0	0.069182	0	0	0	0.001412	0	0	0	0	0	0	0	0	0	0	Bacteria	Chloroflexi	Ktedonobacteria	Ktedonobacterales	JG30-KF-AS9
Otu001087	48	2	0	0	0	0	46	0	0	0	0	0	0	0	0	0	0	0	0	0	0	0.003116	0	0	0	0	0.06771	0	0	0	0	0	0	0	0	0	0	0	0	0	0	Bacteria	Proteobacteria	Alphaproteobacteria	Sneathiellales	Sneathiellaceae	Sneathiella
Otu001088	48	0	0	0	0	0	47	0	0	0	1	0	0	0	0	0	0	0	0	0	0	0	0	0	0	0	0.069182	0	0	0	0.001412	0	0	0	0	0	0	0	0	0	0	Bacteria
Otu001092	48	0	0	0	0	0	48	0	0	0	0	0	0	0	0	0	0	0	0	0	0	0	0	0	0	0	0.070654	0	0	0	0	0	0	0	0	0	0	0	0	0	0	Bacteria
Otu001093	48	0	0	0	0	0	0	0	0	0	0	0	0	0	48	0	0	0	0	0	0	0	0	0	0	0	0	0	0	0	0	0	0	0	0.073931	0	0	0	0	0	0	Bacteria	Actinobacteria	Actinobacteria	Micrococcales	Microbacteriaceae	Candidatus_Aquiluna
Otu000475	47	1	0	1	1	0	0	0	0	0	1	7	0	4	0	7	3	0	5	15	2	0.001558	0	0.001594	0.001452	0	0	0	0	0	0.001412	0.010629	0	0.005808	0	0.010229	0.004215	0	0.007173	0.024855	0.00298	Bacteria	Bacteroidetes	Bacteroidia	Bacteroidales	Muribaculaceae
Otu000572	47	4	2	2	8	12	1	9	1	6	0	0	0	0	0	1	0	1	0	0	0	0.006233	0.003241	0.003188	0.011615	0.017483	0.001472	0.010812	0.001744	0.011452	0	0	0	0	0	0.001461	0	0.001447	0	0	0	Bacteria	Bacteroidetes	Bacteroidia	Bacteroidales	Muribaculaceae
Otu000608	47	3	3	6	6	0	0	2	11	7	0	1	0	1	0	1	0	0	2	4	0	0.004675	0.004861	0.009565	0.008711	0	0	0.002403	0.01918	0.013361	0	0.001518	0	0.001452	0	0.001461	0	0	0.002869	0.006628	0	Bacteria	Bacteroidetes	Bacteroidia	Bacteroidales	Muribaculaceae
Otu000674	47	6	0	1	2	1	0	1	20	12	0	0	0	0	0	1	0	0	0	0	3	0.009349	0	0.001594	0.002904	0.001457	0	0.001201	0.034873	0.022905	0	0	0	0	0	0.001461	0	0	0	0	0.00447	Bacteria	Bacteroidetes	Bacteroidia	Bacteroidales	Muribaculaceae
Otu000804	47	7	1	16	10	3	0	6	0	0	0	0	0	0	0	0	0	0	0	3	1	0.010908	0.00162	0.025506	0.014519	0.004371	0	0.007208	0	0	0	0	0	0	0	0	0	0	0	0.004971	0.00149	Bacteria	Bacteroidetes	Bacteroidia	Bacteroidales	Muribaculaceae
Otu000816	47	4	2	4	5	1	0	0	2	12	5	0	1	2	0	3	2	0	3	1	0	0.006233	0.003241	0.006376	0.007259	0.001457	0	0	0.003487	0.022905	0.007058	0	0.001661	0.002904	0	0.004384	0.00281	0	0.004304	0.001657	0	Bacteria	Bacteroidetes	Bacteroidia	Bacteroidales	Muribaculaceae
Otu000886	47	0	1	0	0	0	0	1	2	0	0	7	2	8	0	4	9	0	5	6	2	0	0.00162	0	0	0	0	0.001201	0.003487	0	0	0.010629	0.003321	0.011616	0	0.005845	0.012644	0	0.007173	0.009942	0.00298	Bacteria	Verrucomicrobia	Verrucomicrobiae	Verrucomicrobiales	Akkermansiaceae	Akkermansia
Otu000910	47	0	0	0	0	0	0	7	0	0	0	4	1	7	1	3	4	1	4	8	7	0	0	0	0	0	0	0.00841	0	0	0	0.006074	0.001661	0.010164	0.00154	0.004384	0.00562	0.001447	0.005738	0.013256	0.01043	Bacteria	Verrucomicrobia	Verrucomicrobiae	Verrucomicrobiales	Akkermansiaceae	Akkermansia
Otu000972	47	0	0	0	2	10	1	0	0	2	32	0	0	0	0	0	0	0	0	0	0	0	0	0	0.002904	0.014569	0.001472	0	0	0.003817	0.045173	0	0	0	0	0	0	0	0	0	0	Bacteria	Firmicutes	Clostridia	Clostridiales	Lachnospiraceae
Otu001000	47	14	21	4	0	0	0	0	0	0	3	0	0	1	3	0	0	0	1	0	0	0.021815	0.034027	0.006376	0	0	0	0	0	0	0.004235	0	0	0.001452	0.004621	0	0	0	0.001435	0	0	Bacteria	Firmicutes	Clostridia	Clostridiales	Clostridiales_vadinBB60_group
Otu001056	47	0	0	0	0	0	0	0	0	0	0	0	1	0	46	0	0	0	0	0	0	0	0	0	0	0	0	0	0	0	0	0	0.001661	0	0.070851	0	0	0	0	0	0	Bacteria	Cyanobacteria	Oxyphotobacteria	Chloroplast
Otu001064	47	0	0	0	0	0	0	0	0	0	0	0	6	0	20	0	0	20	0	1	0	0	0	0	0	0	0	0	0	0	0	0	0.009963	0	0.030805	0	0	0.028943	0	0.001657	0	Bacteria	Firmicutes	Bacilli	Bacillales	Planococcaceae	Sporosarcina	Sporosarcina_pasteurii
Otu001066	47	0	0	0	0	0	43	0	0	0	0	0	3	0	1	0	0	0	0	0	0	0	0	0	0	0	0.063294	0	0	0	0	0	0.004982	0	0.00154	0	0	0	0	0	0	Bacteria	Firmicutes	Bacilli	Bacillales	Bacillaceae	Bacillus	Bacillus_sp_TAT112
Otu001099	47	0	0	0	0	0	47	0	0	0	0	0	0	0	0	0	0	0	0	0	0	0	0	0	0	0	0.069182	0	0	0	0	0	0	0	0	0	0	0	0	0	0	Bacteria	Acidobacteria	Acidobacteriia	Subgroup_2
Otu001105	47	0	0	0	0	0	47	0	0	0	0	0	0	0	0	0	0	0	0	0	0	0	0	0	0	0	0.069182	0	0	0	0	0	0	0	0	0	0	0	0	0	0	Bacteria
Otu001106	47	0	0	0	0	0	47	0	0	0	0	0	0	0	0	0	0	0	0	0	0	0	0	0	0	0	0.069182	0	0	0	0	0	0	0	0	0	0	0	0	0	0	Bacteria	Patescibacteria	Saccharimonadia	Saccharimonadales
Otu001109	47	0	0	0	0	1	46	0	0	0	0	0	0	0	0	0	0	0	0	0	0	0	0	0	0	0.001457	0.06771	0	0	0	0	0	0	0	0	0	0	0	0	0	0	Bacteria	Acidobacteria	Acidobacteriia	Acidobacteriales	Acidobacteriaceae_Subgroup_1
Otu000459	46	0	0	0	0	0	3	1	0	0	0	3	10	3	0	6	5	12	3	0	0	0	0	0	0	0	0.004416	0.001201	0	0	0	0.004555	0.016606	0.004356	0	0.008768	0.007025	0.017366	0.004304	0	0	Bacteria	Firmicutes	Clostridia	Clostridiales	Ruminococcaceae	Ruminococcaceae_UCG-014
Otu000680	46	0	0	0	1	0	18	20	1	1	0	0	1	0	0	0	0	4	0	0	0	0	0	0	0.001452	0	0.026495	0.024028	0.001744	0.001909	0	0	0.001661	0	0	0	0	0.005789	0	0	0	Bacteria	Firmicutes	Erysipelotrichia	Erysipelotrichales	Erysipelotrichaceae	Dubosiella
Otu000818	46	1	1	23	6	1	0	1	1	0	0	0	0	0	0	0	0	0	3	9	0	0.001558	0.00162	0.036664	0.008711	0.001457	0	0.001201	0.001744	0	0	0	0	0	0	0	0	0	0.004304	0.014913	0	Bacteria	Bacteroidetes	Bacteroidia	Bacteroidales	Muribaculaceae
Otu000894	46	0	0	0	0	0	0	0	0	0	0	0	0	0	24	0	0	5	0	0	17	0	0	0	0	0	0	0	0	0	0	0	0	0	0.036966	0	0	0.007236	0	0	0.02533	Bacteria	Proteobacteria	Gammaproteobacteria	Xanthomonadales	Xanthomonadaceae	Stenotrophomonas
Otu000937	46	0	1	0	0	0	0	0	0	0	0	6	0	8	0	4	18	0	9	0	0	0	0.00162	0	0	0	0	0	0	0	0	0.009111	0	0.011616	0	0.005845	0.025289	0	0.012911	0	0	Bacteria	Bacteroidetes	Bacteroidia	Bacteroidales	Muribaculaceae
Otu000942	46	0	0	0	0	0	0	0	1	0	0	10	1	7	0	5	10	2	4	6	0	0	0	0	0	0	0	0	0.001744	0	0	0.015184	0.001661	0.010164	0	0.007307	0.014049	0.002894	0.005738	0.009942	0	Bacteria	Verrucomicrobia	Verrucomicrobiae	Verrucomicrobiales	Akkermansiaceae	Akkermansia
Otu000952	46	0	0	17	10	14	0	1	0	0	0	2	0	1	0	0	0	0	0	1	0	0	0	0.0271	0.014519	0.020396	0	0.001201	0	0	0	0.003037	0	0.001452	0	0	0	0	0	0.001657	0	Bacteria	Firmicutes	Clostridia	Clostridiales	Ruminococcaceae	Ruminococcaceae_NK4A214_group
Otu001077	46	0	0	0	0	0	0	0	0	0	0	24	0	0	0	7	10	1	0	1	3	0	0	0	0	0	0	0	0	0	0	0.036442	0	0	0	0.010229	0.014049	0.001447	0	0.001657	0.00447	Bacteria	Firmicutes	Clostridia	Clostridiales	Ruminococcaceae
Otu001078	46	0	0	0	0	0	46	0	0	0	0	0	0	0	0	0	0	0	0	0	0	0	0	0	0	0	0.06771	0	0	0	0	0	0	0	0	0	0	0	0	0	0	Bacteria	Actinobacteria	Actinobacteria	Frankiales	Acidothermaceae	Acidothermus
Otu001082	46	0	0	0	0	0	46	0	0	0	0	0	0	0	0	0	0	0	0	0	0	0	0	0	0	0	0.06771	0	0	0	0	0	0	0	0	0	0	0	0	0	0	Bacteria	Actinobacteria
Otu001095	46	0	0	2	0	0	44	0	0	0	0	0	0	0	0	0	0	0	0	0	0	0	0	0.003188	0	0	0.064766	0	0	0	0	0	0	0	0	0	0	0	0	0	0	Bacteria	Proteobacteria	Alphaproteobacteria	Caulobacterales	Caulobacteraceae	Phenylobacterium
Otu001115	46	0	0	0	0	0	0	0	0	0	0	0	0	0	46	0	0	0	0	0	0	0	0	0	0	0	0	0	0	0	0	0	0	0	0.070851	0	0	0	0	0	0	Bacteria	Actinobacteria	Actinobacteria	Frankiales	Frankiaceae	Jatrophihabitans
Otu001119	46	0	0	0	0	0	0	0	0	0	0	0	0	0	46	0	0	0	0	0	0	0	0	0	0	0	0	0	0	0	0	0	0	0	0.070851	0	0	0	0	0	0	Bacteria	Acidobacteria	Acidobacteriia	Subgroup_2
Otu001121	46	0	0	2	0	0	0	0	0	0	0	10	2	0	0	24	8	0	0	0	0	0	0	0.003188	0	0	0	0	0	0	0	0.015184	0.003321	0	0	0.035071	0.011239	0	0	0	0	Bacteria	Firmicutes	Clostridia	Clostridiales	Ruminococcaceae	Ruminococcaceae_UCG-014
Otu000615	45	2	2	6	0	10	1	3	0	6	8	0	0	0	0	0	0	0	1	6	0	0.003116	0.003241	0.009565	0	0.014569	0.001472	0.003604	0	0.011452	0.011293	0	0	0	0	0	0	0	0.001435	0.009942	0	Bacteria	Bacteroidetes	Bacteroidia	Bacteroidales	Muribaculaceae
Otu000692	45	1	0	0	1	0	0	0	0	0	0	6	0	2	0	12	3	0	1	19	0	0.001558	0	0	0.001452	0	0	0	0	0	0	0.009111	0	0.002904	0	0.017536	0.004215	0	0.001435	0.031484	0	Bacteria	Bacteroidetes	Bacteroidia	Bacteroidales	Muribaculaceae
Otu000786	45	0	0	9	3	6	0	5	12	7	1	0	0	0	0	1	0	0	0	1	0	0	0	0.014347	0.004356	0.008741	0	0.006007	0.020924	0.013361	0.001412	0	0	0	0	0.001461	0	0	0	0.001657	0	Bacteria	Bacteroidetes	Bacteroidia	Bacteroidales	Muribaculaceae
Otu000868	45	0	0	0	0	0	0	0	0	0	0	4	0	8	0	3	2	0	5	0	23	0	0	0	0	0	0	0	0	0	0	0.006074	0	0.011616	0	0.004384	0.00281	0	0.007173	0	0.03427	Bacteria	Firmicutes	Clostridia	Clostridiales	Ruminococcaceae
Otu000876	45	1	0	0	3	15	0	2	0	1	22	0	0	1	0	0	0	0	0	0	0	0.001558	0	0	0.004356	0.021853	0	0.002403	0	0.001909	0.031056	0	0	0.001452	0	0	0	0	0	0	0	Bacteria	Bacteroidetes	Bacteroidia	Bacteroidales	Muribaculaceae
Otu001080	45	0	0	0	0	0	0	0	0	0	0	17	4	4	0	2	4	4	10	0	0	0	0	0	0	0	0	0	0	0	0	0.025813	0.006642	0.005808	0	0.002923	0.00562	0.005789	0.014346	0	0	Bacteria	Bacteroidetes	Bacteroidia	Bacteroidales	Marinifilaceae	Odoribacter
Otu001112	45	0	0	0	0	0	45	0	0	0	0	0	0	0	0	0	0	0	0	0	0	0	0	0	0	0	0.066238	0	0	0	0	0	0	0	0	0	0	0	0	0	0	Bacteria	Verrucomicrobia	Verrucomicrobiae	Chthoniobacterales	Xiphinematobacteraceae	Candidatus_Xiphinematobacter
Otu001122	45	0	1	0	0	0	44	0	0	0	0	0	0	0	0	0	0	0	0	0	0	0	0.00162	0	0	0	0.064766	0	0	0	0	0	0	0	0	0	0	0	0	0	0	Bacteria	Acidobacteria	Acidobacteriia	Subgroup_2
Otu001125	45	0	0	0	0	0	45	0	0	0	0	0	0	0	0	0	0	0	0	0	0	0	0	0	0	0	0.066238	0	0	0	0	0	0	0	0	0	0	0	0	0	0	Bacteria	Actinobacteria	Thermoleophilia	Gaiellales
Otu001127	45	0	0	0	0	0	0	0	0	0	0	0	45	0	0	0	0	0	0	0	0	0	0	0	0	0	0	0	0	0	0	0	0.074725	0	0	0	0	0	0	0	0	Bacteria	Actinobacteria	Actinobacteria	Corynebacteriales	Nocardiaceae	Gordonia
Otu001128	45	0	0	0	0	0	45	0	0	0	0	0	0	0	0	0	0	0	0	0	0	0	0	0	0	0	0.066238	0	0	0	0	0	0	0	0	0	0	0	0	0	0	Bacteria	Patescibacteria	Parcubacteria	Candidatus_Adlerbacteria
Otu001129	45	0	0	0	0	0	45	0	0	0	0	0	0	0	0	0	0	0	0	0	0	0	0	0	0	0	0.066238	0	0	0	0	0	0	0	0	0	0	0	0	0	0	Bacteria	Planctomycetes	Planctomycetacia	Gemmatales	Gemmataceae
Otu001131	45	0	0	0	0	0	0	0	0	0	0	0	45	0	0	0	0	0	0	0	0	0	0	0	0	0	0	0	0	0	0	0	0.074725	0	0	0	0	0	0	0	0	Bacteria	Rokubacteria	NC10	Rokubacteriales
Otu001133	45	0	0	0	0	0	45	0	0	0	0	0	0	0	0	0	0	0	0	0	0	0	0	0	0	0	0.066238	0	0	0	0	0	0	0	0	0	0	0	0	0	0	Bacteria
Otu000570	44	0	0	0	0	0	0	0	2	22	20	0	0	0	0	0	0	0	0	0	0	0	0	0	0	0	0	0	0.003487	0.041992	0.028233	0	0	0	0	0	0	0	0	0	0	Bacteria	Tenericutes	Mollicutes	Mollicutes_RF39
Otu000675	44	0	0	0	0	0	1	0	0	0	0	9	0	8	0	7	13	0	6	0	0	0	0	0	0	0	0.001472	0	0	0	0	0.013666	0	0.011616	0	0.010229	0.018264	0	0.008607	0	0	Bacteria	Bacteroidetes	Bacteroidia	Bacteroidales	Muribaculaceae
Otu000906	44	1	1	16	19	1	1	0	1	4	0	0	0	0	0	0	0	0	0	0	0	0.001558	0.00162	0.025506	0.027585	0.001457	0.001472	0	0.001744	0.007635	0	0	0	0	0	0	0	0	0	0	0	Bacteria	Bacteroidetes	Bacteroidia	Bacteroidales	Muribaculaceae
Otu000425	43	0	0	0	0	0	0	1	0	0	2	14	1	0	0	0	18	5	0	0	2	0	0	0	0	0	0	0.001201	0	0	0.002823	0.021258	0.001661	0	0	0	0.025289	0.007236	0	0	0.00298	Bacteria	Firmicutes	Erysipelotrichia	Erysipelotrichales	Erysipelotrichaceae	Candidatus_Stoquefichus
Otu000503	43	4	1	5	2	17	0	4	2	8	0	0	0	0	0	0	0	0	0	0	0	0.006233	0.00162	0.007971	0.002904	0.024767	0	0.004806	0.003487	0.01527	0	0	0	0	0	0	0	0	0	0	0	Bacteria	Bacteroidetes	Bacteroidia	Bacteroidales	Prevotellaceae
Otu000518	43	0	0	2	0	38	0	0	0	0	1	0	0	1	0	0	0	0	0	1	0	0	0	0.003188	0	0.055361	0	0	0	0	0.001412	0	0	0.001452	0	0	0	0	0	0.001657	0	Bacteria	Bacteroidetes	Bacteroidia	Bacteroidales	Muribaculaceae
Otu000569	43	0	0	0	0	0	0	0	0	0	0	0	0	0	43	0	0	0	0	0	0	0	0	0	0	0	0	0	0	0	0	0	0	0	0.06623	0	0	0	0	0	0	Bacteria	Proteobacteria	Gammaproteobacteria	Alteromonadales	Idiomarinaceae	Idiomarina	Idiomarina_indica
Otu000607	43	2	5	0	0	0	0	0	0	0	33	0	1	0	0	0	0	2	0	0	0	0.003116	0.008102	0	0	0	0	0	0	0	0.046585	0	0.001661	0	0	0	0	0.002894	0	0	0	Bacteria	Firmicutes	Clostridia	Clostridiales	Ruminococcaceae	Ruminiclostridium_9
Otu000660	43	3	2	1	5	7	2	7	4	5	0	2	0	0	0	0	0	1	0	1	3	0.004675	0.003241	0.001594	0.007259	0.010198	0.002944	0.00841	0.006975	0.009544	0	0.003037	0	0	0	0	0	0.001447	0	0.001657	0.00447	Bacteria	Bacteroidetes	Bacteroidia	Bacteroidales	Muribaculaceae
Otu000666	43	2	2	2	3	0	0	0	0	0	33	0	0	0	0	0	0	0	0	1	0	0.003116	0.003241	0.003188	0.004356	0	0	0	0	0	0.046585	0	0	0	0	0	0	0	0	0.001657	0	Bacteria	Firmicutes	Clostridia	Clostridiales	Lachnospiraceae	Lachnoclostridium
Otu000790	43	3	8	0	1	1	1	1	5	23	0	0	0	0	0	0	0	0	0	0	0	0.004675	0.012963	0	0.001452	0.001457	0.001472	0.001201	0.008718	0.043901	0	0	0	0	0	0	0	0	0	0	0	Bacteria	Bacteroidetes	Bacteroidia	Bacteroidales
Otu000860	43	2	7	0	0	0	0	2	1	6	8	1	0	3	0	0	2	0	11	0	0	0.003116	0.011342	0	0	0	0	0.002403	0.001744	0.011452	0.011293	0.001518	0	0.004356	0	0	0.00281	0	0.01578	0	0	Bacteria	Bacteroidetes	Bacteroidia	Bacteroidales	Muribaculaceae
Otu000956	43	3	1	0	0	1	0	0	4	11	0	2	2	3	0	2	2	1	4	1	6	0.004675	0.00162	0	0	0.001457	0	0	0.006975	0.020996	0	0.003037	0.003321	0.004356	0	0.002923	0.00281	0.001447	0.005738	0.001657	0.00894	Bacteria	Firmicutes	Clostridia	Clostridiales	Christensenellaceae
Otu000969	43	0	0	0	0	0	0	0	0	6	37	0	0	0	0	0	0	0	0	0	0	0	0	0	0	0	0	0	0	0.011452	0.052231	0	0	0	0	0	0	0	0	0	0	Bacteria	Firmicutes	Clostridia	Clostridiales	Lachnospiraceae
Otu001023	43	0	0	0	0	0	0	1	2	0	0	4	2	5	1	3	9	2	7	5	2	0	0	0	0	0	0	0.001201	0.003487	0	0	0.006074	0.003321	0.00726	0.00154	0.004384	0.012644	0.002894	0.010042	0.008285	0.00298	Bacteria	Verrucomicrobia	Verrucomicrobiae	Verrucomicrobiales	Akkermansiaceae	Akkermansia	Akkermansia_muciniphila
Otu001032	43	0	2	12	1	0	0	0	1	1	3	3	0	5	0	4	2	0	6	3	0	0	0.003241	0.019129	0.001452	0	0	0	0.001744	0.001909	0.004235	0.004555	0	0.00726	0	0.005845	0.00281	0	0.008607	0.004971	0	Bacteria	Bacteroidetes	Bacteroidia	Bacteroidales	Muribaculaceae
Otu001137	43	0	0	0	0	0	43	0	0	0	0	0	0	0	0	0	0	0	0	0	0	0	0	0	0	0	0.063294	0	0	0	0	0	0	0	0	0	0	0	0	0	0	Bacteria	Chloroflexi	Ktedonobacteria	Ktedonobacterales	JG30-KF-AS9
Otu001139	43	0	0	0	0	0	17	0	0	0	0	1	0	0	25	0	0	0	0	0	0	0	0	0	0	0	0.025023	0	0	0	0	0.001518	0	0	0.038506	0	0	0	0	0	0	Bacteria	Verrucomicrobia	Verrucomicrobiae	Chthoniobacterales	Chthoniobacteraceae	Candidatus_Udaeobacter
Otu001142	43	0	0	0	0	0	43	0	0	0	0	0	0	0	0	0	0	0	0	0	0	0	0	0	0	0	0.063294	0	0	0	0	0	0	0	0	0	0	0	0	0	0	Bacteria	Proteobacteria	Alphaproteobacteria	Rhizobiales	Xanthobacteraceae
Otu001143	43	0	0	0	0	0	42	0	0	0	0	0	0	0	1	0	0	0	0	0	0	0	0	0	0	0	0.061822	0	0	0	0	0	0	0	0.00154	0	0	0	0	0	0	Bacteria	Proteobacteria	Alphaproteobacteria
Otu001156	43	1	0	0	0	0	0	0	0	0	0	0	42	0	0	0	0	0	0	0	0	0.001558	0	0	0	0	0	0	0	0	0	0	0.069743	0	0	0	0	0	0	0	0	Bacteria	Proteobacteria	Alphaproteobacteria	Dongiales	Dongiaceae	Dongia
Otu001158	43	0	0	0	1	0	42	0	0	0	0	0	0	0	0	0	0	0	0	0	0	0	0	0	0.001452	0	0.061822	0	0	0	0	0	0	0	0	0	0	0	0	0	0	Bacteria	Acidobacteria	Acidobacteriia	Acidobacteriales
Otu000312	42	1	4	1	0	0	0	2	0	0	0	4	1	5	0	5	2	0	10	0	7	0.001558	0.006481	0.001594	0	0	0	0.002403	0	0	0	0.006074	0.001661	0.00726	0	0.007307	0.00281	0	0.014346	0	0.01043	Bacteria	Bacteroidetes	Bacteroidia	Bacteroidales	Tannerellaceae	Parabacteroides	Parabacteroides_goldsteinii
Otu000560	42	3	0	0	1	0	0	3	1	0	1	0	0	1	0	9	2	0	0	21	0	0.004675	0	0	0.001452	0	0	0.003604	0.001744	0	0.001412	0	0	0.001452	0	0.013152	0.00281	0	0	0.034798	0	Bacteria	Bacteroidetes	Bacteroidia	Bacteroidales	Muribaculaceae
Otu000725	42	0	0	1	1	0	16	14	2	0	0	0	4	0	0	0	0	3	0	1	0	0	0	0.001594	0.001452	0	0.023551	0.016819	0.003487	0	0	0	0.006642	0	0	0	0	0.004341	0	0.001657	0	Bacteria	Firmicutes	Erysipelotrichia	Erysipelotrichales	Erysipelotrichaceae	Dubosiella
Otu000929	42	0	0	0	0	0	0	0	0	0	0	7	1	10	0	4	5	5	6	3	1	0	0	0	0	0	0	0	0	0	0	0.010629	0.001661	0.01452	0	0.005845	0.007025	0.007236	0.008607	0.004971	0.00149	Bacteria	Verrucomicrobia	Verrucomicrobiae	Verrucomicrobiales	Akkermansiaceae	Akkermansia	Akkermansia_muciniphila
Otu000968	42	0	0	0	0	0	0	0	23	1	18	0	0	0	0	0	0	0	0	0	0	0	0	0	0	0	0	0	0.040104	0.001909	0.02541	0	0	0	0	0	0	0	0	0	0	Bacteria	Firmicutes	Clostridia	Clostridiales	Lachnospiraceae
Otu001070	42	0	1	0	0	0	0	2	0	0	4	1	0	0	0	0	0	0	0	0	34	0	0.00162	0	0	0	0	0.002403	0	0	0.005647	0.001518	0	0	0	0	0	0	0	0	0.05066	Bacteria	Proteobacteria	Alphaproteobacteria	Rhodobacterales	Rhodobacteraceae	Paracoccus
Otu001155	42	0	0	0	0	0	41	0	0	0	0	0	0	0	0	0	0	1	0	0	0	0	0	0	0	0	0.06035	0	0	0	0	0	0	0	0	0	0	0.001447	0	0	0	Bacteria	Planctomycetes	Planctomycetacia	Gemmatales	Gemmataceae
Otu001157	42	0	0	0	0	0	42	0	0	0	0	0	0	0	0	0	0	0	0	0	0	0	0	0	0	0	0.061822	0	0	0	0	0	0	0	0	0	0	0	0	0	0	Bacteria	Chloroflexi	Ktedonobacteria	Ktedonobacterales	Ktedonobacteraceae	HSB_OF53-F07
Otu001161	42	0	0	0	0	0	41	0	0	0	1	0	0	0	0	0	0	0	0	0	0	0	0	0	0	0	0.06035	0	0	0	0.001412	0	0	0	0	0	0	0	0	0	0	Bacteria
Otu001166	42	0	0	0	0	0	0	0	0	1	0	5	0	15	0	7	8	0	6	0	0	0	0	0	0	0	0	0	0	0.001909	0	0.007592	0	0.02178	0	0.010229	0.011239	0	0.008607	0	0	Bacteria	Bacteroidetes	Bacteroidia	Bacteroidales	Muribaculaceae
Otu001170	42	0	0	0	0	0	42	0	0	0	0	0	0	0	0	0	0	0	0	0	0	0	0	0	0	0	0.061822	0	0	0	0	0	0	0	0	0	0	0	0	0	0	Bacteria	Planctomycetes	Planctomycetacia	Gemmatales	Gemmataceae
Otu001171	42	0	0	0	0	0	42	0	0	0	0	0	0	0	0	0	0	0	0	0	0	0	0	0	0	0	0.061822	0	0	0	0	0	0	0	0	0	0	0	0	0	0	Bacteria	Cyanobacteria	Melainabacteria	Obscuribacterales
Otu001177	42	0	0	0	0	0	0	0	0	0	0	0	0	0	0	0	0	42	0	0	0	0	0	0	0	0	0	0	0	0	0	0	0	0	0	0	0	0.06078	0	0	0	Bacteria	Gemmatimonadetes
Otu001182	42	1	0	0	0	0	41	0	0	0	0	0	0	0	0	0	0	0	0	0	0	0.001558	0	0	0	0	0.06035	0	0	0	0	0	0	0	0	0	0	0	0	0	0	Bacteria	Bacteroidetes	Bacteroidia	Sphingobacteriales	Sphingobacteriaceae	Mucilaginibacter
Otu001183	42	0	0	0	0	0	42	0	0	0	0	0	0	0	0	0	0	0	0	0	0	0	0	0	0	0	0.061822	0	0	0	0	0	0	0	0	0	0	0	0	0	0	Bacteria	Cyanobacteria	Melainabacteria	Obscuribacterales
Otu001184	42	0	0	0	0	0	42	0	0	0	0	0	0	0	0	0	0	0	0	0	0	0	0	0	0	0	0.061822	0	0	0	0	0	0	0	0	0	0	0	0	0	0	Bacteria	Proteobacteria	Alphaproteobacteria	Acetobacterales	Acetobacteraceae
Otu000657	41	0	0	0	0	2	0	0	30	6	0	0	0	0	0	0	0	0	0	1	2	0	0	0	0	0.002914	0	0	0.052309	0.011452	0	0	0	0	0	0	0	0	0	0.001657	0.00298	Bacteria	Firmicutes	Clostridia	Clostridiales	Defluviitaleaceae	Defluviitaleaceae_UCG-011
Otu000723	41	4	3	0	0	1	2	0	6	8	17	0	0	0	0	0	0	0	0	0	0	0.006233	0.004861	0	0	0.001457	0.002944	0	0.010462	0.01527	0.023998	0	0	0	0	0	0	0	0	0	0	Bacteria	Bacteroidetes	Bacteroidia	Bacteroidales	Muribaculaceae
Otu000737	41	1	0	0	3	22	0	1	0	0	0	2	0	2	0	4	2	0	4	0	0	0.001558	0	0	0.004356	0.032051	0	0.001201	0	0	0	0.003037	0	0.002904	0	0.005845	0.00281	0	0.005738	0	0	Bacteria	Bacteroidetes	Bacteroidia	Bacteroidales	Muribaculaceae
Otu000758	41	0	1	0	3	1	0	0	6	9	2	1	0	7	0	4	1	1	5	0	0	0	0.00162	0	0.004356	0.001457	0	0	0.010462	0.017179	0.002823	0.001518	0	0.010164	0	0.005845	0.001405	0.001447	0.007173	0	0	Bacteria	Bacteroidetes	Bacteroidia	Bacteroidales	Muribaculaceae
Otu000800	41	0	1	1	3	0	12	10	2	0	0	0	3	0	0	0	0	6	0	2	1	0	0.00162	0.001594	0.004356	0	0.017663	0.012014	0.003487	0	0	0	0.004982	0	0	0	0	0.008683	0	0.003314	0.00149	Bacteria	Firmicutes	Erysipelotrichia	Erysipelotrichales	Erysipelotrichaceae	Dubosiella
Otu001012	41	0	0	0	0	0	0	0	0	0	0	4	0	4	0	10	10	0	13	0	0	0	0	0	0	0	0	0	0	0	0	0.006074	0	0.005808	0	0.014613	0.014049	0	0.018649	0	0	Bacteria	Bacteroidetes	Bacteroidia	Bacteroidales	Muribaculaceae
Otu001134	41	0	0	0	0	1	2	2	1	1	0	0	30	2	0	0	1	1	0	0	0	0	0	0	0	0.001457	0.002944	0.002403	0.001744	0.001909	0	0	0.049817	0.002904	0	0	0.001405	0.001447	0	0	0	Bacteria	Proteobacteria	Gammaproteobacteria	Betaproteobacteriales	Burkholderiaceae	Comamonas	Comamonas_aquatica
Otu001159	41	0	0	0	0	0	41	0	0	0	0	0	0	0	0	0	0	0	0	0	0	0	0	0	0	0	0.06035	0	0	0	0	0	0	0	0	0	0	0	0	0	0	Bacteria
Otu001164	41	0	0	0	0	0	41	0	0	0	0	0	0	0	0	0	0	0	0	0	0	0	0	0	0	0	0.06035	0	0	0	0	0	0	0	0	0	0	0	0	0	0	Bacteria	Proteobacteria	Gammaproteobacteria	Gammaproteobacteria_Incertae_Sedis	Unknown_Family	Acidibacter
Otu001191	41	0	0	0	0	0	41	0	0	0	0	0	0	0	0	0	0	0	0	0	0	0	0	0	0	0	0.06035	0	0	0	0	0	0	0	0	0	0	0	0	0	0	Bacteria	Chloroflexi	Anaerolineae	Caldilineales	Caldilineaceae
Otu001192	41	0	0	0	0	0	41	0	0	0	0	0	0	0	0	0	0	0	0	0	0	0	0	0	0	0	0.06035	0	0	0	0	0	0	0	0	0	0	0	0	0	0	Bacteria	Actinobacteria	Actinobacteria	Frankiales	Acidothermaceae	Acidothermus
Otu001199	41	0	1	0	0	0	40	0	0	0	0	0	0	0	0	0	0	0	0	0	0	0	0.00162	0	0	0	0.058878	0	0	0	0	0	0	0	0	0	0	0	0	0	0	Bacteria	Acidobacteria	Acidobacteriia	Subgroup_2
Otu000661	40	3	0	5	5	0	2	12	6	2	1	0	0	0	0	1	0	0	2	0	1	0.004675	0	0.007971	0.007259	0	0.002944	0.014417	0.010462	0.003817	0.001412	0	0	0	0	0.001461	0	0	0.002869	0	0.00149	Bacteria	Bacteroidetes	Bacteroidia	Bacteroidales	Muribaculaceae
Otu000767	40	1	0	6	4	0	1	4	10	5	0	0	0	1	0	3	0	0	1	1	3	0.001558	0	0.009565	0.005807	0	0.001472	0.004806	0.017436	0.009544	0	0	0	0.001452	0	0.004384	0	0	0.001435	0.001657	0.00447	Bacteria	Bacteroidetes	Bacteroidia	Bacteroidales	Muribaculaceae
Otu000856	40	0	4	0	0	0	0	0	0	0	36	0	0	0	0	0	0	0	0	0	0	0	0.006481	0	0	0	0	0	0	0	0.050819	0	0	0	0	0	0	0	0	0	0	Bacteria	Firmicutes	Clostridia	Clostridiales	Clostridiales_vadinBB60_group
Otu000932	40	0	0	1	1	0	14	13	1	1	0	0	4	0	0	0	0	4	0	0	1	0	0	0.001594	0.001452	0	0.020607	0.015618	0.001744	0.001909	0	0	0.006642	0	0	0	0	0.005789	0	0	0.00149	Bacteria	Firmicutes	Erysipelotrichia	Erysipelotrichales	Erysipelotrichaceae	Dubosiella
Otu001201	40	0	0	0	0	0	0	0	0	0	0	0	0	0	0	0	0	0	0	0	40	0	0	0	0	0	0	0	0	0	0	0	0	0	0	0	0	0	0	0	0.0596	Bacteria	Firmicutes	Bacilli	Bacillales	Alicyclobacillaceae	Alicyclobacillus
Otu001206	40	0	0	0	0	0	7	0	0	0	0	0	0	0	33	0	0	0	0	0	0	0	0	0	0	0	0.010304	0	0	0	0	0	0	0	0.050828	0	0	0	0	0	0	Bacteria	Patescibacteria	Saccharimonadia	Saccharimonadales
Otu001208	40	0	0	0	0	0	0	0	0	0	0	0	0	0	40	0	0	0	0	0	0	0	0	0	0	0	0	0	0	0	0	0	0	0	0.06161	0	0	0	0	0	0	Bacteria	Chloroflexi	Ktedonobacteria	Ktedonobacterales	JG30-KF-AS9
Otu001209	40	0	0	0	0	0	0	0	0	0	0	0	0	0	40	0	0	0	0	0	0	0	0	0	0	0	0	0	0	0	0	0	0	0	0.06161	0	0	0	0	0	0	Bacteria	Proteobacteria	Alphaproteobacteria	Acetobacterales	Acetobacteraceae	Acidisoma
Otu001211	40	0	0	0	0	0	40	0	0	0	0	0	0	0	0	0	0	0	0	0	0	0	0	0	0	0	0.058878	0	0	0	0	0	0	0	0	0	0	0	0	0	0	Bacteria	Chloroflexi	Ktedonobacteria	Ktedonobacterales	JG30-KF-AS9
Otu001214	40	0	0	1	0	0	38	0	1	0	0	0	0	0	0	0	0	0	0	0	0	0	0	0.001594	0	0	0.055934	0	0.001744	0	0	0	0	0	0	0	0	0	0	0	0	Bacteria	Proteobacteria	Gammaproteobacteria	Xanthomonadales
Otu000527	39	2	1	8	6	0	0	0	1	0	1	0	0	7	0	0	0	0	9	4	0	0.003116	0.00162	0.012753	0.008711	0	0	0	0.001744	0	0.001412	0	0	0.010164	0	0	0	0	0.012911	0.006628	0	Bacteria	Bacteroidetes	Bacteroidia	Bacteroidales	Muribaculaceae
Otu000624	39	4	3	1	2	6	0	0	1	0	8	2	3	0	0	2	0	4	2	1	0	0.006233	0.004861	0.001594	0.002904	0.008741	0	0	0.001744	0	0.011293	0.003037	0.004982	0	0	0.002923	0	0.005789	0.002869	0.001657	0	Bacteria	Firmicutes	Clostridia	Clostridiales	Lachnospiraceae	Lachnoclostridium
Otu000801	39	1	0	2	0	1	31	1	1	0	0	0	0	0	1	0	1	0	0	0	0	0.001558	0	0.003188	0	0.001457	0.045631	0.001201	0.001744	0	0	0	0	0	0.00154	0	0.001405	0	0	0	0	Bacteria	Proteobacteria	Gammaproteobacteria	Enterobacteriales	Enterobacteriaceae
Otu000853	39	0	0	0	1	0	0	0	0	0	0	8	0	3	0	6	8	0	4	7	2	0	0	0	0.001452	0	0	0	0	0	0	0.012147	0	0.004356	0	0.008768	0.011239	0	0.005738	0.011599	0.00298	Bacteria	Bacteroidetes	Bacteroidia	Bacteroidales	Muribaculaceae
Otu001050	39	0	1	1	0	0	1	0	27	7	1	0	0	0	1	0	0	0	0	0	0	0	0.00162	0.001594	0	0	0.001472	0	0.047079	0.013361	0.001412	0	0	0	0.00154	0	0	0	0	0	0	Bacteria	Firmicutes	Clostridia	Clostridiales	Lachnospiraceae
Otu001144	39	0	0	2	5	5	0	0	0	26	0	0	1	0	0	0	0	0	0	0	0	0	0	0.003188	0.007259	0.007284	0	0	0	0.049627	0	0	0.001661	0	0	0	0	0	0	0	0	Bacteria	Firmicutes	Erysipelotrichia	Erysipelotrichales	Erysipelotrichaceae
Otu001194	39	0	0	0	0	0	39	0	0	0	0	0	0	0	0	0	0	0	0	0	0	0	0	0	0	0	0.057406	0	0	0	0	0	0	0	0	0	0	0	0	0	0	Bacteria	Acidobacteria	Acidobacteriia	Subgroup_2
Otu001204	39	0	0	0	0	0	39	0	0	0	0	0	0	0	0	0	0	0	0	0	0	0	0	0	0	0	0.057406	0	0	0	0	0	0	0	0	0	0	0	0	0	0	Bacteria	Chloroflexi	Ktedonobacteria	Ktedonobacterales	Ktedonobacteraceae	1959-01-01
Otu001220	39	0	0	0	0	0	39	0	0	0	0	0	0	0	0	0	0	0	0	0	0	0	0	0	0	0	0.057406	0	0	0	0	0	0	0	0	0	0	0	0	0	0	Bacteria	Proteobacteria	Alphaproteobacteria	Elsterales
Otu001222	39	19	19	1	0	0	0	0	0	0	0	0	0	0	0	0	0	0	0	0	0	0.029607	0.030786	0.001594	0	0	0	0	0	0	0	0	0	0	0	0	0	0	0	0	0	Bacteria	Firmicutes	Clostridia	Clostridiales	Lachnospiraceae	Lachnospiraceae_NK4A136_group	Lachnospiraceae_bacterium_COE1
Otu001223	39	0	0	0	0	0	0	0	0	0	0	0	0	0	39	0	0	0	0	0	0	0	0	0	0	0	0	0	0	0	0	0	0	0	0.060069	0	0	0	0	0	0	Bacteria
Otu001226	39	0	0	0	0	0	39	0	0	0	0	0	0	0	0	0	0	0	0	0	0	0	0	0	0	0	0.057406	0	0	0	0	0	0	0	0	0	0	0	0	0	0	Bacteria	Acidobacteria	Subgroup_6
Otu001231	39	0	0	0	0	0	39	0	0	0	0	0	0	0	0	0	0	0	0	0	0	0	0	0	0	0	0.057406	0	0	0	0	0	0	0	0	0	0	0	0	0	0	Bacteria	Actinobacteria	Actinobacteria
Otu000488	38	2	1	3	1	2	0	0	0	0	22	0	0	0	0	3	0	0	2	0	2	0.003116	0.00162	0.004782	0.001452	0.002914	0	0	0	0	0.031056	0	0	0	0	0.004384	0	0	0.002869	0	0.00298	Bacteria	Firmicutes	Clostridia	Clostridiales	Ruminococcaceae
Otu000493	38	6	0	0	1	0	0	0	0	0	20	0	1	2	0	0	0	0	5	0	3	0.009349	0	0	0.001452	0	0	0	0	0	0.028233	0	0.001661	0.002904	0	0	0	0	0.007173	0	0.00447	Bacteria	Firmicutes	Clostridia	Clostridiales	Ruminococcaceae
Otu000720	38	0	0	0	0	22	0	1	12	1	1	0	0	0	0	1	0	0	0	0	0	0	0	0	0	0.032051	0	0.001201	0.020924	0.001909	0.001412	0	0	0	0	0.001461	0	0	0	0	0	Bacteria	Bacteroidetes	Bacteroidia	Bacteroidales	Muribaculaceae
Otu000961	38	3	2	1	1	5	0	0	3	14	5	0	0	1	0	1	0	0	1	0	1	0.004675	0.003241	0.001594	0.001452	0.007284	0	0	0.005231	0.026722	0.007058	0	0	0.001452	0	0.001461	0	0	0.001435	0	0.00149	Bacteria	Firmicutes	Clostridia	Clostridiales	Lachnospiraceae
Otu000982	38	6	0	2	3	12	0	0	0	0	0	0	0	0	0	10	0	0	3	2	0	0.009349	0	0.003188	0.004356	0.017483	0	0	0	0	0	0	0	0	0	0.014613	0	0	0.004304	0.003314	0	Bacteria	Firmicutes	Clostridia	Clostridiales	Ruminococcaceae	Butyricicoccus
Otu001039	38	0	3	7	10	3	0	3	2	4	0	1	0	2	0	1	1	0	0	0	1	0	0.004861	0.011159	0.014519	0.004371	0	0.003604	0.003487	0.007635	0	0.001518	0	0.002904	0	0.001461	0.001405	0	0	0	0.00149	Bacteria	Bacteroidetes	Bacteroidia	Bacteroidales	Muribaculaceae
Otu001104	38	3	5	7	12	1	0	0	5	3	1	0	0	0	0	1	0	0	0	0	0	0.004675	0.008102	0.011159	0.017422	0.001457	0	0	0.008718	0.005726	0.001412	0	0	0	0	0.001461	0	0	0	0	0	Bacteria	Bacteroidetes	Bacteroidia	Bacteroidales	Muribaculaceae
Otu001189	38	1	0	0	0	5	0	0	0	0	0	9	0	1	0	1	3	2	7	8	1	0.001558	0	0	0	0.007284	0	0	0	0	0	0.013666	0	0.001452	0	0.001461	0.004215	0.002894	0.010042	0.013256	0.00149	Bacteria	Firmicutes	Clostridia	Clostridiales	Lachnospiraceae
Otu001190	38	0	0	20	1	8	0	0	5	4	0	0	0	0	0	0	0	0	0	0	0	0	0	0.031882	0.001452	0.011655	0	0	0.008718	0.007635	0	0	0	0	0	0	0	0	0	0	0	Bacteria	Firmicutes	Clostridia	Clostridiales	Ruminococcaceae
Otu001227	38	2	1	0	0	0	35	0	0	0	0	0	0	0	0	0	0	0	0	0	0	0.003116	0.00162	0	0	0	0.051518	0	0	0	0	0	0	0	0	0	0	0	0	0	0	Bacteria
Otu001238	38	0	0	0	0	0	38	0	0	0	0	0	0	0	0	0	0	0	0	0	0	0	0	0	0	0	0.055934	0	0	0	0	0	0	0	0	0	0	0	0	0	0	Bacteria
Otu001241	38	17	20	0	0	0	0	0	0	0	0	0	0	0	0	0	0	0	0	0	1	0.02649	0.032407	0	0	0	0	0	0	0	0	0	0	0	0	0	0	0	0	0	0.00149	Bacteria	Firmicutes	Clostridia	Clostridiales	Lachnospiraceae
Otu001248	38	0	0	0	0	0	38	0	0	0	0	0	0	0	0	0	0	0	0	0	0	0	0	0	0	0	0.055934	0	0	0	0	0	0	0	0	0	0	0	0	0	0	Bacteria	Planctomycetes	Phycisphaerae	Tepidisphaerales	WD2101_soil_group
Otu001249	38	0	0	0	0	0	0	0	0	0	0	0	38	0	0	0	0	0	0	0	0	0	0	0	0	0	0	0	0	0	0	0	0.063101	0	0	0	0	0	0	0	0	Bacteria	Proteobacteria	Alphaproteobacteria
Otu001250	38	1	0	0	0	0	37	0	0	0	0	0	0	0	0	0	0	0	0	0	0	0.001558	0	0	0	0	0.054462	0	0	0	0	0	0	0	0	0	0	0	0	0	0	Bacteria	Chloroflexi	Ktedonobacteria	Ktedonobacterales	JG30-KF-AS9
Otu000736	37	5	3	6	2	4	1	4	6	4	0	0	0	0	0	0	0	0	2	0	0	0.007791	0.004861	0.009565	0.002904	0.005828	0.001472	0.004806	0.010462	0.007635	0	0	0	0	0	0	0	0	0.002869	0	0	Bacteria	Bacteroidetes	Bacteroidia	Bacteroidales	Muribaculaceae
Otu000980	37	0	0	0	0	26	9	0	0	1	0	0	0	0	1	0	0	0	0	0	0	0	0	0	0	0.037879	0.013248	0	0	0.001909	0	0	0	0	0.00154	0	0	0	0	0	0	Bacteria	Proteobacteria	Gammaproteobacteria	Betaproteobacteriales	Burkholderiaceae	Parasutterella
Otu001029	37	0	0	7	12	0	0	1	7	8	0	0	0	1	0	0	1	0	0	0	0	0	0	0.011159	0.017422	0	0	0.001201	0.012206	0.01527	0	0	0	0.001452	0	0	0.001405	0	0	0	0	Bacteria	Bacteroidetes	Bacteroidia	Bacteroidales	Muribaculaceae
Otu001033	37	0	0	0	0	0	14	1	0	0	0	0	12	0	4	0	0	3	0	0	3	0	0	0	0	0	0.020607	0.001201	0	0	0	0	0.019927	0	0.006161	0	0	0.004341	0	0	0.00447	Bacteria	Firmicutes	Bacilli	Lactobacillales	Leuconostocaceae	Weissella
Otu001219	37	0	0	0	0	0	0	0	0	0	35	0	0	1	0	0	0	0	1	0	0	0	0	0	0	0	0	0	0	0	0.049408	0	0	0.001452	0	0	0	0	0.001435	0	0	Bacteria	Firmicutes	Clostridia	Clostridiales	Lachnospiraceae
Otu001230	37	0	1	0	0	0	0	1	0	0	0	4	1	9	0	1	8	0	5	3	4	0	0.00162	0	0	0	0	0.001201	0	0	0	0.006074	0.001661	0.013068	0	0.001461	0.011239	0	0.007173	0.004971	0.00596	Bacteria	Verrucomicrobia	Verrucomicrobiae	Verrucomicrobiales	Akkermansiaceae	Akkermansia	Akkermansia_muciniphila
Otu001233	37	0	0	0	0	0	37	0	0	0	0	0	0	0	0	0	0	0	0	0	0	0	0	0	0	0	0.054462	0	0	0	0	0	0	0	0	0	0	0	0	0	0	Bacteria	Firmicutes	Bacilli	Bacillales	Alicyclobacillaceae	Tumebacillus
Otu001247	37	0	0	0	0	2	0	0	0	0	0	0	11	0	3	0	0	21	0	0	0	0	0	0	0	0.002914	0	0	0	0	0	0	0.018266	0	0.004621	0	0	0.03039	0	0	0	Bacteria	Firmicutes	Erysipelotrichia	Erysipelotrichales	Erysipelotrichaceae	Turicibacter	Turicibacter_sp_LA61
Otu001257	37	23	7	0	0	0	0	0	1	3	3	0	0	0	0	0	0	0	0	0	0	0.03584	0.011342	0	0	0	0	0	0.001744	0.005726	0.004235	0	0	0	0	0	0	0	0	0	0	Bacteria	Firmicutes	Clostridia	Clostridiales	Lachnospiraceae
Otu001260	37	0	0	0	0	0	37	0	0	0	0	0	0	0	0	0	0	0	0	0	0	0	0	0	0	0	0.054462	0	0	0	0	0	0	0	0	0	0	0	0	0	0	Bacteria	Actinobacteria	Thermoleophilia	Gaiellales
Otu001267	37	0	0	0	0	0	10	0	0	0	0	0	27	0	0	0	0	0	0	0	0	0	0	0	0	0	0.01472	0	0	0	0	0	0.044835	0	0	0	0	0	0	0	0	Bacteria	Dependentiae	Babeliae	Babeliales	Vermiphilaceae
Otu000291	36	1	0	0	2	1	4	3	0	0	4	1	1	0	1	1	1	0	0	0	16	0.001558	0	0	0.002904	0.001457	0.005888	0.003604	0	0	0.005647	0.001518	0.001661	0	0.00154	0.001461	0.001405	0	0	0	0.02384	Bacteria	Actinobacteria	Actinobacteria	Micrococcales	Microbacteriaceae
Otu000513	36	5	4	2	4	0	1	4	3	2	0	0	1	1	0	1	0	0	0	2	6	0.007791	0.006481	0.003188	0.005807	0	0.001472	0.004806	0.005231	0.003817	0	0	0.001661	0.001452	0	0.001461	0	0	0	0.003314	0.00894	Bacteria	Bacteroidetes	Bacteroidia	Bacteroidales	Muribaculaceae
Otu000598	36	0	0	0	0	0	0	1	0	0	0	0	20	0	15	0	0	0	0	0	0	0	0	0	0	0	0	0.001201	0	0	0	0	0.033211	0	0.023104	0	0	0	0	0	0	Bacteria	Proteobacteria	Alphaproteobacteria	Caulobacterales	Caulobacteraceae
Otu000810	36	0	0	18	5	8	0	0	0	0	2	0	0	0	0	0	1	0	0	2	0	0	0	0.028694	0.007259	0.011655	0	0	0	0	0.002823	0	0	0	0	0	0.001405	0	0	0.003314	0	Bacteria	Bacteroidetes	Bacteroidia	Bacteroidales	Muribaculaceae
Otu000934	36	0	1	0	1	0	23	9	0	0	0	0	0	0	1	0	0	1	0	0	0	0	0.00162	0	0.001452	0	0.033855	0.010812	0	0	0	0	0	0	0.00154	0	0	0.001447	0	0	0	Bacteria	Proteobacteria	Deltaproteobacteria	Desulfovibrionales	Desulfovibrionaceae
Otu000954	36	0	0	1	0	0	0	0	0	0	0	10	0	6	0	4	9	0	6	0	0	0	0	0.001594	0	0	0	0	0	0	0	0.015184	0	0.008712	0	0.005845	0.012644	0	0.008607	0	0	Bacteria	Bacteroidetes	Bacteroidia	Bacteroidales	Muribaculaceae
Otu001022	36	1	0	0	0	0	0	3	0	0	0	5	1	4	0	5	6	1	6	2	2	0.001558	0	0	0	0	0	0.003604	0	0	0	0.007592	0.001661	0.005808	0	0.007307	0.00843	0.001447	0.008607	0.003314	0.00298	Bacteria	Verrucomicrobia	Verrucomicrobiae	Verrucomicrobiales	Akkermansiaceae	Akkermansia
Otu001081	36	2	1	0	2	2	0	0	7	5	6	0	0	0	0	1	0	0	0	4	6	0.003116	0.00162	0	0.002904	0.002914	0	0	0.012206	0.009544	0.00847	0	0	0	0	0.001461	0	0	0	0.006628	0.00894	Bacteria	Firmicutes	Clostridia	Clostridiales	Christensenellaceae
Otu001148	36	0	0	0	0	0	0	0	1	0	34	0	0	0	0	0	1	0	0	0	0	0	0	0	0	0	0	0	0.001744	0	0.047996	0	0	0	0	0	0.001405	0	0	0	0	Bacteria	Firmicutes	Clostridia	Clostridiales	Lachnospiraceae	Acetatifactor
Otu001169	36	0	0	0	0	0	0	1	1	0	0	2	3	10	0	4	0	2	9	2	2	0	0	0	0	0	0	0.001201	0.001744	0	0	0.003037	0.004982	0.01452	0	0.005845	0	0.002894	0.012911	0.003314	0.00298	Bacteria	Verrucomicrobia	Verrucomicrobiae	Verrucomicrobiales	Akkermansiaceae	Akkermansia
Otu001213	36	1	1	0	0	0	0	0	0	0	0	2	1	5	0	6	7	3	4	6	0	0.001558	0.00162	0	0	0	0	0	0	0	0	0.003037	0.001661	0.00726	0	0.008768	0.009834	0.004341	0.005738	0.009942	0	Bacteria	Verrucomicrobia	Verrucomicrobiae	Verrucomicrobiales	Akkermansiaceae	Akkermansia
Otu001216	36	6	3	0	0	0	0	0	1	14	12	0	0	0	0	0	0	0	0	0	0	0.009349	0.004861	0	0	0	0	0	0.001744	0.026722	0.01694	0	0	0	0	0	0	0	0	0	0	Bacteria	Firmicutes	Clostridia	Clostridiales	Lachnospiraceae
Otu001235	36	0	0	0	0	0	36	0	0	0	0	0	0	0	0	0	0	0	0	0	0	0	0	0	0	0	0.05299	0	0	0	0	0	0	0	0	0	0	0	0	0	0	Bacteria	Verrucomicrobia	Verrucomicrobiae	Chthoniobacterales	Xiphinematobacteraceae	Candidatus_Xiphinematobacter
Otu001262	36	0	0	0	0	0	0	0	0	0	0	0	0	0	36	0	0	0	0	0	0	0	0	0	0	0	0	0	0	0	0	0	0	0	0.055449	0	0	0	0	0	0	Bacteria	Actinobacteria	Actinobacteria
Otu001266	36	0	0	0	0	0	36	0	0	0	0	0	0	0	0	0	0	0	0	0	0	0	0	0	0	0	0.05299	0	0	0	0	0	0	0	0	0	0	0	0	0	0	Bacteria	Proteobacteria	Alphaproteobacteria	Micropepsales	Micropepsaceae
Otu001268	36	0	0	0	0	0	36	0	0	0	0	0	0	0	0	0	0	0	0	0	0	0	0	0	0	0	0.05299	0	0	0	0	0	0	0	0	0	0	0	0	0	0	Bacteria
Otu001269	36	24	11	1	0	0	0	0	0	0	0	0	0	0	0	0	0	0	0	0	0	0.037398	0.017824	0.001594	0	0	0	0	0	0	0	0	0	0	0	0	0	0	0	0	0	Bacteria	Firmicutes	Clostridia	Clostridiales	Lachnospiraceae
Otu001270	36	0	0	0	0	0	36	0	0	0	0	0	0	0	0	0	0	0	0	0	0	0	0	0	0	0	0.05299	0	0	0	0	0	0	0	0	0	0	0	0	0	0	Bacteria	Chloroflexi	Anaerolineae	Anaerolineales	Anaerolineaceae
Otu001277	36	0	0	0	0	0	36	0	0	0	0	0	0	0	0	0	0	0	0	0	0	0	0	0	0	0	0.05299	0	0	0	0	0	0	0	0	0	0	0	0	0	0	Bacteria	Proteobacteria	Alphaproteobacteria	SAR11_clade	Clade_IV
Otu001282	36	0	0	0	0	0	0	0	0	0	0	0	36	0	0	0	0	0	0	0	0	0	0	0	0	0	0	0	0	0	0	0	0.05978	0	0	0	0	0	0	0	0	Bacteria	Planctomycetes	Planctomycetacia	Pirellulales	Pirellulaceae	Pirellula
Otu000571	35	0	0	0	0	0	1	6	0	0	1	0	2	0	5	0	0	5	0	0	15	0	0	0	0	0	0.001472	0.007208	0	0	0.001412	0	0.003321	0	0.007701	0	0	0.007236	0	0	0.02235	Bacteria	Cyanobacteria	Oxyphotobacteria	Chloroplast	Selaginella_moellendorffii
Otu000832	35	1	1	6	6	8	0	0	0	0	4	0	0	2	0	0	0	0	0	1	6	0.001558	0.00162	0.009565	0.008711	0.011655	0	0	0	0	0.005647	0	0	0.002904	0	0	0	0	0	0.001657	0.00894	Bacteria	Bacteroidetes	Bacteroidia	Bacteroidales	Muribaculaceae
Otu000991	35	0	1	1	0	0	0	0	0	0	0	11	0	6	0	7	3	0	3	3	0	0	0.00162	0.001594	0	0	0	0	0	0	0	0.016703	0	0.008712	0	0.010229	0.004215	0	0.004304	0.004971	0	Bacteria	Bacteroidetes	Bacteroidia	Bacteroidales	Muribaculaceae
Otu001015	35	0	1	0	1	0	3	1	22	3	0	0	0	0	0	4	0	0	0	0	0	0	0.00162	0	0.001452	0	0.004416	0.001201	0.03836	0.005726	0	0	0	0	0	0.005845	0	0	0	0	0	Bacteria	Firmicutes	Clostridia	Clostridiales	Lachnospiraceae
Otu001042	35	0	0	0	0	0	34	0	1	0	0	0	0	0	0	0	0	0	0	0	0	0	0	0	0	0	0.050046	0	0.001744	0	0	0	0	0	0	0	0	0	0	0	0	Bacteria	Acidobacteria	Acidobacteriia	Solibacterales	Solibacteraceae_Subgroup_3	Bryobacter
Otu001089	35	0	0	0	0	0	0	0	0	0	0	1	2	6	0	3	8	2	8	4	1	0	0	0	0	0	0	0	0	0	0	0.001518	0.003321	0.008712	0	0.004384	0.011239	0.002894	0.011477	0.006628	0.00149	Bacteria	Verrucomicrobia	Verrucomicrobiae	Verrucomicrobiales	Akkermansiaceae	Akkermansia	Akkermansia_muciniphila
Otu001123	35	0	0	0	0	0	0	3	0	0	0	3	0	8	0	1	8	0	10	2	0	0	0	0	0	0	0	0.003604	0	0	0	0.004555	0	0.011616	0	0.001461	0.011239	0	0.014346	0.003314	0	Bacteria	Verrucomicrobia	Verrucomicrobiae	Verrucomicrobiales	Akkermansiaceae	Akkermansia	Akkermansia_muciniphila
Otu001151	35	7	19	0	0	0	0	0	0	0	0	2	0	0	0	0	0	0	3	2	2	0.010908	0.030786	0	0	0	0	0	0	0	0	0.003037	0	0	0	0	0	0	0.004304	0.003314	0.00298	Bacteria	Firmicutes	Clostridia	Clostridiales	Clostridiales_vadinBB60_group
Otu001165	35	0	0	2	5	1	0	0	14	8	1	0	0	0	0	1	0	0	1	1	1	0	0	0.003188	0.007259	0.001457	0	0	0.024411	0.01527	0.001412	0	0	0	0	0.001461	0	0	0.001435	0.001657	0.00149	Bacteria	Firmicutes	Clostridia	Clostridiales	Lachnospiraceae
Otu001176	35	18	16	0	0	0	0	0	0	0	0	0	0	0	1	0	0	0	0	0	0	0.028048	0.025925	0	0	0	0	0	0	0	0	0	0	0	0.00154	0	0	0	0	0	0	Bacteria	Firmicutes	Clostridia	Clostridiales	Clostridiales_vadinBB60_group
Otu001242	35	4	3	0	0	1	0	0	0	11	14	0	0	1	0	0	0	0	1	0	0	0.006233	0.004861	0	0	0.001457	0	0	0	0.020996	0.019763	0	0	0.001452	0	0	0	0	0.001435	0	0	Bacteria	Firmicutes	Clostridia	Clostridiales	Lachnospiraceae
Otu001272	35	0	0	0	0	0	0	0	0	0	0	0	0	0	0	0	0	35	0	0	0	0	0	0	0	0	0	0	0	0	0	0	0	0	0	0	0	0.05065	0	0	0	Bacteria	Firmicutes	Clostridia	Clostridiales	Ruminococcaceae	Ruminococcaceae_UCG-010
Otu001278	35	0	0	0	1	0	0	0	0	0	0	0	33	0	1	0	0	0	0	0	0	0	0	0	0.001452	0	0	0	0	0	0	0	0.054798	0	0.00154	0	0	0	0	0	0	Bacteria	Proteobacteria	Gammaproteobacteria	Enterobacteriales	Enterobacteriaceae
Otu001285	35	2	0	0	0	0	33	0	0	0	0	0	0	0	0	0	0	0	0	0	0	0.003116	0	0	0	0	0.048574	0	0	0	0	0	0	0	0	0	0	0	0	0	0	Bacteria	Proteobacteria	Alphaproteobacteria	Elsterales
Otu001286	35	0	0	0	0	0	34	0	0	0	1	0	0	0	0	0	0	0	0	0	0	0	0	0	0	0	0.050046	0	0	0	0.001412	0	0	0	0	0	0	0	0	0	0	Bacteria	Planctomycetes	Planctomycetacia	Isosphaerales	Isosphaeraceae
Otu001291	35	0	0	0	0	0	35	0	0	0	0	0	0	0	0	0	0	0	0	0	0	0	0	0	0	0	0.051518	0	0	0	0	0	0	0	0	0	0	0	0	0	0	Bacteria
Otu001293	35	0	0	0	0	0	0	0	0	0	0	7	0	6	0	6	6	0	10	0	0	0	0	0	0	0	0	0	0	0	0	0.010629	0	0.008712	0	0.008768	0.00843	0	0.014346	0	0	Bacteria	Bacteroidetes	Bacteroidia	Bacteroidales	Muribaculaceae
Otu001294	35	0	0	0	0	0	0	0	0	0	0	0	34	0	1	0	0	0	0	0	0	0	0	0	0	0	0	0	0	0	0	0	0.056459	0	0.00154	0	0	0	0	0	0	Bacteria	Proteobacteria	Alphaproteobacteria	Sphingomonadales	Sphingomonadaceae	Sphingomonas
Otu001297	35	17	18	0	0	0	0	0	0	0	0	0	0	0	0	0	0	0	0	0	0	0.02649	0.029166	0	0	0	0	0	0	0	0	0	0	0	0	0	0	0	0	0	0	Bacteria	Firmicutes	Clostridia	Clostridiales	Lachnospiraceae
Otu001298	35	0	0	0	0	0	0	0	0	0	0	0	0	0	35	0	0	0	0	0	0	0	0	0	0	0	0	0	0	0	0	0	0	0	0.053908	0	0	0	0	0	0	Bacteria	Proteobacteria	Alphaproteobacteria
Otu001300	35	0	0	0	0	0	0	0	0	0	0	3	1	0	0	30	1	0	0	0	0	0	0	0	0	0	0	0	0	0	0	0.004555	0.001661	0	0	0.043839	0.001405	0	0	0	0	Bacteria	Firmicutes	Clostridia	Clostridiales	Ruminococcaceae	UBA1819
Otu001302	35	0	0	0	0	0	34	0	0	0	0	1	0	0	0	0	0	0	0	0	0	0	0	0	0	0	0.050046	0	0	0	0	0.001518	0	0	0	0	0	0	0	0	0	Bacteria
Otu001304	35	2	0	0	0	0	33	0	0	0	0	0	0	0	0	0	0	0	0	0	0	0.003116	0	0	0	0	0.048574	0	0	0	0	0	0	0	0	0	0	0	0	0	0	Bacteria	Acidobacteria	Acidobacteriia	Acidobacteriales	Acidobacteriaceae_Subgroup_1
Otu000285	34	0	1	0	2	0	1	1	0	0	0	1	22	0	3	0	0	3	0	0	0	0	0.00162	0	0.002904	0	0.001472	0.001201	0	0	0	0.001518	0.036532	0	0.004621	0	0	0.004341	0	0	0	Bacteria	Proteobacteria	Gammaproteobacteria	Enterobacteriales	Enterobacteriaceae	Escherichia-Shigella
Otu000646	34	3	2	0	0	3	0	1	13	7	2	0	0	0	0	0	0	0	0	3	0	0.004675	0.003241	0	0	0.004371	0	0.001201	0.022667	0.013361	0.002823	0	0	0	0	0	0	0	0	0.004971	0	Bacteria	Firmicutes	Clostridia	Clostridiales	Ruminococcaceae	Ruminiclostridium_5
Otu000663	34	4	5	0	0	1	0	2	0	0	0	2	0	1	0	1	2	0	1	13	2	0.006233	0.008102	0	0	0.001457	0	0.002403	0	0	0	0.003037	0	0.001452	0	0.001461	0.00281	0	0.001435	0.021541	0.00298	Bacteria	Bacteroidetes	Bacteroidia	Bacteroidales	Muribaculaceae
Otu000798	34	0	0	1	2	0	8	11	0	0	0	0	7	0	0	0	0	4	0	0	1	0	0	0.001594	0.002904	0	0.011776	0.013215	0	0	0	0	0.011624	0	0	0	0	0.005789	0	0	0.00149	Bacteria	Firmicutes	Erysipelotrichia	Erysipelotrichales	Erysipelotrichaceae	Dubosiella
Otu000869	34	1	0	2	0	0	0	0	11	12	4	1	0	0	0	0	0	0	0	3	0	0.001558	0	0.003188	0	0	0	0	0.01918	0.022905	0.005647	0.001518	0	0	0	0	0	0	0	0.004971	0	Bacteria	Firmicutes	Clostridia	Clostridiales	Lachnospiraceae
Otu000872	34	1	0	1	0	0	9	8	1	0	0	0	8	0	0	0	0	6	0	0	0	0.001558	0	0.001594	0	0	0.013248	0.009611	0.001744	0	0	0	0.013284	0	0	0	0	0.008683	0	0	0	Bacteria	Firmicutes	Erysipelotrichia	Erysipelotrichales	Erysipelotrichaceae	Dubosiella
Otu000887	34	0	0	0	0	34	0	0	0	0	0	0	0	0	0	0	0	0	0	0	0	0	0	0	0	0.049534	0	0	0	0	0	0	0	0	0	0	0	0	0	0	0	Bacteria	Proteobacteria	Gammaproteobacteria	Betaproteobacteriales	Burkholderiaceae	Parasutterella	Burkholderiales_bacterium_YL45
Otu000919	34	1	1	2	0	16	0	1	0	0	11	0	0	0	0	0	0	0	2	0	0	0.001558	0.00162	0.003188	0	0.02331	0	0.001201	0	0	0.015528	0	0	0	0	0	0	0	0.002869	0	0	Bacteria	Bacteroidetes	Bacteroidia	Bacteroidales	Muribaculaceae
Otu000922	34	0	0	0	0	0	0	0	1	3	29	0	0	0	0	0	0	0	1	0	0	0	0	0	0	0	0	0	0.001744	0.005726	0.040938	0	0	0	0	0	0	0	0.001435	0	0	Bacteria	Bacteroidetes	Bacteroidia	Bacteroidales	Muribaculaceae
Otu001091	34	6	1	0	0	1	1	0	3	1	0	2	5	1	0	7	1	3	1	1	0	0.009349	0.00162	0	0	0.001457	0.001472	0	0.005231	0.001909	0	0.003037	0.008303	0.001452	0	0.010229	0.001405	0.004341	0.001435	0.001657	0	Bacteria	Firmicutes	Clostridia	Clostridiales	Lachnospiraceae
Otu001236	34	19	12	0	0	0	0	0	0	0	3	0	0	0	0	0	0	0	0	0	0	0.029607	0.019444	0	0	0	0	0	0	0	0.004235	0	0	0	0	0	0	0	0	0	0	Bacteria	Bacteroidetes	Bacteroidia	Bacteroidales	Muribaculaceae
Otu001288	34	0	2	3	1	0	1	0	0	0	7	3	0	4	0	1	2	0	10	0	0	0	0.003241	0.004782	0.001452	0	0.001472	0	0	0	0.009882	0.004555	0	0.005808	0	0.001461	0.00281	0	0.014346	0	0	Bacteria	Bacteroidetes	Bacteroidia	Bacteroidales	Muribaculaceae
Otu001309	34	0	0	0	0	0	32	1	0	0	0	0	0	0	1	0	0	0	0	0	0	0	0	0	0	0	0.047102	0.001201	0	0	0	0	0	0	0.00154	0	0	0	0	0	0	Bacteria	Acidobacteria	Acidobacteriia	Acidobacteriales
Otu001315	34	0	0	0	0	0	0	0	0	0	0	0	0	0	34	0	0	0	0	0	0	0	0	0	0	0	0	0	0	0	0	0	0	0	0.052368	0	0	0	0	0	0	Bacteria	Verrucomicrobia	Verrucomicrobiae	Pedosphaerales	Pedosphaeraceae
Otu001319	34	0	0	0	0	0	34	0	0	0	0	0	0	0	0	0	0	0	0	0	0	0	0	0	0	0	0.050046	0	0	0	0	0	0	0	0	0	0	0	0	0	0	Bacteria	Proteobacteria	Gammaproteobacteria	Diplorickettsiales	Diplorickettsiaceae
Otu001322	34	0	0	0	0	0	34	0	0	0	0	0	0	0	0	0	0	0	0	0	0	0	0	0	0	0	0.050046	0	0	0	0	0	0	0	0	0	0	0	0	0	0	Bacteria	Firmicutes	Bacilli	Bacillales	Alicyclobacillaceae	Tumebacillus
Otu001326	34	0	0	0	0	0	34	0	0	0	0	0	0	0	0	0	0	0	0	0	0	0	0	0	0	0	0.050046	0	0	0	0	0	0	0	0	0	0	0	0	0	0	Bacteria	Chloroflexi	Ktedonobacteria	Ktedonobacterales	JG30-KF-AS9
Otu000583	33	2	0	3	0	0	0	1	9	11	0	0	0	0	0	1	0	0	0	6	0	0.003116	0	0.004782	0	0	0	0.001201	0.015693	0.020996	0	0	0	0	0	0.001461	0	0	0	0.009942	0	Bacteria	Bacteroidetes	Bacteroidia	Bacteroidales	Muribaculaceae
Otu000761	33	2	0	6	1	5	0	4	11	3	0	0	0	0	0	0	0	0	1	0	0	0.003116	0	0.009565	0.001452	0.007284	0	0.004806	0.01918	0.005726	0	0	0	0	0	0	0	0	0.001435	0	0	Bacteria	Bacteroidetes	Bacteroidia	Bacteroidales	Muribaculaceae
Otu001085	33	9	13	0	0	0	0	0	0	1	0	1	6	2	0	0	0	1	0	0	0	0.014024	0.021064	0	0	0	0	0	0	0.001909	0	0.001518	0.009963	0.002904	0	0	0	0.001447	0	0	0	Bacteria	Firmicutes	Clostridia	Clostridiales	Ruminococcaceae
Otu001198	33	0	0	0	0	0	0	0	16	17	0	0	0	0	0	0	0	0	0	0	0	0	0	0	0	0	0	0	0.027898	0.032448	0	0	0	0	0	0	0	0	0	0	0	Bacteria	Firmicutes	Clostridia	Clostridiales	Lachnospiraceae
Otu001316	33	0	1	11	4	0	0	0	0	0	5	0	0	4	0	2	1	0	5	0	0	0	0.00162	0.017535	0.005807	0	0	0	0	0	0.007058	0	0	0.005808	0	0.002923	0.001405	0	0.007173	0	0	Bacteria	Bacteroidetes	Bacteroidia	Bacteroidales	Muribaculaceae
Otu001327	33	0	0	0	0	0	0	0	0	0	0	0	1	0	20	0	0	12	0	0	0	0	0	0	0	0	0	0	0	0	0	0	0.001661	0	0.030805	0	0	0.017366	0	0	0	Bacteria	Firmicutes	Bacilli	Bacillales	Bacillaceae	Amphibacillus
Otu001329	33	0	0	0	0	0	33	0	0	0	0	0	0	0	0	0	0	0	0	0	0	0	0	0	0	0	0.048574	0	0	0	0	0	0	0	0	0	0	0	0	0	0	Bacteria	Planctomycetes	Planctomycetacia	Isosphaerales	Isosphaeraceae
Otu001333	33	0	0	0	0	0	33	0	0	0	0	0	0	0	0	0	0	0	0	0	0	0	0	0	0	0	0.048574	0	0	0	0	0	0	0	0	0	0	0	0	0	0	Bacteria	Acidobacteria
Otu001334	33	0	0	0	0	0	33	0	0	0	0	0	0	0	0	0	0	0	0	0	0	0	0	0	0	0	0.048574	0	0	0	0	0	0	0	0	0	0	0	0	0	0	Bacteria	Chloroflexi	Ktedonobacteria	Ktedonobacterales	JG30-KF-AS9
Otu001339	33	0	0	0	0	0	33	0	0	0	0	0	0	0	0	0	0	0	0	0	0	0	0	0	0	0	0.048574	0	0	0	0	0	0	0	0	0	0	0	0	0	0	Bacteria	Proteobacteria
Otu001340	33	0	0	0	0	0	33	0	0	0	0	0	0	0	0	0	0	0	0	0	0	0	0	0	0	0	0.048574	0	0	0	0	0	0	0	0	0	0	0	0	0	0	Bacteria	Chloroflexi	Ktedonobacteria	Ktedonobacterales	JG30-KF-AS9
Otu001341	33	0	0	1	0	0	0	3	0	0	0	0	29	0	0	0	0	0	0	0	0	0	0	0.001594	0	0	0	0.003604	0	0	0	0	0.048156	0	0	0	0	0	0	0	0	Bacteria	Actinobacteria	Actinobacteria	Corynebacteriales	Nocardiaceae	Rhodococcus
Otu001342	33	0	1	1	0	0	30	0	0	0	0	0	0	0	0	0	0	0	1	0	0	0	0.00162	0.001594	0	0	0.044159	0	0	0	0	0	0	0	0	0	0	0	0.001435	0	0	Bacteria
Otu000593	32	1	4	1	0	10	0	3	0	0	4	1	0	0	0	0	1	0	0	7	0	0.001558	0.006481	0.001594	0	0.014569	0	0.003604	0	0	0.005647	0.001518	0	0	0	0	0.001405	0	0	0.011599	0	Bacteria	Bacteroidetes	Bacteroidia	Bacteroidales
Otu000606	32	0	1	0	0	29	0	1	0	0	0	0	0	0	0	0	0	0	0	1	0	0	0.00162	0	0	0.042249	0	0.001201	0	0	0	0	0	0	0	0	0	0	0	0.001657	0	Bacteria	Bacteroidetes	Bacteroidia	Bacteroidales	Muribaculaceae
Otu000636	32	1	0	0	3	2	1	0	0	0	0	0	2	0	14	0	0	9	0	0	0	0.001558	0	0	0.004356	0.002914	0.001472	0	0	0	0	0	0.003321	0	0.021563	0	0	0.013024	0	0	0	Bacteria	Firmicutes	Bacilli	Lactobacillales	Lactobacillaceae	Lactobacillus	Lactobacillus_murinus
Otu000683	32	0	4	0	1	0	0	26	0	0	0	0	0	0	0	0	0	0	0	1	0	0	0.006481	0	0.001452	0	0	0.031236	0	0	0	0	0	0	0	0	0	0	0	0.001657	0	Bacteria	Firmicutes	Erysipelotrichia	Erysipelotrichales	Erysipelotrichaceae	Dubosiella
Otu000813	32	2	3	2	1	1	1	4	2	3	4	2	0	0	0	0	1	0	0	3	3	0.003116	0.004861	0.003188	0.001452	0.001457	0.001472	0.004806	0.003487	0.005726	0.005647	0.003037	0	0	0	0	0.001405	0	0	0.004971	0.00447	Bacteria	Bacteroidetes	Bacteroidia	Bacteroidales	Muribaculaceae
Otu000871	32	1	1	0	0	0	0	4	13	6	3	1	1	0	0	0	0	0	0	1	1	0.001558	0.00162	0	0	0	0	0.004806	0.022667	0.011452	0.004235	0.001518	0.001661	0	0	0	0	0	0	0.001657	0.00149	Bacteria	Bacteroidetes	Bacteroidia	Bacteroidales	Muribaculaceae
Otu000890	32	0	1	0	0	0	2	3	0	0	0	0	25	0	1	0	0	0	0	0	0	0	0.00162	0	0	0	0.002944	0.003604	0	0	0	0	0.041514	0	0.00154	0	0	0	0	0	0	Bacteria	Proteobacteria	Gammaproteobacteria	Pseudomonadales	Pseudomonadaceae
Otu000938	32	0	0	2	1	26	0	0	0	0	0	0	0	1	0	0	1	0	0	1	0	0	0	0.003188	0.001452	0.037879	0	0	0	0	0	0	0	0.001452	0	0	0.001405	0	0	0.001657	0	Bacteria	Bacteroidetes	Bacteroidia	Bacteroidales	Muribaculaceae
Otu001047	32	5	3	0	1	0	0	0	4	8	3	3	0	1	0	1	0	0	3	0	0	0.007791	0.004861	0	0.001452	0	0	0	0.006975	0.01527	0.004235	0.004555	0	0.001452	0	0.001461	0	0	0.004304	0	0	Bacteria	Bacteroidetes	Bacteroidia	Bacteroidales	Muribaculaceae
Otu001051	32	0	0	2	1	29	0	0	0	0	0	0	0	0	0	0	0	0	0	0	0	0	0	0.003188	0.001452	0.042249	0	0	0	0	0	0	0	0	0	0	0	0	0	0	0	Bacteria	Bacteroidetes	Bacteroidia	Bacteroidales	Rikenellaceae	Alistipes
Otu001062	32	2	5	0	0	0	1	0	0	2	13	5	0	1	0	1	0	0	2	0	0	0.003116	0.008102	0	0	0	0.001472	0	0	0.003817	0.018351	0.007592	0	0.001452	0	0.001461	0	0	0.002869	0	0	Bacteria	Bacteroidetes	Bacteroidia	Bacteroidales	Muribaculaceae
Otu001210	32	6	7	1	0	1	0	0	3	11	1	0	0	2	0	0	0	0	0	0	0	0.009349	0.011342	0.001594	0	0.001457	0	0	0.005231	0.020996	0.001412	0	0	0.002904	0	0	0	0	0	0	0	Bacteria	Bacteroidetes	Bacteroidia	Bacteroidales	Muribaculaceae
Otu001330	32	0	0	0	0	0	0	0	0	0	0	0	0	0	0	0	0	0	0	0	32	0	0	0	0	0	0	0	0	0	0	0	0	0	0	0	0	0	0	0	0.04768	Bacteria	Deinococcus-Thermus	Deinococci	Deinococcales	Trueperaceae	Truepera
Otu001335	32	1	3	13	6	0	0	0	3	0	1	0	1	0	0	1	0	1	1	0	1	0.001558	0.004861	0.020723	0.008711	0	0	0	0.005231	0	0.001412	0	0.001661	0	0	0.001461	0	0.001447	0.001435	0	0.00149	Bacteria	Firmicutes	Clostridia	Clostridiales	Lachnospiraceae
Otu001338	32	0	0	1	0	0	31	0	0	0	0	0	0	0	0	0	0	0	0	0	0	0	0	0.001594	0	0	0.045631	0	0	0	0	0	0	0	0	0	0	0	0	0	0	Bacteria	Dependentiae	Babeliae	Babeliales	Vermiphilaceae
Otu001354	32	0	0	0	0	0	32	0	0	0	0	0	0	0	0	0	0	0	0	0	0	0	0	0	0	0	0.047102	0	0	0	0	0	0	0	0	0	0	0	0	0	0	Bacteria	Chloroflexi	Ktedonobacteria	Ktedonobacterales	JG30-KF-AS9
Otu001360	32	1	0	0	0	0	0	0	0	0	0	1	0	4	0	15	1	0	10	0	0	0.001558	0	0	0	0	0	0	0	0	0	0.001518	0	0.005808	0	0.02192	0.001405	0	0.014346	0	0	Bacteria	Bacteroidetes	Bacteroidia	Bacteroidales	Prevotellaceae	Prevotellaceae_NK3B31_group
Otu001362	32	0	0	0	0	0	0	0	0	0	0	0	0	0	32	0	0	0	0	0	0	0	0	0	0	0	0	0	0	0	0	0	0	0	0.049288	0	0	0	0	0	0	Bacteria	Firmicutes	Clostridia	Clostridiales	Peptostreptococcaceae
Otu001366	32	0	1	1	0	0	0	0	0	0	11	0	1	1	0	0	0	0	17	0	0	0	0.00162	0.001594	0	0	0	0	0	0	0.015528	0	0.001661	0.001452	0	0	0	0	0.024388	0	0	Bacteria	Firmicutes	Clostridia	Clostridiales	Lachnospiraceae
Otu000135	31	1	0	1	0	0	0	1	0	0	28	0	0	0	0	0	0	0	0	0	0	0.001558	0	0.001594	0	0	0	0.001201	0	0	0.039526	0	0	0	0	0	0	0	0	0	0	Bacteria	Firmicutes	Bacilli	Lactobacillales	Lactobacillaceae	Lactobacillus
Otu000350	31	29	0	0	0	0	0	2	0	0	0	0	0	0	0	0	0	0	0	0	0	0.045189	0	0	0	0	0	0.002403	0	0	0	0	0	0	0	0	0	0	0	0	0	Bacteria	Actinobacteria	Acidimicrobiia	Actinomarinales	Actinomarinaceae	Candidatus_Actinomarina
Otu000445	31	0	0	18	2	8	0	0	0	0	0	0	3	0	0	0	0	0	0	0	0	0	0	0.028694	0.002904	0.011655	0	0	0	0	0	0	0.004982	0	0	0	0	0	0	0	0	Bacteria	Firmicutes	Clostridia	Clostridiales	Lachnospiraceae
Otu000634	31	0	1	1	0	2	1	0	3	23	0	0	0	0	0	0	0	0	0	0	0	0	0.00162	0.001594	0	0.002914	0.001472	0	0.005231	0.043901	0	0	0	0	0	0	0	0	0	0	0	Bacteria	Bacteroidetes	Bacteroidia	Bacteroidales
Otu000729	31	2	0	1	1	0	0	2	0	0	0	2	0	6	0	6	2	0	3	6	0	0.003116	0	0.001594	0.001452	0	0	0.002403	0	0	0	0.003037	0	0.008712	0	0.008768	0.00281	0	0.004304	0.009942	0	Bacteria	Bacteroidetes	Bacteroidia	Bacteroidales	Muribaculaceae
Otu000734	31	1	0	0	1	1	0	0	0	0	0	0	5	0	23	0	0	0	0	0	0	0.001558	0	0	0.001452	0.001457	0	0	0	0	0	0	0.008303	0	0.035425	0	0	0	0	0	0	Bacteria	Proteobacteria	Gammaproteobacteria	Enterobacteriales	Enterobacteriaceae	Pantoea
Otu000992	31	2	0	0	0	0	0	0	0	1	10	0	0	3	0	0	1	0	9	0	5	0.003116	0	0	0	0	0	0	0	0.001909	0.014117	0	0	0.004356	0	0	0.001405	0	0.012911	0	0.00745	Bacteria	Firmicutes	Clostridia	Clostridiales	Lachnospiraceae	Lachnospiraceae_NK4A136_group
Otu001020	31	0	0	0	0	0	30	0	0	0	0	0	0	0	0	0	0	1	0	0	0	0	0	0	0	0	0.044159	0	0	0	0	0	0	0	0	0	0	0.001447	0	0	0	Bacteria	Proteobacteria	Alphaproteobacteria	Rhizobiales	Xanthobacteraceae	Pseudolabrys
Otu001046	31	0	0	0	0	0	1	1	0	0	1	0	1	0	7	0	0	5	1	0	14	0	0	0	0	0	0.001472	0.001201	0	0	0.001412	0	0.001661	0	0.010782	0	0	0.007236	0.001435	0	0.02086	Bacteria	Proteobacteria	Gammaproteobacteria	Pseudomonadales	Moraxellaceae	Acinetobacter
Otu001048	31	2	1	3	0	0	0	0	11	12	0	0	0	0	0	1	1	0	0	0	0	0.003116	0.00162	0.004782	0	0	0	0	0.01918	0.022905	0	0	0	0	0	0.001461	0.001405	0	0	0	0	Bacteria	Bacteroidetes	Bacteroidia	Bacteroidales
Otu001116	31	2	3	0	0	0	1	0	0	0	17	0	3	0	0	2	0	2	1	0	0	0.003116	0.004861	0	0	0	0.001472	0	0	0	0.023998	0	0.004982	0	0	0.002923	0	0.002894	0.001435	0	0	Bacteria	Firmicutes	Clostridia	Clostridiales	Lachnospiraceae	Lachnospiraceae_NK4A136_group
Otu001305	31	0	0	0	0	1	25	3	0	0	0	0	0	0	0	0	0	1	1	0	0	0	0	0	0	0.001457	0.036799	0.003604	0	0	0	0	0	0	0	0	0	0.001447	0.001435	0	0	Bacteria	Firmicutes	Bacilli	Lactobacillales	Lactobacillaceae	Pediococcus	Pediococcus_pentosaceus
Otu001336	31	0	0	1	0	0	0	4	0	0	0	0	0	0	1	0	0	25	0	0	0	0	0	0.001594	0	0	0	0.004806	0	0	0	0	0	0	0.00154	0	0	0.036178	0	0	0	Bacteria
Otu001348	31	0	0	0	0	0	0	0	0	0	0	0	0	0	0	0	0	0	0	0	31	0	0	0	0	0	0	0	0	0	0	0	0	0	0	0	0	0	0	0	0.04619	Bacteria	Chloroflexi	Anaerolineae	Anaerolineales	Anaerolineaceae
Otu001349	31	0	0	0	0	0	31	0	0	0	0	0	0	0	0	0	0	0	0	0	0	0	0	0	0	0	0.045631	0	0	0	0	0	0	0	0	0	0	0	0	0	0	Bacteria	Acidobacteria	Acidobacteriia	Subgroup_2	bacterium_enrichment_culture_clone_heteroC52_4W
Otu001357	31	0	0	0	0	0	31	0	0	0	0	0	0	0	0	0	0	0	0	0	0	0	0	0	0	0	0.045631	0	0	0	0	0	0	0	0	0	0	0	0	0	0	Bacteria	Verrucomicrobia	Verrucomicrobiae	Chthoniobacterales	Chthoniobacteraceae	Candidatus_Udaeobacter
Otu001361	31	0	0	0	0	0	31	0	0	0	0	0	0	0	0	0	0	0	0	0	0	0	0	0	0	0	0.045631	0	0	0	0	0	0	0	0	0	0	0	0	0	0	Bacteria	Verrucomicrobia	Verrucomicrobiae	Pedosphaerales	Pedosphaeraceae	ADurbBin063-1
Otu001368	31	0	0	0	0	0	31	0	0	0	0	0	0	0	0	0	0	0	0	0	0	0	0	0	0	0	0.045631	0	0	0	0	0	0	0	0	0	0	0	0	0	0	Bacteria	Verrucomicrobia	Verrucomicrobiae	Pedosphaerales	Pedosphaeraceae
Otu001370	31	0	0	0	0	0	0	0	0	0	0	0	31	0	0	0	0	0	0	0	0	0	0	0	0	0	0	0	0	0	0	0	0.051477	0	0	0	0	0	0	0	0	Bacteria	Acidobacteria	Blastocatellia_Subgroup_4	Pyrinomonadales	Pyrinomonadaceae	RB41
Otu001373	31	0	0	1	0	0	30	0	0	0	0	0	0	0	0	0	0	0	0	0	0	0	0	0.001594	0	0	0.044159	0	0	0	0	0	0	0	0	0	0	0	0	0	0	Bacteria	Patescibacteria	Saccharimonadia	Saccharimonadales
Otu001374	31	0	0	0	0	0	0	0	0	0	0	0	0	0	1	0	0	30	0	0	0	0	0	0	0	0	0	0	0	0	0	0	0	0	0.00154	0	0	0.043414	0	0	0	Bacteria	Proteobacteria	Gammaproteobacteria	Enterobacteriales	Enterobacteriaceae
Otu001376	31	0	0	0	0	0	31	0	0	0	0	0	0	0	0	0	0	0	0	0	0	0	0	0	0	0	0.045631	0	0	0	0	0	0	0	0	0	0	0	0	0	0	Bacteria
Otu001377	31	0	0	0	0	0	0	0	0	0	0	0	0	0	0	0	0	0	0	0	31	0	0	0	0	0	0	0	0	0	0	0	0	0	0	0	0	0	0	0	0.04619	Bacteria	Gemmatimonadetes
Otu001380	31	0	0	0	0	0	0	5	0	0	0	0	26	0	0	0	0	0	0	0	0	0	0	0	0	0	0	0.006007	0	0	0	0	0.043174	0	0	0	0	0	0	0	0	Bacteria	Actinobacteria	Actinobacteria	Propionibacteriales	Nocardioidaceae
Otu001383	31	0	0	0	0	0	0	0	0	0	0	0	0	0	31	0	0	0	0	0	0	0	0	0	0	0	0	0	0	0	0	0	0	0	0.047747	0	0	0	0	0	0	Bacteria
Otu001388	31	0	0	0	0	0	0	0	0	0	0	0	31	0	0	0	0	0	0	0	0	0	0	0	0	0	0	0	0	0	0	0	0.051477	0	0	0	0	0	0	0	0	Bacteria	Bacteroidetes	Bacteroidia	Chitinophagales	Saprospiraceae
Otu001395	31	0	0	0	0	0	31	0	0	0	0	0	0	0	0	0	0	0	0	0	0	0	0	0	0	0	0.045631	0	0	0	0	0	0	0	0	0	0	0	0	0	0	Bacteria
Otu000152	30	1	0	2	1	8	0	6	0	0	5	0	0	0	0	5	0	0	0	1	1	0.001558	0	0.003188	0.001452	0.011655	0	0.007208	0	0	0.007058	0	0	0	0	0.007307	0	0	0	0.001657	0.00149	Bacteria	Firmicutes	Clostridia	Clostridiales	Ruminococcaceae	Flavonifractor
Otu000391	30	0	0	1	0	0	29	0	0	0	0	0	0	0	0	0	0	0	0	0	0	0	0	0.001594	0	0	0.042687	0	0	0	0	0	0	0	0	0	0	0	0	0	0	Bacteria
Otu000749	30	1	0	4	5	3	0	5	2	1	1	1	0	1	0	0	0	0	0	0	6	0.001558	0	0.006376	0.007259	0.004371	0	0.006007	0.003487	0.001909	0.001412	0.001518	0	0.001452	0	0	0	0	0	0	0.00894	Bacteria	Bacteroidetes	Bacteroidia	Bacteroidales	Muribaculaceae
Otu000771	30	1	0	0	0	0	0	2	15	2	1	0	0	0	0	0	0	0	0	9	0	0.001558	0	0	0	0	0	0.002403	0.026155	0.003817	0.001412	0	0	0	0	0	0	0	0	0.014913	0	Bacteria	Firmicutes	Clostridia	Clostridiales	Lachnospiraceae
Otu000941	30	0	0	0	0	7	0	0	0	0	3	0	0	0	0	6	0	0	0	0	14	0	0	0	0	0.010198	0	0	0	0	0.004235	0	0	0	0	0.008768	0	0	0	0	0.02086	Bacteria	Firmicutes	Clostridia	Clostridiales	Clostridiales_vadinBB60_group
Otu001001	30	3	4	1	0	1	1	3	4	4	8	1	0	0	0	0	0	0	0	0	0	0.004675	0.006481	0.001594	0	0.001457	0.001472	0.003604	0.006975	0.007635	0.011293	0.001518	0	0	0	0	0	0	0	0	0	Bacteria	Bacteroidetes	Bacteroidia	Bacteroidales	Muribaculaceae
Otu001002	30	0	0	0	0	24	0	0	0	2	2	0	0	0	0	0	0	0	1	1	0	0	0	0	0	0.034965	0	0	0	0.003817	0.002823	0	0	0	0	0	0	0	0.001435	0.001657	0	Bacteria	Bacteroidetes	Bacteroidia	Bacteroidales	Rikenellaceae	Rikenellaceae_RC9_gut_group
Otu001010	30	1	2	5	4	3	0	4	4	7	0	0	0	0	0	0	0	0	0	0	0	0.001558	0.003241	0.007971	0.005807	0.004371	0	0.004806	0.006975	0.013361	0	0	0	0	0	0	0	0	0	0	0	Bacteria	Bacteroidetes	Bacteroidia	Bacteroidales	Prevotellaceae
Otu001071	30	2	0	2	3	1	0	1	13	2	1	0	0	0	0	0	0	0	1	2	2	0.003116	0	0.003188	0.004356	0.001457	0	0.001201	0.022667	0.003817	0.001412	0	0	0	0	0	0	0	0.001435	0.003314	0.00298	Bacteria	Firmicutes	Clostridia	Clostridiales	Lachnospiraceae
Otu001181	30	0	0	0	0	0	0	2	0	0	0	5	4	5	0	0	3	3	4	2	2	0	0	0	0	0	0	0.002403	0	0	0	0.007592	0.006642	0.00726	0	0	0.004215	0.004341	0.005738	0.003314	0.00298	Bacteria	Verrucomicrobia	Verrucomicrobiae	Verrucomicrobiales	Akkermansiaceae	Akkermansia	Akkermansia_muciniphila
Otu001187	30	2	2	5	3	1	0	2	5	8	1	0	0	0	0	0	0	0	0	1	0	0.003116	0.003241	0.007971	0.004356	0.001457	0	0.002403	0.008718	0.01527	0.001412	0	0	0	0	0	0	0	0	0.001657	0	Bacteria	Bacteroidetes	Bacteroidia	Bacteroidales
Otu001243	30	0	0	24	3	0	0	0	2	0	1	0	0	0	0	0	0	0	0	0	0	0	0	0.038259	0.004356	0	0	0	0.003487	0	0.001412	0	0	0	0	0	0	0	0	0	0	Bacteria	Firmicutes	Clostridia	Clostridiales	Lachnospiraceae	Lachnospiraceae_NK4A136_group
Otu001280	30	0	0	0	0	0	0	0	0	0	0	0	0	0	0	0	0	0	0	0	30	0	0	0	0	0	0	0	0	0	0	0	0	0	0	0	0	0	0	0	0.0447	Bacteria	Bacteroidetes	Bacteroidia	Bacteroidales	Muribaculaceae
Otu001375	30	0	0	0	0	0	0	0	0	0	30	0	0	0	0	0	0	0	0	0	0	0	0	0	0	0	0	0	0	0	0.04235	0	0	0	0	0	0	0	0	0	0	Bacteria	Firmicutes	Clostridia	Clostridiales	Lachnospiraceae	Lachnospiraceae_NK4A136_group
Otu001381	30	0	0	0	0	0	0	0	0	0	0	0	0	0	0	0	0	0	0	0	30	0	0	0	0	0	0	0	0	0	0	0	0	0	0	0	0	0	0	0	0.0447	Bacteria
Otu001392	30	0	1	0	0	0	29	0	0	0	0	0	0	0	0	0	0	0	0	0	0	0	0.00162	0	0	0	0.042687	0	0	0	0	0	0	0	0	0	0	0	0	0	0	Bacteria	Actinobacteria	Acidimicrobiia
Otu001394	30	0	0	0	0	0	28	0	0	0	0	0	0	0	0	0	0	2	0	0	0	0	0	0	0	0	0.041215	0	0	0	0	0	0	0	0	0	0	0.002894	0	0	0	Bacteria	Firmicutes	Negativicutes	Selenomonadales	Veillonellaceae	Megamonas
Otu001397	30	0	0	0	0	0	30	0	0	0	0	0	0	0	0	0	0	0	0	0	0	0	0	0	0	0	0.044159	0	0	0	0	0	0	0	0	0	0	0	0	0	0	Bacteria	Acidobacteria	Acidobacteriia	Subgroup_2
Otu001399	30	0	0	0	0	0	0	0	0	0	0	0	30	0	0	0	0	0	0	0	0	0	0	0	0	0	0	0	0	0	0	0	0.049817	0	0	0	0	0	0	0	0	Bacteria	Proteobacteria	Gammaproteobacteria	Pseudomonadales	Pseudomonadaceae	Pseudomonas	Pseudomonas_flexibilis
Otu001402	30	0	0	0	0	0	29	0	0	0	1	0	0	0	0	0	0	0	0	0	0	0	0	0	0	0	0.042687	0	0	0	0.001412	0	0	0	0	0	0	0	0	0	0	Bacteria	Chloroflexi	Ktedonobacteria	Ktedonobacterales	Ktedonobacteraceae
Otu001404	30	0	0	0	0	0	24	0	0	0	0	0	0	0	0	0	0	0	0	0	6	0	0	0	0	0	0.035327	0	0	0	0	0	0	0	0	0	0	0	0	0	0.00894	Bacteria	Proteobacteria	Alphaproteobacteria	Sphingomonadales	Sphingomonadaceae	Sphingomonas
Otu001411	30	0	0	0	0	0	30	0	0	0	0	0	0	0	0	0	0	0	0	0	0	0	0	0	0	0	0.044159	0	0	0	0	0	0	0	0	0	0	0	0	0	0	Bacteria	Actinobacteria	Thermoleophilia	Solirubrobacterales	67-14	bacterium_enrichment_culture_clone_heteroA49_4W
Otu000764	29	2	1	4	2	5	0	4	4	7	0	0	0	0	0	0	0	0	0	0	0	0.003116	0.00162	0.006376	0.002904	0.007284	0	0.004806	0.006975	0.013361	0	0	0	0	0	0	0	0	0	0	0	Bacteria	Bacteroidetes	Bacteroidia	Bacteroidales	Prevotellaceae	Alloprevotella
Otu000802	29	27	0	0	2	0	0	0	0	0	0	0	0	0	0	0	0	0	0	0	0	0.042072	0	0	0.002904	0	0	0	0	0	0	0	0	0	0	0	0	0	0	0	0	Bacteria	Actinobacteria	Acidimicrobiia	Actinomarinales	Actinomarinaceae	Candidatus_Actinomarina
Otu000967	29	0	0	0	0	1	0	0	0	0	0	0	4	0	0	0	0	11	0	9	4	0	0	0	0	0.001457	0	0	0	0	0	0	0.006642	0	0	0	0	0.015918	0	0.014913	0.00596	Bacteria	Actinobacteria	Coriobacteriia	Coriobacteriales	Eggerthellaceae
Otu001027	29	0	0	3	3	9	0	0	0	0	2	0	0	0	0	0	2	1	3	2	4	0	0	0.004782	0.004356	0.013112	0	0	0	0	0.002823	0	0	0	0	0	0.00281	0.001447	0.004304	0.003314	0.00596	Bacteria	Bacteroidetes	Bacteroidia	Bacteroidales	Muribaculaceae
Otu001083	29	0	0	1	8	6	0	1	1	2	9	0	1	0	0	0	0	0	0	0	0	0	0	0.001594	0.011615	0.008741	0	0.001201	0.001744	0.003817	0.012705	0	0.001661	0	0	0	0	0	0	0	0	Bacteria	Firmicutes	Clostridia	Clostridiales	Lachnospiraceae
Otu001111	29	8	4	0	2	2	0	1	2	3	7	0	0	0	0	0	0	0	0	0	0	0.012466	0.006481	0	0.002904	0.002914	0	0.001201	0.003487	0.005726	0.009882	0	0	0	0	0	0	0	0	0	0	Bacteria	Bacteroidetes	Bacteroidia	Bacteroidales	Muribaculaceae
Otu001150	29	0	0	4	3	11	0	0	5	5	1	0	0	0	0	0	0	0	0	0	0	0	0	0.006376	0.004356	0.016026	0	0	0.008718	0.009544	0.001412	0	0	0	0	0	0	0	0	0	0	Bacteria	Bacteroidetes	Bacteroidia	Bacteroidales	Muribaculaceae
Otu001215	29	0	1	0	0	0	0	1	0	0	0	4	0	6	0	6	4	1	5	0	1	0	0.00162	0	0	0	0	0.001201	0	0	0	0.006074	0	0.008712	0	0.008768	0.00562	0.001447	0.007173	0	0.00149	Bacteria	Verrucomicrobia	Verrucomicrobiae	Verrucomicrobiales	Akkermansiaceae	Akkermansia	Akkermansia_muciniphila
Otu001225	29	1	0	0	0	0	0	1	0	0	0	11	1	3	0	0	3	1	5	3	0	0.001558	0	0	0	0	0	0.001201	0	0	0	0.016703	0.001661	0.004356	0	0	0.004215	0.001447	0.007173	0.004971	0	Bacteria	Verrucomicrobia	Verrucomicrobiae	Verrucomicrobiales	Akkermansiaceae	Akkermansia	Akkermansia_muciniphila
Otu001232	29	18	7	0	0	1	0	0	2	0	0	0	0	1	0	0	0	0	0	0	0	0.028048	0.011342	0	0	0.001457	0	0	0.003487	0	0	0	0	0.001452	0	0	0	0	0	0	0	Bacteria	Firmicutes	Clostridia	Clostridiales	Ruminococcaceae	Harryflintia
Otu001325	29	1	2	3	1	1	0	0	3	4	8	0	0	0	0	3	0	0	3	0	0	0.001558	0.003241	0.004782	0.001452	0.001457	0	0	0.005231	0.007635	0.011293	0	0	0	0	0.004384	0	0	0.004304	0	0	Bacteria	Bacteroidetes	Bacteroidia	Bacteroidales	Muribaculaceae	Muribaculum	Parabacteroides_sp_YL27
Otu001390	29	0	0	0	0	0	29	0	0	0	0	0	0	0	0	0	0	0	0	0	0	0	0	0	0	0	0.042687	0	0	0	0	0	0	0	0	0	0	0	0	0	0	Bacteria	Actinobacteria	Actinobacteria
Otu001391	29	0	0	0	0	0	0	0	0	0	0	0	1	0	28	0	0	0	0	0	0	0	0	0	0	0	0	0	0	0	0	0	0.001661	0	0.043127	0	0	0	0	0	0	Bacteria	Actinobacteria	Actinobacteria
Otu001401	29	0	0	0	0	0	29	0	0	0	0	0	0	0	0	0	0	0	0	0	0	0	0	0	0	0	0.042687	0	0	0	0	0	0	0	0	0	0	0	0	0	0	Bacteria	Actinobacteria
Otu001413	29	0	0	0	0	0	29	0	0	0	0	0	0	0	0	0	0	0	0	0	0	0	0	0	0	0	0.042687	0	0	0	0	0	0	0	0	0	0	0	0	0	0	Bacteria	Verrucomicrobia	Verrucomicrobiae	Pedosphaerales	Pedosphaeraceae
Otu001419	29	0	0	0	0	0	0	0	0	0	0	3	0	0	0	5	1	5	14	0	1	0	0	0	0	0	0	0	0	0	0	0.004555	0	0	0	0.007307	0.001405	0.007236	0.020084	0	0.00149	Bacteria	Firmicutes	Clostridia	Clostridiales	Ruminococcaceae	Ruminiclostridium_9
Otu001422	29	0	0	0	0	0	29	0	0	0	0	0	0	0	0	0	0	0	0	0	0	0	0	0	0	0	0.042687	0	0	0	0	0	0	0	0	0	0	0	0	0	0	Bacteria
Otu001428	29	0	0	0	0	0	29	0	0	0	0	0	0	0	0	0	0	0	0	0	0	0	0	0	0	0	0.042687	0	0	0	0	0	0	0	0	0	0	0	0	0	0	Bacteria	Planctomycetes	Planctomycetacia	Gemmatales	Gemmataceae
Otu001430	29	0	0	0	0	0	0	0	0	0	0	0	1	0	6	0	0	21	1	0	0	0	0	0	0	0	0	0	0	0	0	0	0.001661	0	0.009241	0	0	0.03039	0.001435	0	0	Bacteria	Firmicutes	Bacilli	Lactobacillales	Carnobacteriaceae	Atopostipes
Otu001431	29	0	0	0	0	0	29	0	0	0	0	0	0	0	0	0	0	0	0	0	0	0	0	0	0	0	0.042687	0	0	0	0	0	0	0	0	0	0	0	0	0	0	Bacteria	Actinobacteria
Otu001432	29	0	0	0	0	0	29	0	0	0	0	0	0	0	0	0	0	0	0	0	0	0	0	0	0	0	0.042687	0	0	0	0	0	0	0	0	0	0	0	0	0	0	Bacteria	Actinobacteria	Actinobacteria	Frankiales	Acidothermaceae	Acidothermus
Otu001434	29	0	0	0	0	0	0	0	2	27	0	0	0	0	0	0	0	0	0	0	0	0	0	0	0	0	0	0	0.003487	0.051536	0	0	0	0	0	0	0	0	0	0	0	Bacteria	Firmicutes	Clostridia	Clostridiales	Lachnospiraceae
Otu001437	29	0	0	0	0	0	29	0	0	0	0	0	0	0	0	0	0	0	0	0	0	0	0	0	0	0	0.042687	0	0	0	0	0	0	0	0	0	0	0	0	0	0	Bacteria	Acidobacteria	Acidobacteriia	Solibacterales	Solibacteraceae_Subgroup_3
Otu001440	29	0	0	0	0	0	29	0	0	0	0	0	0	0	0	0	0	0	0	0	0	0	0	0	0	0	0.042687	0	0	0	0	0	0	0	0	0	0	0	0	0	0	Bacteria	Proteobacteria	Deltaproteobacteria	Oligoflexales	0319-6G20
Otu000403	28	2	0	0	0	3	0	0	0	0	12	0	4	0	0	3	1	3	0	0	0	0.003116	0	0	0	0.004371	0	0	0	0	0.01694	0	0.006642	0	0	0.004384	0.001405	0.004341	0	0	0	Bacteria	Firmicutes	Clostridia	Clostridiales	Lachnospiraceae
Otu000637	28	0	0	0	0	0	0	0	0	0	28	0	0	0	0	0	0	0	0	0	0	0	0	0	0	0	0	0	0	0	0.039526	0	0	0	0	0	0	0	0	0	0	Bacteria	Firmicutes	Clostridia	Clostridiales	Clostridiaceae_1	Candidatus_Arthromitus	Candidatus_Arthromitus_sp_SFB-mouse-Japan
Otu000783	28	0	0	0	0	0	0	0	0	0	0	1	4	0	0	0	0	21	0	2	0	0	0	0	0	0	0	0	0	0	0	0.001518	0.006642	0	0	0	0	0.03039	0	0.003314	0	Bacteria	Firmicutes	Bacilli	Lactobacillales	Lactobacillaceae	Lactobacillus
Otu000821	28	2	0	2	1	0	0	1	1	5	2	2	0	1	0	0	0	0	1	0	10	0.003116	0	0.003188	0.001452	0	0	0.001201	0.001744	0.009544	0.002823	0.003037	0	0.001452	0	0	0	0	0.001435	0	0.0149	Bacteria	Bacteroidetes	Bacteroidia	Bacteroidales	Muribaculaceae
Otu000946	28	0	0	5	3	0	0	0	0	1	4	1	0	0	0	2	1	0	0	3	8	0	0	0.007971	0.004356	0	0	0	0	0.001909	0.005647	0.001518	0	0	0	0.002923	0.001405	0	0	0.004971	0.01192	Bacteria	Bacteroidetes	Bacteroidia	Bacteroidales	Muribaculaceae
Otu000979	28	11	5	0	0	1	0	0	1	1	1	0	0	2	2	0	0	0	1	1	2	0.017141	0.008102	0	0	0.001457	0	0	0.001744	0.001909	0.001412	0	0	0.002904	0.00308	0	0	0	0.001435	0.001657	0.00298	Bacteria	Firmicutes	Clostridia	Clostridiales	Ruminococcaceae	Ruminiclostridium_9
Otu000994	28	27	0	0	0	0	0	0	0	1	0	0	0	0	0	0	0	0	0	0	0	0.042072	0	0	0	0	0	0	0	0.001909	0	0	0	0	0	0	0	0	0	0	0	Bacteria	Proteobacteria	Gammaproteobacteria	Alteromonadales	Colwelliaceae
Otu001098	28	0	0	3	8	6	0	0	0	0	2	0	0	1	0	1	2	0	1	2	2	0	0	0.004782	0.011615	0.008741	0	0	0	0	0.002823	0	0	0.001452	0	0.001461	0.00281	0	0.001435	0.003314	0.00298	Bacteria	Bacteroidetes	Bacteroidia	Bacteroidales	Muribaculaceae
Otu001256	28	14	7	0	0	0	0	0	0	5	0	0	0	1	0	0	0	0	1	0	0	0.021815	0.011342	0	0	0	0	0	0	0.009544	0	0	0	0.001452	0	0	0	0	0.001435	0	0	Bacteria	Firmicutes	Clostridia	Clostridiales	Clostridiales_vadinBB60_group	Clostridiales_bacterium_enrichment_culture_clone_06-1235251-76
Otu001303	28	3	2	1	0	0	0	0	1	9	12	0	0	0	0	0	0	0	0	0	0	0.004675	0.003241	0.001594	0	0	0	0	0.001744	0.017179	0.01694	0	0	0	0	0	0	0	0	0	0	Bacteria	Firmicutes	Clostridia	Clostridiales	Lachnospiraceae
Otu001393	28	0	0	0	0	0	1	0	0	0	0	0	0	0	0	0	0	27	0	0	0	0	0	0	0	0	0.001472	0	0	0	0	0	0	0	0	0	0	0.039073	0	0	0	Bacteria	Firmicutes	Bacilli	Bacillales	Bacillaceae	Pseudogracilibacillus	Pseudogracilibacillus_auburnensis
Otu001417	28	0	0	0	0	0	27	0	0	0	1	0	0	0	0	0	0	0	0	0	0	0	0	0	0	0	0.039743	0	0	0	0.001412	0	0	0	0	0	0	0	0	0	0	Bacteria	Firmicutes	Clostridia	Clostridiales	Lachnospiraceae
Otu001442	28	0	0	0	0	0	28	0	0	0	0	0	0	0	0	0	0	0	0	0	0	0	0	0	0	0	0.041215	0	0	0	0	0	0	0	0	0	0	0	0	0	0	Bacteria	Acidobacteria	Acidobacteriia	Solibacterales	Solibacteraceae_Subgroup_3	Bryobacter
Otu001445	28	0	0	0	0	0	28	0	0	0	0	0	0	0	0	0	0	0	0	0	0	0	0	0	0	0	0.041215	0	0	0	0	0	0	0	0	0	0	0	0	0	0	Bacteria	Planctomycetes	Planctomycetacia	Isosphaerales	Isosphaeraceae
Otu001449	28	8	13	4	0	0	0	0	0	0	3	0	0	0	0	0	0	0	0	0	0	0.012466	0.021064	0.006376	0	0	0	0	0	0	0.004235	0	0	0	0	0	0	0	0	0	0	Bacteria	Firmicutes	Clostridia	Clostridiales	Lachnospiraceae
Otu001460	28	0	0	0	0	0	0	0	0	0	0	0	0	7	0	0	0	0	20	1	0	0	0	0	0	0	0	0	0	0	0	0	0	0.010164	0	0	0	0	0.028692	0.001657	0	Bacteria	Firmicutes	Clostridia	Clostridiales	Lachnospiraceae
Otu000690	27	3	4	3	1	1	6	1	8	0	0	0	0	0	0	0	0	0	0	0	0	0.004675	0.006481	0.004782	0.001452	0.001457	0.008832	0.001201	0.013949	0	0	0	0	0	0	0	0	0	0	0	0	Bacteria	Firmicutes	Clostridia	Clostridiales	Lachnospiraceae
Otu000763	27	1	0	5	6	3	1	0	1	0	0	0	0	0	0	0	0	0	0	0	10	0.001558	0	0.007971	0.008711	0.004371	0.001472	0	0.001744	0	0	0	0	0	0	0	0	0	0	0	0.0149	Bacteria	Bacteroidetes	Bacteroidia	Bacteroidales	Muribaculaceae
Otu000921	27	0	1	1	1	1	0	0	0	5	4	0	2	0	0	0	0	9	2	0	1	0	0.00162	0.001594	0.001452	0.001457	0	0	0	0.009544	0.005647	0	0.003321	0	0	0	0	0.013024	0.002869	0	0.00149	Bacteria	Firmicutes	Clostridia	Clostridiales	Eubacteriaceae	Anaerofustis
Otu001058	27	7	3	12	2	0	0	0	0	0	2	0	0	0	0	0	0	0	1	0	0	0.010908	0.004861	0.019129	0.002904	0	0	0	0	0	0.002823	0	0	0	0	0	0	0	0.001435	0	0	Bacteria	Firmicutes	Clostridia	Clostridiales	Peptococcaceae	Peptococcus
Otu001079	27	1	0	0	0	0	0	1	0	0	0	3	0	0	0	14	1	0	7	0	0	0.001558	0	0	0	0	0	0.001201	0	0	0	0.004555	0	0	0	0.020458	0.001405	0	0.010042	0	0	Bacteria	Bacteroidetes	Bacteroidia	Bacteroidales
Otu001084	27	0	0	0	2	0	0	0	0	0	0	0	0	0	6	0	0	19	0	0	0	0	0	0	0.002904	0	0	0	0	0	0	0	0	0	0.009241	0	0	0.027496	0	0	0	Bacteria	Firmicutes	Bacilli	Lactobacillales	Lactobacillaceae	Lactobacillus	Lactobacillus_delbrueckii
Otu001102	27	11	13	0	0	1	0	1	0	0	0	0	0	0	0	0	0	0	0	0	1	0.017141	0.021064	0	0	0.001457	0	0.001201	0	0	0	0	0	0	0	0	0	0	0	0	0.00149	Bacteria	Bacteroidetes	Bacteroidia	Bacteroidales	Muribaculaceae
Otu001107	27	0	0	0	1	0	9	15	1	0	0	0	0	0	0	0	0	1	0	0	0	0	0	0	0.001452	0	0.013248	0.018021	0.001744	0	0	0	0	0	0	0	0	0.001447	0	0	0	Bacteria	Firmicutes	Erysipelotrichia	Erysipelotrichales	Erysipelotrichaceae	Dubosiella
Otu001276	27	0	1	0	0	0	0	2	0	0	0	2	2	1	0	5	7	0	3	2	2	0	0.00162	0	0	0	0	0.002403	0	0	0	0.003037	0.003321	0.001452	0	0.007307	0.009834	0	0.004304	0.003314	0.00298	Bacteria	Verrucomicrobia	Verrucomicrobiae	Verrucomicrobiales	Akkermansiaceae	Akkermansia	Akkermansia_muciniphila
Otu001310	27	1	1	0	0	0	1	1	0	0	0	6	1	4	0	5	2	0	3	2	0	0.001558	0.00162	0	0	0	0.001472	0.001201	0	0	0	0.009111	0.001661	0.005808	0	0.007307	0.00281	0	0.004304	0.003314	0	Bacteria	Verrucomicrobia	Verrucomicrobiae	Verrucomicrobiales	Akkermansiaceae	Akkermansia	Akkermansia_muciniphila
Otu001346	27	1	1	2	0	0	0	0	13	1	8	0	1	0	0	0	0	0	0	0	0	0.001558	0.00162	0.003188	0	0	0	0	0.022667	0.001909	0.011293	0	0.001661	0	0	0	0	0	0	0	0	Bacteria	Firmicutes	Clostridia	Clostridiales
Otu001372	27	1	0	0	0	2	0	0	0	0	0	0	10	0	3	0	0	10	1	0	0	0.001558	0	0	0	0.002914	0	0	0	0	0	0	0.016606	0	0.004621	0	0	0.014471	0.001435	0	0	Bacteria	Firmicutes	Erysipelotrichia	Erysipelotrichales	Erysipelotrichaceae	Turicibacter	Turicibacter_sp_LA61
Otu001451	27	0	0	0	0	0	0	0	0	0	0	0	15	0	1	0	0	11	0	0	0	0	0	0	0	0	0	0	0	0	0	0	0.024908	0	0.00154	0	0	0.015918	0	0	0	Bacteria	Firmicutes	Erysipelotrichia	Erysipelotrichales	Erysipelotrichaceae	Turicibacter	Turicibacter_sp_LA61
Otu001452	27	8	18	0	0	0	0	0	0	0	0	0	0	0	1	0	0	0	0	0	0	0.012466	0.029166	0	0	0	0	0	0	0	0	0	0	0	0.00154	0	0	0	0	0	0	Bacteria	Firmicutes	Clostridia	Clostridiales	Lachnospiraceae
Otu001468	27	0	0	0	0	0	27	0	0	0	0	0	0	0	0	0	0	0	0	0	0	0	0	0	0	0	0.039743	0	0	0	0	0	0	0	0	0	0	0	0	0	0	Bacteria
Otu001471	27	0	0	0	0	0	27	0	0	0	0	0	0	0	0	0	0	0	0	0	0	0	0	0	0	0	0.039743	0	0	0	0	0	0	0	0	0	0	0	0	0	0	Bacteria	Acidobacteria	Acidobacteriia	Acidobacteriales	Acidobacteriaceae_Subgroup_1
Otu001472	27	13	8	4	0	0	0	0	0	0	0	0	0	0	0	2	0	0	0	0	0	0.020257	0.012963	0.006376	0	0	0	0	0	0	0	0	0	0	0	0.002923	0	0	0	0	0	Bacteria	Firmicutes	Clostridia	Clostridiales	Lachnospiraceae
Otu001477	27	0	0	0	0	0	0	0	0	0	0	0	0	0	0	0	0	0	0	0	27	0	0	0	0	0	0	0	0	0	0	0	0	0	0	0	0	0	0	0	0.04023	Bacteria	Acidobacteria	Acidobacteriia	Acidobacteriales	Acidobacteriaceae_Subgroup_1
Otu001485	27	0	0	0	0	0	27	0	0	0	0	0	0	0	0	0	0	0	0	0	0	0	0	0	0	0	0.039743	0	0	0	0	0	0	0	0	0	0	0	0	0	0	Bacteria
Otu001491	27	0	0	0	1	0	0	0	0	0	0	0	0	2	0	16	6	0	2	0	0	0	0	0	0.001452	0	0	0	0	0	0	0	0	0.002904	0	0.023381	0.00843	0	0.002869	0	0	Bacteria	Bacteroidetes	Bacteroidia	Bacteroidales	Prevotellaceae
Otu001494	27	0	0	0	0	0	27	0	0	0	0	0	0	0	0	0	0	0	0	0	0	0	0	0	0	0	0.039743	0	0	0	0	0	0	0	0	0	0	0	0	0	0	Bacteria
Otu001495	27	0	0	0	0	0	27	0	0	0	0	0	0	0	0	0	0	0	0	0	0	0	0	0	0	0	0.039743	0	0	0	0	0	0	0	0	0	0	0	0	0	0	Bacteria	Actinobacteria	Actinobacteria	Frankiales	Acidothermaceae	Acidothermus
Otu001496	27	0	0	0	0	0	27	0	0	0	0	0	0	0	0	0	0	0	0	0	0	0	0	0	0	0	0.039743	0	0	0	0	0	0	0	0	0	0	0	0	0	0	Bacteria	Proteobacteria	Gammaproteobacteria	Betaproteobacteriales	SC-I-84
Otu001498	27	0	0	0	0	0	0	0	0	0	0	1	9	1	4	0	0	12	0	0	0	0	0	0	0	0	0	0	0	0	0	0.001518	0.014945	0.001452	0.006161	0	0	0.017366	0	0	0	Bacteria	Proteobacteria	Gammaproteobacteria	Betaproteobacteriales	Burkholderiaceae	Paenalcaligenes
Otu001500	27	0	0	0	0	0	27	0	0	0	0	0	0	0	0	0	0	0	0	0	0	0	0	0	0	0	0.039743	0	0	0	0	0	0	0	0	0	0	0	0	0	0	Bacteria	Proteobacteria	Gammaproteobacteria	Betaproteobacteriales	Burkholderiaceae	Burkholderia-Caballeronia-Paraburkholderia
Otu000244	26	0	1	0	0	2	1	0	6	1	8	0	1	2	1	0	1	0	0	1	1	0	0.00162	0	0	0.002914	0.001472	0	0.010462	0.001909	0.011293	0	0.001661	0.002904	0.00154	0	0.001405	0	0	0.001657	0.00149	Bacteria	Firmicutes	Clostridia	Clostridiales	Lachnospiraceae
Otu000534	26	0	0	0	0	2	1	0	4	2	17	0	0	0	0	0	0	0	0	0	0	0	0	0	0	0.002914	0.001472	0	0.006975	0.003817	0.023998	0	0	0	0	0	0	0	0	0	0	Bacteria	Bacteroidetes	Bacteroidia	Bacteroidales	Muribaculaceae
Otu000933	26	1	0	0	0	0	0	3	1	0	0	2	1	2	0	2	5	0	1	1	7	0.001558	0	0	0	0	0	0.003604	0.001744	0	0	0.003037	0.001661	0.002904	0	0.002923	0.007025	0	0.001435	0.001657	0.01043	Bacteria	Bacteroidetes	Bacteroidia	Bacteroidales	Muribaculaceae
Otu001060	26	0	1	2	1	0	4	11	1	1	0	0	0	0	0	0	0	0	0	3	2	0	0.00162	0.003188	0.001452	0	0.005888	0.013215	0.001744	0.001909	0	0	0	0	0	0	0	0	0	0.004971	0.00298	Bacteria
Otu001130	26	0	0	1	3	0	9	3	1	1	0	0	5	0	0	0	0	3	0	0	0	0	0	0.001594	0.004356	0	0.013248	0.003604	0.001744	0.001909	0	0	0.008303	0	0	0	0	0.004341	0	0	0	Bacteria	Firmicutes	Erysipelotrichia	Erysipelotrichales	Erysipelotrichaceae	Dubosiella
Otu001179	26	1	0	0	0	0	0	0	0	0	0	7	0	4	0	5	4	0	5	0	0	0.001558	0	0	0	0	0	0	0	0	0	0.010629	0	0.005808	0	0.007307	0.00562	0	0.007173	0	0	Bacteria	Bacteroidetes	Bacteroidia	Bacteroidales	Muribaculaceae
Otu001287	26	0	0	0	0	0	0	1	1	0	0	5	1	5	0	1	2	0	2	5	3	0	0	0	0	0	0	0.001201	0.001744	0	0	0.007592	0.001661	0.00726	0	0.001461	0.00281	0	0.002869	0.008285	0.00447	Bacteria	Verrucomicrobia	Verrucomicrobiae	Verrucomicrobiales	Akkermansiaceae	Akkermansia	Akkermansia_muciniphila
Otu001347	26	1	0	10	11	3	0	0	0	1	0	0	0	0	0	0	0	0	0	0	0	0.001558	0	0.015941	0.01597	0.004371	0	0	0	0.001909	0	0	0	0	0	0	0	0	0	0	0	Bacteria	Firmicutes	Clostridia	Clostridiales	Lachnospiraceae
Otu001350	26	0	1	4	1	7	1	0	9	3	0	0	0	0	0	0	0	0	0	0	0	0	0.00162	0.006376	0.001452	0.010198	0.001472	0	0.015693	0.005726	0	0	0	0	0	0	0	0	0	0	0	Bacteria	Bacteroidetes	Bacteroidia	Bacteroidales
Otu001480	26	0	0	0	0	0	0	0	0	0	0	1	0	3	0	13	3	0	6	0	0	0	0	0	0	0	0	0	0	0	0	0.001518	0	0.004356	0	0.018997	0.004215	0	0.008607	0	0	Bacteria	Bacteroidetes	Bacteroidia	Bacteroidales	Muribaculaceae
Otu001482	26	0	0	0	0	1	0	0	0	0	0	0	25	0	0	0	0	0	0	0	0	0	0	0	0	0.001457	0	0	0	0	0	0	0.041514	0	0	0	0	0	0	0	0	Bacteria	Actinobacteria	Actinobacteria	Frankiales	Geodermatophilaceae	Blastococcus
Otu001513	26	0	0	0	0	0	26	0	0	0	0	0	0	0	0	0	0	0	0	0	0	0	0	0	0	0	0.038271	0	0	0	0	0	0	0	0	0	0	0	0	0	0	Bacteria	Proteobacteria	Gammaproteobacteria	Gammaproteobacteria_Incertae_Sedis	Unknown_Family	Acidibacter
Otu001516	26	0	0	0	0	0	26	0	0	0	0	0	0	0	0	0	0	0	0	0	0	0	0	0	0	0	0.038271	0	0	0	0	0	0	0	0	0	0	0	0	0	0	Bacteria
Otu001528	26	0	0	0	0	0	0	0	0	0	0	0	0	0	26	0	0	0	0	0	0	0	0	0	0	0	0	0	0	0	0	0	0	0	0.040046	0	0	0	0	0	0	Bacteria	Actinobacteria	Actinobacteria
Otu000188	25	7	3	2	0	5	0	2	3	0	3	0	0	0	0	0	0	0	0	0	0	0.010908	0.004861	0.003188	0	0.007284	0	0.002403	0.005231	0	0.004235	0	0	0	0	0	0	0	0	0	0	Bacteria	Firmicutes	Clostridia	Clostridiales	Ruminococcaceae
Otu000710	25	2	0	0	1	0	0	0	0	1	0	0	0	0	12	0	1	8	0	0	0	0.003116	0	0	0.001452	0	0	0	0	0.001909	0	0	0	0	0.018483	0	0.001405	0.011577	0	0	0	Bacteria	Firmicutes	Bacilli	Lactobacillales	Lactobacillaceae	Lactobacillus	Lactobacillus_murinus
Otu000923	25	4	4	2	1	5	0	3	1	5	0	0	0	0	0	0	0	0	0	0	0	0.006233	0.006481	0.003188	0.001452	0.007284	0	0.003604	0.001744	0.009544	0	0	0	0	0	0	0	0	0	0	0	Bacteria	Bacteroidetes	Bacteroidia	Bacteroidales	Prevotellaceae
Otu001118	25	0	0	16	2	6	0	1	0	0	0	0	0	0	0	0	0	0	0	0	0	0	0	0.025506	0.002904	0.008741	0	0.001201	0	0	0	0	0	0	0	0	0	0	0	0	0	Bacteria	Bacteroidetes	Bacteroidia	Bacteroidales	Muribaculaceae
Otu001124	25	0	0	0	0	0	0	0	0	1	0	5	0	4	0	5	5	0	5	0	0	0	0	0	0	0	0	0	0	0.001909	0	0.007592	0	0.005808	0	0.007307	0.007025	0	0.007173	0	0	Bacteria	Bacteroidetes	Bacteroidia	Bacteroidales	Muribaculaceae
Otu001351	25	0	0	1	0	0	0	1	1	0	0	5	1	5	0	3	3	1	2	0	2	0	0	0.001594	0	0	0	0.001201	0.001744	0	0	0.007592	0.001661	0.00726	0	0.004384	0.004215	0.001447	0.002869	0	0.00298	Bacteria	Verrucomicrobia	Verrucomicrobiae	Verrucomicrobiales	Akkermansiaceae	Akkermansia	Akkermansia_muciniphila
Otu001363	25	2	1	6	7	0	0	1	2	2	2	0	0	1	0	0	0	0	0	1	0	0.003116	0.00162	0.009565	0.010163	0	0	0.001201	0.003487	0.003817	0.002823	0	0	0.001452	0	0	0	0	0	0.001657	0	Bacteria	Bacteroidetes	Bacteroidia	Bacteroidales	Muribaculaceae
Otu001369	25	0	1	1	0	0	0	0	0	0	0	4	3	6	0	1	3	1	3	1	1	0	0.00162	0.001594	0	0	0	0	0	0	0	0.006074	0.004982	0.008712	0	0.001461	0.004215	0.001447	0.004304	0.001657	0.00149	Bacteria	Verrucomicrobia	Verrucomicrobiae	Verrucomicrobiales	Akkermansiaceae	Akkermansia	Akkermansia_muciniphila
Otu001465	25	0	0	0	0	0	25	0	0	0	0	0	0	0	0	0	0	0	0	0	0	0	0	0	0	0	0.036799	0	0	0	0	0	0	0	0	0	0	0	0	0	0	Bacteria	Firmicutes	Bacilli	Bacillales	Paenibacillaceae	Cohnella
Otu001502	25	0	0	0	0	0	0	0	0	0	0	0	4	0	0	0	0	21	0	0	0	0	0	0	0	0	0	0	0	0	0	0	0.006642	0	0	0	0	0.03039	0	0	0	Bacteria	Firmicutes	Bacilli	Bacillales	Bacillaceae
Otu001526	25	0	0	0	0	0	0	0	0	0	0	0	0	1	24	0	0	0	0	0	0	0	0	0	0	0	0	0	0	0	0	0	0	0.001452	0.036966	0	0	0	0	0	0	Bacteria	Proteobacteria	Alphaproteobacteria	Rhizobiales	Xanthobacteraceae
Otu001531	25	0	0	0	0	0	25	0	0	0	0	0	0	0	0	0	0	0	0	0	0	0	0	0	0	0	0.036799	0	0	0	0	0	0	0	0	0	0	0	0	0	0	Bacteria	Actinobacteria	Acidimicrobiia
Otu001533	25	0	0	0	0	1	1	0	0	0	0	0	7	0	12	0	0	4	0	0	0	0	0	0	0	0.001457	0.001472	0	0	0	0	0	0.011624	0	0.018483	0	0	0.005789	0	0	0	Bacteria	Firmicutes	Bacilli	Bacillales	Planococcaceae	Sporosarcina
Otu001537	25	0	0	0	0	0	25	0	0	0	0	0	0	0	0	0	0	0	0	0	0	0	0	0	0	0	0.036799	0	0	0	0	0	0	0	0	0	0	0	0	0	0	Bacteria	Proteobacteria	Gammaproteobacteria	Gammaproteobacteria_Incertae_Sedis	Unknown_Family	Acidibacter
Otu001539	25	0	0	0	0	0	25	0	0	0	0	0	0	0	0	0	0	0	0	0	0	0	0	0	0	0	0.036799	0	0	0	0	0	0	0	0	0	0	0	0	0	0	Bacteria	Bacteroidetes	Bacteroidia	Bacteroidales	Prevotellaceae	Prevotella	Chlamydia_trachomatis
Otu001554	25	0	0	0	0	0	25	0	0	0	0	0	0	0	0	0	0	0	0	0	0	0	0	0	0	0	0.036799	0	0	0	0	0	0	0	0	0	0	0	0	0	0	Bacteria	Proteobacteria	Gammaproteobacteria	Steroidobacterales	Steroidobacteraceae
Otu001559	25	0	0	0	0	0	25	0	0	0	0	0	0	0	0	0	0	0	0	0	0	0	0	0	0	0	0.036799	0	0	0	0	0	0	0	0	0	0	0	0	0	0	Bacteria	Acidobacteria
Otu000957	24	1	0	3	5	0	0	2	5	0	0	0	0	0	0	3	0	0	0	1	4	0.001558	0	0.004782	0.007259	0	0	0.002403	0.008718	0	0	0	0	0	0	0.004384	0	0	0	0.001657	0.00596	Bacteria	Bacteroidetes	Bacteroidia	Bacteroidales	Muribaculaceae
Otu000974	24	2	0	3	2	16	0	0	0	0	0	0	0	0	0	1	0	0	0	0	0	0.003116	0	0.004782	0.002904	0.02331	0	0	0	0	0	0	0	0	0	0.001461	0	0	0	0	0	Bacteria	Bacteroidetes	Bacteroidia	Bacteroidales	Muribaculaceae
Otu000976	24	0	0	4	1	1	0	1	0	2	1	0	0	3	0	1	0	0	8	2	0	0	0	0.006376	0.001452	0.001457	0	0.001201	0	0.003817	0.001412	0	0	0.004356	0	0.001461	0	0	0.011477	0.003314	0	Bacteria	Bacteroidetes	Bacteroidia	Bacteroidales	Muribaculaceae
Otu001008	24	0	0	4	2	1	0	0	13	1	1	0	0	1	0	0	0	0	0	1	0	0	0	0.006376	0.002904	0.001457	0	0	0.022667	0.001909	0.001412	0	0	0.001452	0	0	0	0	0	0.001657	0	Bacteria	Bacteroidetes	Bacteroidia	Bacteroidales	Muribaculaceae
Otu001120	24	0	1	4	2	12	0	0	0	0	3	1	0	0	0	0	0	0	0	1	0	0	0.00162	0.006376	0.002904	0.017483	0	0	0	0	0.004235	0.001518	0	0	0	0	0	0	0	0.001657	0	Bacteria	Bacteroidetes	Bacteroidia	Bacteroidales	Muribaculaceae
Otu001145	24	2	1	4	3	0	1	1	3	3	1	0	4	0	0	0	0	0	0	0	1	0.003116	0.00162	0.006376	0.004356	0	0.001472	0.001201	0.005231	0.005726	0.001412	0	0.006642	0	0	0	0	0	0	0	0.00149	Bacteria	Firmicutes	Clostridia	Clostridiales	Lachnospiraceae
Otu001178	24	1	0	4	5	0	0	4	5	1	0	0	0	0	0	0	0	0	1	1	2	0.001558	0	0.006376	0.007259	0	0	0.004806	0.008718	0.001909	0	0	0	0	0	0	0	0	0.001435	0.001657	0.00298	Bacteria	Bacteroidetes	Bacteroidia	Bacteroidales	Muribaculaceae
Otu001180	24	1	0	0	2	0	0	0	0	0	0	0	0	6	0	8	2	0	5	0	0	0.001558	0	0	0.002904	0	0	0	0	0	0	0	0	0.008712	0	0.01169	0.00281	0	0.007173	0	0	Bacteria	Bacteroidetes	Bacteroidia	Bacteroidales	Muribaculaceae
Otu001274	24	1	1	2	0	7	0	0	4	3	0	0	0	0	0	0	0	1	2	2	1	0.001558	0.00162	0.003188	0	0.010198	0	0	0.006975	0.005726	0	0	0	0	0	0	0	0.001447	0.002869	0.003314	0.00149	Bacteria	Firmicutes	Clostridia	Clostridiales	Lachnospiraceae	GCA-900066575
Otu001364	24	0	0	0	0	0	0	2	0	0	0	3	3	3	0	1	4	1	3	2	2	0	0	0	0	0	0	0.002403	0	0	0	0.004555	0.004982	0.004356	0	0.001461	0.00562	0.001447	0.004304	0.003314	0.00298	Bacteria	Verrucomicrobia	Verrucomicrobiae	Verrucomicrobiales	Akkermansiaceae	Akkermansia	Akkermansia_muciniphila
Otu001478	24	0	0	0	1	0	0	0	0	6	12	1	0	2	0	1	1	0	0	0	0	0	0	0	0.001452	0	0	0	0	0.011452	0.01694	0.001518	0	0.002904	0	0.001461	0.001405	0	0	0	0	Bacteria
Otu001504	24	0	0	0	0	0	24	0	0	0	0	0	0	0	0	0	0	0	0	0	0	0	0	0	0	0	0.035327	0	0	0	0	0	0	0	0	0	0	0	0	0	0	Bacteria	Acidobacteria	Acidobacteriia	Solibacterales	Solibacteraceae_Subgroup_3	Candidatus_Solibacter
Otu001505	24	0	0	0	0	0	24	0	0	0	0	0	0	0	0	0	0	0	0	0	0	0	0	0	0	0	0.035327	0	0	0	0	0	0	0	0	0	0	0	0	0	0	Bacteria	Proteobacteria	Alphaproteobacteria	Rhizobiales	Methyloligellaceae
Otu001545	24	0	0	0	0	0	24	0	0	0	0	0	0	0	0	0	0	0	0	0	0	0	0	0	0	0	0.035327	0	0	0	0	0	0	0	0	0	0	0	0	0	0	Bacteria	Firmicutes	Negativicutes	Selenomonadales	Veillonellaceae	Dialister
Otu001564	24	2	1	8	1	0	0	0	0	0	0	3	0	0	0	5	0	0	0	1	3	0.003116	0.00162	0.012753	0.001452	0	0	0	0	0	0	0.004555	0	0	0	0.007307	0	0	0	0.001657	0.00447	Bacteria	Firmicutes	Clostridia	Clostridiales	Ruminococcaceae
Otu001566	24	0	0	0	0	0	0	0	0	0	0	0	0	0	0	0	0	0	0	0	24	0	0	0	0	0	0	0	0	0	0	0	0	0	0	0	0	0	0	0	0.03576	Bacteria	Proteobacteria	Gammaproteobacteria	Enterobacteriales	Enterobacteriaceae
Otu001567	24	0	0	0	0	1	23	0	0	0	0	0	0	0	0	0	0	0	0	0	0	0	0	0	0	0.001457	0.033855	0	0	0	0	0	0	0	0	0	0	0	0	0	0	Bacteria	Firmicutes	Bacilli	Bacillales	Family_XI	Gemella
Otu001568	24	0	0	1	1	0	0	0	0	0	0	0	0	0	20	0	0	2	0	0	0	0	0	0.001594	0.001452	0	0	0	0	0	0	0	0	0	0.030805	0	0	0.002894	0	0	0	Bacteria	Firmicutes	Clostridia	Clostridiales	Peptostreptococcaceae	Romboutsia
Otu001572	24	0	0	0	0	0	0	0	0	0	0	0	24	0	0	0	0	0	0	0	0	0	0	0	0	0	0	0	0	0	0	0	0.039853	0	0	0	0	0	0	0	0	Bacteria	Acidobacteria	Subgroup_6
Otu001578	24	0	0	0	0	0	24	0	0	0	0	0	0	0	0	0	0	0	0	0	0	0	0	0	0	0	0.035327	0	0	0	0	0	0	0	0	0	0	0	0	0	0	Bacteria	Proteobacteria	Gammaproteobacteria	Xanthomonadales	Rhodanobacteraceae	Dyella
Otu001580	24	0	0	0	0	0	24	0	0	0	0	0	0	0	0	0	0	0	0	0	0	0	0	0	0	0	0.035327	0	0	0	0	0	0	0	0	0	0	0	0	0	0	Bacteria
Otu001581	24	0	0	0	0	0	1	0	0	0	0	0	23	0	0	0	0	0	0	0	0	0	0	0	0	0	0.001472	0	0	0	0	0	0.038193	0	0	0	0	0	0	0	0	Bacteria	Proteobacteria	Gammaproteobacteria	Methylococcales	Methylococcaceae
Otu001586	24	0	0	0	0	0	24	0	0	0	0	0	0	0	0	0	0	0	0	0	0	0	0	0	0	0	0.035327	0	0	0	0	0	0	0	0	0	0	0	0	0	0	Bacteria	Actinobacteria	Acidimicrobiia
Otu001587	24	0	0	0	0	0	0	0	0	0	0	0	0	0	0	0	0	0	0	0	24	0	0	0	0	0	0	0	0	0	0	0	0	0	0	0	0	0	0	0	0.03576	Bacteria
Otu001588	24	0	0	0	0	0	23	0	0	0	0	0	0	0	0	0	0	0	1	0	0	0	0	0	0	0	0.033855	0	0	0	0	0	0	0	0	0	0	0	0.001435	0	0	Bacteria	Actinobacteria	Acidimicrobiia
Otu000496	23	7	0	0	5	0	0	0	0	1	0	0	9	0	1	0	0	0	0	0	0	0.010908	0	0	0.007259	0	0	0	0	0.001909	0	0	0.014945	0	0.00154	0	0	0	0	0	0	Bacteria	Proteobacteria	Gammaproteobacteria	Alteromonadales	Alteromonadaceae	Alteromonas
Otu000548	23	1	0	0	1	0	0	2	0	0	0	0	17	0	0	0	0	2	0	0	0	0.001558	0	0	0.001452	0	0	0.002403	0	0	0	0	0.028229	0	0	0	0	0.002894	0	0	0	Bacteria	Proteobacteria	Gammaproteobacteria	Oceanospirillales	Halomonadaceae	Halomonas
Otu001073	23	0	0	0	0	0	0	0	1	0	0	3	0	2	0	3	3	0	7	0	4	0	0	0	0	0	0	0	0.001744	0	0	0.004555	0	0.002904	0	0.004384	0.004215	0	0.010042	0	0.00596	Bacteria	Firmicutes	Clostridia	Clostridiales	Christensenellaceae	Christensenellaceae_R-7_group
Otu001110	23	0	0	0	0	1	0	0	0	0	0	4	0	3	0	5	3	0	1	6	0	0	0	0	0	0.001457	0	0	0	0	0	0.006074	0	0.004356	0	0.007307	0.004215	0	0.001435	0.009942	0	Bacteria	Bacteroidetes	Bacteroidia	Bacteroidales	Muribaculaceae
Otu001135	23	8	3	1	1	1	3	1	0	0	5	0	0	0	0	0	0	0	0	0	0	0.012466	0.004861	0.001594	0.001452	0.001457	0.004416	0.001201	0	0	0.007058	0	0	0	0	0	0	0	0	0	0	Bacteria	Bacteroidetes	Bacteroidia	Bacteroidales	Muribaculaceae
Otu001172	23	1	1	1	0	0	1	0	0	0	0	3	0	2	0	3	1	0	5	5	0	0.001558	0.00162	0.001594	0	0	0.001472	0	0	0	0	0.004555	0	0.002904	0	0.004384	0.001405	0	0.007173	0.008285	0	Bacteria	Bacteroidetes	Bacteroidia	Bacteroidales	Muribaculaceae
Otu001186	23	2	1	0	0	0	1	2	0	0	0	0	2	5	0	2	0	1	2	0	5	0.003116	0.00162	0	0	0	0.001472	0.002403	0	0	0	0	0.003321	0.00726	0	0.002923	0	0.001447	0.002869	0	0.00745	Bacteria	Bacteroidetes	Bacteroidia	Bacteroidales	Muribaculaceae
Otu001258	23	1	2	0	0	0	0	1	7	11	1	0	0	0	0	0	0	0	0	0	0	0.001558	0.003241	0	0	0	0	0.001201	0.012206	0.020996	0.001412	0	0	0	0	0	0	0	0	0	0	Bacteria	Bacteroidetes	Bacteroidia	Bacteroidales
Otu001311	23	6	1	1	0	6	2	2	0	0	3	0	0	0	0	0	0	0	0	1	1	0.009349	0.00162	0.001594	0	0.008741	0.002944	0.002403	0	0	0.004235	0	0	0	0	0	0	0	0	0.001657	0.00149	Bacteria	Bacteroidetes	Bacteroidia	Bacteroidales	Muribaculaceae
Otu001398	23	0	0	1	0	0	0	1	0	0	0	4	1	1	0	4	3	0	5	2	1	0	0	0.001594	0	0	0	0.001201	0	0	0	0.006074	0.001661	0.001452	0	0.005845	0.004215	0	0.007173	0.003314	0.00149	Bacteria	Verrucomicrobia	Verrucomicrobiae	Verrucomicrobiales	Akkermansiaceae	Akkermansia	Akkermansia_muciniphila
Otu001447	23	7	5	2	0	0	0	0	2	0	7	0	0	0	0	0	0	0	0	0	0	0.010908	0.008102	0.003188	0	0	0	0	0.003487	0	0.009882	0	0	0	0	0	0	0	0	0	0	Bacteria	Firmicutes	Clostridia	Clostridiales
Otu001538	23	0	0	0	0	0	0	0	0	0	0	0	0	0	16	0	0	7	0	0	0	0	0	0	0	0	0	0	0	0	0	0	0	0	0.024644	0	0	0.01013	0	0	0	Bacteria	Firmicutes	Clostridia	Clostridiales	Family_XI	Tissierella
Otu001540	23	0	0	2	0	0	0	0	3	3	14	0	0	0	0	0	0	0	1	0	0	0	0	0.003188	0	0	0	0	0.005231	0.005726	0.019763	0	0	0	0	0	0	0	0.001435	0	0	Bacteria	Firmicutes	Clostridia	Clostridiales
Otu001560	23	0	0	1	0	0	22	0	0	0	0	0	0	0	0	0	0	0	0	0	0	0	0	0.001594	0	0	0.032383	0	0	0	0	0	0	0	0	0	0	0	0	0	0	Bacteria	Chloroflexi	Ktedonobacteria	Ktedonobacterales	JG30-KF-AS9
Otu001583	23	0	0	0	0	0	23	0	0	0	0	0	0	0	0	0	0	0	0	0	0	0	0	0	0	0	0.033855	0	0	0	0	0	0	0	0	0	0	0	0	0	0	Bacteria	Firmicutes	Bacilli	Lactobacillales	Leuconostocaceae	Weissella	Weissella_paramesenteroides
Otu001597	23	0	0	0	0	0	23	0	0	0	0	0	0	0	0	0	0	0	0	0	0	0	0	0	0	0	0.033855	0	0	0	0	0	0	0	0	0	0	0	0	0	0	Bacteria	Actinobacteria	Actinobacteria
Otu001599	23	0	0	0	0	0	0	0	0	0	0	0	23	0	0	0	0	0	0	0	0	0	0	0	0	0	0	0	0	0	0	0	0.038193	0	0	0	0	0	0	0	0	Bacteria	Proteobacteria	Gammaproteobacteria	Betaproteobacteriales	Burkholderiaceae
Otu001603	23	0	0	0	0	0	23	0	0	0	0	0	0	0	0	0	0	0	0	0	0	0	0	0	0	0	0.033855	0	0	0	0	0	0	0	0	0	0	0	0	0	0	Bacteria	Proteobacteria	Gammaproteobacteria	Betaproteobacteriales	Burkholderiaceae
Otu001604	23	0	0	0	0	0	0	0	0	0	0	0	0	1	0	1	0	18	3	0	0	0	0	0	0	0	0	0	0	0	0	0	0	0.001452	0	0.001461	0	0.026048	0.004304	0	0	Bacteria	Actinobacteria	Coriobacteriia	Coriobacteriales	Eggerthellaceae
Otu001608	23	0	0	0	0	0	0	0	0	0	0	0	10	2	0	0	0	11	0	0	0	0	0	0	0	0	0	0	0	0	0	0	0.016606	0.002904	0	0	0	0.015918	0	0	0	Bacteria	Proteobacteria	Gammaproteobacteria	Betaproteobacteriales	Burkholderiaceae	Paenalcaligenes
Otu001617	23	0	0	0	0	0	0	0	0	0	0	0	23	0	0	0	0	0	0	0	0	0	0	0	0	0	0	0	0	0	0	0	0.038193	0	0	0	0	0	0	0	0	Bacteria	Actinobacteria	Actinobacteria	Propionibacteriales	Nocardioidaceae	Nocardioides
Otu001619	23	0	0	0	0	0	23	0	0	0	0	0	0	0	0	0	0	0	0	0	0	0	0	0	0	0	0.033855	0	0	0	0	0	0	0	0	0	0	0	0	0	0	Bacteria
Otu000311	22	0	0	0	0	2	4	7	0	0	1	0	3	0	0	0	0	3	0	0	2	0	0	0	0	0.002914	0.005888	0.00841	0	0	0.001412	0	0.004982	0	0	0	0	0.004341	0	0	0.00298	Bacteria	Firmicutes	Bacilli	Lactobacillales	Lactobacillaceae	Lactobacillus
Otu000707	22	0	0	1	1	1	0	0	0	0	0	0	0	0	16	0	0	3	0	0	0	0	0	0.001594	0.001452	0.001457	0	0	0	0	0	0	0	0	0.024644	0	0	0.004341	0	0	0	Bacteria	Firmicutes	Bacilli	Lactobacillales	Lactobacillaceae	Lactobacillus	Lactobacillus_murinus
Otu000838	22	4	1	0	0	0	0	3	0	0	1	0	0	0	0	0	0	0	0	13	0	0.006233	0.00162	0	0	0	0	0.003604	0	0	0.001412	0	0	0	0	0	0	0	0	0.021541	0	Bacteria	Bacteroidetes	Bacteroidia	Bacteroidales	Muribaculaceae
Otu000839	22	0	0	0	0	0	1	1	0	0	0	0	6	0	1	0	0	12	0	0	1	0	0	0	0	0	0.001472	0.001201	0	0	0	0	0.009963	0	0.00154	0	0	0.017366	0	0	0.00149	Bacteria	Firmicutes	Bacilli	Lactobacillales	Lactobacillaceae	Lactobacillus
Otu000977	22	0	0	0	1	0	0	3	1	0	0	0	0	1	0	3	0	0	1	11	1	0	0	0	0.001452	0	0	0.003604	0.001744	0	0	0	0	0.001452	0	0.004384	0	0	0.001435	0.018227	0.00149	Bacteria	Bacteroidetes	Bacteroidia	Bacteroidales	Muribaculaceae
Otu001014	22	4	3	1	0	6	0	3	1	3	1	0	0	0	0	0	0	0	0	0	0	0.006233	0.004861	0.001594	0	0.008741	0	0.003604	0.001744	0.005726	0.001412	0	0	0	0	0	0	0	0	0	0	Bacteria	Bacteroidetes	Bacteroidia	Bacteroidales	Prevotellaceae
Otu001055	22	0	0	0	1	0	5	8	0	0	0	0	7	0	0	0	0	1	0	0	0	0	0	0	0.001452	0	0.00736	0.009611	0	0	0	0	0.011624	0	0	0	0	0.001447	0	0	0	Bacteria	Firmicutes	Erysipelotrichia	Erysipelotrichales	Erysipelotrichaceae	Dubosiella
Otu001108	22	1	1	2	2	1	0	2	1	0	1	1	0	0	0	2	0	0	1	5	2	0.001558	0.00162	0.003188	0.002904	0.001457	0	0.002403	0.001744	0	0.001412	0.001518	0	0	0	0.002923	0	0	0.001435	0.008285	0.00298	Bacteria	Bacteroidetes	Bacteroidia	Bacteroidales	Muribaculaceae
Otu001147	22	1	1	0	3	2	0	6	5	1	0	0	0	0	0	0	0	0	1	0	2	0.001558	0.00162	0	0.004356	0.002914	0	0.007208	0.008718	0.001909	0	0	0	0	0	0	0	0	0.001435	0	0.00298	Bacteria	Bacteroidetes	Bacteroidia	Bacteroidales	Muribaculaceae
Otu001283	22	0	0	1	2	0	14	1	0	0	0	0	2	0	0	0	0	1	0	1	0	0	0	0.001594	0.002904	0	0.020607	0.001201	0	0	0	0	0.003321	0	0	0	0	0.001447	0	0.001657	0	Bacteria	Firmicutes	Erysipelotrichia	Erysipelotrichales	Erysipelotrichaceae	Dubosiella
Otu001299	22	0	0	0	0	0	0	0	0	0	0	0	22	0	0	0	0	0	0	0	0	0	0	0	0	0	0	0	0	0	0	0	0.036532	0	0	0	0	0	0	0	0	Bacteria	Bacteroidetes	Rhodothermia	Balneolales	Balneolaceae	Balneola
Otu001312	22	0	0	0	0	0	1	0	1	0	0	3	0	0	0	7	1	0	5	3	1	0	0	0	0	0	0.001472	0	0.001744	0	0	0.004555	0	0	0	0.010229	0.001405	0	0.007173	0.004971	0.00149	Bacteria	Bacteroidetes	Bacteroidia	Bacteroidales	Muribaculaceae
Otu001332	22	5	4	0	0	2	0	0	1	7	2	0	0	0	0	0	1	0	0	0	0	0.007791	0.006481	0	0	0.002914	0	0	0.001744	0.013361	0.002823	0	0	0	0	0	0.001405	0	0	0	0	Bacteria	Bacteroidetes	Bacteroidia	Bacteroidales
Otu001418	22	0	0	0	0	0	1	1	0	0	0	3	3	2	0	1	2	1	6	1	1	0	0	0	0	0	0.001472	0.001201	0	0	0	0.004555	0.004982	0.002904	0	0.001461	0.00281	0.001447	0.008607	0.001657	0.00149	Bacteria	Verrucomicrobia	Verrucomicrobiae	Verrucomicrobiales	Akkermansiaceae	Akkermansia	Akkermansia_muciniphila
Otu001484	22	0	1	0	0	0	0	0	0	0	0	5	3	3	0	2	1	1	2	2	2	0	0.00162	0	0	0	0	0	0	0	0	0.007592	0.004982	0.004356	0	0.002923	0.001405	0.001447	0.002869	0.003314	0.00298	Bacteria	Verrucomicrobia	Verrucomicrobiae	Verrucomicrobiales	Akkermansiaceae	Akkermansia	Akkermansia_muciniphila
Otu001488	22	1	0	0	0	1	0	1	2	12	5	0	0	0	0	0	0	0	0	0	0	0.001558	0	0	0	0.001457	0	0.001201	0.003487	0.022905	0.007058	0	0	0	0	0	0	0	0	0	0	Bacteria	Bacteroidetes	Bacteroidia	Bacteroidales	Muribaculaceae
Otu001492	22	4	2	0	0	1	0	0	2	6	7	0	0	0	0	0	0	0	0	0	0	0.006233	0.003241	0	0	0.001457	0	0	0.003487	0.011452	0.009882	0	0	0	0	0	0	0	0	0	0	Bacteria	Bacteroidetes	Bacteroidia	Bacteroidales	Muribaculaceae
Otu001525	22	4	1	1	1	1	0	2	3	9	0	0	0	0	0	0	0	0	0	0	0	0.006233	0.00162	0.001594	0.001452	0.001457	0	0.002403	0.005231	0.017179	0	0	0	0	0	0	0	0	0	0	0	Bacteria	Firmicutes	Clostridia	Clostridiales	Lachnospiraceae
Otu001557	22	0	0	0	0	0	22	0	0	0	0	0	0	0	0	0	0	0	0	0	0	0	0	0	0	0	0.032383	0	0	0	0	0	0	0	0	0	0	0	0	0	0	Bacteria	Verrucomicrobia	Verrucomicrobiae	Chthoniobacterales	Xiphinematobacteraceae	Candidatus_Xiphinematobacter
Otu001571	22	0	0	0	0	0	21	0	0	0	1	0	0	0	0	0	0	0	0	0	0	0	0	0	0	0	0.030911	0	0	0	0.001412	0	0	0	0	0	0	0	0	0	0	Bacteria	Chloroflexi	Ktedonobacteria	Ktedonobacterales	JG30-KF-AS9
Otu001593	22	0	0	0	1	3	0	0	0	0	0	0	5	0	1	0	0	12	0	0	0	0	0	0	0.001452	0.004371	0	0	0	0	0	0	0.008303	0	0.00154	0	0	0.017366	0	0	0	Bacteria	Firmicutes	Erysipelotrichia	Erysipelotrichales	Erysipelotrichaceae	Turicibacter	Turicibacter_sp_LA61
Otu001600	22	0	0	0	0	0	22	0	0	0	0	0	0	0	0	0	0	0	0	0	0	0	0	0	0	0	0.032383	0	0	0	0	0	0	0	0	0	0	0	0	0	0	Bacteria
Otu001622	22	0	0	0	0	0	0	0	0	0	0	0	0	0	0	0	0	0	0	0	22	0	0	0	0	0	0	0	0	0	0	0	0	0	0	0	0	0	0	0	0.03278	Bacteria	Proteobacteria	Gammaproteobacteria
Otu001623	22	0	0	0	0	0	0	0	0	0	0	0	0	0	17	0	0	4	1	0	0	0	0	0	0	0	0	0	0	0	0	0	0	0	0.026184	0	0	0.005789	0.001435	0	0	Bacteria	Firmicutes	Bacilli	Lactobacillales	Carnobacteriaceae	Atopostipes
Otu001630	22	0	0	0	0	0	21	0	0	0	0	0	0	0	0	1	0	0	0	0	0	0	0	0	0	0	0.030911	0	0	0	0	0	0	0	0	0.001461	0	0	0	0	0	Bacteria	Planctomycetes	Planctomycetacia	Isosphaerales	Isosphaeraceae
Otu001631	22	0	0	0	0	0	22	0	0	0	0	0	0	0	0	0	0	0	0	0	0	0	0	0	0	0	0.032383	0	0	0	0	0	0	0	0	0	0	0	0	0	0	Bacteria	Chloroflexi	Ktedonobacteria	Ktedonobacterales	JG30-KF-AS9
Otu001634	22	4	5	0	1	0	0	0	0	0	0	0	0	0	0	0	0	0	0	2	10	0.006233	0.008102	0	0.001452	0	0	0	0	0	0	0	0	0	0	0	0	0	0	0.003314	0.0149	Bacteria	Firmicutes	Clostridia	Clostridiales	Lachnospiraceae
Otu001639	22	0	0	0	1	0	21	0	0	0	0	0	0	0	0	0	0	0	0	0	0	0	0	0	0.001452	0	0.030911	0	0	0	0	0	0	0	0	0	0	0	0	0	0	Bacteria	Chloroflexi	Ktedonobacteria	Ktedonobacterales	JG30-KF-AS9
Otu001640	22	0	0	0	0	0	22	0	0	0	0	0	0	0	0	0	0	0	0	0	0	0	0	0	0	0	0.032383	0	0	0	0	0	0	0	0	0	0	0	0	0	0	Bacteria
Otu001647	22	0	0	0	0	0	22	0	0	0	0	0	0	0	0	0	0	0	0	0	0	0	0	0	0	0	0.032383	0	0	0	0	0	0	0	0	0	0	0	0	0	0	Bacteria	Proteobacteria	Gammaproteobacteria	Gammaproteobacteria_Incertae_Sedis	Unknown_Family	Acidibacter
Otu001648	22	0	0	0	1	0	0	0	0	0	0	0	21	0	0	0	0	0	0	0	0	0	0	0	0.001452	0	0	0	0	0	0	0	0.034872	0	0	0	0	0	0	0	0	Bacteria	Actinobacteria	Acidimicrobiia	Microtrichales	Ilumatobacteraceae
Otu001650	22	0	0	0	0	0	22	0	0	0	0	0	0	0	0	0	0	0	0	0	0	0	0	0	0	0	0.032383	0	0	0	0	0	0	0	0	0	0	0	0	0	0	Bacteria	Proteobacteria	Gammaproteobacteria	Betaproteobacteriales	Burkholderiaceae	Burkholderia-Caballeronia-Paraburkholderia
Otu001653	22	0	0	0	0	0	0	0	0	0	0	0	0	0	0	0	0	0	0	0	22	0	0	0	0	0	0	0	0	0	0	0	0	0	0	0	0	0	0	0	0.03278	Bacteria	Planctomycetes	Planctomycetacia	Pirellulales	Pirellulaceae
Otu000681	21	0	0	0	3	0	0	0	0	0	0	0	4	0	11	0	0	3	0	0	0	0	0	0	0.004356	0	0	0	0	0	0	0	0.006642	0	0.016943	0	0	0.004341	0	0	0	Bacteria	Firmicutes	Bacilli	Lactobacillales	Lactobacillaceae	Lactobacillus	Lactobacillus_murinus
Otu000716	21	0	0	0	0	0	2	2	0	0	0	0	1	0	1	0	0	15	0	0	0	0	0	0	0	0	0.002944	0.002403	0	0	0	0	0.001661	0	0.00154	0	0	0.021707	0	0	0	Bacteria	Firmicutes	Bacilli	Bacillales	Paenibacillaceae	Brevibacillus	Brevibacillus_laterosporus
Otu000807	21	1	0	3	2	1	0	4	0	1	0	1	0	2	0	3	1	0	0	2	0	0.001558	0	0.004782	0.002904	0.001457	0	0.004806	0	0.001909	0	0.001518	0	0.002904	0	0.004384	0.001405	0	0	0.003314	0	Bacteria	Bacteroidetes	Bacteroidia	Bacteroidales	Muribaculaceae
Otu001101	21	1	1	0	0	1	2	3	0	0	9	0	0	0	0	0	0	0	1	3	0	0.001558	0.00162	0	0	0.001457	0.002944	0.003604	0	0	0.012705	0	0	0	0	0	0	0	0.001435	0.004971	0	Bacteria	Bacteroidetes	Bacteroidia	Bacteroidales	Muribaculaceae
Otu001149	21	0	0	3	3	0	0	6	3	1	0	1	0	0	0	0	0	0	0	2	2	0	0	0.004782	0.004356	0	0	0.007208	0.005231	0.001909	0	0.001518	0	0	0	0	0	0	0	0.003314	0.00298	Bacteria	Bacteroidetes	Bacteroidia	Bacteroidales	Muribaculaceae
Otu001279	21	1	1	2	1	0	0	0	0	0	4	0	0	2	0	1	0	0	4	5	0	0.001558	0.00162	0.003188	0.001452	0	0	0	0	0	0.005647	0	0	0.002904	0	0.001461	0	0	0.005738	0.008285	0	Bacteria	Bacteroidetes	Bacteroidia	Bacteroidales	Muribaculaceae
Otu001367	21	4	6	2	2	2	0	0	1	0	1	1	0	0	0	0	0	1	0	1	0	0.006233	0.009722	0.003188	0.002904	0.002914	0	0	0.001744	0	0.001412	0.001518	0	0	0	0	0	0.001447	0	0.001657	0	Bacteria
Otu001387	21	1	0	0	0	0	0	0	0	0	0	4	0	0	0	7	7	0	2	0	0	0.001558	0	0	0	0	0	0	0	0	0	0.006074	0	0	0	0.010229	0.009834	0	0.002869	0	0	Bacteria	Bacteroidetes	Bacteroidia	Bacteroidales	Muribaculaceae
Otu001443	21	0	1	0	1	0	0	1	1	0	0	1	2	1	0	3	7	0	1	1	1	0	0.00162	0	0.001452	0	0	0.001201	0.001744	0	0	0.001518	0.003321	0.001452	0	0.004384	0.009834	0	0.001435	0.001657	0.00149	Bacteria	Verrucomicrobia	Verrucomicrobiae	Verrucomicrobiales	Akkermansiaceae	Akkermansia	Akkermansia_muciniphila
Otu001461	21	0	0	2	2	1	9	0	0	0	6	0	0	0	0	0	0	0	0	1	0	0	0	0.003188	0.002904	0.001457	0.013248	0	0	0	0.00847	0	0	0	0	0	0	0	0	0.001657	0	Bacteria	Firmicutes	Clostridia	Clostridiales	Lachnospiraceae
Otu001476	21	0	0	0	0	0	1	0	16	3	0	0	0	0	0	0	0	1	0	0	0	0	0	0	0	0	0.001472	0	0.027898	0.005726	0	0	0	0	0	0	0	0.001447	0	0	0	Bacteria	Firmicutes	Clostridia	Clostridiales	Lachnospiraceae
Otu001520	21	0	0	0	0	0	0	0	0	0	0	6	3	2	0	2	3	1	2	1	1	0	0	0	0	0	0	0	0	0	0	0.009111	0.004982	0.002904	0	0.002923	0.004215	0.001447	0.002869	0.001657	0.00149	Bacteria	Firmicutes	Clostridia	Clostridiales
Otu001524	21	0	0	0	0	0	0	1	1	0	0	4	3	3	0	3	1	0	2	2	1	0	0	0	0	0	0	0.001201	0.001744	0	0	0.006074	0.004982	0.004356	0	0.004384	0.001405	0	0.002869	0.003314	0.00149	Bacteria	Verrucomicrobia	Verrucomicrobiae	Verrucomicrobiales	Akkermansiaceae	Akkermansia	Akkermansia_muciniphila
Otu001530	21	2	2	2	13	0	0	0	0	1	1	0	0	0	0	0	0	0	0	0	0	0.003116	0.003241	0.003188	0.018874	0	0	0	0	0.001909	0.001412	0	0	0	0	0	0	0	0	0	0	Bacteria	Tenericutes	Mollicutes	Mollicutes_RF39
Otu001558	21	10	6	0	0	0	0	0	3	0	2	0	0	0	0	0	0	0	0	0	0	0.015582	0.009722	0	0	0	0	0	0.005231	0	0.002823	0	0	0	0	0	0	0	0	0	0	Bacteria	Firmicutes	Clostridia	Clostridiales
Otu001573	21	0	0	5	1	0	0	0	0	0	0	3	0	2	0	3	0	0	7	0	0	0	0	0.007971	0.001452	0	0	0	0	0	0	0.004555	0	0.002904	0	0.004384	0	0	0.010042	0	0	Bacteria	Firmicutes	Clostridia	Clostridiales	Clostridiales_vadinBB60_group
Otu001579	21	8	8	0	0	2	0	0	0	0	0	0	0	0	0	0	0	0	1	2	0	0.012466	0.012963	0	0	0.002914	0	0	0	0	0	0	0	0	0	0	0	0	0.001435	0.003314	0	Bacteria	Firmicutes	Clostridia	Clostridiales	Clostridiales_vadinBB60_group
Otu001584	21	0	0	0	0	0	0	0	1	18	1	0	0	1	0	0	0	0	0	0	0	0	0	0	0	0	0	0	0.001744	0.034357	0.001412	0	0	0.001452	0	0	0	0	0	0	0	Bacteria	Bacteroidetes	Bacteroidia	Bacteroidales	Muribaculaceae
Otu001625	21	12	8	0	0	0	0	0	0	0	0	0	0	0	0	0	0	0	1	0	0	0.018699	0.012963	0	0	0	0	0	0	0	0	0	0	0	0	0	0	0	0.001435	0	0	Bacteria	Firmicutes	Clostridia	Clostridiales	Ruminococcaceae
Otu001643	21	0	0	0	0	0	0	0	0	0	0	0	21	0	0	0	0	0	0	0	0	0	0	0	0	0	0	0	0	0	0	0	0.034872	0	0	0	0	0	0	0	0	Bacteria	Actinobacteria	Actinobacteria	Catenulisporales	Actinospicaceae	Actinospica	Actinospica_robiniae_DSM_44927
Otu001664	21	0	0	0	0	0	0	0	0	0	0	13	0	2	0	2	3	0	1	0	0	0	0	0	0	0	0	0	0	0	0	0.019739	0	0.002904	0	0.002923	0.004215	0	0.001435	0	0	Bacteria
Otu001666	21	0	0	0	0	0	21	0	0	0	0	0	0	0	0	0	0	0	0	0	0	0	0	0	0	0	0.030911	0	0	0	0	0	0	0	0	0	0	0	0	0	0	Bacteria
Otu001670	21	11	9	0	1	0	0	0	0	0	0	0	0	0	0	0	0	0	0	0	0	0.017141	0.014583	0	0.001452	0	0	0	0	0	0	0	0	0	0	0	0	0	0	0	0	Bacteria	Firmicutes	Clostridia	Clostridiales	Lachnospiraceae
Otu001687	21	0	0	0	0	0	21	0	0	0	0	0	0	0	0	0	0	0	0	0	0	0	0	0	0	0	0.030911	0	0	0	0	0	0	0	0	0	0	0	0	0	0	Bacteria	Acidobacteria	Acidobacteriia	Acidobacteriales	Acidobacteriaceae_Subgroup_1
Otu001697	21	0	0	0	0	0	0	0	0	0	0	0	0	0	21	0	0	0	0	0	0	0	0	0	0	0	0	0	0	0	0	0	0	0	0.032345	0	0	0	0	0	0	Bacteria	Planctomycetes	Phycisphaerae	Tepidisphaerales	WD2101_soil_group
Otu000595	20	9	2	4	0	2	0	1	1	0	1	0	0	0	0	0	0	0	0	0	0	0.014024	0.003241	0.006376	0	0.002914	0	0.001201	0.001744	0	0.001412	0	0	0	0	0	0	0	0	0	0	Bacteria	Bacteroidetes	Bacteroidia	Bacteroidales
Otu000870	20	0	0	0	0	18	0	0	0	1	0	0	0	0	0	1	0	0	0	0	0	0	0	0	0	0.026224	0	0	0	0.001909	0	0	0	0	0	0.001461	0	0	0	0	0	Bacteria	Firmicutes	Erysipelotrichia	Erysipelotrichales	Erysipelotrichaceae
Otu001018	20	0	0	11	0	2	0	0	2	0	5	0	0	0	0	0	0	0	0	0	0	0	0	0.017535	0	0.002914	0	0	0.003487	0	0.007058	0	0	0	0	0	0	0	0	0	0	Bacteria	Firmicutes	Clostridia	Clostridiales	Lachnospiraceae	Lachnospiraceae_NK4A136_group
Otu001031	20	1	0	0	0	0	0	0	0	0	1	2	0	2	0	3	4	0	2	3	2	0.001558	0	0	0	0	0	0	0	0	0.001412	0.003037	0	0.002904	0	0.004384	0.00562	0	0.002869	0.004971	0.00298	Bacteria	Bacteroidetes	Bacteroidia	Bacteroidales	Muribaculaceae
Otu001043	20	1	0	0	0	0	0	0	18	1	0	0	0	0	0	0	0	0	0	0	0	0.001558	0	0	0	0	0	0	0.031386	0.001909	0	0	0	0	0	0	0	0	0	0	0	Bacteria	Bacteroidetes	Bacteroidia	Bacteroidales
Otu001103	20	1	0	1	2	1	0	2	9	3	0	0	0	1	0	0	0	0	0	0	0	0.001558	0	0.001594	0.002904	0.001457	0	0.002403	0.015693	0.005726	0	0	0	0.001452	0	0	0	0	0	0	0	Bacteria	Bacteroidetes	Bacteroidia	Bacteroidales	Muribaculaceae
Otu001132	20	0	1	0	2	3	1	3	5	3	0	0	0	0	0	0	0	0	0	0	2	0	0.00162	0	0.002904	0.004371	0.001472	0.003604	0.008718	0.005726	0	0	0	0	0	0	0	0	0	0	0.00298	Bacteria	Bacteroidetes	Bacteroidia	Bacteroidales	Muribaculaceae
Otu001136	20	0	0	0	4	0	0	0	0	0	1	0	3	0	7	0	0	5	0	0	0	0	0	0	0.005807	0	0	0	0	0	0.001412	0	0.004982	0	0.010782	0	0	0.007236	0	0	0	Bacteria	Firmicutes	Bacilli	Lactobacillales	Lactobacillaceae	Lactobacillus	Lactobacillus_murinus
Otu001188	20	0	1	0	0	3	0	0	12	3	0	0	0	0	0	0	0	0	0	0	1	0	0.00162	0	0	0.004371	0	0	0.020924	0.005726	0	0	0	0	0	0	0	0	0	0	0.00149	Bacteria	Firmicutes	Clostridia	Clostridiales	Ruminococcaceae	Ruminococcaceae_UCG-014
Otu001212	20	1	0	2	4	1	1	4	0	0	5	0	0	0	0	0	0	0	0	1	1	0.001558	0	0.003188	0.005807	0.001457	0.001472	0.004806	0	0	0.007058	0	0	0	0	0	0	0	0	0.001657	0.00149	Bacteria	Bacteroidetes	Bacteroidia	Bacteroidales	Muribaculaceae
Otu001217	20	0	0	0	0	20	0	0	0	0	0	0	0	0	0	0	0	0	0	0	0	0	0	0	0	0.029138	0	0	0	0	0	0	0	0	0	0	0	0	0	0	0	Bacteria	Proteobacteria	Gammaproteobacteria	Betaproteobacteriales	Burkholderiaceae	Parasutterella	Burkholderiales_bacterium_YL45
Otu001251	20	9	8	0	0	0	0	0	0	0	3	0	0	0	0	0	0	0	0	0	0	0.014024	0.012963	0	0	0	0	0	0	0	0.004235	0	0	0	0	0	0	0	0	0	0	Bacteria	Firmicutes	Clostridia	Clostridiales	Clostridiales_vadinBB60_group
Otu001324	20	0	0	0	0	0	1	7	0	0	0	1	0	1	0	3	2	1	1	2	1	0	0	0	0	0	0.001472	0.00841	0	0	0	0.001518	0	0.001452	0	0.004384	0.00281	0.001447	0.001435	0.003314	0.00149	Bacteria	Bacteroidetes	Bacteroidia	Bacteroidales	Muribaculaceae
Otu001343	20	4	3	0	0	0	0	0	2	11	0	0	0	0	0	0	0	0	0	0	0	0.006233	0.004861	0	0	0	0	0	0.003487	0.020996	0	0	0	0	0	0	0	0	0	0	0	Bacteria	Bacteroidetes	Bacteroidia	Bacteroidales	Muribaculaceae
Otu001344	20	1	0	1	1	1	4	1	4	3	1	2	0	0	0	0	0	0	1	0	0	0.001558	0	0.001594	0.001452	0.001457	0.005888	0.001201	0.006975	0.005726	0.001412	0.003037	0	0	0	0	0	0	0.001435	0	0	Bacteria	Firmicutes	Clostridia	Clostridiales	Ruminococcaceae	GCA-900066225
Otu001410	20	0	0	3	2	12	0	0	0	0	0	0	0	0	0	1	0	0	2	0	0	0	0	0.004782	0.002904	0.017483	0	0	0	0	0	0	0	0	0	0.001461	0	0	0.002869	0	0	Bacteria	Bacteroidetes	Bacteroidia	Bacteroidales	Muribaculaceae
Otu001425	20	0	1	0	0	0	0	1	2	0	0	4	0	0	0	3	3	0	4	2	0	0	0.00162	0	0	0	0	0.001201	0.003487	0	0	0.006074	0	0	0	0.004384	0.004215	0	0.005738	0.003314	0	Bacteria	Verrucomicrobia	Verrucomicrobiae	Verrucomicrobiales	Akkermansiaceae	Akkermansia	Akkermansia_muciniphila
Otu001444	20	3	2	0	0	0	0	0	0	0	12	0	0	0	0	0	0	0	0	0	3	0.004675	0.003241	0	0	0	0	0	0	0	0.01694	0	0	0	0	0	0	0	0	0	0.00447	Bacteria	Firmicutes	Clostridia	Clostridiales	Clostridiales_vadinBB60_group
Otu001457	20	0	0	2	2	2	0	0	0	0	0	0	0	1	6	0	0	7	0	0	0	0	0	0.003188	0.002904	0.002914	0	0	0	0	0	0	0	0.001452	0.009241	0	0	0.01013	0	0	0	Bacteria	Firmicutes	Bacilli	Lactobacillales	Streptococcaceae	Streptococcus	Streptococcus_acidominimus
Otu001514	20	0	1	1	0	0	0	0	0	0	0	4	1	5	0	1	2	0	2	2	1	0	0.00162	0.001594	0	0	0	0	0	0	0	0.006074	0.001661	0.00726	0	0.001461	0.00281	0	0.002869	0.003314	0.00149	Bacteria	Verrucomicrobia	Verrucomicrobiae	Verrucomicrobiales	Akkermansiaceae	Akkermansia	Akkermansia_muciniphila
Otu001523	20	0	0	0	0	0	0	0	0	0	0	3	1	5	0	2	4	0	2	2	1	0	0	0	0	0	0	0	0	0	0	0.004555	0.001661	0.00726	0	0.002923	0.00562	0	0.002869	0.003314	0.00149	Bacteria	Verrucomicrobia	Verrucomicrobiae	Verrucomicrobiales	Akkermansiaceae	Akkermansia	Akkermansia_muciniphila
Otu001563	20	0	0	0	0	0	0	0	0	0	0	0	3	0	9	0	0	8	0	0	0	0	0	0	0	0	0	0	0	0	0	0	0.004982	0	0.013862	0	0	0.011577	0	0	0	Bacteria	Firmicutes	Bacilli	Lactobacillales	Carnobacteriaceae	Atopostipes
Otu001607	20	0	0	1	0	1	0	0	0	0	16	1	0	1	0	0	0	0	0	0	0	0	0	0.001594	0	0.001457	0	0	0	0	0.022586	0.001518	0	0.001452	0	0	0	0	0	0	0	Bacteria	Firmicutes	Clostridia	Clostridiales	Ruminococcaceae
Otu001621	20	0	0	11	4	0	0	0	0	0	5	0	0	0	0	0	0	0	0	0	0	0	0	0.017535	0.005807	0	0	0	0	0	0.007058	0	0	0	0	0	0	0	0	0	0	Bacteria	Bacteroidetes	Bacteroidia	Bacteroidales	Muribaculaceae
Otu001636	20	0	0	0	0	0	0	0	0	0	0	3	1	6	0	2	2	0	2	2	2	0	0	0	0	0	0	0	0	0	0	0.004555	0.001661	0.008712	0	0.002923	0.00281	0	0.002869	0.003314	0.00298	Bacteria	Verrucomicrobia	Verrucomicrobiae	Verrucomicrobiales	Akkermansiaceae	Akkermansia	Akkermansia_muciniphila
Otu001667	20	3	2	4	1	1	0	0	0	2	7	0	0	0	0	0	0	0	0	0	0	0.004675	0.003241	0.006376	0.001452	0.001457	0	0	0	0.003817	0.009882	0	0	0	0	0	0	0	0	0	0	Bacteria	Firmicutes	Clostridia	Clostridiales	Lachnospiraceae
Otu001688	20	0	0	0	0	0	20	0	0	0	0	0	0	0	0	0	0	0	0	0	0	0	0	0	0	0	0.029439	0	0	0	0	0	0	0	0	0	0	0	0	0	0	Bacteria
Otu001704	20	0	0	9	7	0	0	0	0	0	0	1	0	0	0	0	0	3	0	0	0	0	0	0.014347	0.010163	0	0	0	0	0	0	0.001518	0	0	0	0	0	0.004341	0	0	0	Bacteria	Firmicutes	Clostridia	Clostridiales	Lachnospiraceae
Otu001722	20	15	4	0	0	0	0	0	0	1	0	0	0	0	0	0	0	0	0	0	0	0.023374	0.006481	0	0	0	0	0	0	0.001909	0	0	0	0	0	0	0	0	0	0	0	Bacteria
Otu001728	20	0	0	0	0	0	20	0	0	0	0	0	0	0	0	0	0	0	0	0	0	0	0	0	0	0	0.029439	0	0	0	0	0	0	0	0	0	0	0	0	0	0	Bacteria
Otu001729	20	0	0	0	0	0	20	0	0	0	0	0	0	0	0	0	0	0	0	0	0	0	0	0	0	0	0.029439	0	0	0	0	0	0	0	0	0	0	0	0	0	0	Bacteria	Acidobacteria	Acidobacteriia	Acidobacteriales
Otu001744	20	0	0	2	1	1	0	0	4	1	11	0	0	0	0	0	0	0	0	0	0	0	0	0.003188	0.001452	0.001457	0	0	0.006975	0.001909	0.015528	0	0	0	0	0	0	0	0	0	0	Bacteria	Firmicutes	Clostridia	Clostridiales	Lachnospiraceae
Otu001749	20	13	6	1	0	0	0	0	0	0	0	0	0	0	0	0	0	0	0	0	0	0.020257	0.009722	0.001594	0	0	0	0	0	0	0	0	0	0	0	0	0	0	0	0	0	Bacteria	Firmicutes	Clostridia	Clostridiales	Lachnospiraceae
Otu000525	19	1	0	0	0	1	0	0	3	0	11	0	0	0	0	0	0	3	0	0	0	0.001558	0	0	0	0.001457	0	0	0.005231	0	0.015528	0	0	0	0	0	0	0.004341	0	0	0	Bacteria	Firmicutes	Clostridia	Clostridiales
Otu000805	19	0	0	0	2	2	0	2	5	8	0	0	0	0	0	0	0	0	0	0	0	0	0	0	0.002904	0.002914	0	0.002403	0.008718	0.01527	0	0	0	0	0	0	0	0	0	0	0	Bacteria	Bacteroidetes	Bacteroidia	Bacteroidales	Muribaculaceae
Otu000808	19	0	1	1	2	1	0	0	0	0	0	0	2	0	9	0	0	3	0	0	0	0	0.00162	0.001594	0.002904	0.001457	0	0	0	0	0	0	0.003321	0	0.013862	0	0	0.004341	0	0	0	Bacteria	Firmicutes	Bacilli	Lactobacillales	Lactobacillaceae	Lactobacillus	Lactobacillus_murinus
Otu000897	19	0	1	0	0	1	5	4	0	0	0	0	2	0	0	0	0	6	0	0	0	0	0.00162	0	0	0.001457	0.00736	0.004806	0	0	0	0	0.003321	0	0	0	0	0.008683	0	0	0	Bacteria	Firmicutes	Bacilli	Lactobacillales	Lactobacillaceae	Lactobacillus
Otu000939	19	2	0	0	1	0	0	2	0	0	0	0	1	5	1	2	1	0	1	2	1	0.003116	0	0	0.001452	0	0	0.002403	0	0	0	0	0.001661	0.00726	0.00154	0.002923	0.001405	0	0.001435	0.003314	0.00149	Bacteria	Bacteroidetes	Bacteroidia	Bacteroidales	Muribaculaceae
Otu001019	19	0	0	1	0	0	1	0	0	0	1	0	3	0	6	0	0	7	0	0	0	0	0	0.001594	0	0	0.001472	0	0	0	0.001412	0	0.004982	0	0.009241	0	0	0.01013	0	0	0	Bacteria	Firmicutes	Bacilli	Lactobacillales	Lactobacillaceae	Lactobacillus	Lactobacillus_murinus
Otu001113	19	0	0	0	0	0	0	0	0	0	0	2	0	3	0	6	3	2	3	0	0	0	0	0	0	0	0	0	0	0	0	0.003037	0	0.004356	0	0.008768	0.004215	0.002894	0.004304	0	0	Bacteria	Bacteroidetes	Bacteroidia	Bacteroidales
Otu001146	19	1	0	0	1	0	0	1	1	2	3	0	0	0	0	0	0	0	0	1	9	0.001558	0	0	0.001452	0	0	0.001201	0.001744	0.003817	0.004235	0	0	0	0	0	0	0	0	0.001657	0.01341	Bacteria	Bacteroidetes	Bacteroidia	Bacteroidales	Muribaculaceae
Otu001237	19	0	1	0	0	0	0	1	0	0	0	0	0	3	0	3	1	0	2	6	2	0	0.00162	0	0	0	0	0.001201	0	0	0	0	0	0.004356	0	0.004384	0.001405	0	0.002869	0.009942	0.00298	Bacteria	Bacteroidetes	Bacteroidia	Bacteroidales	Muribaculaceae
Otu001245	19	0	0	0	0	2	0	0	14	2	0	0	0	0	1	0	0	0	0	0	0	0	0	0	0	0.002914	0	0	0.024411	0.003817	0	0	0	0	0.00154	0	0	0	0	0	0	Bacteria	Firmicutes	Clostridia	Clostridiales	Family_XIII
Otu001263	19	1	1	2	1	1	0	2	3	2	0	0	0	2	0	0	0	0	0	2	2	0.001558	0.00162	0.003188	0.001452	0.001457	0	0.002403	0.005231	0.003817	0	0	0	0.002904	0	0	0	0	0	0.003314	0.00298	Bacteria	Bacteroidetes	Bacteroidia	Bacteroidales	Muribaculaceae
Otu001281	19	1	1	0	0	0	1	0	0	0	0	2	0	1	0	5	3	2	1	1	1	0.001558	0.00162	0	0	0	0.001472	0	0	0	0	0.003037	0	0.001452	0	0.007307	0.004215	0.002894	0.001435	0.001657	0.00149	Bacteria	Bacteroidetes	Bacteroidia	Bacteroidales	Muribaculaceae
Otu001378	19	5	1	1	0	0	0	0	1	1	10	0	0	0	0	0	0	0	0	0	0	0.007791	0.00162	0.001594	0	0	0	0	0.001744	0.001909	0.014117	0	0	0	0	0	0	0	0	0	0	Bacteria	Firmicutes	Clostridia	Clostridiales	Ruminococcaceae
Otu001386	19	0	0	0	0	0	0	0	0	0	0	4	0	2	0	2	4	1	2	2	2	0	0	0	0	0	0	0	0	0	0	0.006074	0	0.002904	0	0.002923	0.00562	0.001447	0.002869	0.003314	0.00298	Bacteria	Verrucomicrobia	Verrucomicrobiae	Verrucomicrobiales	Akkermansiaceae	Akkermansia
Otu001400	19	0	0	0	0	0	4	8	0	0	0	0	3	0	0	0	0	4	0	0	0	0	0	0	0	0	0.005888	0.009611	0	0	0	0	0.004982	0	0	0	0	0.005789	0	0	0	Bacteria	Firmicutes	Erysipelotrichia	Erysipelotrichales	Erysipelotrichaceae	Dubosiella
Otu001405	19	1	0	0	0	4	0	0	3	0	11	0	0	0	0	0	0	0	0	0	0	0.001558	0	0	0	0.005828	0	0	0.005231	0	0.015528	0	0	0	0	0	0	0	0	0	0	Bacteria	Firmicutes	Clostridia	Clostridiales	Lachnospiraceae
Otu001490	19	0	0	3	3	1	0	0	0	0	2	1	0	1	0	0	1	0	2	3	2	0	0	0.004782	0.004356	0.001457	0	0	0	0	0.002823	0.001518	0	0.001452	0	0	0.001405	0	0.002869	0.004971	0.00298	Bacteria	Bacteroidetes	Bacteroidia	Bacteroidales	Muribaculaceae
Otu001585	19	0	0	0	0	0	0	0	0	0	0	0	2	2	1	0	0	14	0	0	0	0	0	0	0	0	0	0	0	0	0	0	0.003321	0.002904	0.00154	0	0	0.02026	0	0	0	Bacteria	Proteobacteria	Gammaproteobacteria	Betaproteobacteriales	Burkholderiaceae	Pelomonas
Otu001595	19	5	2	2	0	0	0	0	6	0	4	0	0	0	0	0	0	0	0	0	0	0.007791	0.003241	0.003188	0	0	0	0	0.010462	0	0.005647	0	0	0	0	0	0	0	0	0	0	Bacteria	Firmicutes	Clostridia	Clostridiales	Lachnospiraceae
Otu001596	19	0	0	4	4	0	0	0	0	0	3	2	0	0	0	3	1	1	1	0	0	0	0	0.006376	0.005807	0	0	0	0	0	0.004235	0.003037	0	0	0	0.004384	0.001405	0.001447	0.001435	0	0	Bacteria	Firmicutes	Erysipelotrichia	Erysipelotrichales	Erysipelotrichaceae
Otu001673	19	0	0	0	0	0	19	0	0	0	0	0	0	0	0	0	0	0	0	0	0	0	0	0	0	0	0.027967	0	0	0	0	0	0	0	0	0	0	0	0	0	0	Bacteria	Planctomycetes	Planctomycetacia	Pirellulales	Pirellulaceae
Otu001694	19	0	0	0	0	0	0	0	0	0	0	3	0	4	0	1	5	0	6	0	0	0	0	0	0	0	0	0	0	0	0	0.004555	0	0.005808	0	0.001461	0.007025	0	0.008607	0	0	Bacteria	Bacteroidetes	Bacteroidia	Bacteroidales	Muribaculaceae
Otu001719	19	2	0	0	1	0	0	0	2	0	5	0	1	1	0	0	0	0	0	7	0	0.003116	0	0	0.001452	0	0	0	0.003487	0	0.007058	0	0.001661	0.001452	0	0	0	0	0	0.011599	0	Bacteria	Firmicutes	Clostridia	Clostridiales	Ruminococcaceae	Ruminococcaceae_UCG-014
Otu001724	19	0	0	0	0	0	0	0	0	0	0	0	8	0	2	0	0	9	0	0	0	0	0	0	0	0	0	0	0	0	0	0	0.013284	0	0.00308	0	0	0.013024	0	0	0	Bacteria	Firmicutes	Erysipelotrichia	Erysipelotrichales	Erysipelotrichaceae	Turicibacter	Turicibacter_sp_LA61
Otu001725	19	0	0	0	0	0	19	0	0	0	0	0	0	0	0	0	0	0	0	0	0	0	0	0	0	0	0.027967	0	0	0	0	0	0	0	0	0	0	0	0	0	0	Bacteria	Proteobacteria	Alphaproteobacteria	Rhizobiales	Xanthobacteraceae
Otu001732	19	0	0	0	0	0	0	0	0	0	0	0	0	0	14	0	0	5	0	0	0	0	0	0	0	0	0	0	0	0	0	0	0	0	0.021563	0	0	0.007236	0	0	0	Bacteria	Firmicutes	Bacilli	Bacillales	Bacillaceae	Bacillus
Otu001735	19	11	6	0	0	0	2	0	0	0	0	0	0	0	0	0	0	0	0	0	0	0.017141	0.009722	0	0	0	0.002944	0	0	0	0	0	0	0	0	0	0	0	0	0	0	Bacteria	Firmicutes	Clostridia	Clostridiales
Otu001743	19	0	0	0	0	0	18	1	0	0	0	0	0	0	0	0	0	0	0	0	0	0	0	0	0	0	0.026495	0.001201	0	0	0	0	0	0	0	0	0	0	0	0	0	Bacteria	Proteobacteria	Alphaproteobacteria	Rhizobiales	Rhizobiaceae
Otu001754	19	0	0	2	0	0	17	0	0	0	0	0	0	0	0	0	0	0	0	0	0	0	0	0.003188	0	0	0.025023	0	0	0	0	0	0	0	0	0	0	0	0	0	0	Bacteria
Otu001763	19	16	1	0	0	0	1	0	1	0	0	0	0	0	0	0	0	0	0	0	0	0.024932	0.00162	0	0	0	0.001472	0	0.001744	0	0	0	0	0	0	0	0	0	0	0	0	Bacteria	Firmicutes	Clostridia	Clostridiales	Lachnospiraceae
Otu001767	19	0	0	0	0	0	0	0	0	0	0	1	3	1	0	2	0	10	2	0	0	0	0	0	0	0	0	0	0	0	0	0.001518	0.004982	0.001452	0	0.002923	0	0.014471	0.002869	0	0	Bacteria	Tenericutes	Mollicutes	Mollicutes_RF39
Otu001769	19	0	0	0	0	0	19	0	0	0	0	0	0	0	0	0	0	0	0	0	0	0	0	0	0	0	0.027967	0	0	0	0	0	0	0	0	0	0	0	0	0	0	Bacteria	Bacteroidetes	Bacteroidia	Bacteroidales	Prevotellaceae	Prevotella	Prevotella_bivia
Otu001771	19	0	0	1	0	0	0	0	6	1	5	0	0	0	0	1	0	0	5	0	0	0	0	0.001594	0	0	0	0	0.010462	0.001909	0.007058	0	0	0	0	0.001461	0	0	0.007173	0	0	Bacteria	Firmicutes	Clostridia	Clostridiales	Ruminococcaceae
Otu001773	19	0	0	0	0	0	0	0	0	0	0	0	0	0	0	0	0	0	0	0	19	0	0	0	0	0	0	0	0	0	0	0	0	0	0	0	0	0	0	0	0.02831	Bacteria
Otu001775	19	0	0	0	0	0	0	0	0	0	0	3	5	1	1	7	2	0	0	0	0	0	0	0	0	0	0	0	0	0	0	0.004555	0.008303	0.001452	0.00154	0.010229	0.00281	0	0	0	0	Bacteria	Cyanobacteria	Melainabacteria	Gastranaerophilales
Otu001776	19	7	10	0	1	0	0	0	1	0	0	0	0	0	0	0	0	0	0	0	0	0.010908	0.016203	0	0.001452	0	0	0	0.001744	0	0	0	0	0	0	0	0	0	0	0	0	Bacteria	Bacteroidetes	Bacteroidia	Bacteroidales	Muribaculaceae
Otu001777	19	0	0	0	0	0	19	0	0	0	0	0	0	0	0	0	0	0	0	0	0	0	0	0	0	0	0.027967	0	0	0	0	0	0	0	0	0	0	0	0	0	0	Bacteria	Acidobacteria	Acidobacteriia	Acidobacteriales	Acidobacteriaceae_Subgroup_1
Otu001778	19	0	0	0	0	1	0	0	0	0	0	0	10	0	3	0	0	5	0	0	0	0	0	0	0	0.001457	0	0	0	0	0	0	0.016606	0	0.004621	0	0	0.007236	0	0	0	Bacteria	Firmicutes	Erysipelotrichia	Erysipelotrichales	Erysipelotrichaceae	Turicibacter	Turicibacter_sp_LA61
Otu001781	19	0	0	0	0	0	0	0	0	0	0	0	9	0	3	0	0	7	0	0	0	0	0	0	0	0	0	0	0	0	0	0	0.014945	0	0.004621	0	0	0.01013	0	0	0	Bacteria	Firmicutes	Erysipelotrichia	Erysipelotrichales	Erysipelotrichaceae	Turicibacter	Turicibacter_sp_LA61
Otu001786	19	0	0	0	0	0	19	0	0	0	0	0	0	0	0	0	0	0	0	0	0	0	0	0	0	0	0.027967	0	0	0	0	0	0	0	0	0	0	0	0	0	0	Bacteria	Bacteroidetes	Bacteroidia	Flavobacteriales	Flavobacteriaceae	Gramella	Gramella_gaetbulicola
Otu001787	19	0	0	0	0	0	0	0	0	0	0	0	19	0	0	0	0	0	0	0	0	0	0	0	0	0	0	0	0	0	0	0	0.03155	0	0	0	0	0	0	0	0	Bacteria	Bacteroidetes	Bacteroidia	Chitinophagales	Saprospiraceae
Otu000986	18	0	0	0	0	1	2	4	0	0	0	0	0	0	0	0	0	0	0	0	11	0	0	0	0	0.001457	0.002944	0.004806	0	0	0	0	0	0	0	0	0	0	0	0	0.01639	Bacteria	Firmicutes	Bacilli	Lactobacillales	Leuconostocaceae	Leuconostoc	Leuconostoc_pseudomesenteroides
Otu001053	18	1	0	0	0	2	0	0	0	7	8	0	0	0	0	0	0	0	0	0	0	0.001558	0	0	0	0.002914	0	0	0	0.013361	0.011293	0	0	0	0	0	0	0	0	0	0	Bacteria	Bacteroidetes	Bacteroidia	Bacteroidales	Muribaculaceae
Otu001114	18	3	2	1	1	6	0	2	1	1	0	0	0	0	1	0	0	0	0	0	0	0.004675	0.003241	0.001594	0.001452	0.008741	0	0.002403	0.001744	0.001909	0	0	0	0	0.00154	0	0	0	0	0	0	Bacteria	Bacteroidetes	Bacteroidia	Bacteroidales	Prevotellaceae
Otu001138	18	0	1	2	3	5	0	1	0	0	2	1	0	0	0	0	0	0	1	0	2	0	0.00162	0.003188	0.004356	0.007284	0	0.001201	0	0	0.002823	0.001518	0	0	0	0	0	0	0.001435	0	0.00298	Bacteria	Bacteroidetes	Bacteroidia	Bacteroidales	Muribaculaceae
Otu001153	18	2	0	1	1	1	0	0	2	6	1	0	0	0	0	1	0	0	1	2	0	0.003116	0	0.001594	0.001452	0.001457	0	0	0.003487	0.011452	0.001412	0	0	0	0	0.001461	0	0	0.001435	0.003314	0	Bacteria	Bacteroidetes	Bacteroidia	Bacteroidales	Muribaculaceae
Otu001168	18	0	0	0	0	0	9	7	0	0	0	0	1	0	0	0	0	1	0	0	0	0	0	0	0	0	0.013248	0.00841	0	0	0	0	0.001661	0	0	0	0	0.001447	0	0	0	Bacteria	Firmicutes	Erysipelotrichia	Erysipelotrichales	Erysipelotrichaceae	Dubosiella
Otu001239	18	1	4	6	4	0	0	1	0	1	0	0	0	0	0	0	0	0	1	0	0	0.001558	0.006481	0.009565	0.005807	0	0	0.001201	0	0.001909	0	0	0	0	0	0	0	0	0.001435	0	0	Bacteria	Bacteroidetes	Bacteroidia	Bacteroidales	Muribaculaceae
Otu001244	18	0	1	0	1	0	0	2	9	4	0	0	0	0	0	1	0	0	0	0	0	0	0.00162	0	0.001452	0	0	0.002403	0.015693	0.007635	0	0	0	0	0	0.001461	0	0	0	0	0	Bacteria	Bacteroidetes	Bacteroidia	Bacteroidales	Muribaculaceae
Otu001295	18	2	1	2	0	2	0	2	3	4	1	1	0	0	0	0	0	0	0	0	0	0.003116	0.00162	0.003188	0	0.002914	0	0.002403	0.005231	0.007635	0.001412	0.001518	0	0	0	0	0	0	0	0	0	Bacteria	Bacteroidetes	Bacteroidia	Bacteroidales	Muribaculaceae
Otu001412	18	0	0	0	0	0	0	0	1	0	0	5	0	5	0	0	4	0	3	0	0	0	0	0	0	0	0	0	0.001744	0	0	0.007592	0	0.00726	0	0	0.00562	0	0.004304	0	0	Bacteria	Verrucomicrobia	Verrucomicrobiae	Verrucomicrobiales	Akkermansiaceae	Akkermansia	Akkermansia_muciniphila
Otu001508	18	2	0	3	2	0	0	0	1	0	9	0	0	0	0	0	0	0	1	0	0	0.003116	0	0.004782	0.002904	0	0	0	0.001744	0	0.012705	0	0	0	0	0	0	0	0.001435	0	0	Bacteria	Firmicutes	Clostridia	Clostridiales	Ruminococcaceae	Ruminococcaceae_UCG-014
Otu001515	18	3	1	1	0	0	0	1	1	0	0	2	0	3	0	0	2	0	4	0	0	0.004675	0.00162	0.001594	0	0	0	0.001201	0.001744	0	0	0.003037	0	0.004356	0	0	0.00281	0	0.005738	0	0	Bacteria	Bacteroidetes	Bacteroidia	Bacteroidales
Otu001542	18	0	0	0	0	0	0	0	0	0	0	3	0	5	0	0	2	0	4	3	1	0	0	0	0	0	0	0	0	0	0	0.004555	0	0.00726	0	0	0.00281	0	0.005738	0.004971	0.00149	Bacteria	Verrucomicrobia	Verrucomicrobiae	Verrucomicrobiales	Akkermansiaceae	Akkermansia	Akkermansia_muciniphila
Otu001547	18	2	1	0	1	1	1	2	3	3	2	0	0	0	0	1	1	0	0	0	0	0.003116	0.00162	0	0.001452	0.001457	0.001472	0.002403	0.005231	0.005726	0.002823	0	0	0	0	0.001461	0.001405	0	0	0	0	Bacteria	Bacteroidetes	Bacteroidia	Bacteroidales	Muribaculaceae
Otu001556	18	0	1	0	0	0	0	0	0	0	0	3	0	6	0	1	0	2	3	2	0	0	0.00162	0	0	0	0	0	0	0	0	0.004555	0	0.008712	0	0.001461	0	0.002894	0.004304	0.003314	0	Bacteria	Verrucomicrobia	Verrucomicrobiae	Verrucomicrobiales	Akkermansiaceae	Akkermansia	Akkermansia_muciniphila
Otu001562	18	0	0	0	0	0	0	1	0	0	0	3	0	2	0	2	4	2	2	1	1	0	0	0	0	0	0	0.001201	0	0	0	0.004555	0	0.002904	0	0.002923	0.00562	0.002894	0.002869	0.001657	0.00149	Bacteria	Verrucomicrobia	Verrucomicrobiae	Verrucomicrobiales	Akkermansiaceae	Akkermansia	Akkermansia_muciniphila
Otu001592	18	0	2	0	2	1	8	5	0	0	0	0	0	0	0	0	0	0	0	0	0	0	0.003241	0	0.002904	0.001457	0.011776	0.006007	0	0	0	0	0	0	0	0	0	0	0	0	0	Bacteria	Actinobacteria	Coriobacteriia	Coriobacteriales	Atopobiaceae
Otu001612	18	0	0	0	0	0	0	0	6	6	6	0	0	0	0	0	0	0	0	0	0	0	0	0	0	0	0	0	0.010462	0.011452	0.00847	0	0	0	0	0	0	0	0	0	0	Bacteria	Bacteroidetes	Bacteroidia	Bacteroidales	Muribaculaceae
Otu001676	18	3	2	0	1	0	0	0	0	0	0	0	0	0	0	1	0	0	3	8	0	0.004675	0.003241	0	0.001452	0	0	0	0	0	0	0	0	0	0	0.001461	0	0	0.004304	0.013256	0	Bacteria
Otu001677	18	0	0	0	0	0	0	0	0	0	0	3	0	1	0	2	1	7	4	0	0	0	0	0	0	0	0	0	0	0	0	0.004555	0	0.001452	0	0.002923	0.001405	0.01013	0.005738	0	0	Bacteria	Firmicutes	Clostridia	Clostridiales	Ruminococcaceae	Ruminiclostridium_9
Otu001760	18	11	7	0	0	0	0	0	0	0	0	0	0	0	0	0	0	0	0	0	0	0.017141	0.011342	0	0	0	0	0	0	0	0	0	0	0	0	0	0	0	0	0	0	Bacteria	Firmicutes	Clostridia	Clostridiales	Lachnospiraceae
Otu001770	18	0	0	0	0	0	0	0	0	0	0	9	0	0	0	3	6	0	0	0	0	0	0	0	0	0	0	0	0	0	0	0.013666	0	0	0	0.004384	0.00843	0	0	0	0	Bacteria	Firmicutes	Clostridia	Clostridiales	Lachnospiraceae
Otu001774	18	6	12	0	0	0	0	0	0	0	0	0	0	0	0	0	0	0	0	0	0	0.009349	0.019444	0	0	0	0	0	0	0	0	0	0	0	0	0	0	0	0	0	0	Bacteria	Firmicutes	Clostridia	Clostridiales	Lachnospiraceae
Otu001782	18	0	0	0	0	0	18	0	0	0	0	0	0	0	0	0	0	0	0	0	0	0	0	0	0	0	0.026495	0	0	0	0	0	0	0	0	0	0	0	0	0	0	Bacteria	Acidobacteria	Acidobacteriia	Acidobacteriales	Acidobacteriaceae_Subgroup_1
Otu001790	18	0	0	0	0	0	0	0	0	0	0	2	0	6	0	2	3	0	5	0	0	0	0	0	0	0	0	0	0	0	0	0.003037	0	0.008712	0	0.002923	0.004215	0	0.007173	0	0	Bacteria	Bacteroidetes	Bacteroidia	Bacteroidales	Muribaculaceae
Otu001802	18	0	0	0	0	0	0	0	0	0	0	0	18	0	0	0	0	0	0	0	0	0	0	0	0	0	0	0	0	0	0	0	0.02989	0	0	0	0	0	0	0	0	Bacteria	Acidobacteria	Subgroup_6
Otu001805	18	0	0	0	0	0	18	0	0	0	0	0	0	0	0	0	0	0	0	0	0	0	0	0	0	0	0.026495	0	0	0	0	0	0	0	0	0	0	0	0	0	0	Bacteria	Chloroflexi	Ktedonobacteria	Ktedonobacterales	Ktedonobacteraceae	1921-03-01
Otu001808	18	0	0	0	0	0	0	0	0	0	0	0	0	5	0	0	0	0	13	0	0	0	0	0	0	0	0	0	0	0	0	0	0	0.00726	0	0	0	0	0.018649	0	0	Bacteria	Firmicutes	Clostridia	Clostridiales	Ruminococcaceae	Ruminococcaceae_UCG-014
Otu001809	18	0	0	0	0	0	0	0	0	0	0	0	0	0	6	0	0	0	0	0	12	0	0	0	0	0	0	0	0	0	0	0	0	0	0.009241	0	0	0	0	0	0.01788	Bacteria	Patescibacteria	Saccharimonadia	Saccharimonadales
Otu001814	18	0	0	0	0	0	0	0	4	14	0	0	0	0	0	0	0	0	0	0	0	0	0	0	0	0	0	0	0.006975	0.026722	0	0	0	0	0	0	0	0	0	0	0	Bacteria	Firmicutes	Clostridia	Clostridiales
Otu001817	18	0	0	0	0	0	18	0	0	0	0	0	0	0	0	0	0	0	0	0	0	0	0	0	0	0	0.026495	0	0	0	0	0	0	0	0	0	0	0	0	0	0	Bacteria	Proteobacteria	Alphaproteobacteria	Elsterales
Otu001828	18	0	0	0	0	0	0	0	0	0	0	13	0	0	0	1	3	0	1	0	0	0	0	0	0	0	0	0	0	0	0	0.019739	0	0	0	0.001461	0.004215	0	0.001435	0	0	Bacteria	Firmicutes	Clostridia	Clostridiales	Ruminococcaceae
Otu001840	18	0	0	0	0	0	0	0	0	0	0	0	0	0	0	0	0	0	0	0	18	0	0	0	0	0	0	0	0	0	0	0	0	0	0	0	0	0	0	0	0.02682	Bacteria	Chloroflexi	Ktedonobacteria	Ktedonobacterales	Ktedonobacteraceae
Otu001841	18	0	0	0	0	0	0	0	0	0	0	2	0	3	0	5	3	0	5	0	0	0	0	0	0	0	0	0	0	0	0	0.003037	0	0.004356	0	0.007307	0.004215	0	0.007173	0	0	Bacteria	Firmicutes	Clostridia	Clostridiales	Ruminococcaceae	Candidatus_Soleaferrea	Bittarella_massiliensis
Otu001843	18	0	0	0	0	0	0	0	0	0	0	0	0	0	0	0	0	18	0	0	0	0	0	0	0	0	0	0	0	0	0	0	0	0	0	0	0	0.026048	0	0	0	Bacteria	Bacteroidetes	Bacteroidia	Bacteroidales	Prevotellaceae	Prevotella_7
Otu001847	18	0	0	0	0	0	0	0	0	0	0	3	0	5	0	5	3	0	2	0	0	0	0	0	0	0	0	0	0	0	0	0.004555	0	0.00726	0	0.007307	0.004215	0	0.002869	0	0	Bacteria	Bacteroidetes	Bacteroidia	Bacteroidales	Muribaculaceae
Otu000806	17	0	1	0	3	0	0	0	0	0	0	0	1	0	10	0	0	2	0	0	0	0	0.00162	0	0.004356	0	0	0	0	0	0	0	0.001661	0	0.015402	0	0	0.002894	0	0	0	Bacteria	Firmicutes	Bacilli	Lactobacillales	Lactobacillaceae	Lactobacillus	Lactobacillus_murinus
Otu000925	17	0	0	0	0	17	0	0	0	0	0	0	0	0	0	0	0	0	0	0	0	0	0	0	0	0.024767	0	0	0	0	0	0	0	0	0	0	0	0	0	0	0	Bacteria	Firmicutes	Clostridia	Clostridiales	Lachnospiraceae
Otu001094	17	2	0	2	0	0	0	4	0	0	0	0	0	3	0	2	0	0	1	3	0	0.003116	0	0.003188	0	0	0	0.004806	0	0	0	0	0	0.004356	0	0.002923	0	0	0.001435	0.004971	0	Bacteria	Bacteroidetes	Bacteroidia	Bacteroidales	Muribaculaceae
Otu001195	17	2	0	1	0	0	0	2	1	1	2	1	0	1	0	0	0	0	0	2	4	0.003116	0	0.001594	0	0	0	0.002403	0.001744	0.001909	0.002823	0.001518	0	0.001452	0	0	0	0	0	0.003314	0.00596	Bacteria	Bacteroidetes	Bacteroidia	Bacteroidales	Muribaculaceae
Otu001207	17	5	1	2	1	1	0	0	2	2	0	0	0	0	0	0	0	0	0	3	0	0.007791	0.00162	0.003188	0.001452	0.001457	0	0	0.003487	0.003817	0	0	0	0	0	0	0	0	0	0.004971	0	Bacteria	Bacteroidetes	Bacteroidia	Bacteroidales	Muribaculaceae
Otu001221	17	1	1	2	0	0	0	2	1	3	0	0	0	1	0	0	0	0	2	3	1	0.001558	0.00162	0.003188	0	0	0	0.002403	0.001744	0.005726	0	0	0	0.001452	0	0	0	0	0.002869	0.004971	0.00149	Bacteria	Bacteroidetes	Bacteroidia	Bacteroidales	Muribaculaceae
Otu001275	17	6	0	3	2	0	0	0	2	0	1	0	0	0	0	0	0	0	0	3	0	0.009349	0	0.004782	0.002904	0	0	0	0.003487	0	0.001412	0	0	0	0	0	0	0	0	0.004971	0	Bacteria	Bacteroidetes	Bacteroidia	Bacteroidales	Muribaculaceae
Otu001292	17	1	0	0	0	0	0	0	0	0	10	1	0	0	0	1	0	4	0	0	0	0.001558	0	0	0	0	0	0	0	0	0.014117	0.001518	0	0	0	0.001461	0	0.005789	0	0	0	Bacteria	Firmicutes	Clostridia	Clostridiales	Clostridiales_vadinBB60_group
Otu001308	17	0	0	0	0	0	0	0	0	0	0	2	0	2	0	2	0	0	6	5	0	0	0	0	0	0	0	0	0	0	0	0.003037	0	0.002904	0	0.002923	0	0	0.008607	0.008285	0	Bacteria	Bacteroidetes	Bacteroidia	Bacteroidales
Otu001353	17	0	0	0	0	0	0	0	10	7	0	0	0	0	0	0	0	0	0	0	0	0	0	0	0	0	0	0	0.017436	0.013361	0	0	0	0	0	0	0	0	0	0	0	Bacteria	Bacteroidetes	Bacteroidia	Bacteroidales	Muribaculaceae
Otu001433	17	0	0	0	3	0	1	2	4	0	1	2	0	2	0	0	0	0	1	0	1	0	0	0	0.004356	0	0.001472	0.002403	0.006975	0	0.001412	0.003037	0	0.002904	0	0	0	0	0.001435	0	0.00149	Bacteria	Bacteroidetes	Bacteroidia	Bacteroidales	Muribaculaceae
Otu001439	17	0	0	0	0	0	0	10	0	0	1	0	0	0	4	0	0	0	0	0	2	0	0	0	0	0	0	0.012014	0	0	0.001412	0	0	0	0.006161	0	0	0	0	0	0.00298	Bacteria	Proteobacteria	Alphaproteobacteria	Sphingomonadales	Sphingomonadaceae	Sphingomonas
Otu001450	17	1	1	1	0	3	0	3	3	2	0	0	0	0	0	0	0	0	0	3	0	0.001558	0.00162	0.001594	0	0.004371	0	0.003604	0.005231	0.003817	0	0	0	0	0	0	0	0	0	0.004971	0	Bacteria	Bacteroidetes	Bacteroidia	Bacteroidales	Muribaculaceae
Otu001507	17	0	0	0	0	0	0	0	0	2	0	1	0	6	0	1	2	0	5	0	0	0	0	0	0	0	0	0	0	0.003817	0	0.001518	0	0.008712	0	0.001461	0.00281	0	0.007173	0	0	Bacteria	Firmicutes	Clostridia	DTU014
Otu001534	17	1	0	7	1	0	0	0	6	1	0	0	0	1	0	0	0	0	0	0	0	0.001558	0	0.011159	0.001452	0	0	0	0.010462	0.001909	0	0	0	0.001452	0	0	0	0	0	0	0	Bacteria	Bacteroidetes	Bacteroidia	Bacteroidales	Muribaculaceae
Otu001544	17	0	0	0	0	8	0	0	0	0	0	0	4	0	1	0	0	4	0	0	0	0	0	0	0	0.011655	0	0	0	0	0	0	0.006642	0	0.00154	0	0	0.005789	0	0	0	Bacteria	Firmicutes
Otu001565	17	0	0	5	7	0	1	1	0	0	3	0	0	0	0	0	0	0	0	0	0	0	0	0.007971	0.010163	0	0.001472	0.001201	0	0	0.004235	0	0	0	0	0	0	0	0	0	0	Bacteria	Bacteroidetes	Bacteroidia	Bacteroidales	Muribaculaceae
Otu001678	17	0	0	0	0	0	0	0	0	0	0	5	0	3	0	3	2	0	4	0	0	0	0	0	0	0	0	0	0	0	0	0.007592	0	0.004356	0	0.004384	0.00281	0	0.005738	0	0	Bacteria	Bacteroidetes	Bacteroidia	Bacteroidales	Muribaculaceae
Otu001699	17	0	1	0	0	0	0	0	8	1	6	0	0	0	0	1	0	0	0	0	0	0	0.00162	0	0	0	0	0	0.013949	0.001909	0.00847	0	0	0	0	0.001461	0	0	0	0	0	Bacteria	Firmicutes	Clostridia	Clostridiales	Lachnospiraceae	Lachnospiraceae_NK4A136_group
Otu001718	17	3	3	0	0	0	0	0	0	6	2	0	0	1	0	0	0	0	2	0	0	0.004675	0.004861	0	0	0	0	0	0	0.011452	0.002823	0	0	0.001452	0	0	0	0	0.002869	0	0	Bacteria	Bacteroidetes	Bacteroidia	Bacteroidales	Muribaculaceae
Otu001759	17	0	0	0	0	0	12	1	0	0	0	0	2	0	2	0	0	0	0	0	0	0	0	0	0	0	0.017663	0.001201	0	0	0	0	0.003321	0	0.00308	0	0	0	0	0	0	Bacteria	Proteobacteria	Gammaproteobacteria	Betaproteobacteriales	Burkholderiaceae	Massilia
Otu001762	17	0	0	5	2	4	0	0	0	1	0	0	0	1	0	1	0	0	0	2	1	0	0	0.007971	0.002904	0.005828	0	0	0	0.001909	0	0	0	0.001452	0	0.001461	0	0	0	0.003314	0.00149	Bacteria	Bacteroidetes	Bacteroidia	Bacteroidales	Muribaculaceae
Otu001815	17	1	0	0	0	0	3	0	0	0	0	0	10	0	3	0	0	0	0	0	0	0.001558	0	0	0	0	0.004416	0	0	0	0	0	0.016606	0	0.004621	0	0	0	0	0	0	Bacteria	Proteobacteria	Alphaproteobacteria	Sphingomonadales	Sphingomonadaceae	Sphingobium
Otu001818	17	0	0	0	0	0	17	0	0	0	0	0	0	0	0	0	0	0	0	0	0	0	0	0	0	0	0.025023	0	0	0	0	0	0	0	0	0	0	0	0	0	0	Bacteria
Otu001839	17	1	0	0	0	1	0	0	0	0	0	0	0	0	0	0	0	5	10	0	0	0.001558	0	0	0	0.001457	0	0	0	0	0	0	0	0	0	0	0	0.007236	0.014346	0	0	Bacteria	Proteobacteria	Gammaproteobacteria	Xanthomonadales	Rhodanobacteraceae
Otu001850	17	0	0	0	0	0	0	0	0	0	0	0	0	0	0	0	0	0	0	0	17	0	0	0	0	0	0	0	0	0	0	0	0	0	0	0	0	0	0	0	0.02533	Bacteria	Acidobacteria	Acidobacteriia	Acidobacteriales	Acidobacteriaceae_Subgroup_1	Granulicella
Otu001855	17	0	0	0	0	0	0	0	0	0	0	0	0	0	17	0	0	0	0	0	0	0	0	0	0	0	0	0	0	0	0	0	0	0	0.026184	0	0	0	0	0	0	Bacteria	Proteobacteria	Alphaproteobacteria	Acetobacterales	Acetobacteraceae
Otu001859	17	0	0	0	0	0	17	0	0	0	0	0	0	0	0	0	0	0	0	0	0	0	0	0	0	0	0.025023	0	0	0	0	0	0	0	0	0	0	0	0	0	0	Bacteria	Planctomycetes	Planctomycetacia	Isosphaerales	Isosphaeraceae	Singulisphaera
Otu001861	17	0	0	0	0	0	17	0	0	0	0	0	0	0	0	0	0	0	0	0	0	0	0	0	0	0	0.025023	0	0	0	0	0	0	0	0	0	0	0	0	0	0	Bacteria
Otu001863	17	1	0	0	0	0	0	0	0	0	0	0	16	0	0	0	0	0	0	0	0	0.001558	0	0	0	0	0	0	0	0	0	0	0.026569	0	0	0	0	0	0	0	0	Bacteria	Bacteroidetes	Bacteroidia	Flavobacteriales	Flavobacteriaceae	Flavobacterium	Flavobacterium_sp_enrichment_culture_clone_O1
Otu001865	17	0	0	0	0	0	17	0	0	0	0	0	0	0	0	0	0	0	0	0	0	0	0	0	0	0	0.025023	0	0	0	0	0	0	0	0	0	0	0	0	0	0	Bacteria	Chloroflexi	Ktedonobacteria	Ktedonobacterales	JG30-KF-AS9
Otu001871	17	0	0	0	0	0	17	0	0	0	0	0	0	0	0	0	0	0	0	0	0	0	0	0	0	0	0.025023	0	0	0	0	0	0	0	0	0	0	0	0	0	0	Bacteria
Otu001875	17	0	0	0	0	0	17	0	0	0	0	0	0	0	0	0	0	0	0	0	0	0	0	0	0	0	0.025023	0	0	0	0	0	0	0	0	0	0	0	0	0	0	Bacteria	Firmicutes	Clostridia	Clostridiales	Peptostreptococcaceae	Peptostreptococcus
Otu001876	17	0	0	0	0	0	0	0	0	0	0	0	0	0	0	0	0	0	0	0	17	0	0	0	0	0	0	0	0	0	0	0	0	0	0	0	0	0	0	0	0.02533	Bacteria	Bacteroidetes	Bacteroidia	Flavobacteriales	Flavobacteriaceae	Myroides
Otu001879	17	0	0	0	0	0	17	0	0	0	0	0	0	0	0	0	0	0	0	0	0	0	0	0	0	0	0.025023	0	0	0	0	0	0	0	0	0	0	0	0	0	0	Bacteria	Proteobacteria	Deltaproteobacteria	Myxococcales
Otu001881	17	0	0	0	0	0	0	0	0	0	0	0	16	0	1	0	0	0	0	0	0	0	0	0	0	0	0	0	0	0	0	0	0.026569	0	0.00154	0	0	0	0	0	0	Bacteria	Proteobacteria	Gammaproteobacteria
Otu001882	17	0	0	0	0	0	17	0	0	0	0	0	0	0	0	0	0	0	0	0	0	0	0	0	0	0	0.025023	0	0	0	0	0	0	0	0	0	0	0	0	0	0	Bacteria	Planctomycetes	Planctomycetacia	Planctomycetales	Gimesiaceae
Otu001897	17	0	0	0	0	0	0	0	0	0	0	0	0	0	17	0	0	0	0	0	0	0	0	0	0	0	0	0	0	0	0	0	0	0	0.026184	0	0	0	0	0	0	Bacteria	Verrucomicrobia	Verrucomicrobiae	Methylacidiphilales	Methylacidiphilaceae
Otu000253	16	1	0	0	1	3	3	1	0	0	6	0	0	0	0	0	0	1	0	0	0	0.001558	0	0	0.001452	0.004371	0.004416	0.001201	0	0	0.00847	0	0	0	0	0	0	0.001447	0	0	0	Bacteria	Firmicutes	Bacilli	Lactobacillales	Lactobacillaceae	Lactobacillus
Otu000656	16	5	6	0	0	2	1	0	0	0	0	0	0	0	0	0	0	0	0	1	1	0.007791	0.009722	0	0	0.002914	0.001472	0	0	0	0	0	0	0	0	0	0	0	0	0.001657	0.00149	Bacteria	Firmicutes	Clostridia	Clostridiales	Lachnospiraceae
Otu000837	16	0	0	1	1	1	1	0	0	0	0	1	1	0	7	0	0	3	0	0	0	0	0	0.001594	0.001452	0.001457	0.001472	0	0	0	0	0.001518	0.001661	0	0.010782	0	0	0.004341	0	0	0	Bacteria	Firmicutes	Bacilli	Lactobacillales	Lactobacillaceae	Lactobacillus	Lactobacillus_murinus
Otu000914	16	1	1	7	3	1	1	0	0	0	2	0	0	0	0	0	0	0	0	0	0	0.001558	0.00162	0.011159	0.004356	0.001457	0.001472	0	0	0	0.002823	0	0	0	0	0	0	0	0	0	0	Bacteria	Firmicutes	Clostridia	Clostridiales	Lachnospiraceae
Otu001254	16	0	1	3	2	5	0	0	0	0	0	0	0	0	0	0	0	0	0	1	4	0	0.00162	0.004782	0.002904	0.007284	0	0	0	0	0	0	0	0	0	0	0	0	0	0.001657	0.00596	Bacteria	Bacteroidetes	Bacteroidia	Bacteroidales	Muribaculaceae
Otu001359	16	1	0	1	2	0	0	1	2	4	0	0	0	0	0	0	1	0	1	1	2	0.001558	0	0.001594	0.002904	0	0	0.001201	0.003487	0.007635	0	0	0	0	0	0	0.001405	0	0.001435	0.001657	0.00298	Bacteria	Bacteroidetes	Bacteroidia	Bacteroidales	Muribaculaceae
Otu001408	16	0	1	0	1	0	5	3	0	0	0	0	6	0	0	0	0	0	0	0	0	0	0.00162	0	0.001452	0	0.00736	0.003604	0	0	0	0	0.009963	0	0	0	0	0	0	0	0	Bacteria	Firmicutes	Erysipelotrichia	Erysipelotrichales	Erysipelotrichaceae	Dubosiella
Otu001438	16	0	0	8	1	3	0	0	0	0	4	0	0	0	0	0	0	0	0	0	0	0	0	0.012753	0.001452	0.004371	0	0	0	0	0.005647	0	0	0	0	0	0	0	0	0	0	Bacteria	Firmicutes	Clostridia	Clostridiales	Lachnospiraceae	Lachnospiraceae_NK4A136_group
Otu001454	16	3	2	0	0	0	0	0	1	0	8	0	0	0	0	1	0	0	1	0	0	0.004675	0.003241	0	0	0	0	0	0.001744	0	0.011293	0	0	0	0	0.001461	0	0	0.001435	0	0	Bacteria	Firmicutes	Clostridia	Clostridiales	Ruminococcaceae
Otu001535	16	1	1	3	3	2	0	4	0	0	0	0	0	0	0	0	1	0	0	1	0	0.001558	0.00162	0.004782	0.004356	0.002914	0	0.004806	0	0	0	0	0	0	0	0	0.001405	0	0	0.001657	0	Bacteria	Bacteroidetes	Bacteroidia	Bacteroidales	Muribaculaceae
Otu001551	16	1	0	0	0	0	0	0	10	2	3	0	0	0	0	0	0	0	0	0	0	0.001558	0	0	0	0	0	0	0.017436	0.003817	0.004235	0	0	0	0	0	0	0	0	0	0	Bacteria	Firmicutes	Clostridia	Clostridiales
Otu001591	16	2	1	1	5	1	0	0	1	2	2	0	0	0	0	0	0	0	1	0	0	0.003116	0.00162	0.001594	0.007259	0.001457	0	0	0.001744	0.003817	0.002823	0	0	0	0	0	0	0	0.001435	0	0	Bacteria	Bacteroidetes	Bacteroidia	Bacteroidales	Muribaculaceae
Otu001627	16	5	0	1	1	4	0	0	2	1	2	0	0	0	0	0	0	0	0	0	0	0.007791	0	0.001594	0.001452	0.005828	0	0	0.003487	0.001909	0.002823	0	0	0	0	0	0	0	0	0	0	Bacteria	Firmicutes	Clostridia	Clostridiales	Lachnospiraceae
Otu001645	16	0	0	1	0	0	2	12	0	0	0	1	0	0	0	0	0	0	0	0	0	0	0	0.001594	0	0	0.002944	0.014417	0	0	0	0.001518	0	0	0	0	0	0	0	0	0	Bacteria	Firmicutes	Clostridia	Clostridiales	Peptostreptococcaceae	Paeniclostridium
Otu001661	16	0	0	0	0	0	0	1	0	0	0	3	0	2	0	1	6	0	1	1	1	0	0	0	0	0	0	0.001201	0	0	0	0.004555	0	0.002904	0	0.001461	0.00843	0	0.001435	0.001657	0.00149	Bacteria	Verrucomicrobia	Verrucomicrobiae	Verrucomicrobiales	Akkermansiaceae	Akkermansia
Otu001746	16	6	10	0	0	0	0	0	0	0	0	0	0	0	0	0	0	0	0	0	0	0.009349	0.016203	0	0	0	0	0	0	0	0	0	0	0	0	0	0	0	0	0	0	Bacteria	Firmicutes	Clostridia	Clostridiales	Lachnospiraceae
Otu001779	16	1	5	0	0	2	0	0	2	1	5	0	0	0	0	0	0	0	0	0	0	0.001558	0.008102	0	0	0.002914	0	0	0.003487	0.001909	0.007058	0	0	0	0	0	0	0	0	0	0	Bacteria	Firmicutes	Clostridia	Clostridiales	Ruminococcaceae
Otu001889	16	0	0	0	0	0	0	0	0	0	0	0	0	0	0	0	0	0	0	0	16	0	0	0	0	0	0	0	0	0	0	0	0	0	0	0	0	0	0	0	0.02384	Bacteria	Proteobacteria	Alphaproteobacteria
Otu001906	16	0	0	0	0	0	16	0	0	0	0	0	0	0	0	0	0	0	0	0	0	0	0	0	0	0	0.023551	0	0	0	0	0	0	0	0	0	0	0	0	0	0	Bacteria	Proteobacteria	Gammaproteobacteria	Betaproteobacteriales	Burkholderiaceae	Burkholderia-Caballeronia-Paraburkholderia
Otu001915	16	0	0	0	0	0	1	0	0	0	0	1	1	2	0	3	3	0	5	0	0	0	0	0	0	0	0.001472	0	0	0	0	0.001518	0.001661	0.002904	0	0.004384	0.004215	0	0.007173	0	0	Bacteria	Bacteroidetes	Bacteroidia	Bacteroidales	Muribaculaceae
Otu001918	16	14	0	0	0	0	0	0	0	0	0	0	0	0	0	0	0	0	0	2	0	0.021815	0	0	0	0	0	0	0	0	0	0	0	0	0	0	0	0	0	0.003314	0	Bacteria	Firmicutes	Clostridia	Clostridiales	Lachnospiraceae	ASF356
Otu001920	16	0	0	0	0	0	16	0	0	0	0	0	0	0	0	0	0	0	0	0	0	0	0	0	0	0	0.023551	0	0	0	0	0	0	0	0	0	0	0	0	0	0	Bacteria	Planctomycetes	Planctomycetacia
Otu001923	16	9	6	0	0	0	0	1	0	0	0	0	0	0	0	0	0	0	0	0	0	0.014024	0.009722	0	0	0	0	0.001201	0	0	0	0	0	0	0	0	0	0	0	0	0	Bacteria	Bacteroidetes	Bacteroidia	Bacteroidales
Otu001924	16	0	0	0	0	0	0	0	0	0	0	0	0	0	16	0	0	0	0	0	0	0	0	0	0	0	0	0	0	0	0	0	0	0	0.024644	0	0	0	0	0	0	Bacteria	Firmicutes	Clostridia	Clostridiales	Christensenellaceae	Christensenellaceae_R-7_group
Otu001925	16	0	0	0	0	0	16	0	0	0	0	0	0	0	0	0	0	0	0	0	0	0	0	0	0	0	0.023551	0	0	0	0	0	0	0	0	0	0	0	0	0	0	Bacteria	Acidobacteria	Acidobacteriia	Acidobacteriales	Acidobacteriaceae_Subgroup_1
Otu001926	16	0	0	0	0	0	0	0	0	0	0	0	16	0	0	0	0	0	0	0	0	0	0	0	0	0	0	0	0	0	0	0	0.026569	0	0	0	0	0	0	0	0	Bacteria	Acidobacteria	Acidobacteriia	Acidobacteriales	Acidobacteriaceae_Subgroup_1	Occallatibacter
Otu001933	16	0	0	0	0	0	16	0	0	0	0	0	0	0	0	0	0	0	0	0	0	0	0	0	0	0	0.023551	0	0	0	0	0	0	0	0	0	0	0	0	0	0	Bacteria	Patescibacteria	Parcubacteria	Candidatus_Adlerbacteria
Otu001936	16	0	0	0	0	0	0	0	0	0	0	0	0	0	13	0	0	3	0	0	0	0	0	0	0	0	0	0	0	0	0	0	0	0	0.020023	0	0	0.004341	0	0	0	Bacteria	Firmicutes	Bacilli	Lactobacillales	Carnobacteriaceae	Atopostipes
Otu001939	16	0	0	0	0	0	0	0	0	0	0	0	6	0	6	0	0	4	0	0	0	0	0	0	0	0	0	0	0	0	0	0	0.009963	0	0.009241	0	0	0.005789	0	0	0	Bacteria	Firmicutes	Erysipelotrichia	Erysipelotrichales	Erysipelotrichaceae	Turicibacter	Turicibacter_sp_LA61
Otu001941	16	0	0	0	0	0	16	0	0	0	0	0	0	0	0	0	0	0	0	0	0	0	0	0	0	0	0.023551	0	0	0	0	0	0	0	0	0	0	0	0	0	0	Bacteria	Planctomycetes	Planctomycetacia	Isosphaerales	Isosphaeraceae	Singulisphaera
Otu001942	16	0	0	0	0	0	0	0	0	0	0	0	0	0	4	0	0	12	0	0	0	0	0	0	0	0	0	0	0	0	0	0	0	0	0.006161	0	0	0.017366	0	0	0	Bacteria	Firmicutes	Clostridia	Clostridiales	Family_XI	Tissierella
Otu001944	16	0	0	0	0	0	0	0	0	0	0	0	0	0	0	0	0	16	0	0	0	0	0	0	0	0	0	0	0	0	0	0	0	0	0	0	0	0.023154	0	0	0	Bacteria	Bacteroidetes	Bacteroidia	Chitinophagales	Chitinophagaceae
Otu001948	16	1	0	0	1	0	0	0	0	10	4	0	0	0	0	0	0	0	0	0	0	0.001558	0	0	0.001452	0	0	0	0	0.019087	0.005647	0	0	0	0	0	0	0	0	0	0	Bacteria	Firmicutes	Clostridia	Clostridiales	Lachnospiraceae
Otu001957	16	0	0	0	0	0	16	0	0	0	0	0	0	0	0	0	0	0	0	0	0	0	0	0	0	0	0.023551	0	0	0	0	0	0	0	0	0	0	0	0	0	0	Bacteria	Acidobacteria	Acidobacteriia	Acidobacteriales	Acidobacteriaceae_Subgroup_1
Otu000306	15	1	0	0	3	1	0	0	0	1	3	0	1	0	0	0	0	3	0	0	2	0.001558	0	0	0.004356	0.001457	0	0	0	0.001909	0.004235	0	0.001661	0	0	0	0	0.004341	0	0	0.00298	Bacteria	Firmicutes	Bacilli	Lactobacillales	Lactobacillaceae	Lactobacillus
Otu000964	15	2	0	0	1	4	0	1	4	3	0	0	0	0	0	0	0	0	0	0	0	0.003116	0	0	0.001452	0.005828	0	0.001201	0.006975	0.005726	0	0	0	0	0	0	0	0	0	0	0	Bacteria	Bacteroidetes	Bacteroidia	Bacteroidales	Prevotellaceae
Otu000988	15	2	0	0	0	4	0	0	0	0	0	0	0	1	0	0	0	0	3	5	0	0.003116	0	0	0	0.005828	0	0	0	0	0	0	0	0.001452	0	0	0	0	0.004304	0.008285	0	Bacteria	Bacteroidetes	Bacteroidia	Bacteroidales	Muribaculaceae
Otu001163	15	1	0	1	0	0	0	0	0	0	0	3	0	0	0	2	1	0	0	2	5	0.001558	0	0.001594	0	0	0	0	0	0	0	0.004555	0	0	0	0.002923	0.001405	0	0	0.003314	0.00745	Bacteria	Bacteroidetes	Bacteroidia	Bacteroidales	Muribaculaceae
Otu001200	15	1	0	1	2	1	0	1	1	0	0	0	0	1	0	0	0	0	0	1	6	0.001558	0	0.001594	0.002904	0.001457	0	0.001201	0.001744	0	0	0	0	0.001452	0	0	0	0	0	0.001657	0.00894	Bacteria	Bacteroidetes	Bacteroidia	Bacteroidales	Muribaculaceae
Otu001234	15	0	0	1	1	0	1	0	6	0	1	1	0	1	0	2	0	0	0	1	0	0	0	0.001594	0.001452	0	0.001472	0	0.010462	0	0.001412	0.001518	0	0.001452	0	0.002923	0	0	0	0.001657	0	Bacteria	Firmicutes	Clostridia	Clostridiales	Lachnospiraceae
Otu001252	15	0	1	1	0	3	0	1	4	3	1	1	0	0	0	0	0	0	0	0	0	0	0.00162	0.001594	0	0.004371	0	0.001201	0.006975	0.005726	0.001412	0.001518	0	0	0	0	0	0	0	0	0	Bacteria	Bacteroidetes	Bacteroidia	Bacteroidales	Prevotellaceae
Otu001273	15	2	0	1	0	0	0	0	0	0	0	2	0	6	0	1	0	0	3	0	0	0.003116	0	0.001594	0	0	0	0	0	0	0	0.003037	0	0.008712	0	0.001461	0	0	0.004304	0	0	Bacteria	Bacteroidetes	Bacteroidia	Bacteroidales	Muribaculaceae
Otu001355	15	0	0	0	0	0	0	0	0	0	0	0	4	0	0	0	0	11	0	0	0	0	0	0	0	0	0	0	0	0	0	0	0.006642	0	0	0	0	0.015918	0	0	0	Bacteria	Bacteroidetes	Bacteroidia	Chitinophagales	Chitinophagaceae	Sediminibacterium
Otu001382	15	6	4	0	0	5	0	0	0	0	0	0	0	0	0	0	0	0	0	0	0	0.009349	0.006481	0	0	0.007284	0	0	0	0	0	0	0	0	0	0	0	0	0	0	0	Bacteria
Otu001455	15	0	1	2	1	1	0	2	4	1	0	0	0	0	0	0	0	0	0	3	0	0	0.00162	0.003188	0.001452	0.001457	0	0.002403	0.006975	0.001909	0	0	0	0	0	0	0	0	0	0.004971	0	Bacteria	Bacteroidetes	Bacteroidia	Bacteroidales	Muribaculaceae
Otu001470	15	2	7	2	0	1	0	0	0	2	0	0	0	0	0	0	0	0	0	1	0	0.003116	0.011342	0.003188	0	0.001457	0	0	0	0.003817	0	0	0	0	0	0	0	0	0	0.001657	0	Bacteria	Firmicutes	Clostridia	Clostridiales	Clostridiales_vadinBB60_group
Otu001479	15	0	0	2	1	0	1	0	5	4	0	2	0	0	0	0	0	0	0	0	0	0	0	0.003188	0.001452	0	0.001472	0	0.008718	0.007635	0	0.003037	0	0	0	0	0	0	0	0	0	Bacteria	Bacteroidetes	Bacteroidia	Bacteroidales	Muribaculaceae
Otu001510	15	0	0	2	2	0	0	2	4	3	0	0	0	0	0	0	0	0	0	1	1	0	0	0.003188	0.002904	0	0	0.002403	0.006975	0.005726	0	0	0	0	0	0	0	0	0	0.001657	0.00149	Bacteria	Bacteroidetes	Bacteroidia	Bacteroidales	Muribaculaceae
Otu001518	15	0	0	5	7	0	3	0	0	0	0	0	0	0	0	0	0	0	0	0	0	0	0	0.007971	0.010163	0	0.004416	0	0	0	0	0	0	0	0	0	0	0	0	0	0	Bacteria
Otu001552	15	0	0	0	0	15	0	0	0	0	0	0	0	0	0	0	0	0	0	0	0	0	0	0	0	0.021853	0	0	0	0	0	0	0	0	0	0	0	0	0	0	0	Bacteria	Proteobacteria	Gammaproteobacteria	Betaproteobacteriales	Burkholderiaceae	Parasutterella	Burkholderiales_bacterium_YL45
Otu001569	15	1	0	2	1	6	0	0	0	0	5	0	0	0	0	0	0	0	0	0	0	0.001558	0	0.003188	0.001452	0.008741	0	0	0	0	0.007058	0	0	0	0	0	0	0	0	0	0	Bacteria	Bacteroidetes	Bacteroidia	Bacteroidales	Muribaculaceae
Otu001575	15	0	0	0	1	0	3	8	0	0	0	0	1	0	0	0	0	2	0	0	0	0	0	0	0.001452	0	0.004416	0.009611	0	0	0	0	0.001661	0	0	0	0	0.002894	0	0	0	Bacteria	Firmicutes	Erysipelotrichia	Erysipelotrichales	Erysipelotrichaceae	Dubosiella
Otu001577	15	0	0	0	0	0	0	0	1	14	0	0	0	0	0	0	0	0	0	0	0	0	0	0	0	0	0	0	0.001744	0.026722	0	0	0	0	0	0	0	0	0	0	0	Bacteria
Otu001620	15	1	0	2	2	0	0	0	3	2	1	0	0	0	0	3	0	0	0	1	0	0.001558	0	0.003188	0.002904	0	0	0	0.005231	0.003817	0.001412	0	0	0	0	0.004384	0	0	0	0.001657	0	Bacteria	Firmicutes	Clostridia	Clostridiales	Lachnospiraceae
Otu001624	15	0	0	3	8	0	0	2	1	1	0	0	0	0	0	0	0	0	0	0	0	0	0	0.004782	0.011615	0	0	0.002403	0.001744	0.001909	0	0	0	0	0	0	0	0	0	0	0	Bacteria	Bacteroidetes	Bacteroidia	Bacteroidales	Muribaculaceae
Otu001691	15	0	0	0	0	0	0	0	0	0	0	0	0	0	0	0	0	0	0	0	15	0	0	0	0	0	0	0	0	0	0	0	0	0	0	0	0	0	0	0	0.02235	Bacteria	Firmicutes	Clostridia	Clostridiales	Christensenellaceae	Christensenellaceae_R-7_group
Otu001706	15	0	1	0	0	0	0	0	2	0	12	0	0	0	0	0	0	0	0	0	0	0	0.00162	0	0	0	0	0	0.003487	0	0.01694	0	0	0	0	0	0	0	0	0	0	Bacteria	Epsilonbacteraeota	Campylobacteria	Campylobacterales	Helicobacteraceae	Helicobacter
Otu001731	15	0	0	0	0	0	0	0	0	1	0	3	0	3	0	2	3	0	2	0	1	0	0	0	0	0	0	0	0	0.001909	0	0.004555	0	0.004356	0	0.002923	0.004215	0	0.002869	0	0.00149	Bacteria	Firmicutes	Clostridia	Clostridiales	Ruminococcaceae
Otu001739	15	0	0	0	0	0	0	2	1	0	0	1	1	2	0	3	1	1	3	0	0	0	0	0	0	0	0	0.002403	0.001744	0	0	0.001518	0.001661	0.002904	0	0.004384	0.001405	0.001447	0.004304	0	0	Bacteria	Verrucomicrobia	Verrucomicrobiae	Verrucomicrobiales	Akkermansiaceae	Akkermansia	Akkermansia_muciniphila
Otu001750	15	0	0	0	0	0	0	1	0	0	0	3	0	4	0	2	1	0	2	2	0	0	0	0	0	0	0	0.001201	0	0	0	0.004555	0	0.005808	0	0.002923	0.001405	0	0.002869	0.003314	0	Bacteria	Verrucomicrobia	Verrucomicrobiae	Verrucomicrobiales	Akkermansiaceae	Akkermansia	Akkermansia_muciniphila
Otu001836	15	7	0	0	0	0	0	7	0	0	0	0	0	0	0	0	0	0	1	0	0	0.010908	0	0	0	0	0	0.00841	0	0	0	0	0	0	0	0	0	0	0.001435	0	0	Bacteria	Firmicutes	Clostridia	Clostridiales
Otu001844	15	0	0	0	0	1	0	2	0	1	11	0	0	0	0	0	0	0	0	0	0	0	0	0	0	0.001457	0	0.002403	0	0.001909	0.015528	0	0	0	0	0	0	0	0	0	0	Bacteria	Firmicutes	Clostridia	Clostridiales	Lachnospiraceae	Lachnospiraceae_NK4A136_group
Otu001903	15	0	0	0	0	0	0	1	13	0	0	0	0	0	0	0	0	0	0	1	0	0	0	0	0	0	0	0.001201	0.022667	0	0	0	0	0	0	0	0	0	0	0.001657	0	Bacteria
Otu001928	15	3	0	1	0	0	0	0	0	7	3	0	0	0	0	0	0	0	1	0	0	0.004675	0	0.001594	0	0	0	0	0	0.013361	0.004235	0	0	0	0	0	0	0	0.001435	0	0	Bacteria	Firmicutes	Clostridia	Clostridiales
Otu001947	15	0	0	0	0	2	0	0	0	0	0	0	5	0	2	0	0	6	0	0	0	0	0	0	0	0.002914	0	0	0	0	0	0	0.008303	0	0.00308	0	0	0.008683	0	0	0	Bacteria	Firmicutes	Erysipelotrichia	Erysipelotrichales	Erysipelotrichaceae	Turicibacter	Turicibacter_sp_LA61
Otu001956	15	3	5	4	2	0	0	0	0	0	1	0	0	0	0	0	0	0	0	0	0	0.004675	0.008102	0.006376	0.002904	0	0	0	0	0	0.001412	0	0	0	0	0	0	0	0	0	0	Bacteria	Firmicutes	Clostridia	Clostridiales	Lachnospiraceae	Lachnospiraceae_NK4A136_group	Lachnospiraceae_bacterium_A4
Otu001971	15	0	0	1	0	0	0	0	0	0	0	0	3	0	0	11	0	0	0	0	0	0	0	0.001594	0	0	0	0	0	0	0	0	0.004982	0	0	0.016074	0	0	0	0	0	Bacteria	Firmicutes	Clostridia	Clostridiales	Lachnospiraceae	Lachnospiraceae_NK4A136_group
Otu001976	15	0	0	0	0	0	0	0	0	0	0	0	3	0	3	0	0	9	0	0	0	0	0	0	0	0	0	0	0	0	0	0	0.004982	0	0.004621	0	0	0.013024	0	0	0	Bacteria	Firmicutes	Erysipelotrichia	Erysipelotrichales	Erysipelotrichaceae	Turicibacter	Turicibacter_sp_LA61
Otu001980	15	0	0	0	0	0	0	0	0	0	0	0	0	0	15	0	0	0	0	0	0	0	0	0	0	0	0	0	0	0	0	0	0	0	0.023104	0	0	0	0	0	0	Bacteria	Bacteroidetes	Bacteroidia	Flavobacteriales	Flavobacteriaceae	Capnocytophaga	Capnocytophaga_canimorsus
Otu001982	15	0	0	0	0	0	15	0	0	0	0	0	0	0	0	0	0	0	0	0	0	0	0	0	0	0	0.022079	0	0	0	0	0	0	0	0	0	0	0	0	0	0	Bacteria	Planctomycetes	Planctomycetacia	Pirellulales	Pirellulaceae
Otu001987	15	0	0	1	1	0	0	0	3	10	0	0	0	0	0	0	0	0	0	0	0	0	0	0.001594	0.001452	0	0	0	0.005231	0.019087	0	0	0	0	0	0	0	0	0	0	0	Bacteria	Firmicutes	Clostridia	Clostridiales	Lachnospiraceae	Lachnospiraceae_NK4A136_group
Otu001989	15	0	0	0	0	0	15	0	0	0	0	0	0	0	0	0	0	0	0	0	0	0	0	0	0	0	0.022079	0	0	0	0	0	0	0	0	0	0	0	0	0	0	Bacteria	Actinobacteria
Otu002005	15	0	0	0	0	0	0	0	0	0	0	0	0	0	0	0	0	15	0	0	0	0	0	0	0	0	0	0	0	0	0	0	0	0	0	0	0	0.021707	0	0	0	Bacteria	Firmicutes	Bacilli	Bacillales	Bacillaceae	Bacillus
Otu002015	15	0	1	0	0	0	0	0	0	0	0	1	0	2	0	9	1	0	1	0	0	0	0.00162	0	0	0	0	0	0	0	0	0.001518	0	0.002904	0	0.013152	0.001405	0	0.001435	0	0	Bacteria	Bacteroidetes	Bacteroidia	Bacteroidales	Prevotellaceae
Otu002018	15	0	0	0	0	0	15	0	0	0	0	0	0	0	0	0	0	0	0	0	0	0	0	0	0	0	0.022079	0	0	0	0	0	0	0	0	0	0	0	0	0	0	Bacteria	Planctomycetes	Planctomycetacia	Isosphaerales	Isosphaeraceae
Otu000544	14	14	0	0	0	0	0	0	0	0	0	0	0	0	0	0	0	0	0	0	0	0.021815	0	0	0	0	0	0	0	0	0	0	0	0	0	0	0	0	0	0	0	Bacteria	Proteobacteria	Gammaproteobacteria	Alteromonadales	Colwelliaceae	Thalassotalea
Otu000693	14	14	0	0	0	0	0	0	0	0	0	0	0	0	0	0	0	0	0	0	0	0.021815	0	0	0	0	0	0	0	0	0	0	0	0	0	0	0	0	0	0	0	Bacteria	Proteobacteria	Gammaproteobacteria	Methylococcales	Cycloclasticaceae	Cycloclasticus
Otu000715	14	0	4	0	0	0	0	0	0	0	0	1	0	4	0	3	1	0	0	1	0	0	0.006481	0	0	0	0	0	0	0	0	0.001518	0	0.005808	0	0.004384	0.001405	0	0	0.001657	0	Bacteria	Bacteroidetes	Bacteroidia	Bacteroidales
Otu001030	14	4	1	2	0	0	0	1	1	1	3	0	0	0	0	0	0	0	1	0	0	0.006233	0.00162	0.003188	0	0	0	0.001201	0.001744	0.001909	0.004235	0	0	0	0	0	0	0	0.001435	0	0	Bacteria	Bacteroidetes	Bacteroidia	Bacteroidales	Muribaculaceae
Otu001259	14	0	0	0	0	0	0	0	0	0	0	0	14	0	0	0	0	0	0	0	0	0	0	0	0	0	0	0	0	0	0	0	0.023248	0	0	0	0	0	0	0	0	Bacteria	Planctomycetes	Planctomycetacia	Gemmatales	Gemmataceae
Otu001296	14	0	0	1	0	5	0	5	0	1	0	0	0	0	0	1	0	0	1	0	0	0	0	0.001594	0	0.007284	0	0.006007	0	0.001909	0	0	0	0	0	0.001461	0	0	0.001435	0	0	Bacteria	Bacteroidetes	Bacteroidia	Bacteroidales	Muribaculaceae
Otu001314	14	1	5	1	0	3	2	1	0	0	0	0	0	0	0	0	0	0	0	1	0	0.001558	0.008102	0.001594	0	0.004371	0.002944	0.001201	0	0	0	0	0	0	0	0	0	0	0	0.001657	0	Bacteria	Bacteroidetes	Bacteroidia	Bacteroidales	Muribaculaceae
Otu001321	14	0	0	0	0	0	0	0	0	0	3	0	0	2	0	0	0	0	2	7	0	0	0	0	0	0	0	0	0	0	0.004235	0	0	0.002904	0	0	0	0	0.002869	0.011599	0	Bacteria	Bacteroidetes	Bacteroidia	Bacteroidales	Muribaculaceae
Otu001358	14	0	0	0	0	0	0	1	0	0	0	3	0	1	0	0	1	0	1	1	6	0	0	0	0	0	0	0.001201	0	0	0	0.004555	0	0.001452	0	0	0.001405	0	0.001435	0.001657	0.00894	Bacteria	Bacteroidetes	Bacteroidia	Bacteroidales	Muribaculaceae
Otu001371	14	0	0	1	3	3	0	0	2	0	0	0	0	2	0	0	0	0	0	2	1	0	0	0.001594	0.004356	0.004371	0	0	0.003487	0	0	0	0	0.002904	0	0	0	0	0	0.003314	0.00149	Bacteria	Bacteroidetes	Bacteroidia	Bacteroidales	Muribaculaceae
Otu001385	14	0	1	4	5	3	0	0	0	0	0	0	0	0	0	0	0	0	1	0	0	0	0.00162	0.006376	0.007259	0.004371	0	0	0	0	0	0	0	0	0	0	0	0	0.001435	0	0	Bacteria	Bacteroidetes	Bacteroidia	Bacteroidales	Muribaculaceae
Otu001403	14	0	0	0	0	0	0	0	0	0	0	3	0	2	0	1	1	0	6	1	0	0	0	0	0	0	0	0	0	0	0	0.004555	0	0.002904	0	0.001461	0.001405	0	0.008607	0.001657	0	Bacteria	Bacteroidetes	Bacteroidia	Bacteroidales	Muribaculaceae
Otu001486	14	0	1	0	1	0	0	0	0	0	9	0	0	1	0	0	1	0	1	0	0	0	0.00162	0	0.001452	0	0	0	0	0	0.012705	0	0	0.001452	0	0	0.001405	0	0.001435	0	0	Bacteria	Firmicutes	Clostridia	Clostridiales	Lachnospiraceae
Otu001493	14	1	1	1	2	0	0	0	0	2	2	0	1	0	0	1	1	0	1	0	1	0.001558	0.00162	0.001594	0.002904	0	0	0	0	0.003817	0.002823	0	0.001661	0	0	0.001461	0.001405	0	0.001435	0	0.00149	Bacteria	Bacteroidetes	Bacteroidia	Bacteroidales	Muribaculaceae
Otu001521	14	0	1	0	3	0	1	1	0	5	1	0	0	0	0	0	0	0	0	2	0	0	0.00162	0	0.004356	0	0.001472	0.001201	0	0.009544	0.001412	0	0	0	0	0	0	0	0	0.003314	0	Bacteria	Bacteroidetes	Bacteroidia	Bacteroidales	Muribaculaceae
Otu001582	14	0	0	1	0	9	0	0	0	0	0	1	0	2	0	0	1	0	0	0	0	0	0	0.001594	0	0.013112	0	0	0	0	0	0.001518	0	0.002904	0	0	0.001405	0	0	0	0	Bacteria	Bacteroidetes	Bacteroidia	Bacteroidales	Muribaculaceae
Otu001626	14	0	0	0	1	0	0	0	0	0	0	3	0	2	0	1	2	2	2	1	0	0	0	0	0.001452	0	0	0	0	0	0	0.004555	0	0.002904	0	0.001461	0.00281	0.002894	0.002869	0.001657	0	Bacteria	Verrucomicrobia	Verrucomicrobiae	Verrucomicrobiales	Akkermansiaceae	Akkermansia	Akkermansia_muciniphila
Otu001655	14	0	0	0	0	0	0	1	0	0	0	0	0	2	0	3	6	1	0	1	0	0	0	0	0	0	0	0.001201	0	0	0	0	0	0.002904	0	0.004384	0.00843	0.001447	0	0.001657	0	Bacteria	Verrucomicrobia	Verrucomicrobiae	Verrucomicrobiales	Akkermansiaceae	Akkermansia	Akkermansia_muciniphila
Otu001663	14	0	0	1	2	0	4	5	0	0	0	0	0	0	0	0	0	2	0	0	0	0	0	0.001594	0.002904	0	0.005888	0.006007	0	0	0	0	0	0	0	0	0	0.002894	0	0	0	Bacteria	Firmicutes	Erysipelotrichia	Erysipelotrichales	Erysipelotrichaceae	Dubosiella
Otu001716	14	0	1	10	2	1	0	0	0	0	0	0	0	0	0	0	0	0	0	0	0	0	0.00162	0.015941	0.002904	0.001457	0	0	0	0	0	0	0	0	0	0	0	0	0	0	0	Bacteria	Bacteroidetes	Bacteroidia	Bacteroidales	Muribaculaceae
Otu001733	14	8	4	0	0	0	0	0	0	0	2	0	0	0	0	0	0	0	0	0	0	0.012466	0.006481	0	0	0	0	0	0	0	0.002823	0	0	0	0	0	0	0	0	0	0	Bacteria	Bacteroidetes	Bacteroidia	Bacteroidales	Muribaculaceae
Otu001741	14	0	0	5	2	0	0	0	4	2	0	0	0	0	0	0	0	0	0	1	0	0	0	0.007971	0.002904	0	0	0	0.006975	0.003817	0	0	0	0	0	0	0	0	0	0.001657	0	Bacteria	Bacteroidetes	Bacteroidia	Bacteroidales	Muribaculaceae
Otu001756	14	1	0	0	0	0	1	0	5	6	0	0	0	0	0	0	0	1	0	0	0	0.001558	0	0	0	0	0.001472	0	0.008718	0.011452	0	0	0	0	0	0	0	0.001447	0	0	0	Bacteria
Otu001758	14	0	0	3	0	0	0	0	4	1	0	0	0	0	0	3	0	0	0	3	0	0	0	0.004782	0	0	0	0	0.006975	0.001909	0	0	0	0	0	0.004384	0	0	0	0.004971	0	Bacteria	Firmicutes	Clostridia	Clostridiales	Ruminococcaceae
Otu001857	14	0	0	0	0	0	0	2	0	0	0	0	0	4	0	1	1	0	2	4	0	0	0	0	0	0	0	0.002403	0	0	0	0	0	0.005808	0	0.001461	0.001405	0	0.002869	0.006628	0	Bacteria	Verrucomicrobia	Verrucomicrobiae	Verrucomicrobiales	Akkermansiaceae	Akkermansia	Akkermansia_muciniphila
Otu001868	14	0	0	1	0	2	0	0	1	2	7	0	0	0	0	0	0	0	0	1	0	0	0	0.001594	0	0.002914	0	0	0.001744	0.003817	0.009882	0	0	0	0	0	0	0	0	0.001657	0	Bacteria	Bacteroidetes	Bacteroidia	Bacteroidales	Muribaculaceae
Otu001914	14	0	0	0	0	0	14	0	0	0	0	0	0	0	0	0	0	0	0	0	0	0	0	0	0	0	0.020607	0	0	0	0	0	0	0	0	0	0	0	0	0	0	Bacteria	Proteobacteria	Gammaproteobacteria
Otu001931	14	0	0	4	5	2	0	0	0	0	3	0	0	0	0	0	0	0	0	0	0	0	0	0.006376	0.007259	0.002914	0	0	0	0	0.004235	0	0	0	0	0	0	0	0	0	0	Bacteria	Bacteroidetes	Bacteroidia	Bacteroidales	Muribaculaceae
Otu001967	14	0	0	0	0	0	0	0	0	0	0	3	0	5	0	0	2	0	4	0	0	0	0	0	0	0	0	0	0	0	0	0.004555	0	0.00726	0	0	0.00281	0	0.005738	0	0	Bacteria	Bacteroidetes	Bacteroidia	Bacteroidales	Muribaculaceae
Otu002000	14	0	0	0	0	0	0	0	0	0	0	0	0	0	11	0	0	3	0	0	0	0	0	0	0	0	0	0	0	0	0	0	0	0	0.016943	0	0	0.004341	0	0	0	Bacteria
Otu002007	14	0	0	0	1	0	0	0	0	0	0	1	0	2	0	7	2	0	1	0	0	0	0	0	0.001452	0	0	0	0	0	0	0.001518	0	0.002904	0	0.010229	0.00281	0	0.001435	0	0	Bacteria	Bacteroidetes	Bacteroidia	Bacteroidales
Otu002012	14	3	0	2	4	0	0	0	0	0	0	2	0	0	0	0	1	0	1	0	1	0.004675	0	0.003188	0.005807	0	0	0	0	0	0	0.003037	0	0	0	0	0.001405	0	0.001435	0	0.00149	Bacteria	Firmicutes	Clostridia	Clostridiales	Ruminococcaceae
Otu002014	14	0	0	0	0	0	0	0	3	10	0	1	0	0	0	0	0	0	0	0	0	0	0	0	0	0	0	0	0.005231	0.019087	0	0.001518	0	0	0	0	0	0	0	0	0	Bacteria	Firmicutes	Clostridia	Clostridiales
Otu002028	14	0	0	0	0	0	0	0	0	0	0	0	0	0	14	0	0	0	0	0	0	0	0	0	0	0	0	0	0	0	0	0	0	0	0.021563	0	0	0	0	0	0	Bacteria	Chloroflexi	Ktedonobacteria	Ktedonobacterales	Ktedonobacteraceae	HSB_OF53-F07
Otu002029	14	0	0	0	0	0	14	0	0	0	0	0	0	0	0	0	0	0	0	0	0	0	0	0	0	0	0.020607	0	0	0	0	0	0	0	0	0	0	0	0	0	0	Bacteria	Proteobacteria	Gammaproteobacteria	KF-JG30-C25
Otu002033	14	0	0	0	0	0	0	0	0	0	0	4	7	0	0	1	0	1	1	0	0	0	0	0	0	0	0	0	0	0	0	0.006074	0.011624	0	0	0.001461	0	0.001447	0.001435	0	0	Bacteria	Firmicutes	Clostridia	Clostridiales	Lachnospiraceae
Otu002036	14	0	0	0	0	0	0	0	0	0	0	1	0	1	0	7	5	0	0	0	0	0	0	0	0	0	0	0	0	0	0	0.001518	0	0.001452	0	0.010229	0.007025	0	0	0	0	Bacteria	Bacteroidetes	Bacteroidia	Bacteroidales
Otu002039	14	0	0	0	0	0	0	0	0	0	1	7	0	0	0	1	5	0	0	0	0	0	0	0	0	0	0	0	0	0	0.001412	0.010629	0	0	0	0.001461	0.007025	0	0	0	0	Bacteria	Firmicutes	Clostridia	Clostridiales	Ruminococcaceae	Eubacterium_coprostanoligenes_group	Clostridiales_bacterium_42_27
Otu002041	14	0	0	0	0	0	0	0	0	0	0	3	0	6	0	1	2	0	2	0	0	0	0	0	0	0	0	0	0	0	0	0.004555	0	0.008712	0	0.001461	0.00281	0	0.002869	0	0	Bacteria	Bacteroidetes	Bacteroidia	Bacteroidales	Muribaculaceae
Otu002044	14	0	0	0	0	0	14	0	0	0	0	0	0	0	0	0	0	0	0	0	0	0	0	0	0	0	0.020607	0	0	0	0	0	0	0	0	0	0	0	0	0	0	Bacteria
Otu002047	14	0	0	0	0	0	14	0	0	0	0	0	0	0	0	0	0	0	0	0	0	0	0	0	0	0	0.020607	0	0	0	0	0	0	0	0	0	0	0	0	0	0	Bacteria	Proteobacteria	Gammaproteobacteria	Cellvibrionales	Spongiibacteraceae	BD1-7_clade
Otu002053	14	0	0	0	0	0	0	0	0	0	0	3	1	2	0	0	1	1	2	4	0	0	0	0	0	0	0	0	0	0	0	0.004555	0.001661	0.002904	0	0	0.001405	0.001447	0.002869	0.006628	0	Bacteria	Verrucomicrobia	Verrucomicrobiae	Verrucomicrobiales	Akkermansiaceae	Akkermansia
Otu002054	14	0	0	6	2	2	0	0	4	0	0	0	0	0	0	0	0	0	0	0	0	0	0	0.009565	0.002904	0.002914	0	0	0.006975	0	0	0	0	0	0	0	0	0	0	0	0	Bacteria
Otu002076	14	6	8	0	0	0	0	0	0	0	0	0	0	0	0	0	0	0	0	0	0	0.009349	0.012963	0	0	0	0	0	0	0	0	0	0	0	0	0	0	0	0	0	0	Bacteria	Firmicutes	Clostridia	Clostridiales	Lachnospiraceae
Otu000799	13	0	0	0	4	0	0	0	0	0	1	0	0	0	4	1	0	3	0	0	0	0	0	0	0.005807	0	0	0	0	0	0.001412	0	0	0	0.006161	0.001461	0	0.004341	0	0	0	Bacteria	Firmicutes	Bacilli	Lactobacillales	Lactobacillaceae	Lactobacillus	Lactobacillus_murinus
Otu001016	13	0	0	0	2	0	0	0	1	0	1	0	0	0	8	0	0	1	0	0	0	0	0	0	0.002904	0	0	0	0.001744	0	0.001412	0	0	0	0.012322	0	0	0.001447	0	0	0	Bacteria	Firmicutes	Bacilli	Lactobacillales	Lactobacillaceae	Lactobacillus	Lactobacillus_murinus
Otu001025	13	3	2	0	0	2	0	0	4	1	0	0	0	0	0	0	0	1	0	0	0	0.004675	0.003241	0	0	0.002914	0	0	0.006975	0.001909	0	0	0	0	0	0	0	0.001447	0	0	0	Bacteria	Firmicutes	Clostridia	Clostridiales	Family_XIII	Anaerovorax
Otu001141	13	0	0	4	1	2	1	2	3	0	0	0	0	0	0	0	0	0	0	0	0	0	0	0.006376	0.001452	0.002914	0.001472	0.002403	0.005231	0	0	0	0	0	0	0	0	0	0	0	0	Bacteria	Bacteroidetes	Bacteroidia	Bacteroidales	Muribaculaceae
Otu001167	13	0	0	1	1	2	0	2	3	3	0	0	0	1	0	0	0	0	0	0	0	0	0	0.001594	0.001452	0.002914	0	0.002403	0.005231	0.005726	0	0	0	0.001452	0	0	0	0	0	0	0	Bacteria	Bacteroidetes	Bacteroidia	Bacteroidales	Prevotellaceae	Alloprevotella
Otu001196	13	2	0	0	0	0	0	0	0	0	0	0	0	1	0	2	1	0	3	4	0	0.003116	0	0	0	0	0	0	0	0	0	0	0	0.001452	0	0.002923	0.001405	0	0.004304	0.006628	0	Bacteria	Bacteroidetes	Bacteroidia	Bacteroidales
Otu001240	13	0	0	0	0	0	6	0	0	0	0	0	1	0	6	0	0	0	0	0	0	0	0	0	0	0	0.008832	0	0	0	0	0	0.001661	0	0.009241	0	0	0	0	0	0	Bacteria	Proteobacteria	Alphaproteobacteria	Rickettsiales	Mitochondria
Otu001264	13	4	2	2	0	0	0	0	0	0	5	0	0	0	0	0	0	0	0	0	0	0.006233	0.003241	0.003188	0	0	0	0	0	0	0.007058	0	0	0	0	0	0	0	0	0	0	Bacteria	Firmicutes	Clostridia	Clostridiales	Lachnospiraceae
Otu001365	13	0	0	0	1	0	4	6	0	0	0	0	0	0	0	0	0	2	0	0	0	0	0	0	0.001452	0	0.005888	0.007208	0	0	0	0	0	0	0	0	0	0.002894	0	0	0	Bacteria	Firmicutes	Erysipelotrichia	Erysipelotrichales	Erysipelotrichaceae	Dubosiella
Otu001407	13	1	0	1	2	0	1	1	2	5	0	0	0	0	0	0	0	0	0	0	0	0.001558	0	0.001594	0.002904	0	0.001472	0.001201	0.003487	0.009544	0	0	0	0	0	0	0	0	0	0	0	Bacteria	Bacteroidetes	Bacteroidia	Bacteroidales	Muribaculaceae
Otu001414	13	0	0	1	0	1	0	1	7	2	0	0	0	0	0	0	0	0	0	1	0	0	0	0.001594	0	0.001457	0	0.001201	0.012206	0.003817	0	0	0	0	0	0	0	0	0	0.001657	0	Bacteria	Bacteroidetes	Bacteroidia	Bacteroidales	Muribaculaceae
Otu001458	13	0	0	1	3	0	0	2	3	1	0	0	0	0	0	0	0	0	0	2	1	0	0	0.001594	0.004356	0	0	0.002403	0.005231	0.001909	0	0	0	0	0	0	0	0	0	0.003314	0.00149	Bacteria	Bacteroidetes	Bacteroidia	Bacteroidales	Muribaculaceae
Otu001466	13	0	0	1	3	2	0	0	0	0	1	0	0	1	0	0	0	0	3	0	2	0	0	0.001594	0.004356	0.002914	0	0	0	0	0.001412	0	0	0.001452	0	0	0	0	0.004304	0	0.00298	Bacteria	Bacteroidetes	Bacteroidia	Bacteroidales	Muribaculaceae
Otu001501	13	0	0	2	0	4	0	3	0	3	0	0	0	0	0	0	0	0	0	0	1	0	0	0.003188	0	0.005828	0	0.003604	0	0.005726	0	0	0	0	0	0	0	0	0	0	0.00149	Bacteria	Bacteroidetes	Bacteroidia	Bacteroidales	Muribaculaceae
Otu001541	13	0	1	0	1	0	3	5	1	0	0	0	0	0	0	1	0	1	0	0	0	0	0.00162	0	0.001452	0	0.004416	0.006007	0.001744	0	0	0	0	0	0	0.001461	0	0.001447	0	0	0	Bacteria	Firmicutes	Erysipelotrichia	Erysipelotrichales	Erysipelotrichaceae	Dubosiella
Otu001616	13	0	0	0	0	8	0	0	0	0	1	0	0	1	0	0	0	0	0	3	0	0	0	0	0	0.011655	0	0	0	0	0.001412	0	0	0.001452	0	0	0	0	0	0.004971	0	Bacteria	Bacteroidetes	Bacteroidia	Bacteroidales	Muribaculaceae
Otu001632	13	0	0	6	2	0	0	0	0	0	0	0	0	0	0	0	0	0	0	3	2	0	0	0.009565	0.002904	0	0	0	0	0	0	0	0	0	0	0	0	0	0	0.004971	0.00298	Bacteria	Bacteroidetes	Bacteroidia	Bacteroidales	Muribaculaceae
Otu001635	13	4	0	0	1	4	0	0	1	0	1	0	0	0	0	0	0	0	0	0	2	0.006233	0	0	0.001452	0.005828	0	0	0.001744	0	0.001412	0	0	0	0	0	0	0	0	0	0.00298	Bacteria	Bacteroidetes	Bacteroidia	Bacteroidales	Muribaculaceae
Otu001644	13	0	0	0	0	0	4	8	0	0	0	0	0	0	0	0	0	1	0	0	0	0	0	0	0	0	0.005888	0.009611	0	0	0	0	0	0	0	0	0	0.001447	0	0	0	Bacteria	Actinobacteria	Coriobacteriia	Coriobacteriales	Atopobiaceae
Otu001674	13	0	2	1	0	0	0	0	10	0	0	0	0	0	0	0	0	0	0	0	0	0	0.003241	0.001594	0	0	0	0	0.017436	0	0	0	0	0	0	0	0	0	0	0	0	Bacteria	Bacteroidetes	Bacteroidia	Bacteroidales	Muribaculaceae
Otu001692	13	0	0	0	0	1	0	0	4	6	1	0	0	0	0	0	1	0	0	0	0	0	0	0	0	0.001457	0	0	0.006975	0.011452	0.001412	0	0	0	0	0	0.001405	0	0	0	0	Bacteria	Bacteroidetes	Bacteroidia	Bacteroidales
Otu001785	13	0	0	3	1	0	0	0	6	1	0	1	0	0	0	0	0	0	0	1	0	0	0	0.004782	0.001452	0	0	0	0.010462	0.001909	0	0.001518	0	0	0	0	0	0	0	0.001657	0	Bacteria	Bacteroidetes	Bacteroidia	Bacteroidales	Muribaculaceae
Otu001801	13	4	0	1	0	0	0	0	1	1	1	0	0	1	0	2	0	0	2	0	0	0.006233	0	0.001594	0	0	0	0	0.001744	0.001909	0.001412	0	0	0.001452	0	0.002923	0	0	0.002869	0	0	Bacteria	Bacteroidetes	Bacteroidia	Bacteroidales	Muribaculaceae
Otu001813	13	0	0	1	0	0	0	0	3	1	5	1	0	1	0	0	0	0	1	0	0	0	0	0.001594	0	0	0	0	0.005231	0.001909	0.007058	0.001518	0	0.001452	0	0	0	0	0.001435	0	0	Bacteria	Firmicutes	Clostridia	Clostridiales	Clostridiales_vadinBB60_group
Otu001833	13	0	0	0	0	0	0	0	2	4	5	0	0	0	0	0	1	0	1	0	0	0	0	0	0	0	0	0	0.003487	0.007635	0.007058	0	0	0	0	0	0.001405	0	0.001435	0	0	Bacteria	Firmicutes	Clostridia	Clostridiales	Ruminococcaceae
Otu001837	13	1	0	1	1	0	0	0	2	1	1	2	0	0	0	1	0	0	1	2	0	0.001558	0	0.001594	0.001452	0	0	0	0.003487	0.001909	0.001412	0.003037	0	0	0	0.001461	0	0	0.001435	0.003314	0	Bacteria
Otu001842	13	0	0	2	1	1	0	3	3	0	0	0	0	0	0	1	0	0	1	1	0	0	0	0.003188	0.001452	0.001457	0	0.003604	0.005231	0	0	0	0	0	0	0.001461	0	0	0.001435	0.001657	0	Bacteria	Bacteroidetes	Bacteroidia	Bacteroidales	Muribaculaceae
Otu001852	13	0	0	0	0	0	2	0	1	0	0	1	1	3	0	1	0	0	1	2	1	0	0	0	0	0	0.002944	0	0.001744	0	0	0.001518	0.001661	0.004356	0	0.001461	0	0	0.001435	0.003314	0.00149	Bacteria	Verrucomicrobia	Verrucomicrobiae	Verrucomicrobiales	Akkermansiaceae	Akkermansia	Akkermansia_muciniphila
Otu001910	13	0	0	2	0	0	0	0	1	0	10	0	0	0	0	0	0	0	0	0	0	0	0	0.003188	0	0	0	0	0.001744	0	0.014117	0	0	0	0	0	0	0	0	0	0	Bacteria	Firmicutes	Clostridia	Clostridiales	Lachnospiraceae
Otu001973	13	0	0	0	0	0	0	0	0	0	0	0	0	0	13	0	0	0	0	0	0	0	0	0	0	0	0	0	0	0	0	0	0	0	0.020023	0	0	0	0	0	0	Bacteria	Bacteroidetes	Bacteroidia	Flavobacteriales	Weeksellaceae	Elizabethkingia	Elizabethkingia_meningoseptica
Otu002023	13	0	0	0	0	0	0	1	0	0	0	2	0	2	0	1	3	1	0	3	0	0	0	0	0	0	0	0.001201	0	0	0	0.003037	0	0.002904	0	0.001461	0.004215	0.001447	0	0.004971	0	Bacteria	Verrucomicrobia	Verrucomicrobiae	Verrucomicrobiales	Akkermansiaceae	Akkermansia
Otu002066	13	0	0	0	0	1	0	0	0	0	0	2	1	0	0	0	0	3	6	0	0	0	0	0	0	0.001457	0	0	0	0	0	0.003037	0.001661	0	0	0	0	0.004341	0.008607	0	0	Bacteria	Firmicutes	Clostridia	Clostridiales	Ruminococcaceae
Otu002080	13	0	0	0	0	0	0	0	0	0	0	0	5	0	1	0	0	7	0	0	0	0	0	0	0	0	0	0	0	0	0	0	0.008303	0	0.00154	0	0	0.01013	0	0	0	Bacteria	Firmicutes	Erysipelotrichia	Erysipelotrichales	Erysipelotrichaceae	Turicibacter	Turicibacter_sp_LA61
Otu002087	13	0	0	0	0	0	0	0	0	0	0	3	4	0	0	3	2	0	1	0	0	0	0	0	0	0	0	0	0	0	0	0.004555	0.006642	0	0	0.004384	0.00281	0	0.001435	0	0	Bacteria	Firmicutes	Clostridia	Clostridiales	Lachnospiraceae
Otu002094	13	0	0	0	0	0	0	0	0	0	0	0	13	0	0	0	0	0	0	0	0	0	0	0	0	0	0	0	0	0	0	0	0.021587	0	0	0	0	0	0	0	0	Bacteria	Acidobacteria	Blastocatellia_Subgroup_4	Pyrinomonadales	Pyrinomonadaceae	RB41
Otu002096	13	0	0	9	4	0	0	0	0	0	0	0	0	0	0	0	0	0	0	0	0	0	0	0.014347	0.005807	0	0	0	0	0	0	0	0	0	0	0	0	0	0	0	0	Bacteria	Bacteroidetes	Bacteroidia	Bacteroidales	Muribaculaceae
Otu002100	13	0	0	0	0	0	0	0	0	0	0	0	0	0	12	0	0	1	0	0	0	0	0	0	0	0	0	0	0	0	0	0	0	0	0.018483	0	0	0.001447	0	0	0	Bacteria	Firmicutes	Clostridia	Clostridiales	Peptostreptococcaceae	Romboutsia
Otu002106	13	0	0	0	0	0	0	0	0	0	0	0	13	0	0	0	0	0	0	0	0	0	0	0	0	0	0	0	0	0	0	0	0.021587	0	0	0	0	0	0	0	0	Bacteria	Bacteroidetes	Bacteroidia	Chitinophagales	Chitinophagaceae
Otu002108	13	0	0	0	0	0	0	0	0	0	0	9	0	0	0	2	2	0	0	0	0	0	0	0	0	0	0	0	0	0	0	0.013666	0	0	0	0.002923	0.00281	0	0	0	0	Bacteria	Firmicutes	Clostridia	Clostridiales	Ruminococcaceae	Ruminococcaceae_UCG-014
Otu002110	13	0	0	0	0	0	0	0	0	0	0	0	3	0	3	0	0	7	0	0	0	0	0	0	0	0	0	0	0	0	0	0	0.004982	0	0.004621	0	0	0.01013	0	0	0	Bacteria	Firmicutes	Erysipelotrichia	Erysipelotrichales	Erysipelotrichaceae	Turicibacter	Turicibacter_sp_LA61
Otu002111	13	0	0	0	0	0	0	0	0	0	0	0	13	0	0	0	0	0	0	0	0	0	0	0	0	0	0	0	0	0	0	0	0.021587	0	0	0	0	0	0	0	0	Bacteria	Acidobacteria	Subgroup_6
Otu002144	13	0	0	0	0	1	12	0	0	0	0	0	0	0	0	0	0	0	0	0	0	0	0	0	0	0.001457	0.017663	0	0	0	0	0	0	0	0	0	0	0	0	0	0	Bacteria	Acidobacteria	Acidobacteriia	Acidobacteriales	Acidobacteriaceae_Subgroup_1
Otu000508	12	10	0	0	0	0	0	0	0	2	0	0	0	0	0	0	0	0	0	0	0	0.015582	0	0	0	0	0	0	0	0.003817	0	0	0	0	0	0	0	0	0	0	0	Bacteria	Cyanobacteria	Oxyphotobacteria	Synechococcales	Cyanobiaceae	Cyanobium_PCC-6307
Otu000780	12	0	0	0	0	1	2	0	0	0	0	0	0	0	0	0	1	6	0	1	1	0	0	0	0	0.001457	0.002944	0	0	0	0	0	0	0	0	0	0.001405	0.008683	0	0.001657	0.00149	Bacteria	Firmicutes	Bacilli	Lactobacillales	Lactobacillaceae	Lactobacillus
Otu001255	12	0	1	2	0	5	0	0	0	0	0	1	0	1	0	0	0	0	0	2	0	0	0.00162	0.003188	0	0.007284	0	0	0	0	0	0.001518	0	0.001452	0	0	0	0	0	0.003314	0	Bacteria	Bacteroidetes	Bacteroidia	Bacteroidales	Muribaculaceae
Otu001265	12	0	0	0	0	0	0	0	0	0	1	0	4	0	6	0	0	1	0	0	0	0	0	0	0	0	0	0	0	0	0.001412	0	0.006642	0	0.009241	0	0	0.001447	0	0	0	Bacteria	Firmicutes	Bacilli	Lactobacillales	Lactobacillaceae	Lactobacillus	Lactobacillus_murinus
Otu001415	12	0	0	0	0	0	0	0	0	0	0	2	1	2	0	0	2	0	4	0	1	0	0	0	0	0	0	0	0	0	0	0.003037	0.001661	0.002904	0	0	0.00281	0	0.005738	0	0.00149	Bacteria	Bacteroidetes	Bacteroidia	Bacteroidales	Muribaculaceae
Otu001511	12	0	4	0	0	0	0	0	0	1	1	0	0	1	0	0	1	0	0	4	0	0	0.006481	0	0	0	0	0	0	0.001909	0.001412	0	0	0.001452	0	0	0.001405	0	0	0.006628	0	Bacteria	Bacteroidetes	Bacteroidia	Bacteroidales	Muribaculaceae
Otu001532	12	0	0	0	0	0	0	0	0	0	0	0	0	1	0	5	1	0	1	4	0	0	0	0	0	0	0	0	0	0	0	0	0	0.001452	0	0.007307	0.001405	0	0.001435	0.006628	0	Bacteria	Bacteroidetes	Bacteroidia	Bacteroidales
Otu001550	12	1	0	1	1	1	0	1	2	4	0	0	0	0	0	0	1	0	0	0	0	0.001558	0	0.001594	0.001452	0.001457	0	0.001201	0.003487	0.007635	0	0	0	0	0	0	0.001405	0	0	0	0	Bacteria	Bacteroidetes	Bacteroidia	Bacteroidales	Muribaculaceae
Otu001555	12	0	0	1	2	0	0	1	2	6	0	0	0	0	0	0	0	0	0	0	0	0	0	0.001594	0.002904	0	0	0.001201	0.003487	0.011452	0	0	0	0	0	0	0	0	0	0	0	Bacteria	Bacteroidetes	Bacteroidia	Bacteroidales	Muribaculaceae
Otu001598	12	0	0	0	0	0	3	7	1	0	0	0	0	0	1	0	0	0	0	0	0	0	0	0	0	0	0.004416	0.00841	0.001744	0	0	0	0	0	0.00154	0	0	0	0	0	0	Bacteria	Firmicutes	Erysipelotrichia	Erysipelotrichales	Erysipelotrichaceae	Dubosiella
Otu001669	12	1	0	3	3	3	0	0	0	0	1	0	0	0	0	0	0	0	0	0	1	0.001558	0	0.004782	0.004356	0.004371	0	0	0	0	0.001412	0	0	0	0	0	0	0	0	0	0.00149	Bacteria	Bacteroidetes	Bacteroidia	Bacteroidales	Muribaculaceae
Otu001671	12	1	1	1	0	4	1	2	1	0	1	0	0	0	0	0	0	0	0	0	0	0.001558	0.00162	0.001594	0	0.005828	0.001472	0.002403	0.001744	0	0.001412	0	0	0	0	0	0	0	0	0	0	Bacteria	Bacteroidetes	Bacteroidia	Bacteroidales	Muribaculaceae
Otu001682	12	0	4	0	0	4	0	1	1	2	0	0	0	0	0	0	0	0	0	0	0	0	0.006481	0	0	0.005828	0	0.001201	0.001744	0.003817	0	0	0	0	0	0	0	0	0	0	0	Bacteria	Bacteroidetes	Bacteroidia	Bacteroidales	Prevotellaceae	Alloprevotella
Otu001727	12	5	6	0	0	0	0	0	0	0	0	1	0	0	0	0	0	0	0	0	0	0.007791	0.009722	0	0	0	0	0	0	0	0	0.001518	0	0	0	0	0	0	0	0	0	Bacteria	Firmicutes	Clostridia	Clostridiales	Lachnospiraceae
Otu001734	12	4	4	0	0	1	0	1	1	1	0	0	0	0	0	0	0	0	0	0	0	0.006233	0.006481	0	0	0.001457	0	0.001201	0.001744	0.001909	0	0	0	0	0	0	0	0	0	0	0	Bacteria	Bacteroidetes	Bacteroidia	Bacteroidales	Muribaculaceae
Otu001752	12	1	1	1	0	0	0	0	1	7	1	0	0	0	0	0	0	0	0	0	0	0.001558	0.00162	0.001594	0	0	0	0	0.001744	0.013361	0.001412	0	0	0	0	0	0	0	0	0	0	Bacteria	Bacteroidetes	Bacteroidia	Bacteroidales
Otu001761	12	3	2	0	0	3	1	0	1	0	1	0	0	0	0	0	0	0	0	1	0	0.004675	0.003241	0	0	0.004371	0.001472	0	0.001744	0	0.001412	0	0	0	0	0	0	0	0	0.001657	0	Bacteria	Bacteroidetes	Bacteroidia	Bacteroidales	Muribaculaceae
Otu001766	12	1	2	0	3	1	0	0	0	1	0	1	0	1	0	1	1	0	0	0	0	0.001558	0.003241	0	0.004356	0.001457	0	0	0	0.001909	0	0.001518	0	0.001452	0	0.001461	0.001405	0	0	0	0	Bacteria	Bacteroidetes	Bacteroidia	Bacteroidales	Muribaculaceae	Muribaculum
Otu001772	12	4	3	0	0	1	0	0	0	4	0	0	0	0	0	0	0	0	0	0	0	0.006233	0.004861	0	0	0.001457	0	0	0	0.007635	0	0	0	0	0	0	0	0	0	0	0	Bacteria	Bacteroidetes	Bacteroidia	Bacteroidales	Muribaculaceae
Otu001784	12	0	0	2	0	0	1	0	4	0	0	0	0	2	0	0	0	1	0	1	1	0	0	0.003188	0	0	0.001472	0	0.006975	0	0	0	0	0.002904	0	0	0	0.001447	0	0.001657	0.00149	Bacteria	Bacteroidetes	Bacteroidia	Bacteroidales	Muribaculaceae
Otu001804	12	1	1	0	1	4	0	0	0	4	0	0	0	0	0	0	0	0	1	0	0	0.001558	0.00162	0	0.001452	0.005828	0	0	0	0.007635	0	0	0	0	0	0	0	0	0.001435	0	0	Bacteria	Firmicutes	Clostridia	Clostridiales	Lachnospiraceae
Otu001854	12	3	0	0	0	4	0	1	0	0	0	0	0	1	0	0	0	0	2	0	1	0.004675	0	0	0	0.005828	0	0.001201	0	0	0	0	0	0.001452	0	0	0	0	0.002869	0	0.00149	Bacteria	Bacteroidetes	Bacteroidia	Bacteroidales	Muribaculaceae
Otu001878	12	0	3	0	0	0	0	0	3	4	0	0	0	0	0	1	0	0	1	0	0	0	0.004861	0	0	0	0	0	0.005231	0.007635	0	0	0	0	0	0.001461	0	0	0.001435	0	0	Bacteria	Firmicutes	Clostridia	Clostridiales	Clostridiales_vadinBB60_group
Otu001883	12	1	2	0	0	0	0	3	0	0	0	0	0	1	0	0	2	1	0	1	1	0.001558	0.003241	0	0	0	0	0.003604	0	0	0	0	0	0.001452	0	0	0.00281	0.001447	0	0.001657	0.00149	Bacteria	Bacteroidetes	Bacteroidia	Bacteroidales	Muribaculaceae
Otu001894	12	1	0	0	0	0	5	4	0	1	0	0	1	0	0	0	0	0	0	0	0	0.001558	0	0	0	0	0.00736	0.004806	0	0.001909	0	0	0.001661	0	0	0	0	0	0	0	0	Bacteria	Firmicutes	Erysipelotrichia	Erysipelotrichales	Erysipelotrichaceae	Dubosiella
Otu001935	12	0	0	4	1	0	0	0	7	0	0	0	0	0	0	0	0	0	0	0	0	0	0	0.006376	0.001452	0	0	0	0.012206	0	0	0	0	0	0	0	0	0	0	0	0	Bacteria	Bacteroidetes	Bacteroidia	Bacteroidales
Otu001964	12	0	0	0	0	0	0	0	0	0	0	2	0	2	0	3	3	0	1	1	0	0	0	0	0	0	0	0	0	0	0	0.003037	0	0.002904	0	0.004384	0.004215	0	0.001435	0.001657	0	Bacteria	Verrucomicrobia	Verrucomicrobiae	Verrucomicrobiales	Akkermansiaceae	Akkermansia	Akkermansia_muciniphila
Otu001975	12	0	0	0	0	0	0	0	0	0	12	0	0	0	0	0	0	0	0	0	0	0	0	0	0	0	0	0	0	0	0.01694	0	0	0	0	0	0	0	0	0	0	Bacteria	Firmicutes	Clostridia	Clostridiales	Ruminococcaceae	Ruminococcaceae_UCG-014
Otu001992	12	1	0	0	0	0	0	0	3	8	0	0	0	0	0	0	0	0	0	0	0	0.001558	0	0	0	0	0	0	0.005231	0.01527	0	0	0	0	0	0	0	0	0	0	0	Bacteria	Firmicutes	Clostridia	Clostridiales	Ruminococcaceae
Otu001996	12	4	6	0	0	0	0	0	1	1	0	0	0	0	0	0	0	0	0	0	0	0.006233	0.009722	0	0	0	0	0	0.001744	0.001909	0	0	0	0	0	0	0	0	0	0	0	Bacteria	Firmicutes	Clostridia	Clostridiales
Otu002045	12	5	1	0	0	0	0	0	0	3	1	0	0	2	0	0	0	0	0	0	0	0.007791	0.00162	0	0	0	0	0	0	0.005726	0.001412	0	0	0.002904	0	0	0	0	0	0	0	Bacteria	Bacteroidetes	Bacteroidia	Bacteroidales	Muribaculaceae
Otu002057	12	0	0	0	0	3	0	0	0	0	1	0	0	0	0	0	1	0	1	3	3	0	0	0	0	0.004371	0	0	0	0	0.001412	0	0	0	0	0	0.001405	0	0.001435	0.004971	0.00447	Bacteria	Bacteroidetes	Bacteroidia	Bacteroidales	Muribaculaceae
Otu002084	12	0	0	0	0	0	0	0	0	0	12	0	0	0	0	0	0	0	0	0	0	0	0	0	0	0	0	0	0	0	0.01694	0	0	0	0	0	0	0	0	0	0	Bacteria	Firmicutes	Clostridia	Clostridiales	Lachnospiraceae	Lachnospiraceae_NK4A136_group
Otu002113	12	0	0	0	0	0	0	0	1	0	0	0	0	0	0	0	0	0	0	11	0	0	0	0	0	0	0	0	0.001744	0	0	0	0	0	0	0	0	0	0	0.018227	0	Bacteria	Firmicutes	Clostridia	Clostridiales	Lachnospiraceae
Otu002127	12	0	0	0	0	0	12	0	0	0	0	0	0	0	0	0	0	0	0	0	0	0	0	0	0	0	0.017663	0	0	0	0	0	0	0	0	0	0	0	0	0	0	Bacteria
Otu002129	12	0	0	0	0	1	0	0	0	0	10	0	0	0	0	0	0	0	0	1	0	0	0	0	0	0.001457	0	0	0	0	0.014117	0	0	0	0	0	0	0	0	0.001657	0	Bacteria
Otu002142	12	0	0	1	1	0	0	0	0	0	0	1	0	3	0	0	1	1	3	1	0	0	0	0.001594	0.001452	0	0	0	0	0	0	0.001518	0	0.004356	0	0	0.001405	0.001447	0.004304	0.001657	0	Bacteria	Verrucomicrobia	Verrucomicrobiae	Verrucomicrobiales	Akkermansiaceae	Akkermansia	Akkermansia_muciniphila
Otu002145	12	4	0	0	0	0	0	0	0	4	0	0	0	3	0	1	0	0	0	0	0	0.006233	0	0	0	0	0	0	0	0.007635	0	0	0	0.004356	0	0.001461	0	0	0	0	0	Bacteria	Firmicutes	Clostridia	Clostridiales	Ruminococcaceae	Ruminiclostridium_5
Otu002148	12	0	0	0	0	0	0	0	0	0	0	0	12	0	0	0	0	0	0	0	0	0	0	0	0	0	0	0	0	0	0	0	0.019927	0	0	0	0	0	0	0	0	Bacteria	Bacteroidetes	Bacteroidia	Bacteroidales	Bacteroidaceae	Bacteroides
Otu002150	12	0	0	0	0	0	0	0	0	0	12	0	0	0	0	0	0	0	0	0	0	0	0	0	0	0	0	0	0	0	0.01694	0	0	0	0	0	0	0	0	0	0	Bacteria	Firmicutes	Clostridia	Clostridiales	Family_XVIII
Otu002159	12	9	3	0	0	0	0	0	0	0	0	0	0	0	0	0	0	0	0	0	0	0.014024	0.004861	0	0	0	0	0	0	0	0	0	0	0	0	0	0	0	0	0	0	Bacteria	Firmicutes	Clostridia	Clostridiales	Ruminococcaceae
Otu002177	12	0	0	0	0	0	12	0	0	0	0	0	0	0	0	0	0	0	0	0	0	0	0	0	0	0	0.017663	0	0	0	0	0	0	0	0	0	0	0	0	0	0	Bacteria	Actinobacteria	Acidimicrobiia
Otu002204	12	0	0	0	0	0	0	0	0	12	0	0	0	0	0	0	0	0	0	0	0	0	0	0	0	0	0	0	0	0.022905	0	0	0	0	0	0	0	0	0	0	0	Bacteria	Firmicutes	Clostridia	Clostridiales
Otu002208	12	0	0	0	0	0	0	0	0	0	12	0	0	0	0	0	0	0	0	0	0	0	0	0	0	0	0	0	0	0	0.01694	0	0	0	0	0	0	0	0	0	0	Bacteria	Firmicutes	Clostridia	Clostridiales	Lachnospiraceae	Lachnospiraceae_NK4A136_group
Otu002210	12	0	0	0	0	0	0	0	0	0	0	0	12	0	0	0	0	0	0	0	0	0	0	0	0	0	0	0	0	0	0	0	0.019927	0	0	0	0	0	0	0	0	Bacteria	Proteobacteria	Gammaproteobacteria	Enterobacteriales	Enterobacteriaceae
Otu002212	12	0	0	0	0	0	12	0	0	0	0	0	0	0	0	0	0	0	0	0	0	0	0	0	0	0	0.017663	0	0	0	0	0	0	0	0	0	0	0	0	0	0	Bacteria	Proteobacteria	Alphaproteobacteria
Otu000305	11	0	1	0	0	0	0	0	0	0	0	0	3	0	0	0	0	0	0	1	6	0	0.00162	0	0	0	0	0	0	0	0	0	0.004982	0	0	0	0	0	0	0.001657	0.00894	Bacteria	Firmicutes	Erysipelotrichia	Erysipelotrichales	Erysipelotrichaceae	Clostridium_innocuum_group
Otu000773	11	0	0	1	0	0	0	0	0	2	8	0	0	0	0	0	0	0	0	0	0	0	0	0.001594	0	0	0	0	0	0.003817	0.011293	0	0	0	0	0	0	0	0	0	0	Bacteria	Firmicutes	Clostridia	Clostridiales	Lachnospiraceae	Tyzzerella_3
Otu000811	11	0	0	0	0	2	1	1	0	0	0	0	2	0	0	0	0	4	0	1	0	0	0	0	0	0.002914	0.001472	0.001201	0	0	0	0	0.003321	0	0	0	0	0.005789	0	0.001657	0	Bacteria	Firmicutes	Bacilli	Lactobacillales	Lactobacillaceae	Lactobacillus
Otu000899	11	1	0	0	0	0	2	3	0	1	1	1	0	1	1	0	0	0	0	0	0	0.001558	0	0	0	0	0.002944	0.003604	0	0.001909	0.001412	0.001518	0	0.001452	0.00154	0	0	0	0	0	0	Bacteria	Firmicutes	Clostridia	Clostridiales	Lachnospiraceae
Otu001202	11	0	0	0	0	1	1	1	0	0	0	0	3	0	0	0	0	3	0	1	1	0	0	0	0	0.001457	0.001472	0.001201	0	0	0	0	0.004982	0	0	0	0	0.004341	0	0.001657	0.00149	Bacteria	Firmicutes	Bacilli	Lactobacillales	Lactobacillaceae	Lactobacillus
Otu001203	11	0	1	0	0	4	0	1	0	0	0	0	2	0	0	0	0	2	0	0	1	0	0.00162	0	0	0.005828	0	0.001201	0	0	0	0	0.003321	0	0	0	0	0.002894	0	0	0.00149	Bacteria	Firmicutes	Bacilli	Lactobacillales	Lactobacillaceae	Lactobacillus
Otu001290	11	1	0	0	0	0	0	1	0	0	0	0	0	1	0	1	0	0	1	5	1	0.001558	0	0	0	0	0	0.001201	0	0	0	0	0	0.001452	0	0.001461	0	0	0.001435	0.008285	0.00149	Bacteria	Bacteroidetes	Bacteroidia	Bacteroidales	Muribaculaceae
Otu001317	11	1	1	2	2	4	0	0	0	1	0	0	0	0	0	0	0	0	0	0	0	0.001558	0.00162	0.003188	0.002904	0.005828	0	0	0	0.001909	0	0	0	0	0	0	0	0	0	0	0	Bacteria	Bacteroidetes	Bacteroidia	Bacteroidales	Prevotellaceae
Otu001320	11	0	0	2	0	8	0	0	0	0	0	0	0	1	0	0	0	0	0	0	0	0	0	0.003188	0	0.011655	0	0	0	0	0	0	0	0.001452	0	0	0	0	0	0	0	Bacteria	Bacteroidetes	Bacteroidia	Bacteroidales	Muribaculaceae
Otu001328	11	1	0	1	0	4	0	0	0	0	2	0	0	1	0	0	0	0	0	1	1	0.001558	0	0.001594	0	0.005828	0	0	0	0	0.002823	0	0	0.001452	0	0	0	0	0	0.001657	0.00149	Bacteria	Bacteroidetes	Bacteroidia	Bacteroidales	Muribaculaceae
Otu001424	11	0	0	0	0	0	0	0	0	0	11	0	0	0	0	0	0	0	0	0	0	0	0	0	0	0	0	0	0	0	0.015528	0	0	0	0	0	0	0	0	0	0	Bacteria	Firmicutes	Clostridia	Clostridiales	Lachnospiraceae
Otu001576	11	0	0	1	1	1	0	1	3	0	1	3	0	0	0	0	0	0	0	0	0	0	0	0.001594	0.001452	0.001457	0	0.001201	0.005231	0	0.001412	0.004555	0	0	0	0	0	0	0	0	0	Bacteria	Bacteroidetes	Bacteroidia	Bacteroidales
Otu001601	11	0	0	0	1	0	3	5	0	0	0	0	1	0	0	0	0	1	0	0	0	0	0	0	0.001452	0	0.004416	0.006007	0	0	0	0	0.001661	0	0	0	0	0.001447	0	0	0	Bacteria	Firmicutes	Erysipelotrichia	Erysipelotrichales	Erysipelotrichaceae	Dubosiella
Otu001638	11	2	1	0	0	2	1	0	1	4	0	0	0	0	0	0	0	0	0	0	0	0.003116	0.00162	0	0	0.002914	0.001472	0	0.001744	0.007635	0	0	0	0	0	0	0	0	0	0	0	Bacteria	Bacteroidetes	Bacteroidia	Bacteroidales
Otu001683	11	0	0	3	2	1	0	0	2	2	0	0	0	0	0	1	0	0	0	0	0	0	0	0.004782	0.002904	0.001457	0	0	0.003487	0.003817	0	0	0	0	0	0.001461	0	0	0	0	0	Bacteria	Bacteroidetes	Bacteroidia	Bacteroidales	Muribaculaceae
Otu001685	11	0	1	2	1	0	0	0	4	2	0	0	0	0	0	0	1	0	0	0	0	0	0.00162	0.003188	0.001452	0	0	0	0.006975	0.003817	0	0	0	0	0	0	0.001405	0	0	0	0	Bacteria
Otu001695	11	0	0	1	3	4	0	0	0	0	0	0	0	1	0	0	0	0	1	0	1	0	0	0.001594	0.004356	0.005828	0	0	0	0	0	0	0	0.001452	0	0	0	0	0.001435	0	0.00149	Bacteria	Bacteroidetes	Bacteroidia	Bacteroidales	Muribaculaceae
Otu001701	11	0	0	5	3	0	0	0	0	0	3	0	0	0	0	0	0	0	0	0	0	0	0	0.007971	0.004356	0	0	0	0	0	0.004235	0	0	0	0	0	0	0	0	0	0	Bacteria	Bacteroidetes	Bacteroidia	Bacteroidales	Muribaculaceae
Otu001713	11	2	0	3	1	1	0	1	1	0	1	0	0	0	0	0	0	0	0	1	0	0.003116	0	0.004782	0.001452	0.001457	0	0.001201	0.001744	0	0.001412	0	0	0	0	0	0	0	0	0.001657	0	Bacteria	Bacteroidetes	Bacteroidia	Bacteroidales	Muribaculaceae
Otu001798	11	0	0	2	0	9	0	0	0	0	0	0	0	0	0	0	0	0	0	0	0	0	0	0.003188	0	0.013112	0	0	0	0	0	0	0	0	0	0	0	0	0	0	0	Bacteria	Bacteroidetes	Bacteroidia	Bacteroidales
Otu001807	11	0	0	0	0	0	0	0	3	1	6	0	0	0	0	0	0	0	1	0	0	0	0	0	0	0	0	0	0.005231	0.001909	0.00847	0	0	0	0	0	0	0	0.001435	0	0	Bacteria	Bacteroidetes	Bacteroidia	Bacteroidales	Muribaculaceae
Otu001822	11	0	0	0	1	4	0	0	0	0	3	0	0	1	0	0	0	0	0	1	1	0	0	0	0.001452	0.005828	0	0	0	0	0.004235	0	0	0.001452	0	0	0	0	0	0.001657	0.00149	Bacteria	Bacteroidetes	Bacteroidia	Bacteroidales	Muribaculaceae
Otu001824	11	0	1	1	1	0	1	0	0	1	3	1	0	0	0	0	0	0	0	0	2	0	0.00162	0.001594	0.001452	0	0.001472	0	0	0.001909	0.004235	0.001518	0	0	0	0	0	0	0	0	0.00298	Bacteria	Bacteroidetes	Bacteroidia	Bacteroidales	Muribaculaceae
Otu001827	11	1	0	6	2	0	0	0	0	0	0	0	0	0	0	1	0	0	0	1	0	0.001558	0	0.009565	0.002904	0	0	0	0	0	0	0	0	0	0	0.001461	0	0	0	0.001657	0	Bacteria	Bacteroidetes	Bacteroidia	Bacteroidales	Muribaculaceae
Otu001829	11	1	1	0	1	1	0	0	4	0	1	0	0	1	0	0	0	0	1	0	0	0.001558	0.00162	0	0.001452	0.001457	0	0	0.006975	0	0.001412	0	0	0.001452	0	0	0	0	0.001435	0	0	Bacteria	Firmicutes	Clostridia	Clostridiales
Otu001834	11	0	0	0	0	0	2	3	0	0	0	0	4	0	0	0	0	2	0	0	0	0	0	0	0	0	0.002944	0.003604	0	0	0	0	0.006642	0	0	0	0	0.002894	0	0	0	Bacteria	Firmicutes	Erysipelotrichia	Erysipelotrichales	Erysipelotrichaceae	Dubosiella
Otu001846	11	0	0	0	0	1	0	1	2	0	7	0	0	0	0	0	0	0	0	0	0	0	0	0	0	0.001457	0	0.001201	0.003487	0	0.009882	0	0	0	0	0	0	0	0	0	0	Bacteria	Epsilonbacteraeota	Campylobacteria	Campylobacterales	Helicobacteraceae	Helicobacter
Otu001851	11	1	1	0	0	0	0	0	0	0	1	0	0	2	0	1	2	0	3	0	0	0.001558	0.00162	0	0	0	0	0	0	0	0.001412	0	0	0.002904	0	0.001461	0.00281	0	0.004304	0	0	Bacteria	Bacteroidetes	Bacteroidia	Bacteroidales	Muribaculaceae
Otu001853	11	2	0	2	0	0	0	0	1	1	1	1	0	0	0	1	0	0	0	2	0	0.003116	0	0.003188	0	0	0	0	0.001744	0.001909	0.001412	0.001518	0	0	0	0.001461	0	0	0	0.003314	0	Bacteria	Bacteroidetes	Bacteroidia	Bacteroidales
Otu001884	11	0	2	0	0	0	0	3	0	2	0	0	2	0	0	1	0	0	0	1	0	0	0.003241	0	0	0	0	0.003604	0	0.003817	0	0	0.003321	0	0	0.001461	0	0	0	0.001657	0	Bacteria	Firmicutes	Clostridia	Clostridiales	Ruminococcaceae
Otu001892	11	6	0	0	0	1	0	0	0	0	4	0	0	0	0	0	0	0	0	0	0	0.009349	0	0	0	0.001457	0	0	0	0	0.005647	0	0	0	0	0	0	0	0	0	0	Bacteria	Firmicutes	Clostridia	Clostridiales	Ruminococcaceae
Otu001898	11	0	0	5	2	0	1	0	0	0	0	1	0	0	0	0	0	0	0	0	2	0	0	0.007971	0.002904	0	0.001472	0	0	0	0	0.001518	0	0	0	0	0	0	0	0	0.00298	Bacteria	Bacteroidetes	Bacteroidia	Bacteroidales	Muribaculaceae
Otu001905	11	0	0	0	0	0	0	1	0	0	0	2	0	0	0	2	1	0	1	1	3	0	0	0	0	0	0	0.001201	0	0	0	0.003037	0	0	0	0.002923	0.001405	0	0.001435	0.001657	0.00447	Bacteria	Bacteroidetes	Bacteroidia	Bacteroidales	Muribaculaceae
Otu001911	11	0	0	0	0	0	0	0	1	3	7	0	0	0	0	0	0	0	0	0	0	0	0	0	0	0	0	0	0.001744	0.005726	0.009882	0	0	0	0	0	0	0	0	0	0	Bacteria
Otu001912	11	0	0	0	0	0	0	1	9	0	1	0	0	0	0	0	0	0	0	0	0	0	0	0	0	0	0	0.001201	0.015693	0	0.001412	0	0	0	0	0	0	0	0	0	0	Bacteria	Epsilonbacteraeota	Campylobacteria	Campylobacterales	Helicobacteraceae	Helicobacter
Otu001916	11	0	0	0	0	1	0	0	2	0	8	0	0	0	0	0	0	0	0	0	0	0	0	0	0	0.001457	0	0	0.003487	0	0.011293	0	0	0	0	0	0	0	0	0	0	Bacteria	Epsilonbacteraeota	Campylobacteria	Campylobacterales	Helicobacteraceae	Helicobacter
Otu001938	11	0	0	0	0	0	0	1	0	0	0	1	2	3	0	1	0	0	3	0	0	0	0	0	0	0	0	0.001201	0	0	0	0.001518	0.003321	0.004356	0	0.001461	0	0	0.004304	0	0	Bacteria	Verrucomicrobia	Verrucomicrobiae	Verrucomicrobiales	Akkermansiaceae	Akkermansia
Otu001961	11	0	0	1	0	0	2	4	2	0	0	0	2	0	0	0	0	0	0	0	0	0	0	0.001594	0	0	0.002944	0.004806	0.003487	0	0	0	0.003321	0	0	0	0	0	0	0	0	Bacteria	Firmicutes	Erysipelotrichia	Erysipelotrichales	Erysipelotrichaceae	Dubosiella
Otu001984	11	1	2	1	0	0	0	0	0	0	0	0	0	0	1	2	3	0	1	0	0	0.001558	0.003241	0.001594	0	0	0	0	0	0	0	0	0	0	0.00154	0.002923	0.004215	0	0.001435	0	0	Bacteria	Proteobacteria	Gammaproteobacteria	Enterobacteriales	Enterobacteriaceae	Providencia
Otu002004	11	0	0	0	0	0	3	7	0	0	0	0	1	0	0	0	0	0	0	0	0	0	0	0	0	0	0.004416	0.00841	0	0	0	0	0.001661	0	0	0	0	0	0	0	0	Bacteria	Firmicutes	Erysipelotrichia	Erysipelotrichales	Erysipelotrichaceae	Dubosiella
Otu002006	11	0	1	0	0	0	0	1	0	6	0	0	0	0	0	0	0	0	0	3	0	0	0.00162	0	0	0	0	0.001201	0	0.011452	0	0	0	0	0	0	0	0	0	0.004971	0	Bacteria	Bacteroidetes	Bacteroidia	Bacteroidales	Muribaculaceae
Otu002010	11	3	2	0	0	1	0	0	0	1	4	0	0	0	0	0	0	0	0	0	0	0.004675	0.003241	0	0	0.001457	0	0	0	0.001909	0.005647	0	0	0	0	0	0	0	0	0	0	Bacteria	Firmicutes	Clostridia	Clostridiales	Clostridiales_vadinBB60_group
Otu002065	11	0	0	0	0	0	1	0	0	2	0	0	0	0	0	0	0	0	0	0	8	0	0	0	0	0	0.001472	0	0	0.003817	0	0	0	0	0	0	0	0	0	0	0.01192	Bacteria	Firmicutes	Clostridia	Clostridiales	Lachnospiraceae
Otu002074	11	0	0	0	0	1	0	0	1	2	3	0	0	0	0	2	0	0	2	0	0	0	0	0	0	0.001457	0	0	0.001744	0.003817	0.004235	0	0	0	0	0.002923	0	0	0.002869	0	0	Bacteria	Bacteroidetes	Bacteroidia	Bacteroidales
Otu002086	11	0	1	4	1	1	0	0	0	0	1	0	0	0	0	0	0	0	0	0	3	0	0.00162	0.006376	0.001452	0.001457	0	0	0	0	0.001412	0	0	0	0	0	0	0	0	0	0.00447	Bacteria	Bacteroidetes	Bacteroidia	Bacteroidales	Muribaculaceae
Otu002118	11	1	0	0	0	0	0	0	1	0	0	3	0	1	0	4	0	0	1	0	0	0.001558	0	0	0	0	0	0	0.001744	0	0	0.004555	0	0.001452	0	0.005845	0	0	0.001435	0	0	Bacteria	Firmicutes	Clostridia	Clostridiales	Ruminococcaceae	Ruminococcaceae_UCG-014
Otu002155	11	0	0	0	0	0	0	0	0	0	0	0	0	0	11	0	0	0	0	0	0	0	0	0	0	0	0	0	0	0	0	0	0	0	0.016943	0	0	0	0	0	0	Bacteria	Firmicutes	Bacilli	Lactobacillales	Lactobacillaceae	Lactobacillus	Lactobacillus_mucosae
Otu002163	11	0	0	0	0	0	0	0	0	0	0	0	0	0	0	0	0	0	0	0	11	0	0	0	0	0	0	0	0	0	0	0	0	0	0	0	0	0	0	0	0.01639	Bacteria	Chloroflexi	Ktedonobacteria	Ktedonobacterales	Ktedonobacteraceae
Otu002172	11	1	0	0	0	0	1	0	0	0	9	0	0	0	0	0	0	0	0	0	0	0.001558	0	0	0	0	0.001472	0	0	0	0.012705	0	0	0	0	0	0	0	0	0	0	Bacteria	Bacteroidetes	Bacteroidia	Bacteroidales	Muribaculaceae
Otu002173	11	0	0	0	0	0	11	0	0	0	0	0	0	0	0	0	0	0	0	0	0	0	0	0	0	0	0.016191	0	0	0	0	0	0	0	0	0	0	0	0	0	0	Bacteria	Proteobacteria	Alphaproteobacteria	Rhodobacterales	Rhodobacteraceae
Otu002214	11	3	1	0	0	0	0	0	0	0	7	0	0	0	0	0	0	0	0	0	0	0.004675	0.00162	0	0	0	0	0	0	0	0.009882	0	0	0	0	0	0	0	0	0	0	Bacteria	Firmicutes	Clostridia	Clostridiales
Otu002230	11	0	0	0	0	0	0	0	0	0	0	0	0	0	0	0	0	0	0	0	11	0	0	0	0	0	0	0	0	0	0	0	0	0	0	0	0	0	0	0	0.01639	Bacteria	Firmicutes	Negativicutes	Selenomonadales	Veillonellaceae	Veillonella
Otu002236	11	0	0	0	0	0	11	0	0	0	0	0	0	0	0	0	0	0	0	0	0	0	0	0	0	0	0.016191	0	0	0	0	0	0	0	0	0	0	0	0	0	0	Bacteria
Otu002246	11	3	4	1	0	0	1	2	0	0	0	0	0	0	0	0	0	0	0	0	0	0.004675	0.006481	0.001594	0	0	0.001472	0.002403	0	0	0	0	0	0	0	0	0	0	0	0	0	Bacteria	Firmicutes	Clostridia	Clostridiales	Lachnospiraceae
Otu002248	11	0	0	0	0	0	11	0	0	0	0	0	0	0	0	0	0	0	0	0	0	0	0	0	0	0	0.016191	0	0	0	0	0	0	0	0	0	0	0	0	0	0	Bacteria	Cyanobacteria	Oxyphotobacteria	Chloroplast
Otu002251	11	0	0	0	0	0	0	0	0	0	0	0	0	0	0	11	0	0	0	0	0	0	0	0	0	0	0	0	0	0	0	0	0	0	0	0.016074	0	0	0	0	0	Bacteria	Firmicutes	Clostridia	Clostridiales	Ruminococcaceae	Ruminococcaceae_UCG-014
Otu002253	11	0	0	0	0	0	11	0	0	0	0	0	0	0	0	0	0	0	0	0	0	0	0	0	0	0	0.016191	0	0	0	0	0	0	0	0	0	0	0	0	0	0	Bacteria
Otu002257	11	0	0	0	0	0	0	0	0	2	0	1	0	4	0	3	1	0	0	0	0	0	0	0	0	0	0	0	0	0.003817	0	0.001518	0	0.005808	0	0.004384	0.001405	0	0	0	0	Bacteria	Bacteroidetes	Bacteroidia	Bacteroidales	Muribaculaceae
Otu002268	11	6	5	0	0	0	0	0	0	0	0	0	0	0	0	0	0	0	0	0	0	0.009349	0.008102	0	0	0	0	0	0	0	0	0	0	0	0	0	0	0	0	0	0	Bacteria	Firmicutes	Clostridia	Clostridiales	Lachnospiraceae
Otu002269	11	0	0	0	0	0	0	0	0	0	0	0	5	0	1	0	0	5	0	0	0	0	0	0	0	0	0	0	0	0	0	0	0.008303	0	0.00154	0	0	0.007236	0	0	0	Bacteria	Firmicutes	Erysipelotrichia	Erysipelotrichales	Erysipelotrichaceae	Turicibacter	Turicibacter_sp_LA61
Otu002287	11	0	0	0	0	0	0	0	0	0	0	2	0	0	0	4	1	0	2	0	2	0	0	0	0	0	0	0	0	0	0	0.003037	0	0	0	0.005845	0.001405	0	0.002869	0	0.00298	Bacteria	Firmicutes	Clostridia	Clostridiales	Ruminococcaceae
Otu002297	11	0	0	0	0	0	11	0	0	0	0	0	0	0	0	0	0	0	0	0	0	0	0	0	0	0	0.016191	0	0	0	0	0	0	0	0	0	0	0	0	0	0	Bacteria	Acidobacteria	Acidobacteriia	Acidobacteriales
Otu002299	11	0	0	0	0	0	11	0	0	0	0	0	0	0	0	0	0	0	0	0	0	0	0	0	0	0	0.016191	0	0	0	0	0	0	0	0	0	0	0	0	0	0	Bacteria	Actinobacteria	Thermoleophilia	Gaiellales
Otu002307	11	0	0	0	0	0	11	0	0	0	0	0	0	0	0	0	0	0	0	0	0	0	0	0	0	0	0.016191	0	0	0	0	0	0	0	0	0	0	0	0	0	0	Bacteria	Proteobacteria	Gammaproteobacteria
Otu002313	11	6	5	0	0	0	0	0	0	0	0	0	0	0	0	0	0	0	0	0	0	0.009349	0.008102	0	0	0	0	0	0	0	0	0	0	0	0	0	0	0	0	0	0	Bacteria	Firmicutes	Clostridia	Clostridiales	Lachnospiraceae
Otu002316	11	0	0	0	0	0	10	0	0	0	0	0	0	0	1	0	0	0	0	0	0	0	0	0	0	0	0.01472	0	0	0	0	0	0	0	0.00154	0	0	0	0	0	0	Bacteria
Otu002317	11	0	0	0	0	1	0	0	0	0	0	0	6	0	3	0	0	1	0	0	0	0	0	0	0	0.001457	0	0	0	0	0	0	0.009963	0	0.004621	0	0	0.001447	0	0	0	Bacteria	Firmicutes	Erysipelotrichia	Erysipelotrichales	Erysipelotrichaceae	Turicibacter	Turicibacter_sp_LA61
Otu000198	10	2	0	0	0	0	0	1	0	0	4	0	2	0	0	0	0	0	0	1	0	0.003116	0	0	0	0	0	0.001201	0	0	0.005647	0	0.003321	0	0	0	0	0	0	0.001657	0	Bacteria	Firmicutes	Clostridia	Clostridiales	Lachnospiraceae
Otu000943	10	7	1	0	2	0	0	0	0	0	0	0	0	0	0	0	0	0	0	0	0	0.010908	0.00162	0	0.002904	0	0	0	0	0	0	0	0	0	0	0	0	0	0	0	0	Bacteria	Proteobacteria	Alphaproteobacteria	Rhodospirillales	AEGEAN-169_marine_group
Otu001072	10	0	0	3	3	0	2	0	1	0	0	1	0	0	0	0	0	0	0	0	0	0	0	0.004782	0.004356	0	0.002944	0	0.001744	0	0	0.001518	0	0	0	0	0	0	0	0	0	Bacteria	Firmicutes	Clostridia	Clostridiales	Lachnospiraceae
Otu001154	10	0	0	0	0	0	0	0	0	0	9	0	0	0	0	0	0	0	0	1	0	0	0	0	0	0	0	0	0	0	0.012705	0	0	0	0	0	0	0	0	0.001657	0	Bacteria	Epsilonbacteraeota	Campylobacteria	Campylobacterales	Helicobacteraceae	Helicobacter	Helicobacter_mastomyrinus
Otu001160	10	3	4	1	0	0	0	0	0	0	0	0	0	0	0	0	0	0	0	2	0	0.004675	0.006481	0.001594	0	0	0	0	0	0	0	0	0	0	0	0	0	0	0	0.003314	0	Bacteria	Bacteroidetes	Bacteroidia	Bacteroidales	Muribaculaceae
Otu001313	10	0	0	0	0	8	0	2	0	0	0	0	0	0	0	0	0	0	0	0	0	0	0	0	0	0.011655	0	0.002403	0	0	0	0	0	0	0	0	0	0	0	0	0	Bacteria	Bacteroidetes	Bacteroidia	Bacteroidales	Muribaculaceae
Otu001462	10	1	0	0	0	0	0	1	0	0	0	0	0	1	0	0	0	0	0	4	3	0.001558	0	0	0	0	0	0.001201	0	0	0	0	0	0.001452	0	0	0	0	0	0.006628	0.00447	Bacteria	Bacteroidetes	Bacteroidia	Bacteroidales	Muribaculaceae
Otu001469	10	1	0	0	2	0	1	2	0	1	0	0	0	0	0	0	0	0	0	1	2	0.001558	0	0	0.002904	0	0.001472	0.002403	0	0.001909	0	0	0	0	0	0	0	0	0	0.001657	0.00298	Bacteria	Bacteroidetes	Bacteroidia	Bacteroidales	Muribaculaceae
Otu001517	10	1	0	1	0	2	0	1	0	4	1	0	0	0	0	0	0	0	0	0	0	0.001558	0	0.001594	0	0.002914	0	0.001201	0	0.007635	0.001412	0	0	0	0	0	0	0	0	0	0	Bacteria	Bacteroidetes	Bacteroidia	Bacteroidales	Prevotellaceae
Otu001548	10	0	0	0	3	0	0	1	0	1	0	1	0	0	0	0	1	0	3	0	0	0	0	0	0.004356	0	0	0.001201	0	0.001909	0	0.001518	0	0	0	0	0.001405	0	0.004304	0	0	Bacteria	Bacteroidetes	Bacteroidia	Bacteroidales	Muribaculaceae
Otu001590	10	1	0	2	2	2	0	1	0	0	1	0	0	0	0	0	0	0	0	0	1	0.001558	0	0.003188	0.002904	0.002914	0	0.001201	0	0	0.001412	0	0	0	0	0	0	0	0	0	0.00149	Bacteria	Bacteroidetes	Bacteroidia	Bacteroidales	Muribaculaceae
Otu001611	10	0	0	0	0	10	0	0	0	0	0	0	0	0	0	0	0	0	0	0	0	0	0	0	0	0.014569	0	0	0	0	0	0	0	0	0	0	0	0	0	0	0	Bacteria	Bacteroidetes	Bacteroidia	Bacteroidales	Muribaculaceae
Otu001641	10	0	0	1	0	0	2	3	1	0	0	0	0	1	0	0	0	2	0	0	0	0	0	0.001594	0	0	0.002944	0.003604	0.001744	0	0	0	0	0.001452	0	0	0	0.002894	0	0	0	Bacteria	Firmicutes	Erysipelotrichia	Erysipelotrichales	Erysipelotrichaceae	Dubosiella
Otu001662	10	0	0	0	0	4	0	0	4	2	0	0	0	0	0	0	0	0	0	0	0	0	0	0	0	0.005828	0	0	0.006975	0.003817	0	0	0	0	0	0	0	0	0	0	0	Bacteria	Bacteroidetes	Bacteroidia	Bacteroidales	Muribaculaceae
Otu001684	10	1	2	3	1	2	0	0	0	0	0	0	0	0	0	0	0	1	0	0	0	0.001558	0.003241	0.004782	0.001452	0.002914	0	0	0	0	0	0	0	0	0	0	0	0.001447	0	0	0	Bacteria	Bacteroidetes	Bacteroidia	Bacteroidales	Muribaculaceae
Otu001712	10	2	0	0	1	1	0	0	1	4	1	0	0	0	0	0	0	0	0	0	0	0.003116	0	0	0.001452	0.001457	0	0	0.001744	0.007635	0.001412	0	0	0	0	0	0	0	0	0	0	Bacteria	Firmicutes	Clostridia	Clostridiales	Ruminococcaceae	Ruminiclostridium_9
Otu001717	10	3	1	0	0	0	0	0	0	0	5	0	0	0	0	0	0	0	1	0	0	0.004675	0.00162	0	0	0	0	0	0	0	0.007058	0	0	0	0	0	0	0	0.001435	0	0	Bacteria	Firmicutes	Clostridia	Clostridiales	Ruminococcaceae	Oscillibacter
Otu001848	10	1	0	0	0	0	0	0	1	8	0	0	0	0	0	0	0	0	0	0	0	0.001558	0	0	0	0	0	0	0.001744	0.01527	0	0	0	0	0	0	0	0	0	0	0	Bacteria	Firmicutes	Clostridia	Clostridiales	Ruminococcaceae	Anaerotruncus	Anaerotruncus_sp_G32012
Otu001864	10	0	0	0	1	0	0	0	0	0	0	0	4	0	0	0	0	5	0	0	0	0	0	0	0.001452	0	0	0	0	0	0	0	0.006642	0	0	0	0	0.007236	0	0	0	Bacteria	Proteobacteria	Gammaproteobacteria	Xanthomonadales	Xanthomonadaceae	Stenotrophomonas
Otu001880	10	2	0	0	0	2	0	1	3	2	0	0	0	0	0	0	0	0	0	0	0	0.003116	0	0	0	0.002914	0	0.001201	0.005231	0.003817	0	0	0	0	0	0	0	0	0	0	0	Bacteria	Bacteroidetes	Bacteroidia	Bacteroidales
Otu001902	10	1	0	0	0	1	0	0	4	3	0	0	0	1	0	0	0	0	0	0	0	0.001558	0	0	0	0.001457	0	0	0.006975	0.005726	0	0	0	0.001452	0	0	0	0	0	0	0	Bacteria	Bacteroidetes	Bacteroidia	Bacteroidales	Muribaculaceae
Otu001907	10	0	0	0	0	0	0	0	0	0	0	0	0	0	0	2	0	6	0	2	0	0	0	0	0	0	0	0	0	0	0	0	0	0	0	0.002923	0	0.008683	0	0.003314	0	Bacteria	Firmicutes	Clostridia	Clostridiales	Lachnospiraceae
Otu001922	10	0	0	1	1	2	0	0	0	0	0	0	3	0	0	0	0	3	0	0	0	0	0	0.001594	0.001452	0.002914	0	0	0	0	0	0	0.004982	0	0	0	0	0.004341	0	0	0	Bacteria
Otu001927	10	0	0	1	5	0	0	1	1	0	1	0	0	1	0	0	0	0	0	0	0	0	0	0.001594	0.007259	0	0	0.001201	0.001744	0	0.001412	0	0	0.001452	0	0	0	0	0	0	0	Bacteria	Bacteroidetes	Bacteroidia	Bacteroidales	Muribaculaceae
Otu001950	10	0	0	0	0	0	0	0	0	0	0	0	0	0	0	1	0	0	0	0	9	0	0	0	0	0	0	0	0	0	0	0	0	0	0	0.001461	0	0	0	0	0.01341	Bacteria	Tenericutes	Mollicutes	Mollicutes_RF39	Firmicutes_bacterium_CAG:822
Otu001955	10	0	0	0	0	0	0	0	8	2	0	0	0	0	0	0	0	0	0	0	0	0	0	0	0	0	0	0	0.013949	0.003817	0	0	0	0	0	0	0	0	0	0	0	Bacteria	Firmicutes	Clostridia	Clostridiales	Lachnospiraceae
Otu001962	10	4	3	0	0	0	0	0	0	3	0	0	0	0	0	0	0	0	0	0	0	0.006233	0.004861	0	0	0	0	0	0	0.005726	0	0	0	0	0	0	0	0	0	0	0	Bacteria	Bacteroidetes	Bacteroidia	Bacteroidales
Otu002001	10	10	0	0	0	0	0	0	0	0	0	0	0	0	0	0	0	0	0	0	0	0.015582	0	0	0	0	0	0	0	0	0	0	0	0	0	0	0	0	0	0	0	Bacteria	Proteobacteria	Gammaproteobacteria	Alteromonadales	Colwelliaceae
Otu002019	10	1	0	3	1	1	0	1	2	0	0	0	0	0	0	0	0	0	0	1	0	0.001558	0	0.004782	0.001452	0.001457	0	0.001201	0.003487	0	0	0	0	0	0	0	0	0	0	0.001657	0	Bacteria	Bacteroidetes	Bacteroidia	Bacteroidales	Muribaculaceae
Otu002095	10	0	0	0	0	0	4	3	0	0	0	0	0	0	0	0	0	3	0	0	0	0	0	0	0	0	0.005888	0.003604	0	0	0	0	0	0	0	0	0	0.004341	0	0	0	Bacteria	Firmicutes	Erysipelotrichia	Erysipelotrichales	Erysipelotrichaceae	Dubosiella
Otu002098	10	0	0	0	0	0	0	10	0	0	0	0	0	0	0	0	0	0	0	0	0	0	0	0	0	0	0	0.012014	0	0	0	0	0	0	0	0	0	0	0	0	0	Bacteria	Actinobacteria	Actinobacteria	Micrococcales	Bogoriellaceae	Georgenia
Otu002112	10	0	0	2	1	0	0	0	1	0	1	0	0	0	0	1	0	0	4	0	0	0	0	0.003188	0.001452	0	0	0	0.001744	0	0.001412	0	0	0	0	0.001461	0	0	0.005738	0	0	Bacteria	Firmicutes	Clostridia	Clostridiales	Ruminococcaceae	Ruminiclostridium_9
Otu002120	10	0	0	0	0	0	0	0	1	0	0	1	0	1	0	2	1	1	1	1	1	0	0	0	0	0	0	0	0.001744	0	0	0.001518	0	0.001452	0	0.002923	0.001405	0.001447	0.001435	0.001657	0.00149	Bacteria	Verrucomicrobia	Verrucomicrobiae	Verrucomicrobiales	Akkermansiaceae	Akkermansia	Akkermansia_muciniphila
Otu002122	10	0	0	0	0	0	0	0	0	0	0	2	0	0	0	4	4	0	0	0	0	0	0	0	0	0	0	0	0	0	0	0.003037	0	0	0	0.005845	0.00562	0	0	0	0	Bacteria	Bacteroidetes	Bacteroidia	Bacteroidales	Muribaculaceae
Otu002146	10	0	0	0	0	0	0	0	0	0	0	0	0	0	0	0	0	0	0	0	10	0	0	0	0	0	0	0	0	0	0	0	0	0	0	0	0	0	0	0	0.0149	Bacteria	Firmicutes	Erysipelotrichia	Erysipelotrichales	Erysipelotrichaceae	Erysipelatoclostridium
Otu002160	10	0	0	0	0	0	0	0	0	0	1	3	0	0	0	1	0	0	0	0	5	0	0	0	0	0	0	0	0	0	0.001412	0.004555	0	0	0	0.001461	0	0	0	0	0.00745	Bacteria	Firmicutes	Clostridia	Clostridiales	Family_XIII	Family_XIII_AD3011_group
Otu002187	10	0	0	0	0	0	0	2	0	0	0	2	0	0	0	2	0	1	0	0	3	0	0	0	0	0	0	0.002403	0	0	0	0.003037	0	0	0	0.002923	0	0.001447	0	0	0.00447	Bacteria	Bacteroidetes	Bacteroidia	Bacteroidales	Muribaculaceae
Otu002188	10	5	4	0	0	0	0	0	1	0	0	0	0	0	0	0	0	0	0	0	0	0.007791	0.006481	0	0	0	0	0	0.001744	0	0	0	0	0	0	0	0	0	0	0	0	Bacteria	Firmicutes	Clostridia	Clostridiales	Lachnospiraceae
Otu002193	10	0	0	0	0	0	0	0	0	0	0	2	0	3	0	0	1	1	1	2	0	0	0	0	0	0	0	0	0	0	0	0.003037	0	0.004356	0	0	0.001405	0.001447	0.001435	0.003314	0	Bacteria	Verrucomicrobia	Verrucomicrobiae	Verrucomicrobiales	Akkermansiaceae	Akkermansia	Akkermansia_muciniphila
Otu002195	10	3	2	0	0	0	0	0	3	0	1	0	0	0	0	0	0	0	0	1	0	0.004675	0.003241	0	0	0	0	0	0.005231	0	0.001412	0	0	0	0	0	0	0	0	0.001657	0	Bacteria	Firmicutes	Clostridia	Clostridiales	Lachnospiraceae
Otu002205	10	0	0	4	0	0	0	0	4	2	0	0	0	0	0	0	0	0	0	0	0	0	0	0.006376	0	0	0	0	0.006975	0.003817	0	0	0	0	0	0	0	0	0	0	0	Bacteria
Otu002213	10	0	0	0	0	0	0	0	0	0	0	0	0	0	0	1	0	9	0	0	0	0	0	0	0	0	0	0	0	0	0	0	0	0	0	0.001461	0	0.013024	0	0	0	Bacteria	Firmicutes	Clostridia	Clostridiales	Ruminococcaceae
Otu002222	10	0	0	4	2	0	0	0	3	0	0	0	0	0	0	0	0	0	0	1	0	0	0	0.006376	0.002904	0	0	0	0.005231	0	0	0	0	0	0	0	0	0	0	0.001657	0	Bacteria	Bacteroidetes	Bacteroidia	Bacteroidales	Muribaculaceae
Otu002233	10	0	1	0	0	0	0	0	0	0	9	0	0	0	0	0	0	0	0	0	0	0	0.00162	0	0	0	0	0	0	0	0.012705	0	0	0	0	0	0	0	0	0	0	Bacteria	Cyanobacteria	Oxyphotobacteria	Chloroplast	Planoglabratella_opercularis
Otu002284	10	0	0	0	0	0	0	0	0	0	0	1	1	1	0	1	2	1	1	2	0	0	0	0	0	0	0	0	0	0	0	0.001518	0.001661	0.001452	0	0.001461	0.00281	0.001447	0.001435	0.003314	0	Bacteria	Verrucomicrobia	Verrucomicrobiae	Verrucomicrobiales	Akkermansiaceae	Akkermansia	Akkermansia_muciniphila
Otu002286	10	7	3	0	0	0	0	0	0	0	0	0	0	0	0	0	0	0	0	0	0	0.010908	0.004861	0	0	0	0	0	0	0	0	0	0	0	0	0	0	0	0	0	0	Bacteria	Firmicutes	Clostridia	Clostridiales	Lachnospiraceae
Otu002338	10	0	0	1	1	0	8	0	0	0	0	0	0	0	0	0	0	0	0	0	0	0	0	0.001594	0.001452	0	0.011776	0	0	0	0	0	0	0	0	0	0	0	0	0	0	Bacteria	Proteobacteria	Alphaproteobacteria
Otu002341	10	0	0	0	0	0	10	0	0	0	0	0	0	0	0	0	0	0	0	0	0	0	0	0	0	0	0.01472	0	0	0	0	0	0	0	0	0	0	0	0	0	0	Bacteria	Planctomycetes	Planctomycetacia	Gemmatales	Gemmataceae
Otu002345	10	0	0	0	0	0	4	0	0	0	0	0	0	0	6	0	0	0	0	0	0	0	0	0	0	0	0.005888	0	0	0	0	0	0	0	0.009241	0	0	0	0	0	0	Bacteria	Planctomycetes	Planctomycetacia	Planctomycetales
Otu002346	10	0	0	0	1	0	0	0	1	8	0	0	0	0	0	0	0	0	0	0	0	0	0	0	0.001452	0	0	0	0.001744	0.01527	0	0	0	0	0	0	0	0	0	0	0	Bacteria
Otu002361	10	0	0	0	0	0	0	0	0	0	0	0	0	0	10	0	0	0	0	0	0	0	0	0	0	0	0	0	0	0	0	0	0	0	0.015402	0	0	0	0	0	0	Bacteria	Actinobacteria	Actinobacteria	Corynebacteriales	Mycobacteriaceae	Mycobacterium
Otu002364	10	0	0	0	0	0	0	0	1	3	0	0	0	0	0	0	0	0	0	0	6	0	0	0	0	0	0	0	0.001744	0.005726	0	0	0	0	0	0	0	0	0	0	0.00894	Bacteria	Firmicutes	Clostridia	Clostridiales	Ruminococcaceae	Oscillibacter
Otu002377	10	0	0	0	0	0	0	0	0	0	0	0	3	0	6	0	0	1	0	0	0	0	0	0	0	0	0	0	0	0	0	0	0.004982	0	0.009241	0	0	0.001447	0	0	0	Bacteria	Actinobacteria	Actinobacteria	Corynebacteriales	Nocardiaceae	Rhodococcus	Rhodococcus_fascians
Otu002397	10	0	0	0	0	0	10	0	0	0	0	0	0	0	0	0	0	0	0	0	0	0	0	0	0	0	0.01472	0	0	0	0	0	0	0	0	0	0	0	0	0	0	Bacteria	Acidobacteria	Acidobacteriia	Solibacterales	Solibacteraceae_Subgroup_3
Otu002400	10	0	0	0	0	0	0	0	0	0	0	2	0	4	0	0	2	0	2	0	0	0	0	0	0	0	0	0	0	0	0	0.003037	0	0.005808	0	0	0.00281	0	0.002869	0	0	Bacteria	Firmicutes	Clostridia	Clostridiales	Ruminococcaceae	Ruminococcaceae_UCG-014
Otu002402	10	0	0	0	0	0	0	0	0	0	0	0	4	0	6	0	0	0	0	0	0	0	0	0	0	0	0	0	0	0	0	0	0.006642	0	0.009241	0	0	0	0	0	0	Bacteria	Firmicutes	Bacilli	Bacillales	Bacillaceae	Pseudogracilibacillus
Otu002406	10	0	0	0	0	0	0	0	0	0	10	0	0	0	0	0	0	0	0	0	0	0	0	0	0	0	0	0	0	0	0.014117	0	0	0	0	0	0	0	0	0	0	Bacteria	Firmicutes	Clostridia	Clostridiales	Lachnospiraceae
Otu002414	10	0	0	1	0	0	0	0	0	0	0	0	0	0	9	0	0	0	0	0	0	0	0	0.001594	0	0	0	0	0	0	0	0	0	0	0.013862	0	0	0	0	0	0	Bacteria	Proteobacteria	Gammaproteobacteria	Enterobacteriales	Enterobacteriaceae	Pantoea	Pantoea_septica
Otu002419	10	0	0	0	0	0	0	0	0	0	0	0	0	0	10	0	0	0	0	0	0	0	0	0	0	0	0	0	0	0	0	0	0	0	0.015402	0	0	0	0	0	0	Bacteria
Otu002420	10	0	0	3	1	2	0	0	0	0	0	1	0	0	0	3	0	0	0	0	0	0	0	0.004782	0.001452	0.002914	0	0	0	0	0	0.001518	0	0	0	0.004384	0	0	0	0	0	Bacteria	Bacteroidetes	Bacteroidia	Bacteroidales	Muribaculaceae
Otu002431	10	0	0	0	0	0	0	0	0	0	0	1	1	4	0	1	1	0	2	0	0	0	0	0	0	0	0	0	0	0	0	0.001518	0.001661	0.005808	0	0.001461	0.001405	0	0.002869	0	0	Bacteria	Bacteroidetes	Bacteroidia	Bacteroidales	Muribaculaceae
Otu000664	9	0	0	0	0	1	0	0	0	0	0	1	0	2	0	0	1	0	3	1	0	0	0	0	0	0.001457	0	0	0	0	0	0.001518	0	0.002904	0	0	0.001405	0	0.004304	0.001657	0	Bacteria	Bacteroidetes	Bacteroidia	Bacteroidales	Muribaculaceae
Otu000830	9	0	0	0	0	0	0	0	1	2	0	0	0	1	0	2	1	0	2	0	0	0	0	0	0	0	0	0	0.001744	0.003817	0	0	0	0.001452	0	0.002923	0.001405	0	0.002869	0	0	Bacteria	Bacteroidetes	Bacteroidia	Bacteroidales
Otu000995	9	2	0	1	0	0	0	1	0	0	0	1	0	0	0	3	0	0	1	0	0	0.003116	0	0.001594	0	0	0	0.001201	0	0	0	0.001518	0	0	0	0.004384	0	0	0.001435	0	0	Bacteria	Bacteroidetes	Bacteroidia	Bacteroidales	Prevotellaceae	Alloprevotella
Otu001261	9	1	0	0	0	0	0	0	0	0	0	0	1	0	1	0	0	6	0	0	0	0.001558	0	0	0	0	0	0	0	0	0	0	0.001661	0	0.00154	0	0	0.008683	0	0	0	Bacteria	Firmicutes	Bacilli	Lactobacillales	Lactobacillaceae	Lactobacillus	Lactobacillus_murinus
Otu001318	9	1	0	0	0	0	0	0	0	0	0	0	0	3	0	1	0	1	2	1	0	0.001558	0	0	0	0	0	0	0	0	0	0	0	0.004356	0	0.001461	0	0.001447	0.002869	0.001657	0	Bacteria	Bacteroidetes	Bacteroidia	Bacteroidales	Muribaculaceae
Otu001323	9	0	0	0	1	1	1	0	0	0	0	0	2	0	3	0	0	1	0	0	0	0	0	0	0.001452	0.001457	0.001472	0	0	0	0	0	0.003321	0	0.004621	0	0	0.001447	0	0	0	Bacteria	Firmicutes	Bacilli	Lactobacillales	Lactobacillaceae	Lactobacillus	Lactobacillus_murinus
Otu001356	9	1	0	0	1	1	2	1	0	0	0	0	0	0	1	0	0	2	0	0	0	0.001558	0	0	0.001452	0.001457	0.002944	0.001201	0	0	0	0	0	0	0.00154	0	0	0.002894	0	0	0	Bacteria	Firmicutes	Bacilli	Lactobacillales	Lactobacillaceae	Lactobacillus	Lactobacillus_murinus
Otu001420	9	0	0	1	0	0	0	0	0	0	0	1	0	0	0	4	3	0	0	0	0	0	0	0.001594	0	0	0	0	0	0	0	0.001518	0	0	0	0.005845	0.004215	0	0	0	0	Bacteria	Bacteroidetes	Bacteroidia	Bacteroidales	Muribaculaceae
Otu001423	9	0	0	0	0	0	0	0	1	0	0	0	1	0	3	0	0	4	0	0	0	0	0	0	0	0	0	0	0.001744	0	0	0	0.001661	0	0.004621	0	0	0.005789	0	0	0	Bacteria	Firmicutes	Bacilli	Lactobacillales	Lactobacillaceae	Lactobacillus	Lactobacillus_murinus
Otu001427	9	0	0	0	0	0	0	0	0	0	9	0	0	0	0	0	0	0	0	0	0	0	0	0	0	0	0	0	0	0	0.012705	0	0	0	0	0	0	0	0	0	0	Bacteria	Firmicutes	Clostridia	Clostridiales	Ruminococcaceae	Ruminococcaceae_UCG-014
Otu001453	9	1	0	0	0	0	0	1	0	0	0	0	0	0	0	2	1	0	2	2	0	0.001558	0	0	0	0	0	0.001201	0	0	0	0	0	0	0	0.002923	0.001405	0	0.002869	0.003314	0	Bacteria	Bacteroidetes	Bacteroidia	Bacteroidales	Muribaculaceae
Otu001499	9	1	2	0	1	0	0	0	1	2	0	0	0	0	0	0	0	0	0	1	1	0.001558	0.003241	0	0.001452	0	0	0	0.001744	0.003817	0	0	0	0	0	0	0	0	0	0.001657	0.00149	Bacteria	Bacteroidetes	Bacteroidia	Bacteroidales	Muribaculaceae
Otu001509	9	0	1	0	0	0	0	0	1	1	2	0	0	0	0	0	0	0	0	4	0	0	0.00162	0	0	0	0	0	0.001744	0.001909	0.002823	0	0	0	0	0	0	0	0	0.006628	0	Bacteria	Firmicutes	Clostridia	Clostridiales
Otu001543	9	1	2	1	1	0	0	0	1	3	0	0	0	0	0	0	0	0	0	0	0	0.001558	0.003241	0.001594	0.001452	0	0	0	0.001744	0.005726	0	0	0	0	0	0	0	0	0	0	0	Bacteria	Bacteroidetes	Bacteroidia	Bacteroidales	Prevotellaceae	Alloprevotella
Otu001602	9	0	0	1	1	0	0	3	2	0	0	0	0	0	0	0	0	0	0	1	1	0	0	0.001594	0.001452	0	0	0.003604	0.003487	0	0	0	0	0	0	0	0	0	0	0.001657	0.00149	Bacteria	Bacteroidetes	Bacteroidia	Bacteroidales	Muribaculaceae
Otu001606	9	0	0	0	0	1	0	0	1	4	2	0	0	0	0	0	0	0	0	1	0	0	0	0	0	0.001457	0	0	0.001744	0.007635	0.002823	0	0	0	0	0	0	0	0	0.001657	0	Bacteria	Bacteroidetes	Bacteroidia	Bacteroidales	Muribaculaceae
Otu001628	9	0	0	0	0	0	0	2	0	0	0	1	1	1	0	1	2	1	0	0	0	0	0	0	0	0	0	0.002403	0	0	0	0.001518	0.001661	0.001452	0	0.001461	0.00281	0.001447	0	0	0	Bacteria	Bacteroidetes	Bacteroidia	Bacteroidales	Muribaculaceae
Otu001652	9	0	0	0	0	0	2	5	0	0	0	0	1	0	0	0	0	1	0	0	0	0	0	0	0	0	0.002944	0.006007	0	0	0	0	0.001661	0	0	0	0	0.001447	0	0	0	Bacteria	Firmicutes	Erysipelotrichia	Erysipelotrichales	Erysipelotrichaceae	Dubosiella
Otu001659	9	0	0	0	0	0	0	0	0	0	0	0	0	1	0	3	1	0	4	0	0	0	0	0	0	0	0	0	0	0	0	0	0	0.001452	0	0.004384	0.001405	0	0.005738	0	0	Bacteria	Bacteroidetes	Bacteroidia	Bacteroidales	Muribaculaceae
Otu001698	9	1	1	2	1	2	0	1	0	1	0	0	0	0	0	0	0	0	0	0	0	0.001558	0.00162	0.003188	0.001452	0.002914	0	0.001201	0	0.001909	0	0	0	0	0	0	0	0	0	0	0	Bacteria	Bacteroidetes	Bacteroidia	Bacteroidales	Muribaculaceae
Otu001707	9	0	0	0	0	0	0	1	8	0	0	0	0	0	0	0	0	0	0	0	0	0	0	0	0	0	0	0.001201	0.013949	0	0	0	0	0	0	0	0	0	0	0	0	Bacteria	Bacteroidetes	Bacteroidia	Bacteroidales
Otu001714	9	0	0	0	0	1	0	0	6	1	0	0	0	0	0	0	0	0	0	1	0	0	0	0	0	0.001457	0	0	0.010462	0.001909	0	0	0	0	0	0	0	0	0	0.001657	0	Bacteria	Firmicutes	Clostridia	Clostridiales	Lachnospiraceae
Otu001721	9	1	2	0	0	1	0	1	1	0	3	0	0	0	0	0	0	0	0	0	0	0.001558	0.003241	0	0	0.001457	0	0.001201	0.001744	0	0.004235	0	0	0	0	0	0	0	0	0	0	Bacteria	Bacteroidetes	Bacteroidia	Bacteroidales	Muribaculaceae
Otu001748	9	0	1	0	0	0	0	0	4	2	1	0	0	0	0	0	0	0	1	0	0	0	0.00162	0	0	0	0	0	0.006975	0.003817	0.001412	0	0	0	0	0	0	0	0.001435	0	0	Bacteria	Firmicutes	Clostridia	Clostridiales	Ruminococcaceae	Ruminiclostridium_9
Otu001751	9	4	1	1	0	1	0	0	0	0	0	0	0	0	0	0	0	0	0	2	0	0.006233	0.00162	0.001594	0	0.001457	0	0	0	0	0	0	0	0	0	0	0	0	0	0.003314	0	Bacteria	Bacteroidetes	Bacteroidia	Bacteroidales	Muribaculaceae
Otu001764	9	0	1	0	0	2	0	0	0	0	0	0	0	0	0	1	0	0	3	2	0	0	0.00162	0	0	0.002914	0	0	0	0	0	0	0	0	0	0.001461	0	0	0.004304	0.003314	0	Bacteria	Bacteroidetes	Bacteroidia	Bacteroidales	Muribaculaceae
Otu001768	9	1	2	0	0	3	0	0	0	3	0	0	0	0	0	0	0	0	0	0	0	0.001558	0.003241	0	0	0.004371	0	0	0	0.005726	0	0	0	0	0	0	0	0	0	0	0	Bacteria	Bacteroidetes	Bacteroidia	Bacteroidales	Muribaculaceae
Otu001788	9	0	0	0	0	0	0	0	0	0	0	0	0	1	0	2	1	0	0	0	5	0	0	0	0	0	0	0	0	0	0	0	0	0.001452	0	0.002923	0.001405	0	0	0	0.00745	Bacteria	Bacteroidetes	Bacteroidia	Bacteroidales	Muribaculaceae
Otu001793	9	2	1	0	0	1	0	0	1	0	1	0	0	0	0	0	0	0	0	0	3	0.003116	0.00162	0	0	0.001457	0	0	0.001744	0	0.001412	0	0	0	0	0	0	0	0	0	0.00447	Bacteria	Bacteroidetes	Bacteroidia	Bacteroidales	Muribaculaceae
Otu001797	9	0	0	2	0	3	0	0	0	0	0	0	0	0	0	0	0	0	0	4	0	0	0	0.003188	0	0.004371	0	0	0	0	0	0	0	0	0	0	0	0	0	0.006628	0	Bacteria	Bacteroidetes	Bacteroidia	Bacteroidales	Muribaculaceae
Otu001812	9	0	0	0	0	5	0	0	0	0	0	0	0	0	0	0	0	4	0	0	0	0	0	0	0	0.007284	0	0	0	0	0	0	0	0	0	0	0	0.005789	0	0	0	Bacteria	Cyanobacteria	Melainabacteria	Gastranaerophilales
Otu001866	9	0	0	0	0	0	3	2	0	0	0	0	4	0	0	0	0	0	0	0	0	0	0	0	0	0	0.004416	0.002403	0	0	0	0	0.006642	0	0	0	0	0	0	0	0	Bacteria	Firmicutes	Erysipelotrichia	Erysipelotrichales	Erysipelotrichaceae	Dubosiella
Otu001913	9	1	0	3	0	0	0	0	2	1	0	0	0	0	0	0	0	0	1	1	0	0.001558	0	0.004782	0	0	0	0	0.003487	0.001909	0	0	0	0	0	0	0	0	0.001435	0.001657	0	Bacteria	Bacteroidetes	Bacteroidia	Bacteroidales	Muribaculaceae
Otu001929	9	0	0	0	1	0	0	0	0	0	0	0	0	1	0	2	2	0	0	3	0	0	0	0	0.001452	0	0	0	0	0	0	0	0	0.001452	0	0.002923	0.00281	0	0	0.004971	0	Bacteria	Bacteroidetes	Bacteroidia	Bacteroidales	Muribaculaceae
Otu001937	9	0	0	1	0	2	0	0	4	1	0	0	0	0	0	0	0	0	0	1	0	0	0	0.001594	0	0.002914	0	0	0.006975	0.001909	0	0	0	0	0	0	0	0	0	0.001657	0	Bacteria	Bacteroidetes	Bacteroidia	Bacteroidales	Muribaculaceae
Otu001946	9	0	1	1	2	2	1	2	0	0	0	0	0	0	0	0	0	0	0	0	0	0	0.00162	0.001594	0.002904	0.002914	0.001472	0.002403	0	0	0	0	0	0	0	0	0	0	0	0	0	Bacteria	Bacteroidetes	Bacteroidia	Bacteroidales	Muribaculaceae
Otu001949	9	2	1	0	0	1	0	0	0	0	2	1	0	1	0	1	0	0	0	0	0	0.003116	0.00162	0	0	0.001457	0	0	0	0	0.002823	0.001518	0	0.001452	0	0.001461	0	0	0	0	0	Bacteria	Bacteroidetes	Bacteroidia	Bacteroidales	Muribaculaceae
Otu001953	9	1	2	0	0	0	0	2	1	2	1	0	0	0	0	0	0	0	0	0	0	0.001558	0.003241	0	0	0	0	0.002403	0.001744	0.003817	0.001412	0	0	0	0	0	0	0	0	0	0	Bacteria	Bacteroidetes	Bacteroidia	Bacteroidales	Muribaculaceae
Otu001969	9	0	0	0	1	0	0	0	0	0	8	0	0	0	0	0	0	0	0	0	0	0	0	0	0.001452	0	0	0	0	0	0.011293	0	0	0	0	0	0	0	0	0	0	Bacteria	Bacteroidetes	Bacteroidia	Bacteroidales	Marinifilaceae	Odoribacter
Otu001972	9	0	0	3	5	0	0	1	0	0	0	0	0	0	0	0	0	0	0	0	0	0	0	0.004782	0.007259	0	0	0.001201	0	0	0	0	0	0	0	0	0	0	0	0	0	Bacteria	Bacteroidetes	Bacteroidia	Bacteroidales	Muribaculaceae
Otu001979	9	8	0	0	0	0	0	0	0	1	0	0	0	0	0	0	0	0	0	0	0	0.012466	0	0	0	0	0	0	0	0.001909	0	0	0	0	0	0	0	0	0	0	0	Bacteria	Bacteroidetes	Bacteroidia	Bacteroidales	Muribaculaceae
Otu001994	9	1	0	3	2	0	0	0	0	3	0	0	0	0	0	0	0	0	0	0	0	0.001558	0	0.004782	0.002904	0	0	0	0	0.005726	0	0	0	0	0	0	0	0	0	0	0	Bacteria	Bacteroidetes	Bacteroidia	Bacteroidales	Prevotellaceae
Otu002008	9	2	0	0	0	0	0	1	0	0	0	0	0	1	0	0	1	0	1	2	1	0.003116	0	0	0	0	0	0.001201	0	0	0	0	0	0.001452	0	0	0.001405	0	0.001435	0.003314	0.00149	Bacteria	Bacteroidetes	Bacteroidia	Bacteroidales	Muribaculaceae
Otu002009	9	0	0	0	1	0	0	0	0	0	0	3	0	1	0	2	2	0	0	0	0	0	0	0	0.001452	0	0	0	0	0	0	0.004555	0	0.001452	0	0.002923	0.00281	0	0	0	0	Bacteria	Bacteroidetes	Bacteroidia	Bacteroidales	Muribaculaceae
Otu002013	9	0	0	0	0	0	0	2	0	0	0	1	0	2	0	1	0	0	1	1	1	0	0	0	0	0	0	0.002403	0	0	0	0.001518	0	0.002904	0	0.001461	0	0	0.001435	0.001657	0.00149	Bacteria	Bacteroidetes	Bacteroidia	Bacteroidales	Muribaculaceae
Otu002030	9	0	0	0	0	0	2	1	0	0	0	0	3	0	0	0	0	3	0	0	0	0	0	0	0	0	0.002944	0.001201	0	0	0	0	0.004982	0	0	0	0	0.004341	0	0	0	Bacteria	Firmicutes	Erysipelotrichia	Erysipelotrichales	Erysipelotrichaceae	Dubosiella
Otu002038	9	0	0	2	1	5	0	0	0	0	1	0	0	0	0	0	0	0	0	0	0	0	0	0.003188	0.001452	0.007284	0	0	0	0	0.001412	0	0	0	0	0	0	0	0	0	0	Bacteria	Bacteroidetes	Bacteroidia	Bacteroidales	Muribaculaceae
Otu002071	9	1	0	0	0	0	0	0	0	0	0	0	0	1	0	0	1	0	3	1	2	0.001558	0	0	0	0	0	0	0	0	0	0	0	0.001452	0	0	0.001405	0	0.004304	0.001657	0.00298	Bacteria	Verrucomicrobia	Verrucomicrobiae	Verrucomicrobiales	Akkermansiaceae	Akkermansia
Otu002081	9	0	0	0	0	0	1	3	0	0	0	0	1	0	0	0	0	3	0	0	1	0	0	0	0	0	0.001472	0.003604	0	0	0	0	0.001661	0	0	0	0	0.004341	0	0	0.00149	Bacteria	Firmicutes	Erysipelotrichia	Erysipelotrichales	Erysipelotrichaceae	Dubosiella
Otu002082	9	0	0	0	0	0	0	0	0	8	1	0	0	0	0	0	0	0	0	0	0	0	0	0	0	0	0	0	0	0.01527	0.001412	0	0	0	0	0	0	0	0	0	0	Bacteria	Firmicutes	Clostridia	Clostridiales	Ruminococcaceae	Ruminococcaceae_UCG-014
Otu002089	9	1	0	3	0	0	0	0	1	0	1	0	0	2	0	0	0	0	0	1	0	0.001558	0	0.004782	0	0	0	0	0.001744	0	0.001412	0	0	0.002904	0	0	0	0	0	0.001657	0	Bacteria	Bacteroidetes	Bacteroidia	Bacteroidales	Muribaculaceae
Otu002121	9	0	0	2	0	0	0	0	6	1	0	0	0	0	0	0	0	0	0	0	0	0	0	0.003188	0	0	0	0	0.010462	0.001909	0	0	0	0	0	0	0	0	0	0	0	Bacteria	Firmicutes	Clostridia	Clostridiales	Ruminococcaceae	Ruminiclostridium_9	Clostridiales_bacterium_CIEAF_019
Otu002126	9	0	0	0	0	1	0	0	6	1	1	0	0	0	0	0	0	0	0	0	0	0	0	0	0	0.001457	0	0	0.010462	0.001909	0.001412	0	0	0	0	0	0	0	0	0	0	Bacteria
Otu002139	9	4	3	0	0	1	0	1	0	0	0	0	0	0	0	0	0	0	0	0	0	0.006233	0.004861	0	0	0.001457	0	0.001201	0	0	0	0	0	0	0	0	0	0	0	0	0	Bacteria	Bacteroidetes	Bacteroidia	Bacteroidales	Muribaculaceae
Otu002162	9	0	0	1	1	2	0	0	1	1	0	0	1	0	0	0	0	1	0	0	1	0	0	0.001594	0.001452	0.002914	0	0	0.001744	0.001909	0	0	0.001661	0	0	0	0	0.001447	0	0	0.00149	Bacteria	Firmicutes	Clostridia	Clostridiales	Lachnospiraceae	Lachnospiraceae_UCG-010
Otu002171	9	0	2	0	0	0	0	0	0	2	5	0	0	0	0	0	0	0	0	0	0	0	0.003241	0	0	0	0	0	0	0.003817	0.007058	0	0	0	0	0	0	0	0	0	0	Bacteria	Firmicutes	Clostridia	Clostridiales	Lachnospiraceae
Otu002198	9	0	0	0	0	0	0	0	0	0	0	0	0	1	0	0	0	0	8	0	0	0	0	0	0	0	0	0	0	0	0	0	0	0.001452	0	0	0	0	0.011477	0	0	Bacteria	Firmicutes	Clostridia	Clostridiales
Otu002200	9	0	0	1	0	0	0	0	0	0	0	2	0	2	0	2	0	0	2	0	0	0	0	0.001594	0	0	0	0	0	0	0	0.003037	0	0.002904	0	0.002923	0	0	0.002869	0	0	Bacteria	Bacteroidetes	Bacteroidia	Bacteroidales	Muribaculaceae
Otu002201	9	0	2	2	3	0	0	0	1	1	0	0	0	0	0	0	0	0	0	0	0	0	0.003241	0.003188	0.004356	0	0	0	0.001744	0.001909	0	0	0	0	0	0	0	0	0	0	0	Bacteria	Bacteroidetes	Bacteroidia	Bacteroidales	Muribaculaceae
Otu002203	9	0	0	0	2	2	0	2	0	0	0	0	0	0	0	0	0	0	0	0	3	0	0	0	0.002904	0.002914	0	0.002403	0	0	0	0	0	0	0	0	0	0	0	0	0.00447	Bacteria	Bacteroidetes	Bacteroidia	Bacteroidales	Muribaculaceae
Otu002219	9	0	1	4	3	1	0	0	0	0	0	0	0	0	0	0	0	0	0	0	0	0	0.00162	0.006376	0.004356	0.001457	0	0	0	0	0	0	0	0	0	0	0	0	0	0	0	Bacteria	Bacteroidetes	Bacteroidia	Bacteroidales	Muribaculaceae
Otu002226	9	1	3	0	0	0	0	0	0	3	0	0	0	0	0	0	2	0	0	0	0	0.001558	0.004861	0	0	0	0	0	0	0.005726	0	0	0	0	0	0	0.00281	0	0	0	0	Bacteria	Bacteroidetes	Bacteroidia	Bacteroidales	Muribaculaceae
Otu002250	9	0	0	1	5	0	0	0	2	1	0	0	0	0	0	0	0	0	0	0	0	0	0	0.001594	0.007259	0	0	0	0.003487	0.001909	0	0	0	0	0	0	0	0	0	0	0	Bacteria	Bacteroidetes	Bacteroidia	Bacteroidales	Muribaculaceae
Otu002258	9	0	0	0	0	0	0	0	4	0	5	0	0	0	0	0	0	0	0	0	0	0	0	0	0	0	0	0	0.006975	0	0.007058	0	0	0	0	0	0	0	0	0	0	Bacteria	Firmicutes	Clostridia	Clostridiales	Lachnospiraceae
[truncated: 3,954 more rows]

## Sheet: all.tags_otus.stat
SampleID	Total Tags	Unique Tags	Taxon Tags	Unclassified Tags	Singleton Tags	OTUs
[truncated: 21 more rows]
