# Supplementary material for: Gut Microbiome Contributes to Liver Fibrosis Impact on T Cell Receptor Immune Repertoire
Source: Front Microbiol. 2020 Nov 27;11:571847. doi: 10.3389/fmicb.2020.571847 (PMC7729130; doi:10.3389/fmicb.2020.571847)
Supplement: Supplementary file 2 [file Table_2.XLSX]

## Sheet: Bray-Curtis distance
lable	S1	S2	S3	S4	S5	S6	S7	S8	S9	S10	C1	C2	C3	C4	C5	C6	C7	C8	C9	C10
S1	0	0.133605	0.636439	0.719966	0.638453	0.829672	0.665339	0.645809	0.644787	0.700233	0.858116	0.891874	0.859278	0.948756	0.837928	0.877969	0.892822	0.804965	0.727053	0.699785
S2	0.133605	0	0.656018	0.734967	0.658923	0.834856	0.639625	0.611778	0.662592	0.712621	0.817091	0.856892	0.816631	0.957191	0.80184	0.836945	0.853054	0.764577	0.689899	0.664976
S3	0.636439	0.656018	0	0.242605	0.526858	0.831652	0.562494	0.470236	0.593639	0.65551	0.85897	0.891041	0.8645	0.941788	0.828708	0.883246	0.88665	0.795334	0.695297	0.624204
S4	0.719966	0.734967	0.242605	0	0.582479	0.794936	0.564739	0.571719	0.625641	0.693719	0.879974	0.856644	0.881662	0.90377	0.854382	0.898044	0.84244	0.820641	0.730589	0.664695
S5	0.638453	0.658923	0.526858	0.582479	0	0.818949	0.602391	0.632105	0.597767	0.649751	0.893234	0.848197	0.893837	0.91368	0.864281	0.914056	0.854932	0.834569	0.704312	0.639746
S6	0.829672	0.834856	0.831652	0.794936	0.818949	0	0.569812	0.864334	0.893513	0.872069	0.90182	0.772776	0.902025	0.902438	0.897647	0.907068	0.781601	0.891623	0.852178	0.841952
S7	0.665339	0.639625	0.562494	0.564739	0.602391	0.569812	0	0.537405	0.653179	0.749562	0.736466	0.694689	0.737844	0.955108	0.721376	0.747851	0.705215	0.69753	0.583285	0.521876
S8	0.645809	0.611778	0.470236	0.571719	0.632105	0.864334	0.537405	0	0.438409	0.67263	0.836966	0.872263	0.845086	0.964569	0.817314	0.856668	0.861427	0.791631	0.666638	0.657908
S9	0.644787	0.662592	0.593639	0.625641	0.597767	0.893513	0.653179	0.438409	0	0.619832	0.899081	0.937977	0.908757	0.965899	0.880947	0.919702	0.922244	0.85426	0.736806	0.689312
S10	0.700233	0.712621	0.65551	0.693719	0.649751	0.872069	0.749562	0.67263	0.619832	0	0.889482	0.934258	0.889493	0.957559	0.878398	0.908804	0.935174	0.828205	0.750585	0.73648
C1	0.858116	0.817091	0.85897	0.879974	0.893234	0.90182	0.736466	0.836966	0.899081	0.889482	0	0.698707	0.141152	0.967123	0.188009	0.0851279	0.776414	0.143651	0.39104	0.604266
C2	0.891874	0.856892	0.891041	0.856644	0.848197	0.772776	0.694689	0.872263	0.937977	0.934258	0.698707	0	0.712592	0.744369	0.703118	0.710828	0.221928	0.697411	0.715658	0.702092
C3	0.859278	0.816631	0.8645	0.881662	0.893837	0.902025	0.737844	0.845086	0.908757	0.889493	0.141152	0.712592	0	0.974082	0.254453	0.0886028	0.792346	0.162678	0.400334	0.619595
C4	0.948756	0.957191	0.941788	0.90377	0.91368	0.902438	0.955108	0.964569	0.965899	0.957559	0.967123	0.744369	0.974082	0	0.969017	0.970905	0.677526	0.969053	0.970182	0.956705
C5	0.837928	0.80184	0.828708	0.854382	0.864281	0.897647	0.721376	0.817314	0.880947	0.878398	0.188009	0.703118	0.254453	0.969017	0	0.213422	0.781923	0.180305	0.327345	0.528273
C6	0.877969	0.836945	0.883246	0.898044	0.914056	0.907068	0.747851	0.856668	0.919702	0.908804	0.0851279	0.710828	0.0886028	0.970905	0.213422	0	0.785274	0.170441	0.418054	0.636654
C7	0.892822	0.853054	0.88665	0.84244	0.854932	0.781601	0.705215	0.861427	0.922244	0.935174	0.776414	0.221928	0.792346	0.677526	0.781923	0.785274	0	0.777426	0.791295	0.779459
C8	0.804965	0.764577	0.795334	0.820641	0.834569	0.891623	0.69753	0.791631	0.85426	0.828205	0.143651	0.697411	0.162678	0.969053	0.180305	0.170441	0.777426	0	0.336881	0.538856
C9	0.727053	0.689899	0.695297	0.730589	0.704312	0.852178	0.583285	0.666638	0.736806	0.750585	0.39104	0.715658	0.400334	0.970182	0.327345	0.418054	0.791295	0.336881	0	0.318014
C10	0.699785	0.664976	0.624204	0.664695	0.639746	0.841952	0.521876	0.657908	0.689312	0.73648	0.604266	0.702092	0.619595	0.956705	0.528273	0.636654	0.779459	0.538856	0.318014	0
