# Supplementary material for: Gut Microbiome Contributes to Liver Fibrosis Impact on T Cell Receptor Immune Repertoire
Source: Front Microbiol. 2020 Nov 27;11:571847. doi: 10.3389/fmicb.2020.571847 (PMC7729130; doi:10.3389/fmicb.2020.571847)
Supplement: Supplementary file 3 [file Table_3.XLSX]

## Sheet: Pathway enrichment
Level_1	Level_2	S1	S2	S3	S4	S5	S6	S7	S8	S9	S10	C1	C2	C3	C4	C5	C6	C7	C8	C9	C10
Metabolism	Carbohydrate Metabolism	9131	9380	7211	7854	5996	12542	8300	8553	8195	7835	11163	7889	11816	11499	10098	11517	7424	10999	10034	8004
Metabolism	Amino Acid Metabolism	8023	8229	7187	7936	6004	11415	7857	8143	7976	7433	10978	7246	11643	9389	9995	11358	6640	10768	9887	8081
Metabolism	Energy Metabolism	4653	4737	4475	5198	3830	6559	4848	5036	4887	4497	6257	4156	6594	5792	5772	6447	3825	6196	5786	4884
Metabolism	Metabolism of Cofactors and Vitamins	3414	3482	3137	3333	2681	4386	3291	3569	3529	3180	4616	2914	4884	4072	4266	4771	2654	4544	4220	3496
Metabolism	Nucleotide Metabolism	3370	3425	3076	3494	2688	4499	3420	3423	3389	3122	3765	2867	3915	3687	3541	3852	2793	3742	3593	3145
Metabolism	Lipid Metabolism	2378	2525	1919	2086	1580	3641	2240	2367	2185	2065	4101	2588	4455	3017	3586	4313	2301	3934	3454	2519
Metabolism	Glycan Biosynthesis and Metabolism	2311	2499	2360	2197	2109	2461	2434	2420	2221	2214	3933	1937	4244	1656	3595	4136	1552	3829	3538	2905
Metabolism	Enzyme Families	1990	2045	1589	1677	1351	2582	1750	1812	1752	1720	2194	1600	2316	2440	2026	2271	1490	2166	2038	1676
Metabolism	Xenobiotics Biodegradation and Metabolism	1407	1469	1043	1282	836	2879	1304	1251	1214	1165	2194	1732	2367	2657	1893	2306	1591	2113	1815	1303
Metabolism	Metabolism of Terpenoids and Polyketides	1204	1247	1207	1418	1051	2218	1465	1385	1340	1170	2025	1407	2160	1775	1830	2112	1286	1959	1788	1438
Metabolism	Metabolism of Other Amino Acids	1304	1328	1145	1258	985	1982	1268	1237	1238	1170	1552	1255	1636	1689	1444	1604	1158	1539	1432	1232
Metabolism	Biosynthesis of Other Secondary Metabolites	861	901	766	757	653	1250	843	818	793	757	1181	706	1260	931	1082	1224	615	1157	1059	882
Genetic Information Processing	Replication and Repair	7157	7262	6549	7304	5785	9198	7209	7529	7398	6721	8725	6792	9160	7758	8126	8975	6484	8629	8181	6974
Genetic Information Processing	Translation	4523	4571	4267	4912	3764	6169	4823	4740	4762	4344	5467	4288	5716	5005	5093	5602	4140	5391	5115	4491
Genetic Information Processing	Folding, Sorting and Degradation	1885	1957	1867	2131	1633	2818	2154	2117	2025	1837	2981	1955	3179	2329	2709	3104	1789	2907	2666	2176
Genetic Information Processing	Transcription	2518	2605	1569	1776	1204	3010	1716	2074	1971	2020	2826	2022	3016	3018	2484	2936	1910	2737	2433	1731
Environmental Information Processing	Membrane Transport	12292	12636	6520	7813	4757	14019	7901	8599	8065	9264	10733	9276	11382	14574	9293	11110	8787	10478	9334	6391
Environmental Information Processing	Signal Transduction	1627	1718	996	1115	748	1887	1030	1207	1232	1320	2153	1360	2333	1717	1835	2270	1144	2068	1770	1203
Environmental Information Processing	Signaling Molecules and Interaction	151	161	147	171	127	298	200	161	154	133	267	211	289	226	239	281	198	257	232	180
Cellular Processes	Cell Motility	3007	3014	1096	1013	693	2046	604	1343	1890	2245	1152	1054	1166	3006	986	1151	980	1180	1006	744
Cellular Processes	Cell Growth and Death	415	425	390	432	349	612	424	450	434	388	544	406	574	506	504	560	380	537	504	424
Cellular Processes	Transport and Catabolism	399	424	396	376	348	365	365	376	344	366	546	246	584	196	505	568	198	538	520	455
Human Diseases	Infectious Diseases	283	294	257	300	220	507	330	295	282	256	462	306	500	458	414	486	272	445	402	312
Human Diseases	Neurodegenerative Diseases	118	124	101	107	91	198	100	118	96	134	160	141	173	168	143	167	109	157	147	120
Human Diseases	Cancers	76	82	76	86	65	165	114	88	81	76	152	110	164	97	134	160	95	144	126	97
Human Diseases	Metabolic Diseases	84	84	93	102	84	119	98	96	97	83	97	79	100	94	93	98	77	98	97	95
Human Diseases	Immune System Diseases	34	33	33	29	31	46	33	43	38	33	42	32	45	59	41	44	32	43	43	36
Human Diseases	Cardiovascular Diseases	0	0	0	0	0	15	0	0	0	0	0	1	0	5	0	0	0	0	0	0
Organismal Systems	Endocrine System	225	235	208	241	184	379	230	235	232	200	326	192	347	232	297	338	169	317	292	250
Organismal Systems	Environmental Adaptation	145	147	99	113	76	167	108	125	137	126	158	110	167	148	139	164	107	153	137	104
Organismal Systems	Nervous System	85	88	74	84	61	120	91	84	82	78	120	69	128	76	109	124	66	116	106	86
Organismal Systems	Immune System	72	74	72	83	63	76	78	80	82	69	89	60	92	62	82	90	57	87	82	74
Organismal Systems	Excretory System	18	22	27	22	24	38	38	31	22	19	104	38	116	31	87	112	29	97	81	55
Organismal Systems	Digestive System	20	19	29	26	30	44	27	26	31	20	11	10	9	25	17	10	10	14	16	26
Organismal Systems	Circulatory System	0	0	0	0	0	15	0	0	0	6	0	3	0	10	0	0	0	0	0	1

## Sheet: All pathway
Pathway	S1	S2	S3	S4	S5	S6	S7	S8	S9	S10	C1	C2	C3	C4	C5	C6	C7	C8	C9	C10	KEGG_Pathways
1,1,1-Trichloro-2,2-bis(4-chlorophenyl)ethane (DDT) degradation	0	0	0	0	0	0	0	0	0	2	0	0	0	0	0	0	0	0	0	0	Metabolism; Xenobiotics Biodegradation and Metabolism; 1,1,1-Trichloro-2,2-bis(4-chlorophenyl)ethane (DDT) degradation
ABC transporters	3063	3136	1640	2045	1174	3703	1939	2262	2075	2343	2843	2560	3019	3661	2438	2943	2416	2780	2438	1613	Environmental Information Processing; Membrane Transport; ABC transporters
Adherens junction	0	0	0	0	0	0	0	0	0	0	0	0	0	0	0	0	0	0	0	0	Cellular Processes; Cell Communication; Adherens junction
Adipocytokine signaling pathway	46	46	56	69	54	81	49	50	53	46	53	25	54	31	54	53	22	54	55	61	Organismal Systems; Endocrine System; Adipocytokine signaling pathway
African trypanosomiasis	1	3	2	11	0	24	9	3	1	1	31	13	36	6	25	35	10	28	22	12	Human Diseases; Infectious Diseases; African trypanosomiasis
Alanine, aspartate and glutamate metabolism	885	894	823	894	699	1226	905	906	895	822	1047	664	1096	884	986	1072	636	1046	990	871	Metabolism; Amino Acid Metabolism; Alanine, aspartate and glutamate metabolism
Aldosterone-regulated sodium reabsorption	0	0	0	0	0	0	0	0	0	0	0	0	0	0	0	0	0	0	0	0	Organismal Systems; Excretory System; Aldosterone-regulated sodium reabsorption
Alzheimer's disease	37	39	36	42	32	77	47	42	39	43	76	49	82	69	67	79	41	72	63	49	Human Diseases; Neurodegenerative Diseases; Alzheimer's disease
Amino acid metabolism	185	191	175	174	150	243	181	207	168	173	279	193	300	350	249	291	166	274	253	197	Unclassified; Metabolism; Amino acid metabolism
Amino acid related enzymes	1252	1278	1106	1265	944	1689	1254	1224	1234	1151	1542	1072	1629	1332	1415	1591	1022	1517	1407	1187	Metabolism; Amino Acid Metabolism; Amino acid related enzymes
Amino sugar and nucleotide sugar metabolism	1296	1331	1030	1090	868	1788	1271	1163	1104	1110	1453	1057	1526	1515	1331	1497	1003	1425	1340	1100	Metabolism; Carbohydrate Metabolism; Amino sugar and nucleotide sugar metabolism
Aminoacyl-tRNA biosynthesis	985	1004	847	1016	730	1388	992	947	967	917	1171	910	1234	1101	1071	1205	887	1150	1067	901	Genetic Information Processing; Translation; Aminoacyl-tRNA biosynthesis
Aminobenzoate degradation	122	133	95	123	75	328	125	100	105	98	247	204	271	285	209	263	182	235	196	135	Metabolism; Xenobiotics Biodegradation and Metabolism; Aminobenzoate degradation
Amoebiasis	15	18	6	13	2	15	9	6	5	9	33	13	37	8	26	35	10	30	23	13	Human Diseases; Infectious Diseases; Amoebiasis
Amyotrophic lateral sclerosis (ALS)	37	37	30	36	26	31	20	29	25	36	10	17	9	17	12	9	15	13	19	23	Human Diseases; Neurodegenerative Diseases; Amyotrophic lateral sclerosis (ALS)
Antigen processing and presentation	35	36	35	40	30	36	38	39	39	34	44	29	46	28	41	45	27	43	41	36	Organismal Systems; Immune System; Antigen processing and presentation
Apoptosis	0	0	0	1	1	10	0	0	0	0	0	3	0	9	0	0	3	0	0	0	Cellular Processes; Cell Growth and Death; Apoptosis
Arachidonic acid metabolism	8	12	7	7	8	66	26	12	6	5	65	57	73	49	56	71	44	60	45	25	Metabolism; Lipid Metabolism; Arachidonic acid metabolism
Arginine and proline metabolism	1104	1141	922	1036	739	1293	969	1037	1010	992	1504	878	1605	1197	1353	1567	799	1478	1336	1059	Metabolism; Amino Acid Metabolism; Arginine and proline metabolism
Arrhythmogenic right ventricular cardiomyopathy (ARVC)	0	0	0	0	0	0	0	0	0	0	0	0	0	0	0	0	0	0	0	0	Human Diseases; Cardiovascular Diseases; Arrhythmogenic right ventricular cardiomyopathy (ARVC)
Ascorbate and aldarate metabolism	129	136	90	104	67	215	115	124	91	100	154	92	165	222	135	160	80	150	140	97	Metabolism; Carbohydrate Metabolism; Ascorbate and aldarate metabolism
Atrazine degradation	46	57	16	9	5	32	35	24	11	27	160	59	180	41	126	175	40	145	114	54	Metabolism; Xenobiotics Biodegradation and Metabolism; Atrazine degradation
Bacterial chemotaxis	613	611	209	163	128	348	94	284	379	449	214	179	211	482	180	208	163	225	187	130	Cellular Processes; Cell Motility; Bacterial chemotaxis
Bacterial invasion of epithelial cells	0	0	0	0	0	0	0	0	0	0	0	0	0	3	0	0	0	0	0	0	Human Diseases; Infectious Diseases; Bacterial invasion of epithelial cells
Bacterial motility proteins	1367	1387	444	416	252	1003	237	541	804	994	661	509	696	1531	541	680	440	651	521	335	Cellular Processes; Cell Motility; Bacterial motility proteins
Bacterial secretion system	427	468	431	511	362	782	590	519	455	427	1084	576	1195	504	945	1164	475	1027	894	630	Environmental Information Processing; Membrane Transport; Bacterial secretion system
Bacterial toxins	104	109	85	107	69	166	117	102	92	88	153	110	165	134	134	159	109	147	134	100	Environmental Information Processing; Signaling Molecules and Interaction; Bacterial toxins
Basal transcription factors	0	0	0	0	0	3	0	0	0	0	0	0	0	3	0	0	0	0	0	0	Genetic Information Processing; Transcription; Basal transcription factors
Base excision repair	352	366	304	337	264	543	369	359	348	324	545	417	585	424	485	569	384	526	474	367	Genetic Information Processing; Replication and Repair; Base excision repair
Benzoate degradation	181	173	117	138	88	391	135	137	164	151	133	188	133	401	120	133	194	138	122	104	Metabolism; Xenobiotics Biodegradation and Metabolism; Benzoate degradation
Betalain biosynthesis	0	0	0	0	0	7	0	0	0	0	0	0	0	1	0	0	0	0	0	0	Metabolism; Biosynthesis of Other Secondary Metabolites; Betalain biosynthesis
Bile secretion	0	0	0	0	0	3	0	0	0	0	0	0	0	1	0	0	0	0	0	0	Organismal Systems; Digestive System; Bile secretion
Biosynthesis and biodegradation of secondary metabolites	50	55	41	53	30	63	46	54	44	46	107	63	118	36	91	113	47	101	88	58	Unclassified; Metabolism; Biosynthesis and biodegradation of secondary metabolites
Biosynthesis of 12-, 14- and 16-membered macrolides	0	0	0	0	0	0	0	0	0	0	0	0	0	0	0	0	0	0	0	0	Metabolism; Metabolism of Terpenoids and Polyketides; Biosynthesis of 12-, 14- and 16-membered macrolides
Biosynthesis of ansamycins	97	97	63	76	44	127	83	93	87	81	81	58	85	93	74	84	58	81	78	56	Metabolism; Metabolism of Terpenoids and Polyketides; Biosynthesis of ansamycins
Biosynthesis of siderophore group nonribosomal peptides	15	17	6	15	3	54	16	6	5	8	32	29	36	41	28	36	22	29	23	13	Metabolism; Metabolism of Terpenoids and Polyketides; Biosynthesis of siderophore group nonribosomal peptides
Biosynthesis of type II polyketide backbone	0	0	0	0	0	0	0	0	0	0	0	0	0	0	0	0	0	0	0	0	Metabolism; Metabolism of Terpenoids and Polyketides; Biosynthesis of type II polyketide backbone
Biosynthesis of type II polyketide products	0	0	0	0	0	0	0	0	0	0	0	0	0	0	0	0	0	0	0	0	Metabolism; Metabolism of Terpenoids and Polyketides; Biosynthesis of type II polyketide products
Biosynthesis of unsaturated fatty acids	88	112	62	58	43	218	116	100	69	69	394	188	444	156	324	428	140	363	291	161	Metabolism; Lipid Metabolism; Biosynthesis of unsaturated fatty acids
Biosynthesis of vancomycin group antibiotics	61	64	63	66	56	86	71	63	62	57	85	48	90	46	78	87	43	83	79	70	Metabolism; Metabolism of Terpenoids and Polyketides; Biosynthesis of vancomycin group antibiotics
Biotin metabolism	109	114	141	142	124	123	145	149	139	127	210	101	224	126	191	217	83	207	195	168	Metabolism; Metabolism of Cofactors and Vitamins; Biotin metabolism
Bisphenol degradation	73	77	54	79	43	133	71	70	62	57	111	86	120	81	95	117	83	106	93	66	Metabolism; Xenobiotics Biodegradation and Metabolism; Bisphenol degradation
Bladder cancer	0	0	0	0	0	4	0	0	0	0	0	1	0	3	0	0	1	0	0	0	Human Diseases; Cancers; Bladder cancer
Butanoate metabolism	559	559	450	576	356	882	479	507	543	492	683	551	720	946	612	704	526	675	598	472	Metabolism; Carbohydrate Metabolism; Butanoate metabolism
Butirosin and neomycin biosynthesis	79	84	66	58	56	88	74	72	69	66	117	57	127	50	106	123	51	114	102	81	Metabolism; Biosynthesis of Other Secondary Metabolites; Butirosin and neomycin biosynthesis
C5-Branched dibasic acid metabolism	279	286	218	240	178	281	181	254	254	249	326	183	345	225	297	335	162	321	299	242	Metabolism; Carbohydrate Metabolism; C5-Branched dibasic acid metabolism
CAM ligands	0	0	0	0	0	0	0	0	0	0	0	0	0	0	0	0	0	0	0	0	Environmental Information Processing; Signaling Molecules and Interaction; CAM ligands
Caffeine metabolism	1	3	1	0	0	3	7	3	0	0	31	10	36	1	25	35	7	28	22	10	Metabolism; Biosynthesis of Other Secondary Metabolites; Caffeine metabolism
Calcium signaling pathway	0	0	0	0	0	0	0	0	0	0	0	0	0	3	0	0	0	0	0	0	Environmental Information Processing; Signal Transduction; Calcium signaling pathway
Caprolactam degradation	23	31	15	41	4	145	40	26	18	15	127	77	145	74	103	139	53	115	92	48	Metabolism; Xenobiotics Biodegradation and Metabolism; Caprolactam degradation
Carbohydrate digestion and absorption	5	5	3	4	3	19	8	4	7	2	1	4	1	10	2	1	6	1	0	3	Organismal Systems; Digestive System; Carbohydrate digestion and absorption
Carbohydrate metabolism	162	176	70	59	52	166	87	127	98	108	180	127	193	121	155	192	105	172	152	94	Unclassified; Metabolism; Carbohydrate metabolism
Carbon fixation in photosynthetic organisms	529	542	460	511	388	721	546	535	518	477	632	429	665	583	584	649	406	631	581	487	Metabolism; Energy Metabolism; Carbon fixation in photosynthetic organisms
Carbon fixation pathways in prokaryotes	748	759	831	1027	728	1117	870	892	877	796	1207	787	1275	1043	1122	1249	729	1194	1103	941	Metabolism; Energy Metabolism; Carbon fixation pathways in prokaryotes
Cardiac muscle contraction	0	0	0	0	0	15	0	0	0	6	0	3	0	10	0	0	0	0	0	1	Organismal Systems; Circulatory System; Cardiac muscle contraction
Carotenoid biosynthesis	2	4	1	0	0	39	7	3	2	0	31	15	36	34	25	35	9	28	22	12	Metabolism; Metabolism of Terpenoids and Polyketides; Carotenoid biosynthesis
Cell cycle	0	0	0	0	0	0	0	0	0	0	0	0	0	0	0	0	0	0	0	0	Cellular Processes; Cell Growth and Death; Cell cycle
Cell cycle - Caulobacter	413	418	388	430	347	563	410	443	433	387	481	377	502	469	453	491	361	480	460	403	Cellular Processes; Cell Growth and Death; Cell cycle - Caulobacter
Cell cycle - yeast	0	0	0	0	0	0	0	0	0	0	0	0	0	0	0	0	0	0	0	0	Cellular Processes; Cell Growth and Death; Cell cycle - yeast
Cell division	60	58	82	82	76	72	73	80	76	65	62	47	61	82	65	61	43	64	73	78	Unclassified; Cellular Processes and Signaling; Cell division
Cell motility and secretion	138	173	145	170	120	262	218	178	123	141	553	250	616	183	464	592	189	515	427	271	Unclassified; Cellular Processes and Signaling; Cell motility and secretion
Cellular antigens	40	41	54	47	53	78	54	47	45	41	50	53	52	66	54	52	44	52	54	56	Environmental Information Processing; Signaling Molecules and Interaction; Cellular antigens
Chagas disease (American trypanosomiasis)	1	3	1	0	0	21	7	3	0	0	31	12	36	6	25	35	8	28	22	11	Human Diseases; Infectious Diseases; Chagas disease (American trypanosomiasis)
Chaperones and folding catalysts	812	843	803	874	708	1050	872	887	860	785	1192	758	1266	901	1100	1240	695	1169	1088	913	Genetic Information Processing; Folding, Sorting and Degradation; Chaperones and folding catalysts
Chloroalkane and chloroalkene degradation	151	155	99	113	85	276	126	130	118	118	194	174	204	267	165	198	165	187	161	119	Metabolism; Xenobiotics Biodegradation and Metabolism; Chloroalkane and chloroalkene degradation
Chlorocyclohexane and chlorobenzene degradation	16	21	6	4	2	80	15	11	5	11	64	28	72	41	51	69	21	58	45	23	Metabolism; Xenobiotics Biodegradation and Metabolism; Chlorocyclohexane and chlorobenzene degradation
Cholinergic synapse	0	0	0	0	0	0	0	0	0	0	0	0	0	0	0	0	0	0	0	0	Organismal Systems; Nervous System; Cholinergic synapse
Chromosome	1268	1273	1111	1251	976	1511	1178	1264	1286	1162	1324	1120	1373	1351	1255	1348	1094	1327	1275	1119	Genetic Information Processing; Replication and Repair; Chromosome
Chronic myeloid leukemia	0	0	0	0	0	1	0	0	0	0	0	0	0	0	0	0	0	0	0	0	Human Diseases; Cancers; Chronic myeloid leukemia
Circadian rhythm - plant	1	3	1	0	0	12	7	3	0	0	31	11	36	4	25	35	7	28	22	11	Organismal Systems; Environmental Adaptation; Circadian rhythm - plant
Citrate cycle (TCA cycle)	444	463	564	684	511	740	590	587	571	496	951	565	1025	712	868	998	496	933	843	702	Metabolism; Carbohydrate Metabolism; Citrate cycle (TCA cycle)
Clavulanic acid biosynthesis	0	0	0	0	0	0	0	0	0	0	0	0	0	0	0	0	0	0	0	0	Metabolism; Biosynthesis of Other Secondary Metabolites; Clavulanic acid biosynthesis
Colorectal cancer	0	0	0	0	0	9	0	0	0	0	0	1	0	4	0	0	0	0	0	0	Human Diseases; Cancers; Colorectal cancer
Complement and coagulation cascades	0	0	0	0	0	0	0	0	0	0	0	0	0	0	0	0	0	0	0	0	Organismal Systems; Immune System; Complement and coagulation cascades
Cyanoamino acid metabolism	302	298	240	228	206	291	203	251	262	256	177	196	174	250	190	175	189	189	202	207	Metabolism; Metabolism of Other Amino Acids; Cyanoamino acid metabolism
Cysteine and methionine metabolism	717	724	634	688	531	1020	710	758	727	661	943	679	995	978	866	973	636	931	860	700	Metabolism; Amino Acid Metabolism; Cysteine and methionine metabolism
Cytochrome P450	0	0	0	0	0	0	0	0	0	0	0	0	0	0	0	0	0	0	0	0	Metabolism; Enzyme Families; Cytochrome P450
Cytokine receptors	0	0	0	0	0	0	0	0	0	0	0	0	0	0	0	0	0	0	0	0	Environmental Information Processing; Signaling Molecules and Interaction; Cytokine receptors
Cytokine-cytokine receptor interaction	0	0	0	0	0	0	0	0	0	0	0	0	0	0	0	0	0	0	0	0	Environmental Information Processing; Signaling Molecules and Interaction; Cytokine-cytokine receptor interaction
Cytoskeleton proteins	285	281	218	270	184	314	235	279	290	257	233	245	235	274	221	232	256	238	231	202	Cellular Processes; Cell Motility; Cytoskeleton proteins
Cytosolic DNA-sensing pathway	0	0	0	0	0	0	0	0	0	0	0	0	0	0	0	0	0	0	0	0	Organismal Systems; Immune System; Cytosolic DNA-sensing pathway
D-Alanine metabolism	101	103	81	106	69	149	101	84	87	89	88	81	92	137	84	90	83	89	85	76	Metabolism; Metabolism of Other Amino Acids; D-Alanine metabolism
D-Arginine and D-ornithine metabolism	13	14	4	3	2	10	5	3	4	8	0	3	0	2	0	0	2	1	1	1	Metabolism; Metabolism of Other Amino Acids; D-Arginine and D-ornithine metabolism
D-Glutamine and D-glutamate metabolism	119	116	129	144	116	169	138	134	134	121	140	105	144	137	135	142	103	141	139	132	Metabolism; Metabolism of Other Amino Acids; D-Glutamine and D-glutamate metabolism
DNA repair and recombination proteins	2283	2332	2044	2269	1805	3056	2306	2362	2312	2108	2910	2214	3074	2537	2684	3009	2092	2863	2676	2234	Genetic Information Processing; Replication and Repair; DNA repair and recombination proteins
DNA replication	533	536	519	589	461	684	567	587	569	519	623	498	648	575	589	637	484	620	605	536	Genetic Information Processing; Replication and Repair; DNA replication
DNA replication proteins	997	1006	944	1026	845	1133	993	1082	1056	951	1148	910	1195	963	1084	1174	868	1145	1111	975	Genetic Information Processing; Replication and Repair; DNA replication proteins
Dilated cardiomyopathy (DCM)	0	0	0	0	0	0	0	0	0	0	0	0	0	0	0	0	0	0	0	0	Human Diseases; Cardiovascular Diseases; Dilated cardiomyopathy (DCM)
Dioxin degradation	45	43	16	18	13	68	20	28	29	29	6	29	3	119	5	4	35	10	9	8	Metabolism; Xenobiotics Biodegradation and Metabolism; Dioxin degradation
Drug metabolism - cytochrome P450	20	27	7	5	6	102	24	15	9	11	96	76	109	101	77	105	59	88	67	38	Metabolism; Xenobiotics Biodegradation and Metabolism; Drug metabolism - cytochrome P450
Drug metabolism - other enzymes	331	330	253	252	223	306	232	274	287	275	213	200	211	253	216	210	203	223	231	224	Metabolism; Xenobiotics Biodegradation and Metabolism; Drug metabolism - other enzymes
ECM-receptor interaction	0	0	0	0	0	0	0	0	0	0	0	0	0	0	0	0	0	0	0	0	Environmental Information Processing; Signaling Molecules and Interaction; ECM-receptor interaction
Electron transfer carriers	22	22	28	192	12	91	35	16	23	32	2	21	1	47	2	1	38	6	9	12	Unclassified; Cellular Processes and Signaling; Electron transfer carriers
Endocrine and other factor-regulated calcium reabsorption	0	0	0	0	0	0	0	0	0	0	0	0	0	0	0	0	0	0	0	0	Organismal Systems; Excretory System; Endocrine and other factor-regulated calcium reabsorption
Endocytosis	0	0	0	0	0	0	0	0	0	0	0	0	0	0	0	0	0	0	0	0	Cellular Processes; Transport and Catabolism; Endocytosis
Energy metabolism	765	765	795	1023	693	969	775	841	826	761	909	659	939	878	875	925	623	915	890	808	Unclassified; Metabolism; Energy metabolism
Epithelial cell signaling in Helicobacter pylori infection	82	82	69	68	58	58	69	77	79	72	87	49	91	57	82	89	45	86	83	71	Human Diseases; Infectious Diseases; Epithelial cell signaling in Helicobacter pylori infection
ErbB signaling pathway	0	0	0	0	0	0	0	0	0	0	0	0	0	0	0	0	0	0	0	0	Environmental Information Processing; Signal Transduction; ErbB signaling pathway
Ether lipid metabolism	0	0	0	0	0	25	0	0	0	0	0	2	0	8	0	0	0	1	0	0	Metabolism; Lipid Metabolism; Ether lipid metabolism
Ethylbenzene degradation	37	36	36	33	32	60	32	36	41	37	44	64	46	103	42	45	65	44	41	37	Metabolism; Xenobiotics Biodegradation and Metabolism; Ethylbenzene degradation
Fat digestion and absorption	0	0	0	0	0	0	0	0	0	0	0	0	0	0	0	0	0	0	0	0	Organismal Systems; Digestive System; Fat digestion and absorption
Fatty acid biosynthesis	322	333	284	349	235	557	313	355	333	316	538	372	578	500	481	562	353	521	460	352	Metabolism; Lipid Metabolism; Fatty acid biosynthesis
Fatty acid elongation in mitochondria	1	3	1	0	0	1	7	3	0	0	31	10	36	0	25	35	7	28	22	10	Metabolism; Lipid Metabolism; Fatty acid elongation in mitochondria
Fatty acid metabolism	173	178	134	167	107	495	170	159	164	144	298	251	322	444	256	311	217	285	242	181	Metabolism; Lipid Metabolism; Fatty acid metabolism
Fc epsilon RI signaling pathway	0	0	0	0	0	0	0	0	0	0	0	0	0	0	0	0	0	0	0	0	Organismal Systems; Immune System; Fc epsilon RI signaling pathway
Fc gamma R-mediated phagocytosis	0	0	0	0	0	0	0	0	0	0	0	0	0	0	0	0	0	0	0	0	Organismal Systems; Immune System; Fc gamma R-mediated phagocytosis
Flagellar assembly	742	735	225	164	129	381	38	239	417	545	44	121	24	719	44	31	121	66	67	77	Cellular Processes; Cell Motility; Flagellar assembly
Flavone and flavonol biosynthesis	25	26	5	4	2	9	0	4	6	14	0	1	0	3	0	0	1	1	2	1	Metabolism; Biosynthesis of Other Secondary Metabolites; Flavone and flavonol biosynthesis
Flavonoid biosynthesis	14	17	4	3	1	31	13	6	5	7	32	17	37	17	26	35	10	29	23	14	Metabolism; Biosynthesis of Other Secondary Metabolites; Flavonoid biosynthesis
Fluorobenzoate degradation	2	7	2	0	0	47	14	7	0	0	63	24	72	22	50	69	16	57	44	22	Metabolism; Xenobiotics Biodegradation and Metabolism; Fluorobenzoate degradation
Focal adhesion	0	0	0	0	0	0	0	0	0	0	0	0	0	0	0	0	0	0	0	0	Cellular Processes; Cell Communication; Focal adhesion
Folate biosynthesis	303	324	336	344	299	459	384	350	331	295	592	305	639	392	537	621	257	576	519	424	Metabolism; Metabolism of Cofactors and Vitamins; Folate biosynthesis
Fructose and mannose metabolism	734	760	564	604	474	1065	784	723	637	607	901	673	940	1272	808	917	667	878	802	625	Metabolism; Carbohydrate Metabolism; Fructose and mannose metabolism
Function unknown	1184	1256	896	1062	732	1720	1114	1015	943	999	1786	1251	1943	1329	1556	1898	1085	1712	1520	1098	Unclassified; Poorly Characterized; Function unknown
G protein-coupled receptors	0	0	0	0	1	0	0	0	0	0	0	8	0	3	0	0	8	0	0	0	Environmental Information Processing; Signaling Molecules and Interaction; G protein-coupled receptors
GTP-binding proteins	0	0	0	0	0	0	0	0	0	0	0	0	0	0	0	0	0	0	0	0	Environmental Information Processing; Signaling Molecules and Interaction; GTP-binding proteins
Galactose metabolism	774	785	590	553	508	797	605	684	629	636	616	426	630	607	591	616	418	628	637	571	Metabolism; Carbohydrate Metabolism; Galactose metabolism
Gastric acid secretion	0	0	0	0	0	0	0	0	0	0	0	0	0	0	0	0	0	0	0	0	Organismal Systems; Digestive System; Gastric acid secretion
General function prediction only	2957	3045	2437	2624	2069	4194	2845	2840	2773	2619	3812	2786	4047	3606	3451	3957	2548	3724	3414	2734	Unclassified; Poorly Characterized; General function prediction only
Geraniol degradation	25	31	36	47	27	175	49	43	43	25	136	85	152	119	115	147	59	126	105	70	Metabolism; Metabolism of Terpenoids and Polyketides; Geraniol degradation
Germination	28	26	12	10	15	1	1	24	28	21	4	87	3	27	3	3	84	6	6	4	Unclassified; Cellular Processes and Signaling; Germination
Glioma	0	0	0	0	0	0	0	0	0	0	0	0	0	0	0	0	0	0	0	0	Human Diseases; Cancers; Glioma
Glutamatergic synapse	85	88	74	84	61	120	91	84	82	78	120	69	128	76	109	124	66	116	106	86	Organismal Systems; Nervous System; Glutamatergic synapse
Glutathione metabolism	141	150	116	123	106	324	158	140	124	123	259	229	282	269	229	275	196	249	214	162	Metabolism; Metabolism of Other Amino Acids; Glutathione metabolism
Glycan bindng proteins	0	0	0	0	0	0	0	0	0	0	0	0	0	0	0	0	0	0	0	0	Environmental Information Processing; Signaling Molecules and Interaction; Glycan bindng proteins
Glycan biosynthesis and metabolism	17	15	26	24	26	45	25	23	23	26	10	16	9	40	14	9	9	12	16	24	Unclassified; Metabolism; Glycan biosynthesis and metabolism
Glycerolipid metabolism	428	443	275	319	213	437	300	362	324	339	438	317	463	414	384	448	312	432	391	293	Metabolism; Lipid Metabolism; Glycerolipid metabolism
Glycerophospholipid metabolism	419	444	377	398	321	626	460	461	424	386	758	499	819	573	663	792	450	730	645	482	Metabolism; Lipid Metabolism; Glycerophospholipid metabolism
Glycine, serine and threonine metabolism	723	747	660	708	564	984	694	731	705	673	1016	654	1077	731	922	1052	579	993	914	750	Metabolism; Amino Acid Metabolism; Glycine, serine and threonine metabolism
Glycolysis / Gluconeogenesis	889	916	714	789	615	1255	860	867	822	770	1260	929	1342	1346	1119	1305	880	1231	1095	853	Metabolism; Carbohydrate Metabolism; Glycolysis / Gluconeogenesis
Glycosaminoglycan biosynthesis - chondroitin sulfate	0	0	0	0	0	0	0	0	0	0	0	0	0	0	0	0	0	0	0	0	Metabolism; Glycan Biosynthesis and Metabolism; Glycosaminoglycan biosynthesis - chondroitin sulfate
Glycosaminoglycan degradation	112	129	151	127	135	66	155	142	118	113	305	106	335	23	273	325	76	293	268	213	Metabolism; Glycan Biosynthesis and Metabolism; Glycosaminoglycan degradation
Glycosphingolipid biosynthesis - ganglio series	70	75	118	102	109	39	104	101	92	84	139	44	147	9	135	144	30	139	141	137	Metabolism; Glycan Biosynthesis and Metabolism; Glycosphingolipid biosynthesis - ganglio series
Glycosphingolipid biosynthesis - globo series	190	198	186	159	165	92	148	171	164	173	193	75	201	28	188	197	60	195	203	196	Metabolism; Glycan Biosynthesis and Metabolism; Glycosphingolipid biosynthesis - globo series
Glycosphingolipid biosynthesis - lacto and neolacto series	0	0	0	0	0	0	0	0	0	0	0	0	0	0	0	0	0	0	0	0	Metabolism; Glycan Biosynthesis and Metabolism; Glycosphingolipid biosynthesis - lacto and neolacto series
Glycosylphosphatidylinositol(GPI)-anchor biosynthesis	0	0	0	0	0	0	0	0	0	0	0	0	0	0	0	0	0	0	0	0	Metabolism; Glycan Biosynthesis and Metabolism; Glycosylphosphatidylinositol(GPI)-anchor biosynthesis
Glycosyltransferases	241	272	222	197	195	382	282	264	243	218	575	314	633	342	503	617	254	545	467	326	Metabolism; Glycan Biosynthesis and Metabolism; Glycosyltransferases
Glyoxylate and dicarboxylate metabolism	459	479	363	378	288	718	433	428	443	396	684	432	739	500	608	718	378	667	584	434	Metabolism; Carbohydrate Metabolism; Glyoxylate and dicarboxylate metabolism
GnRH signaling pathway	0	0	0	0	0	0	0	0	0	0	0	0	0	0	0	0	0	0	0	0	Organismal Systems; Endocrine System; GnRH signaling pathway
Hedgehog signaling pathway	0	0	0	0	0	0	0	0	0	0	0	0	0	0	0	0	0	0	0	0	Environmental Information Processing; Signal Transduction; Hedgehog signaling pathway
Hematopoietic cell lineage	0	0	0	0	0	0	0	0	0	0	0	0	0	0	0	0	0	0	0	0	Organismal Systems; Immune System; Hematopoietic cell lineage
Hepatitis C	0	0	0	0	0	0	0	0	0	0	0	0	0	0	0	0	0	0	0	0	Human Diseases; Infectious Diseases; Hepatitis C
Histidine metabolism	499	504	504	554	438	744	568	557	539	493	652	494	679	583	612	665	467	646	614	543	Metabolism; Amino Acid Metabolism; Histidine metabolism
Homologous recombination	745	748	726	833	643	957	784	800	802	723	823	673	851	792	785	838	658	823	803	732	Genetic Information Processing; Replication and Repair; Homologous recombination
Huntington's disease	30	34	31	26	30	58	32	38	27	38	73	60	81	61	63	78	44	70	62	46	Human Diseases; Neurodegenerative Diseases; Huntington's disease
Hypertrophic cardiomyopathy (HCM)	0	0	0	0	0	6	0	0	0	0	0	0	0	1	0	0	0	0	0	0	Human Diseases; Cardiovascular Diseases; Hypertrophic cardiomyopathy (HCM)
Indole alkaloid biosynthesis	0	0	0	0	0	7	0	0	0	0	0	0	0	1	0	0	0	0	0	0	Metabolism; Biosynthesis of Other Secondary Metabolites; Indole alkaloid biosynthesis
Influenza A	0	0	0	0	0	9	0	0	0	0	0	1	0	4	0	0	0	0	0	0	Human Diseases; Infectious Diseases; Influenza A
Inorganic ion transport and metabolism	187	217	150	158	116	331	209	186	149	155	519	248	579	315	433	557	187	489	411	259	Unclassified; Cellular Processes and Signaling; Inorganic ion transport and metabolism
Inositol phosphate metabolism	132	141	80	78	65	188	85	84	83	97	155	86	166	98	135	159	72	151	129	99	Metabolism; Carbohydrate Metabolism; Inositol phosphate metabolism
Insulin signaling pathway	60	66	44	39	37	92	65	66	63	48	109	67	119	64	94	115	58	104	90	64	Organismal Systems; Endocrine System; Insulin signaling pathway
Ion channels	7	11	8	17	4	54	29	12	17	4	64	40	72	23	51	70	37	58	44	24	Environmental Information Processing; Signaling Molecules and Interaction; Ion channels
Isoflavonoid biosynthesis	0	0	0	0	0	2	0	0	0	0	0	0	0	0	0	0	0	0	0	0	Metabolism; Biosynthesis of Other Secondary Metabolites; Isoflavonoid biosynthesis
Isoquinoline alkaloid biosynthesis	36	39	37	41	30	71	46	41	36	34	76	44	82	89	69	79	37	74	62	47	Metabolism; Biosynthesis of Other Secondary Metabolites; Isoquinoline alkaloid biosynthesis
Leishmaniasis	0	0	0	0	0	0	0	0	0	0	0	0	0	0	0	0	0	0	0	0	Human Diseases; Infectious Diseases; Leishmaniasis
Leukocyte transendothelial migration	0	0	0	0	0	0	0	0	0	0	0	0	0	0	0	0	0	0	0	0	Organismal Systems; Immune System; Leukocyte transendothelial migration
Limonene and pinene degradation	85	91	79	109	63	240	91	88	74	81	182	157	199	233	157	193	136	173	151	107	Metabolism; Metabolism of Terpenoids and Polyketides; Limonene and pinene degradation
Linoleic acid metabolism	56	58	45	52	39	82	59	57	54	45	78	68	83	43	69	81	66	75	68	51	Metabolism; Lipid Metabolism; Linoleic acid metabolism
Lipid biosynthesis proteins	451	470	405	468	344	737	435	471	459	418	735	467	794	585	661	770	422	712	638	499	Metabolism; Lipid Metabolism; Lipid biosynthesis proteins
Lipid metabolism	111	118	66	85	49	144	80	87	87	88	146	116	159	132	128	154	102	139	119	78	Unclassified; Metabolism; Lipid metabolism
Lipoic acid metabolism	42	45	53	47	51	58	50	49	47	42	82	45	89	74	74	85	35	79	76	67	Metabolism; Metabolism of Cofactors and Vitamins; Lipoic acid metabolism
Lipopolysaccharide biosynthesis	207	248	293	245	275	330	329	297	242	248	704	266	774	149	624	751	174	672	587	448	Metabolism; Glycan Biosynthesis and Metabolism; Lipopolysaccharide biosynthesis
Lipopolysaccharide biosynthesis proteins	305	352	365	317	338	416	395	373	307	329	788	351	864	208	704	839	239	757	674	520	Metabolism; Glycan Biosynthesis and Metabolism; Lipopolysaccharide biosynthesis proteins
Long-term depression	0	0	0	0	0	0	0	0	0	0	0	0	0	0	0	0	0	0	0	0	Organismal Systems; Nervous System; Long-term depression
Long-term potentiation	0	0	0	0	0	0	0	0	0	0	0	0	0	0	0	0	0	0	0	0	Organismal Systems; Nervous System; Long-term potentiation
Lysine biosynthesis	671	676	603	658	509	735	584	713	702	636	779	523	812	764	725	796	509	774	744	632	Metabolism; Amino Acid Metabolism; Lysine biosynthesis
Lysine degradation	98	105	87	100	67	300	120	107	109	93	248	201	272	232	211	263	163	234	196	136	Metabolism; Amino Acid Metabolism; Lysine degradation
Lysosome	236	260	219	182	185	119	207	203	175	201	388	136	423	52	348	410	98	374	350	278	Cellular Processes; Transport and Catabolism; Lysosome
MAPK signaling pathway	0	0	0	0	0	0	0	0	0	0	0	0	0	0	0	0	0	0	0	0	Environmental Information Processing; Signal Transduction; MAPK signaling pathway
MAPK signaling pathway - yeast	46	45	58	60	51	42	50	56	55	49	53	30	53	32	53	53	28	54	56	56	Environmental Information Processing; Signal Transduction; MAPK signaling pathway - yeast
Measles	0	0	0	0	0	0	0	0	0	0	0	0	0	0	0	0	0	0	0	0	Human Diseases; Infectious Diseases; Measles
Meiosis - yeast	2	7	2	1	1	30	14	7	1	1	63	25	72	24	51	69	16	57	44	21	Cellular Processes; Cell Growth and Death; Meiosis - yeast
Melanogenesis	0	0	0	0	0	0	0	0	0	0	0	0	0	0	0	0	0	0	0	0	Organismal Systems; Endocrine System; Melanogenesis
Membrane and intracellular structural molecules	391	419	527	502	491	580	561	523	489	430	913	477	988	409	847	964	356	887	812	685	Unclassified; Cellular Processes and Signaling; Membrane and intracellular structural molecules
Metabolism of cofactors and vitamins	52	64	53	75	43	173	92	72	60	56	235	150	263	208	195	255	127	218	177	106	Unclassified; Metabolism; Metabolism of cofactors and vitamins
Metabolism of xenobiotics by cytochrome P450	19	23	6	5	5	93	17	11	9	11	64	57	73	96	51	70	44	59	45	27	Metabolism; Xenobiotics Biodegradation and Metabolism; Metabolism of xenobiotics by cytochrome P450
Methane metabolism	1137	1131	951	1072	797	1196	901	1079	1065	1038	1027	744	1047	1123	969	1027	727	1048	1027	922	Metabolism; Energy Metabolism; Methane metabolism
Mineral absorption	2	1	1	1	1	5	0	1	1	2	1	3	0	11	0	0	2	1	1	0	Organismal Systems; Digestive System; Mineral absorption
Mismatch repair	654	658	603	659	533	803	648	718	693	628	778	599	814	725	732	798	573	773	743	637	Genetic Information Processing; Replication and Repair; Mismatch repair
N-Glycan biosynthesis	28	33	30	24	26	43	32	29	24	27	72	29	80	26	64	77	18	68	60	44	Metabolism; Glycan Biosynthesis and Metabolism; N-Glycan biosynthesis
NOD-like receptor signaling pathway	36	37	36	41	32	36	39	40	42	34	44	29	46	28	41	45	27	43	41	37	Organismal Systems; Immune System; NOD-like receptor signaling pathway
Naphthalene degradation	115	123	87	90	75	195	108	110	93	95	220	173	240	294	188	233	159	212	177	124	Metabolism; Xenobiotics Biodegradation and Metabolism; Naphthalene degradation
Neuroactive ligand-receptor interaction	0	0	0	0	0	0	0	0	0	0	0	0	0	0	0	0	0	0	0	0	Environmental Information Processing; Signaling Molecules and Interaction; Neuroactive ligand-receptor interaction
Neurotrophin signaling pathway	0	0	0	0	0	0	0	0	0	0	0	0	0	0	0	0	0	0	0	0	Organismal Systems; Nervous System; Neurotrophin signaling pathway
Nicotinate and nicotinamide metabolism	312	303	328	346	302	530	354	354	369	309	243	272	237	379	261	238	265	261	282	299	Metabolism; Metabolism of Cofactors and Vitamins; Nicotinate and nicotinamide metabolism
Nitrogen metabolism	533	544	487	628	412	825	529	563	517	522	637	461	667	621	591	651	434	633	601	508	Metabolism; Energy Metabolism; Nitrogen metabolism
Nitrotoluene degradation	29	27	29	71	15	101	39	50	49	38	73	45	77	131	59	75	44	70	55	32	Metabolism; Xenobiotics Biodegradation and Metabolism; Nitrotoluene degradation
Non-homologous end-joining	6	13	6	14	4	54	22	13	6	6	95	52	108	23	76	104	40	86	68	35	Genetic Information Processing; Replication and Repair; Non-homologous end-joining
Notch signaling pathway	0	0	0	0	0	1	0	0	0	0	0	0	0	0	0	0	0	0	0	0	Environmental Information Processing; Signal Transduction; Notch signaling pathway
Novobiocin biosynthesis	104	105	104	121	86	169	116	112	111	103	131	88	137	171	123	133	83	131	122	108	Metabolism; Biosynthesis of Other Secondary Metabolites; Novobiocin biosynthesis
Nucleotide excision repair	319	330	292	326	254	457	342	344	326	300	479	309	512	368	436	498	291	466	426	339	Genetic Information Processing; Replication and Repair; Nucleotide excision repair
Nucleotide metabolism	28	25	38	55	32	55	45	46	36	34	45	45	46	91	41	45	39	46	44	38	Unclassified; Metabolism; Nucleotide metabolism
Olfactory transduction	0	0	0	0	0	0	0	0	0	0	0	0	0	0	0	0	0	0	0	0	Organismal Systems; Sensory System; Olfactory transduction
One carbon pool by folate	535	542	530	565	471	618	554	581	566	513	659	443	686	553	631	675	421	658	633	556	Metabolism; Metabolism of Cofactors and Vitamins; One carbon pool by folate
Oocyte meiosis	0	0	0	0	0	0	0	0	0	0	0	0	0	0	0	0	0	0	0	0	Cellular Processes; Cell Growth and Death; Oocyte meiosis
Other glycan degradation	509	532	429	362	366	228	341	406	387	426	430	176	447	95	420	437	144	436	457	430	Metabolism; Glycan Biosynthesis and Metabolism; Other glycan degradation
Other ion-coupled transporters	941	963	782	926	658	1091	819	930	895	869	1210	938	1283	1248	1100	1246	870	1187	1086	859	Unclassified; Cellular Processes and Signaling; Other ion-coupled transporters
Other transporters	183	183	143	177	117	281	178	192	180	163	240	182	252	287	209	244	171	234	210	162	Unclassified; Cellular Processes and Signaling; Other transporters
Other types of O-glycan biosynthesis	0	0	0	0	0	0	0	0	0	0	0	0	0	0	0	0	0	0	0	0	Metabolism; Glycan Biosynthesis and Metabolism; Other types of O-glycan biosynthesis
Others	902	959	551	608	436	1017	644	714	657	706	1238	880	1343	1249	1066	1306	794	1180	1031	699	Unclassified; Metabolism; Others
Oxidative phosphorylation	910	941	1007	1105	886	1419	1052	1125	1048	932	1524	868	1624	1066	1401	1588	750	1495	1405	1173	Metabolism; Energy Metabolism; Oxidative phosphorylation
PPAR signaling pathway	84	87	73	93	63	159	78	80	77	72	120	71	128	107	108	125	62	116	106	89	Organismal Systems; Endocrine System; PPAR signaling pathway
Pancreatic cancer	0	0	0	0	0	0	0	0	0	0	0	0	0	0	0	0	0	0	0	0	Human Diseases; Cancers; Pancreatic cancer
Pancreatic secretion	0	0	0	0	0	0	0	0	0	0	0	0	0	0	0	0	0	0	0	0	Organismal Systems; Digestive System; Pancreatic secretion
Pantothenate and CoA biosynthesis	504	514	477	485	403	623	492	539	542	485	732	390	777	504	675	759	354	716	661	541	Metabolism; Metabolism of Cofactors and Vitamins; Pantothenate and CoA biosynthesis
Parkinson's disease	0	0	0	0	0	24	0	0	0	6	0	4	0	14	0	0	0	0	0	1	Human Diseases; Neurodegenerative Diseases; Parkinson's disease
Pathogenic Escherichia coli infection	0	0	0	0	0	0	0	0	0	0	0	0	0	0	0	0	0	0	0	0	Human Diseases; Infectious Diseases; Pathogenic Escherichia coli infection
Pathways in cancer	38	41	38	43	32	76	57	44	40	38	76	54	82	45	67	80	47	72	63	48	Human Diseases; Cancers; Pathways in cancer
Penicillin and cephalosporin biosynthesis	16	22	27	24	25	83	45	29	18	19	104	42	116	28	87	112	29	97	81	53	Metabolism; Biosynthesis of Other Secondary Metabolites; Penicillin and cephalosporin biosynthesis
Pentose and glucuronate interconversions	540	562	349	343	266	593	363	467	384	425	519	326	553	445	478	538	295	518	489	369	Metabolism; Carbohydrate Metabolism; Pentose and glucuronate interconversions
Pentose phosphate pathway	742	772	521	577	414	1041	670	691	622	609	932	657	994	834	822	965	616	913	812	599	Metabolism; Carbohydrate Metabolism; Pentose phosphate pathway
Peptidases	1656	1690	1418	1522	1233	2215	1585	1589	1534	1474	1833	1395	1923	2131	1718	1889	1322	1817	1732	1476	Metabolism; Enzyme Families; Peptidases
Peptidoglycan biosynthesis	649	660	566	664	500	865	648	637	644	594	727	575	763	774	684	749	557	724	681	591	Metabolism; Glycan Biosynthesis and Metabolism; Peptidoglycan biosynthesis
Peroxisome	163	164	177	194	163	246	158	173	169	165	158	110	161	144	157	158	100	164	170	177	Cellular Processes; Transport and Catabolism; Peroxisome
Pertussis	12	11	23	21	24	33	17	19	20	16	9	16	8	25	13	8	6	11	15	22	Human Diseases; Infectious Diseases; Pertussis
Phagosome	0	0	0	0	0	0	0	0	0	0	0	0	0	0	0	0	0	0	0	0	Cellular Processes; Transport and Catabolism; Phagosome
Phenylalanine metabolism	146	159	127	164	97	332	166	151	134	129	293	181	319	235	256	309	154	282	239	171	Metabolism; Amino Acid Metabolism; Phenylalanine metabolism
Phenylalanine, tyrosine and tryptophan biosynthesis	691	710	648	678	544	855	679	747	735	664	921	556	972	614	848	946	498	906	853	708	Metabolism; Amino Acid Metabolism; Phenylalanine, tyrosine and tryptophan biosynthesis
Phenylpropanoid biosynthesis	185	184	134	113	112	151	99	138	153	150	79	85	74	87	91	76	80	87	99	110	Metabolism; Biosynthesis of Other Secondary Metabolites; Phenylpropanoid biosynthesis
Phosphatidylinositol signaling system	67	73	68	80	60	119	92	71	65	62	149	90	163	95	130	157	80	142	124	94	Environmental Information Processing; Signal Transduction; Phosphatidylinositol signaling system
Phosphonate and phosphinate metabolism	75	80	42	37	31	58	47	43	40	52	76	34	83	66	66	81	32	76	65	51	Metabolism; Metabolism of Other Amino Acids; Phosphonate and phosphinate metabolism
Phosphotransferase system (PTS)	217	208	146	214	105	801	507	268	138	175	180	343	166	1411	146	170	385	167	172	93	Environmental Information Processing; Membrane Transport; Phosphotransferase system (PTS)
Photosynthesis	293	295	285	344	242	473	359	313	325	277	352	292	368	482	329	360	275	351	329	289	Metabolism; Energy Metabolism; Photosynthesis
Photosynthesis - antenna proteins	0	0	0	0	0	0	0	0	0	0	0	4	0	51	0	0	0	0	0	0	Metabolism; Energy Metabolism; Photosynthesis - antenna proteins
Photosynthesis proteins	306	308	288	346	244	478	359	315	328	284	353	299	368	540	329	360	276	352	330	290	Metabolism; Energy Metabolism; Photosynthesis proteins
Phototransduction	0	0	0	0	0	0	0	0	0	0	0	0	0	0	0	0	0	0	0	0	Organismal Systems; Sensory System; Phototransduction
Phototransduction - fly	0	0	0	0	0	0	0	0	0	0	0	0	0	0	0	0	0	0	0	0	Organismal Systems; Sensory System; Phototransduction - fly
Plant-pathogen interaction	144	144	98	113	76	155	101	122	137	126	127	99	131	144	114	129	100	125	115	93	Organismal Systems; Environmental Adaptation; Plant-pathogen interaction
Polycyclic aromatic hydrocarbon degradation	75	77	74	88	62	173	103	79	87	73	119	89	127	112	108	125	89	114	104	85	Metabolism; Xenobiotics Biodegradation and Metabolism; Polycyclic aromatic hydrocarbon degradation
Polyketide sugar unit biosynthesis	185	191	185	175	168	221	200	193	193	171	224	150	233	149	211	227	130	222	218	198	Metabolism; Metabolism of Terpenoids and Polyketides; Polyketide sugar unit biosynthesis
Pores ion channels	235	257	289	265	270	360	305	298	283	248	544	271	590	296	496	573	200	523	474	394	Unclassified; Cellular Processes and Signaling; Pores ion channels
Porphyrin and chlorophyll metabolism	759	750	383	442	255	648	289	563	575	576	563	392	579	966	498	568	383	562	502	354	Metabolism; Metabolism of Cofactors and Vitamins; Porphyrin and chlorophyll metabolism
Prenyltransferases	221	232	258	286	238	394	315	285	277	227	470	285	506	322	424	494	257	452	410	329	Metabolism; Metabolism of Terpenoids and Polyketides; Prenyltransferases
Primary bile acid biosynthesis	30	31	29	25	27	22	31	33	33	27	41	28	44	12	38	43	27	41	41	35	Metabolism; Lipid Metabolism; Primary bile acid biosynthesis
Primary immunodeficiency	33	30	32	29	31	44	26	40	38	33	11	22	9	58	16	9	25	15	21	26	Human Diseases; Immune System Diseases; Primary immunodeficiency
Prion diseases	14	14	4	3	3	8	1	9	5	11	1	11	1	7	1	1	9	2	3	1	Human Diseases; Neurodegenerative Diseases; Prion diseases
Progesterone-mediated oocyte maturation	35	36	35	40	30	36	38	39	39	34	44	29	46	28	41	45	27	43	41	36	Organismal Systems; Endocrine System; Progesterone-mediated oocyte maturation
Propanoate metabolism	388	392	312	425	248	809	388	370	380	352	551	453	584	668	487	567	429	543	467	366	Metabolism; Carbohydrate Metabolism; Propanoate metabolism
Prostate cancer	35	36	35	40	31	36	38	39	40	34	44	29	46	28	41	45	27	43	41	37	Human Diseases; Cancers; Prostate cancer
Proteasome	35	36	35	40	30	50	40	39	39	34	44	29	46	34	41	45	27	43	41	36	Genetic Information Processing; Folding, Sorting and Degradation; Proteasome
Protein digestion and absorption	13	13	25	21	26	17	19	21	23	16	9	3	8	3	15	9	2	12	15	23	Organismal Systems; Digestive System; Protein digestion and absorption
Protein export	477	482	475	558	422	718	535	520	506	471	579	443	602	526	547	591	422	576	555	499	Genetic Information Processing; Folding, Sorting and Degradation; Protein export
Protein folding and associated processing	628	669	486	571	395	856	598	545	498	535	1009	610	1090	677	874	1064	518	968	841	617	Unclassified; Genetic Information Processing; Protein folding and associated processing
Protein kinases	334	355	171	155	118	367	165	223	218	246	361	205	393	309	308	382	168	349	306	200	Metabolism; Enzyme Families; Protein kinases
Protein processing in endoplasmic reticulum	52	56	63	74	57	83	72	66	63	55	117	70	126	65	105	123	60	112	101	81	Genetic Information Processing; Folding, Sorting and Degradation; Protein processing in endoplasmic reticulum
Proximal tubule bicarbonate reclamation	18	22	27	22	24	38	38	31	22	19	104	38	116	31	87	112	29	97	81	55	Organismal Systems; Excretory System; Proximal tubule bicarbonate reclamation
Purine metabolism	1803	1851	1633	1872	1413	2578	1890	1840	1802	1660	2255	1626	2372	2099	2082	2328	1563	2218	2076	1743	Metabolism; Nucleotide Metabolism; Purine metabolism
Pyrimidine metabolism	1567	1574	1443	1622	1275	1921	1530	1583	1587	1462	1510	1241	1543	1588	1459	1524	1230	1524	1517	1402	Metabolism; Nucleotide Metabolism; Pyrimidine metabolism
Pyruvate metabolism	853	877	706	808	585	1151	819	837	815	765	1221	841	1302	1140	1088	1269	794	1202	1063	833	Metabolism; Carbohydrate Metabolism; Pyruvate metabolism
RIG-I-like receptor signaling pathway	1	1	1	2	1	4	1	1	1	1	1	2	0	6	0	0	3	1	0	1	Organismal Systems; Immune System; RIG-I-like receptor signaling pathway
RNA degradation	366	378	377	436	332	540	432	428	405	359	603	378	645	413	547	628	345	587	540	438	Genetic Information Processing; Folding, Sorting and Degradation; RNA degradation
RNA polymerase	124	127	115	144	100	198	144	129	126	118	166	124	174	154	151	171	123	161	150	125	Genetic Information Processing; Transcription; RNA polymerase
RNA transport	123	123	84	72	74	90	84	107	107	104	123	124	129	154	110	125	117	122	114	90	Genetic Information Processing; Translation; RNA transport
Regulation of actin cytoskeleton	0	0	0	0	0	0	0	0	0	0	0	0	0	0	0	0	0	0	0	0	Cellular Processes; Cell Motility; Regulation of actin cytoskeleton
Renal cell carcinoma	3	5	3	3	2	30	19	5	1	4	32	24	36	13	26	35	20	29	22	12	Human Diseases; Cancers; Renal cell carcinoma
Renin-angiotensin system	0	0	0	0	0	11	0	0	0	0	0	0	0	2	0	0	0	0	0	0	Organismal Systems; Endocrine System; Renin-angiotensin system
Replication, recombination and repair proteins	536	573	421	455	345	969	583	583	499	480	1082	666	1183	713	932	1149	607	1030	878	593	Unclassified; Genetic Information Processing; Replication, recombination and repair proteins
Restriction enzyme	85	82	121	137	109	146	145	119	144	107	138	104	143	112	135	141	105	139	134	135	Unclassified; Genetic Information Processing; Restriction enzyme
Retinol metabolism	18	23	6	5	5	57	16	11	9	11	64	50	73	63	53	70	40	59	45	26	Metabolism; Metabolism of Cofactors and Vitamins; Retinol metabolism
Rheumatoid arthritis	0	0	0	0	0	0	0	0	0	0	0	0	0	0	0	0	0	0	0	0	Human Diseases; Immune System Diseases; Rheumatoid arthritis
Riboflavin metabolism	134	140	160	148	149	270	195	179	181	147	309	215	334	236	281	326	184	296	263	211	Metabolism; Metabolism of Cofactors and Vitamins; Riboflavin metabolism
Ribosome	1855	1863	1857	2161	1658	2637	2088	2028	2016	1838	2207	1740	2291	2043	2085	2250	1694	2182	2103	1922	Genetic Information Processing; Translation; Ribosome
Ribosome Biogenesis	1083	1095	1004	1122	879	1393	1124	1140	1167	1019	1357	1085	1424	1211	1258	1397	1032	1337	1258	1072	Genetic Information Processing; Translation; Ribosome Biogenesis
Ribosome biogenesis in eukaryotes	35	36	35	41	31	58	41	39	39	35	44	33	46	57	41	45	34	43	41	37	Genetic Information Processing; Translation; Ribosome biogenesis in eukaryotes
Salivary secretion	0	0	0	0	0	0	0	0	0	0	0	0	0	0	0	0	0	0	0	0	Organismal Systems; Digestive System; Salivary secretion
Secondary bile acid biosynthesis	30	31	29	25	27	18	31	33	33	27	41	27	44	9	38	43	26	41	41	35	Metabolism; Lipid Metabolism; Secondary bile acid biosynthesis
Secretion system	1030	1091	720	910	561	1592	927	875	862	893	1659	1093	1817	1506	1432	1769	923	1578	1355	935	Environmental Information Processing; Membrane Transport; Secretion system
Selenocompound metabolism	307	317	254	303	206	518	324	289	297	270	429	308	458	433	383	447	292	415	368	288	Metabolism; Metabolism of Other Amino Acids; Selenocompound metabolism
Sesquiterpenoid biosynthesis	0	0	0	0	0	0	0	0	0	0	0	0	0	0	0	0	0	0	0	0	Metabolism; Metabolism of Terpenoids and Polyketides; Sesquiterpenoid biosynthesis
Shigellosis	0	0	0	0	0	0	0	0	0	0	0	0	0	0	0	0	0	0	0	0	Human Diseases; Infectious Diseases; Shigellosis
Signal transduction mechanisms	361	384	248	272	198	532	343	336	306	295	612	389	669	536	526	651	348	584	500	335	Unclassified; Cellular Processes and Signaling; Signal transduction mechanisms
Small cell lung cancer	0	0	0	0	0	9	0	0	0	0	0	1	0	4	0	0	0	0	0	0	Human Diseases; Cancers; Small cell lung cancer
Sphingolipid metabolism	322	344	246	203	205	181	213	272	238	260	397	161	428	66	360	415	128	384	369	290	Metabolism; Lipid Metabolism; Sphingolipid metabolism
Spliceosome	0	0	0	0	0	0	0	0	0	0	0	0	0	0	0	0	0	0	0	0	Genetic Information Processing; Transcription; Spliceosome
Sporulation	620	599	223	194	160	113	77	456	480	442	170	395	144	688	149	149	440	181	191	115	Unclassified; Cellular Processes and Signaling; Sporulation
Staphylococcus aureus infection	5	5	5	16	4	69	34	0	0	0	0	17	0	101	0	0	29	0	0	0	Human Diseases; Infectious Diseases; Staphylococcus aureus infection
Starch and sucrose metabolism	913	921	660	605	553	1019	657	767	817	731	757	618	785	969	719	769	608	764	736	642	Metabolism; Carbohydrate Metabolism; Starch and sucrose metabolism
Steroid biosynthesis	3	10	3	0	0	31	20	10	0	0	94	33	108	15	75	104	21	85	66	31	Metabolism; Lipid Metabolism; Steroid biosynthesis
Steroid hormone biosynthesis	18	30	7	3	3	30	33	19	7	8	158	54	181	18	127	173	35	143	110	55	Metabolism; Lipid Metabolism; Steroid hormone biosynthesis
Stilbenoid, diarylheptanoid and gingerol biosynthesis	0	0	0	1	0	42	5	0	0	0	0	6	0	21	0	0	5	0	0	2	Metabolism; Biosynthesis of Other Secondary Metabolites; Stilbenoid, diarylheptanoid and gingerol biosynthesis
Streptomycin biosynthesis	310	324	284	261	255	391	310	298	293	270	417	244	442	275	382	429	213	409	381	327	Metabolism; Biosynthesis of Other Secondary Metabolites; Streptomycin biosynthesis
Styrene degradation	24	26	14	21	5	87	29	18	15	16	65	39	73	46	52	71	30	61	47	23	Metabolism; Xenobiotics Biodegradation and Metabolism; Styrene degradation
Sulfur metabolism	197	217	166	165	133	330	232	214	209	171	525	272	580	283	447	563	228	492	410	274	Metabolism; Energy Metabolism; Sulfur metabolism
Sulfur relay system	142	158	113	149	84	349	195	174	151	132	414	264	458	378	344	442	231	391	319	197	Genetic Information Processing; Folding, Sorting and Degradation; Sulfur relay system
Synthesis and degradation of ketone bodies	27	25	14	12	8	96	26	18	33	18	35	49	38	111	29	37	49	33	25	17	Metabolism; Lipid Metabolism; Synthesis and degradation of ketone bodies
Systemic lupus erythematosus	1	3	1	0	0	2	7	3	0	0	31	10	36	1	25	35	7	28	22	10	Human Diseases; Immune System Diseases; Systemic lupus erythematosus
TGF-beta signaling pathway	0	0	0	0	0	0	0	0	0	0	0	0	0	0	0	0	0	0	0	0	Environmental Information Processing; Signal Transduction; TGF-beta signaling pathway
Taurine and hypotaurine metabolism	98	102	100	119	90	154	119	105	99	95	161	137	172	110	147	168	124	157	144	117	Metabolism; Metabolism of Other Amino Acids; Taurine and hypotaurine metabolism
Terpenoid backbone biosynthesis	412	416	423	501	375	690	518	483	482	412	594	433	620	534	550	611	425	581	542	462	Metabolism; Metabolism of Terpenoids and Polyketides; Terpenoid backbone biosynthesis
Tetracycline biosynthesis	64	67	57	101	43	142	74	87	73	73	146	114	157	166	125	153	115	140	118	83	Metabolism; Metabolism of Terpenoids and Polyketides; Tetracycline biosynthesis
Thiamine metabolism	386	390	356	396	299	495	393	406	418	362	501	363	526	456	456	513	353	492	460	381	Metabolism; Metabolism of Cofactors and Vitamins; Thiamine metabolism
Tight junction	0	0	0	0	0	0	0	0	0	0	0	0	0	0	0	0	0	0	0	0	Cellular Processes; Cell Communication; Tight junction
Toluene degradation	52	59	100	173	86	194	114	97	83	72	189	95	208	81	171	201	78	181	163	127	Metabolism; Xenobiotics Biodegradation and Metabolism; Toluene degradation
Toxoplasmosis	0	0	0	0	0	9	0	0	0	0	0	1	0	4	0	0	0	0	0	0	Human Diseases; Infectious Diseases; Toxoplasmosis
Transcription factors	1569	1606	778	893	546	1733	826	1118	1073	1164	1268	1134	1336	2028	1102	1304	1097	1245	1110	739	Genetic Information Processing; Transcription; Transcription factors
Transcription machinery	825	872	676	739	558	1076	746	827	772	738	1392	764	1506	833	1231	1461	690	1331	1173	867	Genetic Information Processing; Transcription; Transcription machinery
Transcription related proteins	2	3	2	1	1	6	8	8	1	1	31	16	36	19	25	35	11	28	24	10	Unclassified; Genetic Information Processing; Transcription related proteins
Translation factors	442	450	440	500	392	603	494	479	466	431	565	396	592	439	528	580	376	557	532	469	Genetic Information Processing; Translation; Translation factors
Translation proteins	737	752	652	692	575	911	721	752	741	677	949	727	1005	880	875	981	679	930	864	717	Unclassified; Genetic Information Processing; Translation proteins
Transporters	7555	7733	3583	4133	2555	7141	3938	4675	4535	5426	4967	4704	5185	7492	4332	5064	4588	4926	4475	3120	Environmental Information Processing; Membrane Transport; Transporters
Tropane, piperidine and pyridine alkaloid biosynthesis	76	78	77	106	62	137	90	84	83	76	121	82	129	151	110	125	76	118	104	87	Metabolism; Biosynthesis of Other Secondary Metabolites; Tropane, piperidine and pyridine alkaloid biosynthesis
Tryptophan metabolism	146	155	141	181	113	438	179	148	140	136	299	226	324	291	258	315	188	284	249	187	Metabolism; Amino Acid Metabolism; Tryptophan metabolism
Tuberculosis	111	118	108	123	94	199	141	127	119	105	226	141	246	154	199	239	123	216	190	144	Human Diseases; Infectious Diseases; Tuberculosis
Two-component system	1514	1600	870	975	637	1724	888	1080	1112	1209	1951	1240	2117	1587	1652	2060	1036	1872	1590	1053	Environmental Information Processing; Signal Transduction; Two-component system
Type I diabetes mellitus	47	47	59	72	53	70	59	57	57	51	53	37	54	47	52	53	37	54	56	58	Human Diseases; Metabolic Diseases; Type I diabetes mellitus
Type II diabetes mellitus	37	37	34	30	31	49	39	39	40	32	44	42	46	47	41	45	40	44	41	37	Human Diseases; Metabolic Diseases; Type II diabetes mellitus
Tyrosine metabolism	236	248	205	229	172	493	276	239	230	210	420	333	451	536	369	438	310	406	344	260	Metabolism; Amino Acid Metabolism; Tyrosine metabolism
Ubiquinone and other terpenoid-quinone biosynthesis	146	169	201	230	179	293	255	209	174	154	477	227	529	206	428	512	175	454	400	301	Metabolism; Metabolism of Cofactors and Vitamins; Ubiquinone and other terpenoid-quinone biosynthesis
Ubiquitin system	1	4	1	0	0	28	8	3	1	1	32	13	36	12	25	35	9	29	22	12	Genetic Information Processing; Folding, Sorting and Degradation; Ubiquitin system
VEGF signaling pathway	0	0	0	0	0	0	0	0	0	0	0	0	0	0	0	0	0	0	0	0	Environmental Information Processing; Signal Transduction; VEGF signaling pathway
Valine, leucine and isoleucine biosynthesis	654	681	543	583	435	742	545	631	611	594	971	500	1043	589	872	1014	442	941	849	648	Metabolism; Amino Acid Metabolism; Valine, leucine and isoleucine biosynthesis
Valine, leucine and isoleucine degradation	201	207	184	198	152	564	208	194	205	179	343	285	369	423	302	357	237	330	292	229	Metabolism; Amino Acid Metabolism; Valine, leucine and isoleucine degradation
Various types of N-glycan biosynthesis	0	0	0	0	0	0	0	0	0	2	0	1	0	2	0	0	0	0	0	0	Metabolism; Glycan Biosynthesis and Metabolism; Various types of N-glycan biosynthesis
Vascular smooth muscle contraction	0	0	0	0	0	0	0	0	0	0	0	0	0	0	0	0	0	0	0	0	Organismal Systems; Circulatory System; Vascular smooth muscle contraction
Vasopressin-regulated water reabsorption	0	0	0	0	0	0	0	0	0	0	0	0	0	0	0	0	0	0	0	0	Organismal Systems; Excretory System; Vasopressin-regulated water reabsorption
Vibrio cholerae infection	0	0	0	0	0	0	0	0	0	0	0	0	0	0	0	0	0	0	0	0	Human Diseases; Infectious Diseases; Vibrio cholerae infection
Vibrio cholerae pathogenic cycle	56	54	43	48	38	70	44	60	58	53	45	43	46	90	44	45	41	46	47	39	Human Diseases; Infectious Diseases; Vibrio cholerae pathogenic cycle
Viral myocarditis	0	0	0	0	0	9	0	0	0	0	0	1	0	4	0	0	0	0	0	0	Human Diseases; Cardiovascular Diseases; Viral myocarditis
Vitamin B6 metabolism	166	168	166	183	144	212	164	179	178	159	184	111	191	117	181	187	104	184	184	168	Metabolism; Metabolism of Cofactors and Vitamins; Vitamin B6 metabolism
Wnt signaling pathway	0	0	0	0	0	1	0	0	0	0	0	0	0	0	0	0	0	0	0	0	Environmental Information Processing; Signal Transduction; Wnt signaling pathway
Xylene degradation	46	44	17	19	12	68	25	28	29	29	6	25	3	109	5	4	31	10	9	7	Metabolism; Xenobiotics Biodegradation and Metabolism; Xylene degradation
Zeatin biosynthesis	37	37	36	42	34	50	41	41	42	35	44	33	46	38	43	45	32	44	42	38	Metabolism; Metabolism of Terpenoids and Polyketides; Zeatin biosynthesis
alpha-Linolenic acid metabolism	2	1	1	0	0	19	0	2	8	3	0	5	0	14	0	0	4	0	0	2	Metabolism; Lipid Metabolism; alpha-Linolenic acid metabolism
beta-Alanine metabolism	148	148	179	195	159	309	173	188	191	156	222	162	231	285	210	226	137	222	214	198	Metabolism; Metabolism of Other Amino Acids; beta-Alanine metabolism
beta-Lactam resistance	15	19	27	25	24	59	38	31	19	18	73	30	80	36	63	77	23	69	61	42	Metabolism; Biosynthesis of Other Secondary Metabolites; beta-Lactam resistance
mRNA surveillance pathway	0	0	0	0	0	0	0	0	0	0	0	0	0	0	0	0	0	0	0	0	Genetic Information Processing; Translation; mRNA surveillance pathway
mTOR signaling pathway	0	0	0	0	0	0	0	0	0	0	0	0	0	0	0	0	0	0	0	0	Environmental Information Processing; Signal Transduction; mTOR signaling pathway
p53 signaling pathway	0	0	0	0	0	9	0	0	0	0	0	1	0	4	0	0	0	0	0	0	Cellular Processes; Cell Growth and Death; p53 signaling pathway
