# Supplementary material for: Gut Microbiome Contributes to Liver Fibrosis Impact on T Cell Receptor Immune Repertoire
Source: Front Microbiol. 2020 Nov 27;11:571847. doi: 10.3389/fmicb.2020.571847 (PMC7729130; doi:10.3389/fmicb.2020.571847)
Supplement: Supplementary file 4 [file Table_4.XLSX]

## Sheet: Pathway 1
Pathway	Saline	CCl4	fold(CCl4/Saline)	p-value	q-value
Membrane Transport	9186.6	10135.8	1.10332	0.417802	0.487436
Carbohydrate Metabolism	8499.7	10044.3	1.18172	0.0565375	0.11388
Amino Acid Metabolism	8020.3	9598.5	1.19678	0.0377226	0.0943066
Replication and Repair	7211.2	7980.4	1.10667	0.075404	0.131957
Energy Metabolism	4872	5570.9	1.14345	0.0814631	0.135772
Translation	4687.5	5030.8	1.07324	0.208392	0.270138
Metabolism of Cofactors and Vitamins	3400.2	4043.7	1.18925	0.037607	0.0943066
Nucleotide Metabolism	3390.6	3490	1.02932	0.615542	0.652848
Lipid Metabolism	2298.6	3426.8	1.49082	0.00178226	0.020793
Glycan Biosynthesis and Metabolism	2322.6	3132.5	1.3487	0.0376912	0.0943066
Folding, Sorting and Degradation	2042.4	2579.5	1.26297	0.0105792	0.0425426
Transcription	2046.3	2511.3	1.22724	0.0558432	0.11388
Enzyme Families	1826.8	2021.7	1.10669	0.199566	0.270138
Xenobiotics Biodegradation and Metabolism	1385	1997.1	1.44195	0.012155	0.0425426
Metabolism of Terpenoids and Polyketides	1370.5	1778	1.29734	0.00981659	0.0425426
Signal Transduction	1288	1785.3	1.3861	0.0120351	0.0425426
Cell Motility	1695.1	1242.5	0.732995	0.207049	0.270138
Metabolism of Other Amino Acids	1291.5	1454.1	1.1259	0.127289	0.1937
Biosynthesis of Other Secondary Metabolites	839.9	1009.7	1.20217	0.065669	0.120969
Cell Growth and Death	431.9	493.9	1.14355	0.058567	0.11388
Transport and Catabolism	375.9	435.6	1.15882	0.266288	0.321382
Infectious Diseases	302.4	405.7	1.3416	0.00951228	0.0425426
Endocrine System	236.9	276	1.16505	0.148692	0.216843
Signaling Molecules and Interaction	170.3	238	1.39753	0.00275746	0.0241278
Neurodegenerative Diseases	118.7	148.5	1.25105	0.0230233	0.0732561
Environmental Adaptation	124.3	138.7	1.11585	0.217878	0.272348
Cancers	90.9	127.9	1.40704	0.0084866	0.0425426
Metabolic Diseases	94	92.8	0.987234	0.787601	0.787601
Nervous System	84.7	100	1.18064	0.104014	0.165476
Immune System	74.9	77.5	1.03471	0.586674	0.641674
Excretory System	26.1	75	2.87356	0.0012833	0.020793
Immune System Diseases	35.3	41.7	1.1813	0.0476986	0.111297
Digestive System	27.2	14.8	0.544118	0.000748403	0.020793
Circulatory System	2.1	1.4	0.666667	0.709993	0.730875
Cardiovascular Diseases	1.5	0.6	0.4	0.580601	0.641674

## Sheet: Pathway 2
Pathway	Saline	CCl4	fold(CCl4/Saline)	p-value	q-value
Transporters	5127.4	4885.3	0.952783	0.719679	0.769198
ABC transporters	2338	2671.1	1.14247	0.271759	0.403311
DNA repair and recombination proteins	2287.7	2629.3	1.14932	0.0355183	0.0827577
Ribosome	2000.1	2051.7	1.0258	0.635317	0.729206
Purine metabolism	1834.2	2036.2	1.11013	0.143915	0.242987
Peptidases	1591.6	1723.6	1.08294	0.261655	0.390805
Pyrimidine metabolism	1556.4	1453.8	0.934079	0.133889	0.227709
Two-component system	1160.9	1615.8	1.39185	0.0144982	0.0419301
Amino acid related enzymes	1239.7	1371.4	1.10624	0.162039	0.265881
Amino sugar and nucleotide sugar metabolism	1205.1	1324.7	1.09924	0.249301	0.374756
Chromosome	1228	1258.6	1.02492	0.588829	0.694879
Transcription factors	1130.6	1236.3	1.09349	0.521994	0.633461
Secretion system	946.1	1406.7	1.48684	0.00309804	0.0124456
Ribosome Biogenesis	1102.6	1243.1	1.12743	0.0337993	0.0795479
Oxidative phosphorylation	1042.5	1289.4	1.23683	0.0412294	0.0906269
Arginine and proline metabolism	1024.3	1277.6	1.24729	0.0261362	0.0662281
DNA replication proteins	1003.3	1057.3	1.05382	0.248785	0.374756
Aminoacyl-tRNA biosynthesis	979.3	1069.7	1.09231	0.195195	0.313083
Methane metabolism	1036.7	966.1	0.931899	0.228777	0.353013
Glycolysis / Gluconeogenesis	849.7	1136	1.33694	0.00232797	0.0115408
Carbon fixation pathways in prokaryotes	864.5	1065	1.23193	0.0134622	0.0397051
Transcription machinery	782.9	1124.8	1.43671	0.00726616	0.0241859
Pyruvate metabolism	821.6	1075.3	1.30879	0.00366552	0.0137753
Chaperones and folding catalysts	849.4	1032.2	1.21521	0.0223063	0.0604345
Alanine, aspartate and glutamate metabolism	894.9	929.2	1.03833	0.61484	0.709197
Glycine, serine and threonine metabolism	718.9	868.8	1.20851	0.0368242	0.0849508
Cysteine and methionine metabolism	717	856.1	1.194	0.0279839	0.0701102
Homologous recombination	776.1	777.8	1.00219	0.960585	0.977363
Fructose and mannose metabolism	695.2	848.3	1.22022	0.0662294	0.134186
Starch and sucrose metabolism	764.3	736.7	0.963889	0.642533	0.732411
Pentose phosphate pathway	665.9	814.4	1.22301	0.0493515	0.104536
Phenylalanine, tyrosine and tryptophan biosynthesis	695.1	782.2	1.12531	0.174219	0.283867
Bacterial motility proteins	744.5	656.5	0.8818	0.614289	0.709197
Valine, leucine and isoleucine biosynthesis	601.9	786.9	1.30736	0.0308877	0.0741942
Mismatch repair	659.7	717.2	1.08716	0.118436	0.212274
Citrate cycle (TCA cycle)	565	809.3	1.43239	0.00225733	0.0115408
Lysine biosynthesis	648.7	705.8	1.08802	0.187774	0.303829
Bacterial secretion system	497.2	849.4	1.70837	0.00308888	0.0124456
Peptidoglycan biosynthesis	642.7	682.5	1.06193	0.322427	0.458082
Galactose metabolism	656.1	574	0.874867	0.0624884	0.128848
Butanoate metabolism	540.3	648.7	1.20063	0.088567	0.170546
One carbon pool by folate	547.5	591.5	1.08037	0.20346	0.320313
DNA replication	556.4	581.5	1.04511	0.349003	0.470044
Nitrogen metabolism	556	580.4	1.04388	0.580543	0.690136
Histidine metabolism	540	595.5	1.10278	0.126174	0.217768
Pantothenate and CoA biosynthesis	506.4	610.9	1.20636	0.0679374	0.13646
Lipid biosynthesis proteins	465.8	628.3	1.34886	0.00671121	0.0229958
Carbon fixation in photosynthetic organisms	522.7	564.7	1.08035	0.303523	0.442006
Glycerophospholipid metabolism	431.6	641.1	1.4854	0.000767806	0.00750075
Porphyrin and chlorophyll metabolism	524	536.7	1.02424	0.872954	0.896028
Protein export	516.4	534	1.03408	0.590498	0.694879
Glyoxylate and dicarboxylate metabolism	438.5	574.4	1.30992	0.0229452	0.0614508
Terpenoid backbone biosynthesis	471.2	535.2	1.13582	0.0968953	0.180613
Translation factors	469.7	503.4	1.07175	0.285483	0.41835
Lipopolysaccharide biosynthesis proteins	349.7	594.4	1.69974	0.0124635	0.0372308
Propanoate metabolism	406.4	511.5	1.25861	0.0756761	0.150705
RNA degradation	405.3	512.4	1.26425	0.0166657	0.0468039
Pentose and glucuronate interconversions	429.2	453	1.05545	0.602324	0.704108
Cell cycle - Caulobacter	423.2	447.7	1.05789	0.316604	0.452569
Thiamine metabolism	390.1	450.1	1.15381	0.0306846	0.0741942
Base excision repair	356.6	477.6	1.33932	0.00210562	0.0115408
Folate biosynthesis	342.5	486.2	1.41956	0.00849215	0.0271051
Fatty acid biosynthesis	339.7	471.7	1.38858	0.00263069	0.0118523
Lipopolysaccharide biosynthesis	271.4	514.9	1.8972	0.0106469	0.0335235
Other glycan degradation	398.6	347.2	0.871049	0.352553	0.472097
Nucleotide excision repair	329	412.4	1.2535	0.0145766	0.0419301
Glycerolipid metabolism	344	389.2	1.1314	0.159093	0.262899
Glycosyltransferases	251.6	457.6	1.81876	0.000949036	0.00788784
Selenocompound metabolism	308.5	382.1	1.23857	0.0395087	0.0881064
Photosynthesis proteins	325.6	349.7	1.07402	0.441865	0.55352
Prenyltransferases	273.3	394.9	1.44493	0.00229164	0.0115408
Photosynthesis	320.6	342.7	1.06893	0.428593	0.545694
Streptomycin biosynthesis	299.6	351.9	1.17457	0.0925873	0.175389
Tyrosine metabolism	253.8	386.7	1.52364	0.00245074	0.0118523
Nicotinate and nicotinamide metabolism	350.7	273.7	0.780439	0.00779198	0.0255709
Sulfur metabolism	203.4	407.4	2.00295	0.00077261	0.00750075
Phosphotransferase system (PTS)	277.9	323.3	1.16337	0.753226	0.794125
Ubiquinone and other terpenoid-quinone biosynthesis	201	370.9	1.84527	0.00275177	0.0118523
Sphingolipid metabolism	248.4	299.8	1.20692	0.277344	0.408994
Valine, leucine and isoleucine degradation	229.2	316.7	1.38176	0.0575822	0.119791
Bacterial chemotaxis	327.8	217.9	0.664735	0.123042	0.217613
Protein kinases	235.2	298.1	1.26743	0.114587	0.206967
C5-Branched dibasic acid metabolism	242	273.5	1.13017	0.212941	0.332989
Sulfur relay system	164.7	343.8	2.08743	0.000121805	0.00375625
Cytoskeleton proteins	261.3	236.7	0.905855	0.0951299	0.178752
Drug metabolism - other enzymes	276.3	218.4	0.790445	0.00074906	0.00750075
Flagellar assembly	361.5	131.4	0.363485	0.038046	0.086909
Lysosome	198.7	285.7	1.43785	0.0836414	0.165156
Fatty acid metabolism	189.1	280.7	1.4844	0.0425657	0.0926898
Cyanoamino acid metabolism	253.7	194.9	0.76823	0.000490953	0.00672895
Tryptophan metabolism	177.7	262.1	1.47496	0.0247751	0.0641399
Riboflavin metabolism	170.3	265.5	1.55901	0.000274271	0.00532543
Phenylalanine metabolism	160.5	243.9	1.51963	0.00715338	0.0241556
beta-Alanine metabolism	184.6	210.7	1.14139	0.198648	0.314864
Glutathione metabolism	150.5	236.4	1.57076	0.00223486	0.0115408
Polyketide sugar unit biosynthesis	188.2	196.2	1.04251	0.551719	0.659233
Biosynthesis of unsaturated fatty acids	93.5	288.9	3.08984	0.000436387	0.00663635
Aminobenzoate degradation	130.4	222.7	1.70782	0.003638	0.0137753
Glycosaminoglycan degradation	124.8	221.7	1.77644	0.0244657	0.0640507
Lysine degradation	118.6	215.6	1.81788	0.00128357	0.00832948
Benzoate degradation	167.5	166.6	0.994627	0.981412	0.989909
Vitamin B6 metabolism	171.9	161.1	0.937173	0.405198	0.527436
Peroxisome	177.2	149.9	0.845937	0.0292563	0.0725183
Chloroalkane and chloroalkene degradation	137.1	183.4	1.33771	0.0397046	0.0881064
Glycosphingolipid biosynthesis - globo series	164.6	153.6	0.933171	0.653554	0.735642
Tuberculosis	124.5	187.8	1.50843	0.00179314	0.0104533
Naphthalene degradation	109.1	202	1.85151	0.00012768	0.00375625
Biotin metabolism	131.3	172.2	1.3115	0.0336134	0.0795479
RNA polymerase	132.5	149.9	1.13132	0.112916	0.205542
Limonene and pinene degradation	100.1	168.8	1.68631	0.00283894	0.0118523
D-Glutamine and D-glutamate metabolism	132	131.8	0.998485	0.977521	0.989909
Ascorbate and aldarate metabolism	117.1	139.5	1.19129	0.238275	0.362864
Toluene degradation	103	149.4	1.45049	0.0458583	0.0989351
Taurine and hypotaurine metabolism	108.1	143.7	1.32932	0.000963987	0.00788784
Plant-pathogen interaction	121.6	117.7	0.967928	0.68363	0.749615
Bacterial toxins	103.9	134.5	1.29451	0.0112208	0.0344006
Novobiocin biosynthesis	113.1	122.7	1.08488	0.375832	0.494739
Phenylpropanoid biosynthesis	141.9	86.8	0.611698	0.00012897	0.00375625
Inositol phosphate metabolism	103.3	125	1.21007	0.196181	0.313083
RNA transport	96.8	120.8	1.24793	0.00660583	0.0229725
Tetracycline biosynthesis	78.1	131.7	1.6863	0.000252476	0.00532543
Phosphatidylinositol signaling system	75.7	122.4	1.61691	0.000873835	0.00788784
Tropane, piperidine and pyridine alkaloid biosynthesis	86.9	110.3	1.26928	0.0303403	0.0741942
Polycyclic aromatic hydrocarbon degradation	89.1	107.2	1.20314	0.125418	0.217768
Glycosphingolipid biosynthesis - ganglio series	89.4	106.5	1.19128	0.383789	0.502376
PPAR signaling pathway	86.6	103.2	1.19169	0.150602	0.250644
D-Alanine metabolism	97	90.5	0.93299	0.465702	0.58026
Glutamatergic synapse	84.7	100	1.18064	0.104014	0.192343
Bisphenol degradation	71.9	95.8	1.33241	0.0220563	0.0604345
Butirosin and neomycin biosynthesis	71.2	92.8	1.30337	0.0575403	0.119791
Geraniol degradation	50.1	111.4	2.22355	0.00271405	0.0118523
Protein processing in endoplasmic reticulum	64.1	96	1.49766	0.00279833	0.0118523
Biosynthesis of ansamycins	84.8	74.8	0.882075	0.23675	0.362864
Insulin signaling pathway	58	88.4	1.52414	0.00394627	0.0145949
Epithelial cell signaling in Helicobacter pylori infection	71.4	74	1.03641	0.680468	0.749615
Biosynthesis of vancomycin group antibiotics	64.9	70.9	1.09245	0.36462	0.482762
Atrazine degradation	26.2	109.4	4.17557	0.0010247	0.00788784
Caprolactam degradation	35.8	97.3	2.71788	0.00174878	0.0104533
Linoleic acid metabolism	54.7	68.2	1.2468	0.0237637	0.0629198
Steroid hormone biosynthesis	15.8	105.4	6.67089	0.00104697	0.00788784
Lipoic acid metabolism	48.4	70.6	1.45868	0.00284862	0.0118523
Phosphonate and phosphinate metabolism	50.5	63	1.24752	0.123363	0.217613
Nitrotoluene degradation	44.8	66.1	1.47545	0.0865984	0.168145
Pathways in cancer	44.7	63.4	1.41834	0.00618252	0.0218262
Alzheimer's disease	43.4	64.7	1.49078	0.00214984	0.0115408
Type I diabetes mellitus	57.2	50.1	0.875874	0.0631909	0.129153
Isoquinoline alkaloid biosynthesis	41.1	65.9	1.60341	0.00197287	0.0112117
Penicillin and cephalosporin biosynthesis	30.8	74.9	2.43182	0.00317692	0.0125461
Drug metabolism - cytochrome P450	22.6	81.6	3.61062	9.26079e-05	0.00375625
Cellular antigens	50	53.3	1.066	0.418106	0.535267
Adipocytokine signaling pathway	55	46.2	0.84	0.146878	0.246206
Proximal tubule bicarbonate reclamation	26.1	75	2.87356	0.0012833	0.00832948
Vibrio cholerae pathogenic cycle	52.4	48.6	0.927481	0.502761	0.616543
Huntington's disease	34.4	63.8	1.85465	1.38176e-05	0.00160975
MAPK signaling pathway - yeast	51.2	46.8	0.914062	0.307405	0.442132
Ethylbenzene degradation	38	53.1	1.39737	0.0465197	0.0994412
N-Glycan biosynthesis	29.6	53.8	1.81757	0.00842646	0.0271051
Non-homologous end-joining	14.4	68.7	4.77083	0.000192619	0.00498669
beta-Lactam resistance	27.5	55.4	2.01455	0.00264733	0.0118523
Ribosome biogenesis in eukaryotes	39	42.1	1.07949	0.344365	0.466495
Zeatin biosynthesis	39.5	40.5	1.02532	0.651672	0.735642
Type II diabetes mellitus	36.8	42.7	1.16033	0.0108883	0.0338263
Metabolism of xenobiotics by cytochrome P450	19.9	58.6	2.94472	0.00163688	0.0103079
Proteasome	37.8	38.6	1.02116	0.772237	0.803264
Styrene degradation	25.5	50.7	1.98824	0.0121077	0.0366376
NOD-like receptor signaling pathway	37.3	38.1	1.02145	0.758996	0.796604
Prostate cancer	36.4	38.1	1.0467	0.512286	0.624936
Progesterone-mediated oocyte maturation	36.2	38	1.04972	0.491177	0.605525
Antigen processing and presentation	36.2	38	1.04972	0.491177	0.605525
Steroid biosynthesis	7.7	63.2	8.20779	0.000670211	0.00750075
Retinol metabolism	16.1	54.3	3.37267	2.23617e-05	0.00173676
Arachidonic acid metabolism	15.7	54.5	3.47134	7.33121e-05	0.00375625
Synthesis and degradation of ketone bodies	27.7	42.3	1.52708	0.219006	0.340189
Ion channels	16.3	48.3	2.96319	0.000422029	0.00663635
Chlorocyclohexane and chlorobenzene degradation	17.1	47.2	2.76023	0.00502245	0.018177
Primary bile acid biosynthesis	28.8	35	1.21528	0.0917392	0.175207
Secondary bile acid biosynthesis	28.4	34.5	1.21479	0.129486	0.22184
Primary immunodeficiency	33.6	21.2	0.630952	0.0261501	0.0662281
Dioxin degradation	30.9	22.8	0.737864	0.526375	0.635468
Xylene degradation	31.7	20.9	0.659306	0.364662	0.482762
Fluorobenzoate degradation	7.9	43.9	5.55696	0.000455715	0.00663635
Meiosis - yeast	6.6	44.2	6.69697	0.000230009	0.00532543
Amyotrophic lateral sclerosis (ALS)	30.7	14.4	0.469055	2.47948e-06	0.000577718
Biosynthesis of siderophore group nonribosomal peptides	14.5	28.9	1.9931	0.0175042	0.0485532
Flavonoid biosynthesis	10.1	24	2.37624	0.00323249	0.0125528
Pertussis	19.6	13.3	0.678571	0.0389826	0.0881064
Amoebiasis	9.8	22.8	2.32653	0.00507083	0.018177
Renal cell carcinoma	7.5	24.9	3.32	0.000385093	0.00663635
Carotenoid biosynthesis	5.8	24.7	4.25862	0.00118321	0.00832948
Protein digestion and absorption	19.4	9.9	0.510309	0.00179455	0.0104533
Staphylococcus aureus infection	13.8	14.7	1.06522	0.942396	0.963062
African trypanosomiasis	5.5	21.8	3.96364	0.00128696	0.00832948
Ubiquitin system	4.7	22.5	4.78723	0.000594606	0.00750075
Chagas disease (American trypanosomiasis)	3.6	21.4	5.94444	0.000694793	0.00750075
Circadian rhythm - plant	2.7	21	7.77778	0.000747707	0.00750075
Caffeine metabolism	1.8	20.5	11.3889	0.00104946	0.00788784
Systemic lupus erythematosus	1.7	20.5	12.0588	0.00101348	0.00788784
Fatty acid elongation in mitochondria	1.6	20.4	12.75	0.0011153	0.00812075
Prion diseases	7.2	3.7	0.513889	0.0856283	0.167659
Flavone and flavonol biosynthesis	9.5	0.9	0.0947368	0.0166726	0.0468039
Carbohydrate digestion and absorption	6	2.9	0.483333	0.11162	0.204783
Stilbenoid, diarylheptanoid and gingerol biosynthesis	4.8	3.4	0.708333	0.768262	0.802714
D-Arginine and D-ornithine metabolism	6.6	1	0.151515	0.00278179	0.0118523
alpha-Linolenic acid metabolism	3.6	2.5	0.694444	0.644396	0.732411
Photosynthesis - antenna proteins	0	5.5	Inf	0.306311	0.442132
Parkinson's disease	3	1.9	0.633333	0.698794	0.753792
Ether lipid metabolism	2.5	1.1	0.44	0.604385	0.704108
Cardiac muscle contraction	2.1	1.4	0.666667	0.709993	0.762343
Mineral absorption	1.5	1.9	1.26667	0.732307	0.779122
RIG-I-like receptor signaling pathway	1.4	1.4	1	1	1
Apoptosis	1.2	1.5	1.25	0.826693	0.856087
G protein-coupled receptors	0.1	1.9	19	0.124217	0.217613
Influenza A	0.9	0.5	0.555556	0.691705	0.749615
Viral myocarditis	0.9	0.5	0.555556	0.691705	0.749615
Toxoplasmosis	0.9	0.5	0.555556	0.691705	0.749615
p53 signaling pathway	0.9	0.5	0.555556	0.691705	0.749615
Small cell lung cancer	0.9	0.5	0.555556	0.691705	0.749615
Colorectal cancer	0.9	0.5	0.555556	0.691705	0.749615
Renin-angiotensin system	1.1	0.2	0.181818	0.440321	0.55352
Bladder cancer	0.4	0.5	1.25	0.845221	0.8714
Indole alkaloid biosynthesis	0.7	0.1	0.142857	0.4173	0.535267
Betalain biosynthesis	0.7	0.1	0.142857	0.4173	0.535267
Hypertrophic cardiomyopathy (HCM)	0.6	0.1	0.166667	0.431227	0.546065
Basal transcription factors	0.3	0.3	1	1	1
Various types of N-glycan biosynthesis	0.2	0.3	1.5	0.736416	0.779931
Bile secretion	0.3	0.1	0.333333	0.540041	0.648606
Bacterial invasion of epithelial cells	0	0.3	Inf	0.343436	0.466495
Calcium signaling pathway	0	0.3	Inf	0.343436	0.466495
1,1,1-Trichloro-2,2-bis(4-chlorophenyl)ethane (DDT) degradation	0.2	0	0	0.343436	0.466495
Isoflavonoid biosynthesis	0.2	0	0	0.343436	0.466495
Chronic myeloid leukemia	0.1	0	0	0.343436	0.466495
Wnt signaling pathway	0.1	0	0	0.343436	0.466495
Notch signaling pathway	0.1	0	0	0.343436	0.466495
