# Supplementary material for: Gut Microbiome Contributes to Liver Fibrosis Impact on T Cell Receptor Immune Repertoire
Source: Front Microbiol. 2020 Nov 27;11:571847. doi: 10.3389/fmicb.2020.571847 (PMC7729130; doi:10.3389/fmicb.2020.571847)
Supplement: Supplementary file 5 [file Table_5.XLSX]

## Sheet: V
Saline group
Sample 1				Sample 2				Sample 3				Sample 4				Sample 5
Segment	Reads	Percentage(%)		Segment	Reads	Percentage(%)		Segment	Reads	Percentage(%)		Segment	Reads	Percentage(%)		Segment	Reads	Percentage(%)
TRBV1	2551145	30.7515		TRBV1	2829488	37.0136		TRBV1	3321587	48.8688		TRBV1	2063513	30.9017		TRBV1	3515941	40.9355
TRBV13-2	1176358	14.1798		TRBV13-3	852268	11.1488		TRBV13-2	1252417	18.4261		TRBV13-1	930275	13.9311		TRBV5	1651763	19.2312
TRBV13-3	829675	10.0009		TRBV5	849872	11.1175		TRBV5	879733	12.943		TRBV12-1	757567	11.3448		TRBV13-3	716208	8.33868
TRBV29	619703	7.4699		TRBV13-2	662785	8.67013		TRBV13-1	508506	7.48138		TRBV13-2	662651	9.92337		TRBV13-2	622785	7.25098
TRBV5	569220	6.86137		TRBV12-1	423914	5.54538		TRBV31	439135	6.46076		TRBV13-3	482209	7.22121		TRBV15	443202	5.16012
TRBV15	561073	6.76317		TRBV15	314876	4.11901		TRBV13-3	127365	1.87385		TRBV15	464519	6.9563		TRBV26	421332	4.90549
TRBV12-1	448206	5.40267		TRBV31	293857	3.84405		TRBV29	94688	1.39309		TRBV29	291609	4.36692		TRBV13-1	322069	3.74979
TRBV13-1	434351	5.23566		TRBV13-1	290592	3.80134		TRBV30	56346	0.828989		TRBV5	266938	3.99747		TRBV31	199534	2.32314
TRBV26	300955	3.62771		TRBV29	281070	3.67678		TRBV14	40797	0.600225		TRBV31	235256	3.52302		TRBV16	184791	2.15149
TRBV16	275575	3.32178		TRBV26	270219	3.53483		TRBV3	22259	0.327485		TRBV16	178723	2.67642		TRBV14	149028	1.73511
TRBV31	267181	3.2206		TRBV16	268512	3.5125		TRBV16	20398	0.300105		TRBV26	175207	2.62377		TRBV12-1	108447	1.26263
TRBV14	85285	1.02802		TRBV3	157420	2.05927		TRBV15	11923	0.175417		TRBV3	58664	0.878509		TRBV30	95356	1.11021
TRBV3	79118	0.953688		TRBV14	59897	0.783535		TRBV20	10786	0.158689		TRBV14	55450	0.830378		TRBV29	63686	0.741485
TRBV30	34278	0.413187		TRBV30	27955	0.36569		TRBV12-1	3954	0.0581731		TRBV17	23414	0.350631		TRBV3	63106	0.734732
TRBV17	24200	0.291707		TRBV17	21391	0.279824		TRBV4	1987	0.0292337		TRBV30	14321	0.214461		TRBV17	12305	0.143265
TRBV20	15505	0.186897		TRBV21	16565	0.216693		TRBV17	1632	0.0240108		TRBV20	8638	0.129356		TRBV20	7192	0.0837352
TRBV12-2	11855	0.1429		TRBV19	7057	0.0923152		TRBV23	1317	0.0193763		TRBV12-2	3392	0.0507961		TRBV12-2	5687	0.0662127
TRBV19	4004	0.0482642		TRBV20	5274	0.0689911		TRBV2	1102	0.0162131		TRBV23	1835	0.0274796		TRBV4	3580	0.0416813
TRBV21	2703	0.0325819		TRBV24	4379	0.0572833		TRBV24	474	0.00697371		TRBV19	1772	0.0265362		TRBV2	1809	0.0210619
TRBV23	2676	0.0322565		TRBV12-2	3608	0.0471976		TRBV19	277	0.00407535		TRBV4	795	0.0119053		TRBV19	594	0.00691584
TRBV4	1537	0.018527		TRBV2	1274	0.0166657		TRBV12-2	225	0.00331031		TRBV2	706	0.0105725		TRBV24	551	0.0064152
TRBV2	747	0.00900433		TRBV23	1161	0.0151875		TRBV26	31	0.000456087		TRBV24	210	0.00314481		TRBV21	16	0.000186285
TRBV24	656	0.00790742		TRBV4	1026	0.0134215		TRBV21	16	0.0002354		TRBV21	14	0.000209654
CCl4 group
Sample 1				Sample 2				Sample 3				Sample 4				Sample 5
Segment	Reads	Percentage(%)		Segment	Reads	Percentage(%)		Segment	Reads	Percentage(%)		Segment	Reads	Percentage(%)		Segment	Reads	Percentage(%)
TRBV1	2457282	35.9485		TRBV1	3532794	59.3601		TRBV1	2544556	35.5814		TRBV1	3517604	43.5177		TRBV1	2643699	32.3884
TRBV13-1	1759561	25.7412		TRBV5	1244866	20.917		TRBV5	908831	12.7085		TRBV5	916925	11.3436		TRBV13-1	2202896	26.988
TRBV13-2	973915	14.2477		TRBV29	401128	6.73999		TRBV21	715035	9.99858		TRBV26	636730	7.87724		TRBV12-1	1184658	14.5134
TRBV5	852092	12.4656		TRBV31	235287	3.95343		TRBV13-3	657395	9.19258		TRBV16	556951	6.89026		TRBV5	1115423	13.6652
TRBV31	205376	3.00452		TRBV13-2	203692	3.42255		TRBV12-1	503460	7.04005		TRBV13-2	534017	6.60653		TRBV13-2	675413	8.27459
TRBV13-3	161702	2.3656		TRBV26	142013	2.38619		TRBV31	426798	5.96806		TRBV13-1	513493	6.35262		TRBV14	193791	2.37416
TRBV16	139514	2.041		TRBV30	98776	1.65969		TRBV30	403936	5.64837		TRBV13-3	459608	5.68599		TRBV16	94700	1.16018
TRBV14	103749	1.51778		TRBV3	43289	0.727367		TRBV13-2	354940	4.96325		TRBV12-1	255480	3.16064		TRBV3	33046	0.404852
TRBV30	58937	0.86221		TRBV13-3	38983	0.655015		TRBV29	242706	3.39384		TRBV3	156456	1.93558		TRBV17	12173	0.149133
TRBV29	48528	0.709933		TRBV19	7405	0.124423		TRBV13-1	118895	1.66255		TRBV31	135933	1.68168		TRBV20	4165	0.0510261
TRBV3	32190	0.470919		TRBV24	1400	0.0235236		TRBV14	111619	1.56081		TRBV15	134328	1.66182		TRBV4	1664	0.0203859
TRBV26	18646	0.272779		TRBV2	1098	0.0184492		TRBV16	93346	1.30529		TRBV30	73824	0.913306		TRBV19	597	0.00731394
TRBV20	9544	0.139623		TRBV4	511	0.00858612		TRBV3	56568	0.791009		TRBV29	63849	0.789901		TRBV13-3	81	0.000992344
TRBV15	5763	0.084309		TRBV13-1	96	0.00161305		TRBV19	7100	0.0992817		TRBV21	52781	0.652975		TRBV26	50	0.000612558
TRBV4	3516	0.0514368		TRBV12-1	50	0.000840129		TRBV20	4473	0.0625475		TRBV14	42276	0.523013		TRBV15	40	0.000490046
TRBV17	2159	0.0315848		TRBV15	25	0.000420065		TRBV4	1281	0.0179127		TRBV20	15572	0.192647		TRBV31	35	0.00042879
TRBV19	1675	0.0245042		TRBV16	22	0.000369657		TRBV2	247	0.00345388		TRBV17	7935	0.098167		TRBV29	34	0.000416539
TRBV2	898	0.0131372		TRBV21	15	0.000252039		TRBV26	99	0.00138435		TRBV24	3475	0.0429906		TRBV30	15	0.000183767
TRBV12-2	372	0.00544212		TRBV14	10	0.000168026		TRBV24	45	0.00062925		TRBV19	2317	0.0286645		TRBV21	13	0.000159265
TRBV24	75	0.0010972		TRBV17	3	5.04078e-05		TRBV15	32	0.000447467		TRBV12-2	1668	0.0206355		TRBV2	2	2.45023e-05
TRBV12-1	63	0.000921649		TRBV20	1	1.68026e-05		TRBV17	4	5.59333e-05		TRBV4	1320	0.0163302		TRBV12-2	1	1.22512e-05
TRBV21	14	0.000204811						TRBV12-2	3	4.195e-05		TRBV23	383	0.00473824
TRBV24	656	0.00790742										TRBV2	239	0.00295676

## Sheet: J
Saline group
Sample 1				Sample 2				Sample 3				Sample 4				Sample 5
Segment	Reads	Percentage(%)		Segment	Reads	Percentage(%)		Segment	Reads	Percentage(%)		Segment	Reads	Percentage(%)		Segment	Reads	Percentage(%)
TRBJ2-7	1464966	17.6587		TRBJ2-4	1224900	16.0234		TRBJ1-1	1206639	17.7526		TRBJ1-4	1403712	21.021		TRBJ1-1	1868034	21.7492
TRBJ1-1	1049404	12.6495		TRBJ2-7	1086436	14.2121		TRBJ2-5	795019	11.6967		TRBJ2-7	1094929	16.3969		TRBJ2-7	1251491	14.5709
TRBJ2-1	970843	11.7025		TRBJ1-1	949102	12.4156		TRBJ2-4	715530	10.5272		TRBJ1-6	813429	12.1813		TRBJ2-1	1045081	12.1677
TRBJ2-3	729974	8.7991		TRBJ2-5	833563	10.9041		TRBJ2-2	677950	9.97432		TRBJ2-1	640216	9.5874		TRBJ2-3	870049	10.1298
TRBJ2-5	727158	8.76516		TRBJ2-1	825859	10.8034		TRBJ2-1	662057	9.74049		TRBJ1-1	633699	9.48981		TRBJ2-5	824262	9.59674
TRBJ2-4	653724	7.87998		TRBJ2-3	696926	9.11675		TRBJ2-7	596933	8.78236		TRBJ2-5	569586	8.5297		TRBJ2-4	604360	7.03646
TRBJ1-6	646257	7.78998		TRBJ1-4	444792	5.81849		TRBJ1-4	545576	8.02677		TRBJ2-3	378900	5.67413		TRBJ1-5	453345	5.27822
TRBJ1-2	566977	6.83434		TRBJ1-2	411374	5.38133		TRBJ2-3	532315	7.83167		TRBJ1-2	371396	5.56175		TRBJ1-2	428282	4.98641
TRBJ1-4	541466	6.52683		TRBJ2-2	382770	5.00716		TRBJ1-6	393300	5.78641		TRBJ2-4	339886	5.08988		TRBJ1-6	360200	4.19374
TRBJ2-2	373280	4.49951		TRBJ1-3	295407	3.86433		TRBJ1-3	286053	4.20855		TRBJ1-3	184810	2.76758		TRBJ1-3	336074	3.91285
TRBJ1-3	323569	3.9003		TRBJ1-6	273040	3.57174		TRBJ1-2	270684	3.98243		TRBJ2-2	130887	1.96007		TRBJ1-4	333056	3.87771
TRBJ1-5	248388	2.99407		TRBJ1-5	220291	2.88171		TRBJ1-5	114899	1.69045		TRBJ1-5	116228	1.74055		TRBJ2-2	214748	2.50027
CCl4 group
Sample 1				Sample 2				Sample 3				Sample 4				Sample 5
Segment	Reads	Percentage(%)		Segment	Reads	Percentage(%)		Segment	Reads	Percentage(%)		Segment	Reads	Percentage(%)		Segment	Reads	Percentage(%)
TRBJ2-7	1902305	27.8295		TRBJ2-1	1252871	21.0515		TRBJ2-1	1538646	21.5154		TRBJ2-5	2246864	27.7968		TRBJ2-1	2283639	27.9772
TRBJ1-1	931265	13.6238		TRBJ1-1	1235586	20.761		TRBJ2-5	954290	13.3442		TRBJ1-4	1259851	15.5861		TRBJ2-7	1445093	17.7041
TRBJ1-4	617667	9.03607		TRBJ2-4	722033	12.132		TRBJ2-3	786784	11.0019		TRBJ1-1	695958	8.60997		TRBJ2-3	808245	9.90193
TRBJ2-3	607902	8.89321		TRBJ2-5	694701	11.6728		TRBJ2-7	758318	10.6038		TRBJ2-1	594806	7.35858		TRBJ2-4	742953	9.10203
TRBJ2-5	523058	7.652		TRBJ2-2	548531	9.21674		TRBJ1-4	681922	9.53554		TRBJ2-4	567436	7.01997		TRBJ1-5	713795	8.74481
TRBJ2-1	486285	7.11404		TRBJ1-6	531391	8.92874		TRBJ1-1	579820	8.10782		TRBJ2-7	527364	6.52423		TRBJ1-1	460104	5.63681
TRBJ2-4	454886	6.65469		TRBJ1-5	297512	4.99897		TRBJ2-2	495039	6.9223		TRBJ1-3	518302	6.41212		TRBJ2-5	422246	5.173
TRBJ1-2	364708	5.33544		TRBJ2-3	254360	4.27391		TRBJ2-4	379410	5.30542		TRBJ2-2	475684	5.88487		TRBJ1-6	380943	4.66699
TRBJ1-3	362196	5.29869		TRBJ1-2	206034	3.4619		TRBJ1-2	378500	5.29269		TRBJ1-2	458716	5.67496		TRBJ1-2	327388	4.01088
TRBJ1-6	246151	3.60103		TRBJ1-3	165762	2.78523		TRBJ1-6	335055	4.68519		TRBJ2-3	435023	5.38184		TRBJ2-2	257551	3.1553
TRBJ2-2	199962	2.92532		TRBJ1-4	31169	0.52372		TRBJ1-5	204392	2.85808		TRBJ1-6	215676	2.66821		TRBJ1-4	220824	2.70535
TRBJ1-5	139186	2.0362		TRBJ2-7	11514	0.193465		TRBJ1-3	59193	0.827716		TRBJ1-5	87484	1.0823		TRBJ1-3	99715	1.22162

## Sheet: VJ
Saline group																									CCl4 group
Sample 1					Sample 2					Sample 3					Sample 4					Sample 5					Sample 1					Sample 2					Sample 3					Sample 4					Sample 5
V segment	J segment	Reads	Percentage(%)		V segment	J segment	Reads	Percentage(%)		V segment	J segment	Reads	Percentage(%)		V segment	J segment	Reads	Percentage(%)		V segment	J segment	Reads	Percentage(%)		V segment	J segment	Reads	Percentage(%)		V segment	J segment	Reads	Percentage(%)		V segment	J segment	Reads	Percentage(%)		V segment	J segment	Reads	Percentage(%)		V segment	J segment	Reads	Percentage(%)
TRBV1	TRBJ1-6	452219	5.45104		TRBV1	TRBJ2-4	900959	11.7858		TRBV1	TRBJ1-1	565793	8.32421		TRBV1	TRBJ1-4	1127449	16.8838		TRBV5	TRBJ1-1	799818	9.31214		TRBV13-1	TRBJ2-7	1374901	20.1139		TRBV1	TRBJ1-1	995268	16.7231		TRBV21	TRBJ2-1	601259	8.40761		TRBV1	TRBJ2-5	1370619	16.9565		TRBV13-1	TRBJ2-1	2007263	24.5913
TRBV1	TRBJ2-7	409090	4.93117		TRBV13-3	TRBJ2-7	569742	7.45301		TRBV1	TRBJ2-4	544405	8.00954		TRBV13-1	TRBJ1-6	731705	10.9575		TRBV1	TRBJ2-3	548202	6.38262		TRBV1	TRBJ1-1	523758	7.66224		TRBV1	TRBJ2-1	780363	13.1121		TRBV1	TRBJ2-1	546349	7.63978		TRBV1	TRBJ1-4	1086938	13.4469		TRBV12-1	TRBJ2-7	1036543	12.6988
TRBV29	TRBJ1-1	325716	3.92618		TRBV1	TRBJ1-1	380483	4.97724		TRBV1	TRBJ2-5	456940	6.72272		TRBV12-1	TRBJ2-7	509056	7.62325		TRBV1	TRBJ2-7	485367	5.65104		TRBV1	TRBJ1-4	304900	4.46049		TRBV1	TRBJ2-4	524957	8.82064		TRBV1	TRBJ2-5	327712	4.58251		TRBV16	TRBJ2-5	397575	4.91856		TRBV1	TRBJ1-5	658865	8.07186
TRBV1	TRBJ1-1	292955	3.53128		TRBV1	TRBJ2-3	310328	4.05951		TRBV1	TRBJ2-2	442984	6.51739		TRBV1	TRBJ1-1	291337	4.36285		TRBV1	TRBJ2-5	460755	5.36449		TRBV1	TRBJ2-1	243285	3.5591		TRBV1	TRBJ1-6	482756	8.11155		TRBV1	TRBJ2-3	304367	4.25607		TRBV5	TRBJ2-5	298731	3.69572		TRBV1	TRBJ2-4	618699	7.57978
TRBV1	TRBJ2-1	286023	3.44772		TRBV1	TRBJ2-1	264044	3.45406		TRBV13-2	TRBJ1-1	313827	4.61717		TRBV15	TRBJ2-1	265546	3.97662		TRBV1	TRBJ2-4	434268	5.05611		TRBV1	TRBJ1-3	232161	3.39637		TRBV5	TRBJ2-1	322335	5.41606		TRBV1	TRBJ1-4	301972	4.22258		TRBV1	TRBJ1-1	248663	3.07631		TRBV1	TRBJ2-3	587856	7.20191
TRBV1	TRBJ2-3	202149	2.4367		TRBV1	TRBJ2-5	224543	2.93733		TRBV1	TRBJ1-6	303487	4.46504		TRBV1	TRBJ2-7	117301	1.75661		TRBV1	TRBJ2-1	366551	4.26769		TRBV1	TRBJ2-3	231656	3.38898		TRBV5	TRBJ2-5	322278	5.4151		TRBV1	TRBJ1-6	236837	3.31177		TRBV13-2	TRBJ2-2	217330	2.68867		TRBV5	TRBJ2-7	307188	3.76341
TRBV1	TRBJ2-5	190132	2.29185		TRBV5	TRBJ2-5	215835	2.82342		TRBV1	TRBJ2-1	264496	3.89139		TRBV1	TRBJ2-4	115354	1.72746		TRBV1	TRBJ1-5	349576	4.07005		TRBV1	TRBJ2-4	201391	2.94622		TRBV5	TRBJ2-2	257834	4.33228		TRBV30	TRBJ2-3	234490	3.27895		TRBV1	TRBJ2-3	207343	2.56512		TRBV1	TRBJ2-5	274309	3.3606
TRBV15	TRBJ2-7	186677	2.2502		TRBV5	TRBJ1-1	141318	1.84863		TRBV13-2	TRBJ2-7	257950	3.79508		TRBV13-2	TRBJ1-2	110889	1.66059		TRBV1	TRBJ1-1	339571	3.95357		TRBV1	TRBJ2-5	188128	2.75219		TRBV1	TRBJ2-3	204357	3.43373		TRBV31	TRBJ2-7	227010	3.17436		TRBV26	TRBJ2-1	202898	2.51013		TRBV1	TRBJ1-6	269741	3.30464
TRBV13-2	TRBJ2-7	185190	2.23228		TRBV1	TRBJ1-3	131377	1.71859		TRBV1	TRBJ1-4	257198	3.78402		TRBV1	TRBJ2-5	108189	1.62016		TRBV15	TRBJ1-1	321830	3.74701		TRBV1	TRBJ2-7	186834	2.73326		TRBV1	TRBJ2-2	196217	3.29695		TRBV1	TRBJ1-5	200881	2.80899		TRBV13-1	TRBJ1-2	195383	2.41716		TRBV13-2	TRBJ1-1	250783	3.07238
TRBV13-2	TRBJ2-5	167316	2.01683		TRBV1	TRBJ2-7	117852	1.54167		TRBV1	TRBJ2-3	205860	3.02871		TRBV1	TRBJ2-3	107916	1.61607		TRBV13-3	TRBJ2-7	261047	3.03932		TRBV13-2	TRBJ2-7	167159	2.44543		TRBV13-2	TRBJ2-5	195878	3.29126		TRBV13-3	TRBJ2-4	197772	2.76551		TRBV1	TRBJ2-2	156174	1.93209		TRBV1	TRBJ2-2	229448	2.811
TRBV1	TRBJ1-4	165656	1.99682		TRBV1	TRBJ1-4	112144	1.467		TRBV13-2	TRBJ1-4	190033	2.79585		TRBV13-2	TRBJ2-7	102667	1.53747		TRBV5	TRBJ2-7	185843	2.16374		TRBV13-2	TRBJ1-1	161572	2.36369		TRBV1	TRBJ2-5	161547	2.71441		TRBV12-1	TRBJ1-2	194544	2.72037		TRBV5	TRBJ2-3	133183	1.64766		TRBV5	TRBJ1-2	163365	2.00141
TRBV1	TRBJ2-4	163580	1.97179		TRBV1	TRBJ1-2	111008	1.45214		TRBV5	TRBJ2-3	179291	2.63781		TRBV13-2	TRBJ2-5	102429	1.5339		TRBV1	TRBJ1-3	162577	1.89286		TRBV5	TRBJ2-5	157456	2.30348		TRBV29	TRBJ2-1	132972	2.23427		TRBV1	TRBJ2-7	194039	2.71331		TRBV1	TRBJ2-4	127891	1.58219		TRBV5	TRBJ2-3	152671	1.8704
TRBV5	TRBJ2-3	158423	1.90963		TRBV1	TRBJ1-6	103295	1.35124		TRBV5	TRBJ2-1	147344	2.16779		TRBV13-3	TRBJ1-1	92537	1.38577		TRBV1	TRBJ2-2	152441	1.77484		TRBV13-3	TRBJ1-2	128704	1.88286		TRBV5	TRBJ1-1	128011	2.15092		TRBV1	TRBJ1-1	185977	2.60058		TRBV13-3	TRBJ1-3	120442	1.49004		TRBV12-1	TRBJ1-4	138262	1.69387
TRBV13-3	TRBJ2-7	157927	1.90365		TRBV13-2	TRBJ2-4	95777	1.25289		TRBV13-1	TRBJ2-7	145693	2.1435		TRBV13-2	TRBJ2-4	80286	1.2023		TRBV13-2	TRBJ2-1	142680	1.6612		TRBV31	TRBJ2-3	126999	1.85791		TRBV29	TRBJ1-1	107704	1.80971		TRBV13-3	TRBJ2-5	180643	2.52599		TRBV26	TRBJ1-3	114806	1.42031		TRBV13-2	TRBJ2-4	120032	1.47053
TRBV13-2	TRBJ2-1	150542	1.81463		TRBV5	TRBJ2-1	94540	1.23671		TRBV5	TRBJ1-1	143567	2.11223		TRBV1	TRBJ2-1	79251	1.1868		TRBV5	TRBJ2-1	142384	1.65775		TRBV1	TRBJ1-2	122551	1.79284		TRBV30	TRBJ2-4	97134	1.6321		TRBV12-1	TRBJ2-2	172548	2.4128		TRBV12-1	TRBJ1-1	114234	1.41323		TRBV5	TRBJ1-6	109565	1.3423
TRBV13-1	TRBJ2-7	131736	1.58794		TRBV5	TRBJ2-3	93112	1.21803		TRBV13-2	TRBJ2-5	116600	1.71547		TRBV26	TRBJ1-1	75058	1.12401		TRBV5	TRBJ1-4	132940	1.5478		TRBV1	TRBJ2-2	106408	1.55668		TRBV31	TRBJ2-2	91776	1.54207		TRBV30	TRBJ1-4	166437	2.32734		TRBV5	TRBJ2-1	110978	1.37295		TRBV5	TRBJ1-1	97997	1.20058
TRBV13-2	TRBJ1-2	125635	1.5144		TRBV1	TRBJ2-2	92657	1.21208		TRBV1	TRBJ1-3	108846	1.60139		TRBV13-2	TRBJ2-1	73606	1.10227		TRBV13-3	TRBJ1-1	129129	1.50343		TRBV5	TRBJ1-1	102601	1.50099		TRBV1	TRBJ1-2	81194	1.36427		TRBV1	TRBJ2-2	162058	2.26611		TRBV5	TRBJ2-7	106806	1.32134		TRBV13-2	TRBJ1-2	95838	1.17413
TRBV1	TRBJ1-2	124858	1.50504		TRBV12-1	TRBJ2-1	84030	1.09923		TRBV13-1	TRBJ1-1	91880	1.35178		TRBV13-3	TRBJ2-7	73583	1.10192		TRBV13-3	TRBJ2-3	129082	1.50288		TRBV5	TRBJ2-4	94683	1.38515		TRBV29	TRBJ1-5	78959	1.32672		TRBV13-3	TRBJ1-1	149933	2.09656		TRBV1	TRBJ1-6	101284	1.25302		TRBV14	TRBJ2-1	90106	1.1039
TRBV13-2	TRBJ2-4	124069	1.49553		TRBV13-2	TRBJ2-1	83591	1.09348		TRBV5	TRBJ2-5	89603	1.31828		TRBV29	TRBJ2-1	72622	1.08753		TRBV31	TRBJ2-1	125423	1.46028		TRBV13-2	TRBJ1-4	93807	1.37234		TRBV1	TRBJ1-5	75528	1.26907		TRBV5	TRBJ1-4	147234	2.05882		TRBV13-1	TRBJ2-1	100692	1.2457		TRBV5	TRBJ2-5	89047	1.09093
TRBV13-3	TRBJ1-2	116482	1.40407		TRBV29	TRBJ1-1	81853	1.07075		TRBV5	TRBJ2-2	86632	1.27457		TRBV13-3	TRBJ2-5	68509	1.02594		TRBV26	TRBJ1-2	119962	1.3967		TRBV13-2	TRBJ2-3	92483	1.35297		TRBV26	TRBJ1-5	71958	1.20908		TRBV5	TRBJ2-1	146350	2.04646		TRBV13-1	TRBJ2-4	91888	1.13678		TRBV13-2	TRBJ1-3	81555	0.999143
TRBV13-2	TRBJ1-1	107839	1.29989		TRBV1	TRBJ1-5	80798	1.05695		TRBV1	TRBJ2-7	82910	1.21981		TRBV29	TRBJ2-5	67550	1.01158		TRBV26	TRBJ2-1	116657	1.35822		TRBV13-2	TRBJ2-4	90521	1.32426		TRBV31	TRBJ1-5	68485	1.15073		TRBV13-2	TRBJ2-7	140151	1.95978		TRBV1	TRBJ1-3	90313	1.1173		TRBV5	TRBJ1-4	81016	0.99254
TRBV12-1	TRBJ2-1	104575	1.26055		TRBV13-2	TRBJ1-1	77369	1.01209		TRBV13-2	TRBJ2-2	82422	1.21263		TRBV12-1	TRBJ1-2	67413	1.00953		TRBV13-2	TRBJ1-2	116294	1.35399		TRBV5	TRBJ2-3	90236	1.32009		TRBV31	TRBJ1-3	67773	1.13876		TRBV12-1	TRBJ2-3	132290	1.84986		TRBV13-3	TRBJ1-2	89284	1.10457		TRBV13-1	TRBJ2-7	69103	0.846592
TRBV13-3	TRBJ2-1	104480	1.2594		TRBV13-2	TRBJ2-7	73537	0.961965		TRBV1	TRBJ1-2	66682	0.981057		TRBV5	TRBJ1-5	60693	0.908894		TRBV1	TRBJ1-6	102621	1.1948		TRBV1	TRBJ1-6	80801	1.18207		TRBV26	TRBJ1-3	67444	1.13323		TRBV5	TRBJ2-7	129524	1.81118		TRBV13-2	TRBJ2-1	89053	1.10171		TRBV13-1	TRBJ1-2	66149	0.810402
TRBV5	TRBJ2-7	103504	1.24764		TRBV5	TRBJ2-2	68585	0.897186		TRBV13-2	TRBJ1-2	65781	0.967801		TRBV13-1	TRBJ2-7	53534	0.801686		TRBV5	TRBJ2-5	100643	1.17177		TRBV5	TRBJ1-4	74230	1.08594		TRBV5	TRBJ1-2	60990	1.02479		TRBV5	TRBJ2-5	123952	1.73326		TRBV13-2	TRBJ1-3	86624	1.07166		TRBV13-2	TRBJ2-3	64671	0.792294
TRBV13-3	TRBJ2-4	97067	1.17004		TRBV13-2	TRBJ2-5	68102	0.890867		TRBV13-2	TRBJ2-1	61178	0.90008		TRBV5	TRBJ2-5	50972	0.763319		TRBV13-1	TRBJ1-2	98819	1.15053		TRBV13-2	TRBJ1-3	73952	1.08187		TRBV5	TRBJ2-4	49035	0.823915		TRBV21	TRBJ2-5	106158	1.48444		TRBV26	TRBJ1-1	78644	0.972936		TRBV5	TRBJ2-1	58586	0.717746
TRBV1	TRBJ1-5	92426	1.1141		TRBV12-1	TRBJ2-7	67679	0.885334		TRBV13-2	TRBJ2-3	58736	0.864152		TRBV13-3	TRBJ1-2	49407	0.739883		TRBV16	TRBJ1-1	96055	1.11835		TRBV5	TRBJ2-7	72937	1.06702		TRBV5	TRBJ2-3	46770	0.785857		TRBV31	TRBJ2-5	101986	1.4261		TRBV13-1	TRBJ2-7	74038	0.915953		TRBV13-2	TRBJ2-1	56061	0.686812
TRBV1	TRBJ1-3	90688	1.09315		TRBV15	TRBJ2-1	63737	0.833767		TRBV5	TRBJ1-2	51666	0.760135		TRBV31	TRBJ2-7	48882	0.732021		TRBV13-2	TRBJ2-5	82947	0.965737		TRBV5	TRBJ2-1	72471	1.0602		TRBV5	TRBJ1-6	45022	0.756486		TRBV5	TRBJ2-4	93020	1.30073		TRBV30	TRBJ1-1	72657	0.898868		TRBV5	TRBJ1-5	53039	0.649789
TRBV5	TRBJ2-5	82956	0.999951		TRBV5	TRBJ1-6	60335	0.789264		TRBV13-1	TRBJ2-1	51484	0.757457		TRBV12-1	TRBJ1-4	48324	0.723665		TRBV5	TRBJ1-6	82181	0.956819		TRBV16	TRBJ1-4	71021	1.03899		TRBV13-3	TRBJ1-2	38579	0.648227		TRBV16	TRBJ2-5	92534	1.29393		TRBV12-1	TRBJ2-4	69241	0.856608		TRBV16	TRBJ2-1	49994	0.612484
TRBV1	TRBJ2-2	81369	0.980821		TRBV13-2	TRBJ2-3	56554	0.739804		TRBV31	TRBJ2-1	50291	0.739905		TRBV13-2	TRBJ1-1	47548	0.712044		TRBV1	TRBJ1-4	76815	0.894343		TRBV13-1	TRBJ1-1	64961	0.950338		TRBV29	TRBJ2-4	34533	0.580244		TRBV13-2	TRBJ2-1	90970	1.27206		TRBV12-1	TRBJ2-7	68916	0.852587		TRBV13-1	TRBJ2-5	49690	0.60876
TRBV13-2	TRBJ2-3	77723	0.936873		TRBV12-1	TRBJ2-5	55867	0.730817		TRBV31	TRBJ1-3	49901	0.734167		TRBV5	TRBJ1-4	45343	0.679023		TRBV5	TRBJ2-4	70290	0.818374		TRBV13-2	TRBJ2-1	63835	0.933865		TRBV1	TRBJ1-3	29065	0.488367		TRBV31	TRBJ2-1	89801	1.25572		TRBV13-3	TRBJ2-4	65071	0.805019		TRBV14	TRBJ1-1	44306	0.5428
TRBV15	TRBJ1-1	76253	0.919153		TRBV3	TRBJ2-1	55862	0.730751		TRBV13-1	TRBJ2-4	47616	0.700549		TRBV1	TRBJ1-3	45207	0.676987		TRBV13-1	TRBJ2-7	67101	0.781245		TRBV13-2	TRBJ1-6	63170	0.924136		TRBV29	TRBJ1-4	28568	0.480016		TRBV13-2	TRBJ2-4	85018	1.18884		TRBV13-2	TRBJ2-7	62513	0.773373		TRBV16	TRBJ1-1	42681	0.522892
TRBV13-3	TRBJ1-1	74464	0.897589		TRBV15	TRBJ2-7	55792	0.729836		TRBV5	TRBJ1-6	46816	0.688779		TRBV12-1	TRBJ2-5	43119	0.645718		TRBV13-2	TRBJ2-3	63219	0.736048		TRBV5	TRBJ1-6	62464	0.913808		TRBV29	TRBJ1-2	13214	0.222029		TRBV1	TRBJ1-2	83556	1.16839		TRBV13-3	TRBJ1-4	59113	0.73131		TRBV14	TRBJ2-7	23576	0.288833
TRBV13-2	TRBJ1-3	74276	0.895322		TRBV26	TRBJ2-5	52981	0.693064		TRBV31	TRBJ1-1	44732	0.658118		TRBV13-3	TRBJ1-4	42708	0.639564		TRBV5	TRBJ2-3	56059	0.652685		TRBV13-1	TRBJ2-1	58640	0.857865		TRBV3	TRBJ2-4	11564	0.194305		TRBV13-3	TRBJ2-2	79713	1.11465		TRBV5	TRBJ1-1	57995	0.717479		TRBV14	TRBJ2-2	19957	0.244496
TRBV13-2	TRBJ1-4	69429	0.836897		TRBV13-2	TRBJ1-4	52878	0.691717		TRBV31	TRBJ2-5	43945	0.64654		TRBV16	TRBJ2-7	42444	0.63561		TRBV12-1	TRBJ2-7	54804	0.638073		TRBV13-1	TRBJ2-5	54611	0.798924		TRBV3	TRBJ2-5	10584	0.177839		TRBV14	TRBJ1-1	79266	1.1084		TRBV16	TRBJ2-4	52899	0.654434		TRBV3	TRBJ2-1	16866	0.206628
TRBV13-3	TRBJ2-3	68238	0.82254		TRBV5	TRBJ1-2	51234	0.670211		TRBV31	TRBJ2-4	41102	0.604712		TRBV13-3	TRBJ2-3	41269	0.618014		TRBV13-3	TRBJ2-5	53569	0.623694		TRBV13-2	TRBJ1-2	53837	0.787601		TRBV3	TRBJ2-1	10416	0.175016		TRBV5	TRBJ2-2	77566	1.08463		TRBV1	TRBJ2-7	52885	0.654261		TRBV3	TRBJ1-1	15789	0.193433
TRBV16	TRBJ2-7	64836	0.781533		TRBV13-3	TRBJ2-5	50409	0.659419		TRBV5	TRBJ2-7	40060	0.589382		TRBV13-3	TRBJ2-1	40027	0.599415		TRBV13-2	TRBJ2-7	52870	0.615556		TRBV13-1	TRBJ2-3	47211	0.690667		TRBV3	TRBJ1-2	10336	0.173672		TRBV5	TRBJ1-1	72588	1.01502		TRBV15	TRBJ1-3	50971	0.630582		TRBV14	TRBJ1-3	15321	0.1877
TRBV12-1	TRBJ2-7	64470	0.777121		TRBV13-1	TRBJ2-7	46418	0.607211		TRBV31	TRBJ1-6	39973	0.588102		TRBV13-2	TRBJ2-3	39987	0.598816		TRBV12-1	TRBJ1-6	50875	0.592329		TRBV16	TRBJ2-7	46981	0.687302		TRBV5	TRBJ2-7	9045	0.151979		TRBV29	TRBJ1-2	66771	0.933681		TRBV31	TRBJ1-5	49620	0.613869		TRBV17	TRBJ2-2	6050	0.0741195
TRBV13-3	TRBJ1-4	54787	0.660402		TRBV13-3	TRBJ1-1	45107	0.590061		TRBV13-2	TRBJ1-3	39903	0.587072		TRBV12-1	TRBJ2-3	39806	0.596105		TRBV15	TRBJ2-1	49480	0.576087		TRBV5	TRBJ1-5	45584	0.666865		TRBV31	TRBJ2-4	2344	0.0393853		TRBV29	TRBJ1-1	63224	0.884082		TRBV26	TRBJ2-2	48609	0.601361		TRBV17	TRBJ2-5	5976	0.0732129
TRBV13-3	TRBJ2-2	53744	0.64783		TRBV26	TRBJ1-1	44530	0.582513		TRBV13-3	TRBJ2-1	39192	0.576611		TRBV29	TRBJ2-7	38850	0.581789		TRBV14	TRBJ2-7	49320	0.574224		TRBV13-2	TRBJ1-5	42059	0.615296		TRBV19	TRBJ2-5	2067	0.034731		TRBV29	TRBJ2-7	62834	0.878629		TRBV13-3	TRBJ2-7	48113	0.595225		TRBV13-1	TRBJ1-1	5139	0.0629587
TRBV15	TRBJ2-2	53203	0.641309		TRBV31	TRBJ1-1	44200	0.578196		TRBV13-1	TRBJ2-3	39150	0.575993		TRBV15	TRBJ1-1	38213	0.57225		TRBV30	TRBJ1-4	48930	0.569683		TRBV13-2	TRBJ2-2	39057	0.571379		TRBV5	TRBJ1-5	1948	0.0327314		TRBV13-1	TRBJ2-3	59810	0.836343		TRBV31	TRBJ2-5	46684	0.577546		TRBV20	TRBJ2-7	4135	0.0506585
TRBV26	TRBJ1-4	48503	0.584655		TRBV13-1	TRBJ2-5	42228	0.5524		TRBV31	TRBJ1-2	37440	0.550835		TRBV1	TRBJ1-2	37884	0.567323		TRBV26	TRBJ2-4	48261	0.561894		TRBV5	TRBJ2-2	37172	0.543802		TRBV13-2	TRBJ2-1	1751	0.0294213		TRBV5	TRBJ1-6	48900	0.683785		TRBV5	TRBJ1-3	45989	0.568948		TRBV12-1	TRBJ2-1	2708	0.0331761
TRBV16	TRBJ2-3	48017	0.578797		TRBV15	TRBJ1-4	42101	0.550739		TRBV5	TRBJ2-4	36750	0.540683		TRBV13-2	TRBJ2-2	37713	0.564762		TRBV5	TRBJ2-2	46455	0.540867		TRBV13-1	TRBJ2-4	37060	0.542164		TRBV13-2	TRBJ1-1	1618	0.0271866		TRBV29	TRBJ2-1	46190	0.64589		TRBV13-1	TRBJ1-6	45936	0.568292		TRBV13-2	TRBJ2-7	2248	0.0275406
TRBV26	TRBJ2-7	46186	0.556726		TRBV12-1	TRBJ1-4	41647	0.5448		TRBV13-1	TRBJ2-2	34110	0.501842		TRBV5	TRBJ2-7	37525	0.561947		TRBV30	TRBJ2-5	45363	0.528153		TRBV30	TRBJ2-5	35562	0.520249		TRBV31	TRBJ1-1	1480	0.0248678		TRBV13-3	TRBJ1-3	43924	0.614204		TRBV3	TRBJ2-4	45267	0.560016		TRBV12-1	TRBJ1-1	2168	0.0265605
TRBV13-2	TRBJ2-2	44953	0.541863		TRBV16	TRBJ1-4	40906	0.535106		TRBV31	TRBJ2-7	33950	0.499488		TRBV31	TRBJ2-3	37327	0.558982		TRBV13-2	TRBJ2-4	45175	0.525965		TRBV1	TRBJ1-5	35409	0.518011		TRBV24	TRBJ2-1	1314	0.0220786		TRBV5	TRBJ2-3	38753	0.541896		TRBV13-3	TRBJ2-1	45024	0.55701		TRBV1	TRBJ2-1	1973	0.0241715
TRBV15	TRBJ2-5	44662	0.538355		TRBV26	TRBJ2-3	40775	0.533393		TRBV13-2	TRBJ2-4	32822	0.482893		TRBV15	TRBJ1-4	35808	0.536234		TRBV13-1	TRBJ1-1	45075	0.5248		TRBV13-2	TRBJ2-5	32463	0.474913		TRBV29	TRBJ2-5	1302	0.021877		TRBV13-1	TRBJ1-6	34861	0.487473		TRBV16	TRBJ1-1	44412	0.549438		TRBV13-1	TRBJ2-4	1909	0.0233875
TRBV13-1	TRBJ1-1	43961	0.529906		TRBV29	TRBJ2-4	40530	0.530188		TRBV13-2	TRBJ1-5	31170	0.458588		TRBV1	TRBJ1-6	33124	0.496041		TRBV15	TRBJ1-2	42514	0.494983		TRBV5	TRBJ1-3	31982	0.467876		TRBV1	TRBJ2-7	1263	0.0212217		TRBV5	TRBJ1-2	29597	0.413865		TRBV5	TRBJ2-2	43775	0.541558		TRBV5	TRBJ2-4	1743	0.0213538
TRBV5	TRBJ2-1	43702	0.526784		TRBV16	TRBJ2-3	40486	0.529612		TRBV13-3	TRBJ1-3	29304	0.431134		TRBV15	TRBJ2-3	32427	0.485603		TRBV26	TRBJ2-7	41456	0.482665		TRBV13-1	TRBJ1-6	30227	0.442202		TRBV19	TRBJ1-4	1202	0.0201967		TRBV13-2	TRBJ1-4	29064	0.406412		TRBV29	TRBJ2-4	43391	0.536807		TRBV13-2	TRBJ2-5	1703	0.0208637
TRBV31	TRBJ2-7	43374	0.52283		TRBV13-2	TRBJ2-2	40311	0.527323		TRBV13-3	TRBJ1-2	29275	0.430708		TRBV13-3	TRBJ1-3	30815	0.461463		TRBV13-1	TRBJ1-3	40397	0.470335		TRBV31	TRBJ1-4	29332	0.429108		TRBV31	TRBJ2-1	1047	0.0175923		TRBV13-1	TRBJ1-1	22441	0.3138		TRBV15	TRBJ2-3	43247	0.535026		TRBV16	TRBJ2-7	1264	0.0154855
TRBV12-1	TRBJ2-2	42301	0.509896		TRBV26	TRBJ1-2	38675	0.505922		TRBV13-3	TRBJ1-1	28243	0.415524		TRBV31	TRBJ2-1	30783	0.460984		TRBV13-1	TRBJ2-3	40394	0.4703		TRBV13-1	TRBJ1-4	27509	0.402439		TRBV13-2	TRBJ2-4	1009	0.0169538		TRBV3	TRBJ1-4	13861	0.193823		TRBV26	TRBJ2-5	41500	0.513413		TRBV13-1	TRBJ2-3	1255	0.0153752
TRBV13-1	TRBJ2-1	42002	0.506292		TRBV16	TRBJ1-1	38641	0.505477		TRBV5	TRBJ1-4	28080	0.413126		TRBV15	TRBJ2-5	28888	0.432605		TRBV13-3	TRBJ1-3	38285	0.445745		TRBV3	TRBJ2-5	25911	0.379061		TRBV29	TRBJ1-6	990	0.0166346		TRBV14	TRBJ1-4	13638	0.190705		TRBV5	TRBJ1-4	41449	0.512782		TRBV13-1	TRBJ1-3	1198	0.0146769
TRBV12-1	TRBJ2-4	41403	0.499071		TRBV12-1	TRBJ1-3	37859	0.495248		TRBV31	TRBJ1-4	27210	0.400326		TRBV31	TRBJ2-4	28510	0.426945		TRBV13-3	TRBJ2-1	37840	0.440564		TRBV30	TRBJ2-1	21746	0.31813		TRBV29	TRBJ2-2	983	0.0165169		TRBV14	TRBJ1-3	13074	0.182818		TRBV26	TRBJ1-2	41281	0.510703		TRBV1	TRBJ1-1	1162	0.0142358
TRBV29	TRBJ2-5	41202	0.496649		TRBV12-1	TRBJ2-2	37818	0.494711		TRBV13-1	TRBJ1-3	27036	0.397766		TRBV15	TRBJ2-4	27795	0.416238		TRBV13-2	TRBJ1-6	37378	0.435185		TRBV14	TRBJ1-1	20808	0.304408		TRBV19	TRBJ2-1	982	0.0165001		TRBV3	TRBJ2-1	12304	0.172051		TRBV13-2	TRBJ1-1	40057	0.495561		TRBV13-2	TRBJ1-5	1071	0.013121
TRBV16	TRBJ2-1	40875	0.492707		TRBV12-1	TRBJ1-2	37596	0.491807		TRBV13-1	TRBJ2-5	26612	0.391528		TRBV3	TRBJ2-7	27282	0.408555		TRBV31	TRBJ1-1	37371	0.435104		TRBV14	TRBJ2-5	20724	0.303179		TRBV13-2	TRBJ1-6	978	0.0164329		TRBV3	TRBJ2-3	10732	0.150069		TRBV1	TRBJ1-2	39531	0.489054		TRBV12-1	TRBJ1-2	1009	0.0123614
TRBV29	TRBJ2-1	40413	0.487138		TRBV13-1	TRBJ1-1	36893	0.482611		TRBV29	TRBJ2-3	26317	0.387188		TRBV13-1	TRBJ1-2	26782	0.401068		TRBV1	TRBJ1-2	37197	0.433078		TRBV13-1	TRBJ1-3	20216	0.295747		TRBV5	TRBJ1-3	924	0.0155256		TRBV3	TRBJ2-5	10693	0.149524		TRBV26	TRBJ2-7	38344	0.474369		TRBV12-1	TRBJ2-5	920	0.0112711
TRBV13-1	TRBJ2-4	40165	0.484149		TRBV5	TRBJ1-4	36479	0.477195		TRBV31	TRBJ2-2	25479	0.374859		TRBV13-2	TRBJ1-5	26255	0.393176		TRBV14	TRBJ1-6	36660	0.426826		TRBV16	TRBJ1-1	18692	0.273452		TRBV26	TRBJ2-1	891	0.0149711		TRBV3	TRBJ1-6	8399	0.117446		TRBV15	TRBJ2-7	36964	0.457296		TRBV12-1	TRBJ1-6	787	0.00964166
TRBV15	TRBJ2-1	39403	0.474963		TRBV5	TRBJ2-7	35901	0.469634		TRBV31	TRBJ1-5	23883	0.351378		TRBV13-1	TRBJ2-4	25753	0.385658		TRBV16	TRBJ1-3	36480	0.42473		TRBV31	TRBJ2-4	18616	0.27234		TRBV19	TRBJ2-4	867	0.0145678		TRBV14	TRBJ2-5	5084	0.0710913		TRBV26	TRBJ2-4	36415	0.450504		TRBV5	TRBJ2-2	758	0.00928638
TRBV13-1	TRBJ1-4	38816	0.467888		TRBV13-3	TRBJ2-1	34694	0.453845		TRBV29	TRBJ2-5	23230	0.341771		TRBV13-1	TRBJ1-1	25726	0.385254		TRBV26	TRBJ2-5	36266	0.422239		TRBV13-1	TRBJ1-2	17972	0.262919		TRBV31	TRBJ1-6	810	0.0136101		TRBV20	TRBJ1-4	4431	0.0619602		TRBV31	TRBJ1-4	35838	0.443366		TRBV12-1	TRBJ2-3	705	0.00863706
TRBV13-1	TRBJ1-2	38538	0.464537		TRBV31	TRBJ1-2	33773	0.441797		TRBV1	TRBJ1-5	21986	0.323468		TRBV31	TRBJ1-2	24757	0.370743		TRBV13-3	TRBJ1-5	35434	0.412552		TRBV31	TRBJ1-1	16633	0.24333		TRBV29	TRBJ2-7	778	0.0130724		TRBV13-2	TRBJ2-3	2309	0.0322875		TRBV1	TRBJ1-5	35007	0.433085		TRBV19	TRBJ1-2	592	0.00725268
TRBV5	TRBJ2-4	37713	0.454592		TRBV13-1	TRBJ1-2	33596	0.439482		TRBV30	TRBJ2-5	21484	0.316083		TRBV13-3	TRBJ2-2	24329	0.364333		TRBV13-2	TRBJ1-1	33237	0.386973		TRBV14	TRBJ2-7	15485	0.226536		TRBV29	TRBJ2-3	744	0.0125011		TRBV13-2	TRBJ2-5	2085	0.0291553		TRBV3	TRBJ2-1	33349	0.412574		TRBV13-1	TRBJ1-4	561	0.0068729
TRBV12-1	TRBJ1-4	36813	0.443744		TRBV13-2	TRBJ1-5	33585	0.439338		TRBV31	TRBJ2-3	21229	0.312331		TRBV26	TRBJ2-5	24075	0.36053		TRBV31	TRBJ1-5	32612	0.379696		TRBV13-1	TRBJ2-2	15414	0.225497		TRBV5	TRBJ1-4	674	0.0113249		TRBV21	TRBJ2-7	1987	0.0277849		TRBV5	TRBJ1-6	31252	0.386631		TRBV12-1	TRBJ1-5	522	0.0063951
TRBV12-1	TRBJ2-3	36427	0.439091		TRBV13-2	TRBJ1-2	33040	0.432208		TRBV30	TRBJ2-7	19799	0.291292		TRBV16	TRBJ2-1	22312	0.334128		TRBV5	TRBJ1-5	31359	0.365107		TRBV29	TRBJ1-2	15159	0.221766		TRBV19	TRBJ2-3	664	0.0111569		TRBV31	TRBJ1-1	1890	0.0264285		TRBV26	TRBJ1-4	31136	0.385196		TRBV1	TRBJ2-7	515	0.00630934
TRBV29	TRBJ1-4	36211	0.436487		TRBV26	TRBJ2-1	32373	0.423483		TRBV13-1	TRBJ1-4	18201	0.267782		TRBV31	TRBJ2-5	22197	0.332406		TRBV26	TRBJ1-1	27535	0.320585		TRBV29	TRBJ2-7	13649	0.199676		TRBV13-2	TRBJ2-2	622	0.0104512		TRBV13-2	TRBJ1-1	1812	0.0253378		TRBV13-3	TRBJ2-5	30056	0.371835		TRBV13-2	TRBJ2-2	510	0.00624809
TRBV26	TRBJ2-5	35769	0.431159		TRBV13-2	TRBJ1-3	32329	0.422908		TRBV13-1	TRBJ1-2	16877	0.248302		TRBV15	TRBJ2-7	21598	0.323436		TRBV26	TRBJ1-3	26595	0.309641		TRBV14	TRBJ2-1	12902	0.188748		TRBV13-2	TRBJ1-2	575	0.00966149		TRBV19	TRBJ2-1	1732	0.0242191		TRBV21	TRBJ2-3	27533	0.340622		TRBV13-2	TRBJ1-6	501	0.00613783
TRBV5	TRBJ1-1	35584	0.428929		TRBV15	TRBJ2-4	32168	0.420801		TRBV5	TRBJ1-3	15683	0.230736		TRBV29	TRBJ2-3	21052	0.315259		TRBV13-1	TRBJ2-1	25700	0.299221		TRBV31	TRBJ2-7	11369	0.166321		TRBV19	TRBJ1-1	573	0.00962788		TRBV13-2	TRBJ1-6	1439	0.020122		TRBV3	TRBJ2-5	26248	0.324724		TRBV1	TRBJ1-3	500	0.00612558
TRBV26	TRBJ1-1	35234	0.42471		TRBV13-3	TRBJ1-2	31272	0.409081		TRBV29	TRBJ2-1	15275	0.224733		TRBV26	TRBJ1-2	20810	0.311635		TRBV13-2	TRBJ1-3	25266	0.294168		TRBV13-1	TRBJ1-5	10839	0.158568		TRBV31	TRBJ2-5	564	0.00947666		TRBV13-3	TRBJ2-1	1398	0.0195487		TRBV16	TRBJ1-2	25831	0.319565		TRBV4	TRBJ2-3	456	0.00558653
TRBV29	TRBJ2-7	35163	0.423855		TRBV16	TRBJ2-4	30233	0.395489		TRBV5	TRBJ1-5	14241	0.20952		TRBV5	TRBJ1-3	20690	0.309838		TRBV15	TRBJ2-7	23408	0.272535		TRBV26	TRBJ2-3	10828	0.158407		TRBV13-2	TRBJ2-3	563	0.00945986		TRBV31	TRBJ1-6	1298	0.0181504		TRBV5	TRBJ1-2	25222	0.312031		TRBV5	TRBJ1-3	448	0.00548852
TRBV26	TRBJ2-1	34483	0.415658		TRBV13-1	TRBJ2-1	29557	0.386646		TRBV30	TRBJ2-1	13030	0.191703		TRBV13-2	TRBJ1-4	19935	0.298532		TRBV29	TRBJ1-6	22764	0.265037		TRBV5	TRBJ1-2	10276	0.150331		TRBV30	TRBJ2-1	549	0.00922462		TRBV31	TRBJ1-4	1139	0.015927		TRBV21	TRBJ1-1	24478	0.302827		TRBV13-2	TRBJ1-4	440	0.00539051
TRBV13-3	TRBJ1-3	33835	0.407847		TRBV29	TRBJ2-3	28955	0.378771		TRBV15	TRBJ1-4	11511	0.169355		TRBV13-1	TRBJ2-5	19889	0.297843		TRBV13-2	TRBJ1-4	21572	0.251159		TRBV13-3	TRBJ1-1	10043	0.146923		TRBV19	TRBJ1-2	492	0.00826687		TRBV21	TRBJ1-1	1123	0.0157033		TRBV5	TRBJ2-4	21147	0.261618		TRBV12-1	TRBJ2-4	401	0.00491271
TRBV31	TRBJ2-1	32579	0.392707		TRBV15	TRBJ2-2	28767	0.376312		TRBV3	TRBJ2-5	10489	0.154319		TRBV16	TRBJ2-4	19566	0.293006		TRBV13-3	TRBJ1-4	19399	0.225859		TRBV29	TRBJ1-1	9340	0.136638		TRBV26	TRBJ1-1	479	0.00804844		TRBV31	TRBJ1-2	1082	0.01513		TRBV13-2	TRBJ2-5	19084	0.236096		TRBV1	TRBJ1-4	391	0.0047902
TRBV16	TRBJ2-5	32040	0.38621		TRBV29	TRBJ2-1	28434	0.371956		TRBV3	TRBJ2-1	9696	0.142652		TRBV16	TRBJ2-3	19205	0.2876		TRBV29	TRBJ1-1	16953	0.197381		TRBV13-3	TRBJ2-7	9037	0.132205		TRBV13-2	TRBJ1-5	437	0.00734273		TRBV19	TRBJ2-5	1018	0.014235		TRBV29	TRBJ1-2	19012	0.235205		TRBV4	TRBJ2-5	390	0.00477795
TRBV26	TRBJ1-2	32027	0.386053		TRBV31	TRBJ2-4	28285	0.370007		TRBV13-1	TRBJ1-5	9606	0.141328		TRBV26	TRBJ1-4	17803	0.266605		TRBV3	TRBJ2-5	16664	0.194016		TRBV14	TRBJ1-2	8534	0.124847		TRBV29	TRBJ1-3	381	0.00640179		TRBV13-3	TRBJ2-3	1015	0.0141931		TRBV16	TRBJ2-7	16783	0.207629		TRBV12-1	TRBJ1-3	362	0.00443492
TRBV12-1	TRBJ1-6	31992	0.385631		TRBV13-3	TRBJ1-6	28241	0.369431		TRBV16	TRBJ1-1	8986	0.132206		TRBV29	TRBJ1-3	17126	0.256466		TRBV16	TRBJ1-6	14470	0.168472		TRBV13-3	TRBJ2-4	8458	0.123735		TRBV19	TRBJ2-2	368	0.00618335		TRBV29	TRBJ2-5	998	0.0139554		TRBV16	TRBJ1-6	15634	0.193414		TRBV4	TRBJ2-7	341	0.00417764
TRBV31	TRBJ2-5	31913	0.384679		TRBV31	TRBJ1-4	28042	0.366828		TRBV14	TRBJ1-4	8679	0.12769		TRBV29	TRBJ2-4	16054	0.240413		TRBV16	TRBJ2-3	14335	0.1669		TRBV14	TRBJ1-4	7550	0.110452		TRBV31	TRBJ1-2	359	0.00603213		TRBV5	TRBJ1-5	956	0.0133681		TRBV3	TRBJ1-6	14197	0.175637		TRBV16	TRBJ2-3	330	0.00404288
TRBV13-2	TRBJ1-5	31520	0.379942		TRBV5	TRBJ2-4	27893	0.364879		TRBV29	TRBJ2-4	8648	0.127233		TRBV12-1	TRBJ2-2	15789	0.236444		TRBV3	TRBJ2-1	14234	0.165724		TRBV26	TRBJ1-4	7277	0.106458		TRBV26	TRBJ2-2	338	0.00567927		TRBV21	TRBJ1-4	934	0.0130604		TRBV3	TRBJ2-3	13658	0.168968		TRBV12-1	TRBJ2-2	271	0.00332006
TRBV31	TRBJ1-2	31421	0.378749		TRBV13-3	TRBJ1-4	27086	0.354322		TRBV29	TRBJ2-7	7793	0.114654		TRBV12-1	TRBJ1-3	15367	0.230125		TRBV14	TRBJ1-1	13643	0.158843		TRBV14	TRBJ2-3	5929	0.0867375		TRBV31	TRBJ2-7	301	0.00505758		TRBV21	TRBJ1-2	925	0.0129346		TRBV14	TRBJ2-7	12302	0.152193		TRBV13-1	TRBJ2-2	268	0.00328331
TRBV15	TRBJ1-6	31167	0.375687		TRBV16	TRBJ2-5	27030	0.353589		TRBV16	TRBJ1-5	7414	0.109078		TRBV29	TRBJ2-2	15339	0.229706		TRBV14	TRBJ2-5	13296	0.154803		TRBV14	TRBJ1-6	5917	0.0865619		TRBV1	TRBJ1-4	279	0.00468792		TRBV31	TRBJ2-3	901	0.012599		TRBV14	TRBJ2-5	12056	0.14915		TRBV4	TRBJ1-3	244	0.00298928
TRBV13-1	TRBJ2-5	30596	0.368804		TRBV31	TRBJ2-3	26725	0.3496		TRBV29	TRBJ1-3	6849	0.100766		TRBV5	TRBJ2-1	15226	0.228013		TRBV29	TRBJ2-7	12503	0.14557		TRBV29	TRBJ2-1	5841	0.0854501		TRBV31	TRBJ2-3	255	0.00428466		TRBV13-3	TRBJ2-7	877	0.0122634		TRBV13-2	TRBJ1-2	10724	0.132671		TRBV1	TRBJ1-2	240	0.00294028
TRBV12-1	TRBJ1-3	30428	0.366779		TRBV16	TRBJ2-7	26346	0.344642		TRBV14	TRBJ2-1	6739	0.0991473		TRBV16	TRBJ2-2	14257	0.213502		TRBV16	TRBJ1-4	12466	0.145139		TRBV15	TRBJ1-2	5504	0.08052		TRBV30	TRBJ1-1	253	0.00425105		TRBV13-3	TRBJ1-6	823	0.0115083		TRBV20	TRBJ1-2	8199	0.101433		TRBV13-1	TRBJ1-6	236	0.00289127
TRBV29	TRBJ2-3	29732	0.358389		TRBV15	TRBJ1-3	26114	0.341607		TRBV14	TRBJ2-7	6039	0.0888486		TRBV30	TRBJ2-1	14084	0.210912		TRBV29	TRBJ2-1	10496	0.122203		TRBV3	TRBJ2-1	5317	0.0777843		TRBV2	TRBJ1-6	246	0.00413344		TRBV13-3	TRBJ1-4	809	0.0113125		TRBV3	TRBJ2-7	7937	0.0981917		TRBV4	TRBJ2-2	224	0.00274426
TRBV13-3	TRBJ1-6	27573	0.332365		TRBV13-3	TRBJ2-2	26085	0.341228		TRBV14	TRBJ1-3	5775	0.0849645		TRBV12-1	TRBJ1-1	14029	0.210088		TRBV16	TRBJ2-5	10031	0.116789		TRBV13-3	TRBJ1-5	4016	0.0587515		TRBV26	TRBJ2-4	246	0.00413344		TRBV29	TRBJ2-3	795	0.0111168		TRBV14	TRBJ2-4	7688	0.0951113		TRBV14	TRBJ2-3	169	0.00207045
TRBV5	TRBJ1-6	27213	0.328025		TRBV29	TRBJ2-2	25065	0.327885		TRBV29	TRBJ1-5	5685	0.0836404		TRBV13-2	TRBJ1-3	14019	0.209938		TRBV14	TRBJ1-4	9513	0.110758		TRBV29	TRBJ2-5	3896	0.056996		TRBV4	TRBJ2-3	236	0.00396541		TRBV21	TRBJ2-3	785	0.0109769		TRBV3	TRBJ1-3	6331	0.0783233		TRBV3	TRBJ2-7	129	0.0015804
TRBV29	TRBJ2-4	26800	0.323047		TRBV31	TRBJ2-7	24972	0.326668		TRBV14	TRBJ1-1	5569	0.0819337		TRBV16	TRBJ1-3	13294	0.199081		TRBV13-3	TRBJ1-6	9466	0.110211		TRBV14	TRBJ2-4	3150	0.0460825		TRBV30	TRBJ2-3	230	0.0038646		TRBV13-2	TRBJ2-2	784	0.0109629		TRBV3	TRBJ1-1	5723	0.0708015		TRBV13-1	TRBJ1-5	125	0.00153139
TRBV12-1	TRBJ2-5	26697	0.321805		TRBV29	TRBJ1-5	24534	0.320938		TRBV14	TRBJ2-2	5297	0.077932		TRBV16	TRBJ2-5	13157	0.19703		TRBV14	TRBJ2-1	8500	0.098964		TRBV20	TRBJ2-7	2632	0.0385045		TRBV2	TRBJ2-3	222	0.00373017		TRBV12-1	TRBJ2-1	768	0.0107392		TRBV14	TRBJ2-1	5303	0.0656055		TRBV16	TRBJ2-5	96	0.00117611
TRBV15	TRBJ1-4	25738	0.310246		TRBV31	TRBJ2-2	24408	0.31929		TRBV12-1	TRBJ1-4	3853	0.0566871		TRBV15	TRBJ1-2	12760	0.191084		TRBV3	TRBJ1-4	8238	0.0959136		TRBV14	TRBJ1-3	2611	0.0381972		TRBV30	TRBJ2-5	196	0.00329331		TRBV13-2	TRBJ1-2	760	0.0106273		TRBV17	TRBJ2-2	5012	0.0620054		TRBV14	TRBJ1-5	86	0.0010536
TRBV16	TRBJ2-4	25653	0.309221		TRBV12-1	TRBJ2-3	23750	0.310683		TRBV16	TRBJ2-5	3721	0.0547451		TRBV29	TRBJ1-5	12372	0.185274		TRBV14	TRBJ2-3	7847	0.0913612		TRBV16	TRBJ2-5	1814	0.0265377		TRBV4	TRBJ2-4	191	0.00320929		TRBV12-1	TRBJ1-4	733	0.0102498		TRBV14	TRBJ1-1	4579	0.0566486		TRBV3	TRBJ2-3	81	0.000992344
TRBV31	TRBJ1-1	25608	0.308679		TRBV31	TRBJ1-6	23371	0.305725		TRBV20	TRBJ2-1	2683	0.0394736		TRBV13-1	TRBJ2-3	12183	0.182444		TRBV20	TRBJ2-7	7021	0.0817443		TRBV19	TRBJ1-6	1621	0.0237142		TRBV19	TRBJ1-6	185	0.00310848		TRBV19	TRBJ1-3	721	0.010082		TRBV20	TRBJ1-6	3390	0.041939		TRBV16	TRBJ1-2	75	0.000918837
TRBV15	TRBJ2-3	24909	0.300253		TRBV31	TRBJ1-3	23235	0.303946		TRBV14	TRBJ1-2	2538	0.0373403		TRBV29	TRBJ1-4	11951	0.178969		TRBV3	TRBJ2-3	6633	0.0772268		TRBV20	TRBJ2-3	1298	0.0189889		TRBV26	TRBJ2-3	176	0.00295726		TRBV12-1	TRBJ2-5	698	0.00976037		TRBV3	TRBJ1-2	3107	0.0384379		TRBV14	TRBJ1-6	67	0.000820827
TRBV12-1	TRBJ1-2	23611	0.284607		TRBV15	TRBJ2-5	22710	0.297078		TRBV13-2	TRBJ1-6	1995	0.0293514		TRBV16	TRBJ1-4	11704	0.175271		TRBV3	TRBJ2-7	6050	0.0704391		TRBV20	TRBJ1-2	1279	0.0187109		TRBV2	TRBJ1-4	167	0.00280603		TRBV30	TRBJ2-1	683	0.00955062		TRBV13-2	TRBJ2-4	2907	0.0359636		TRBV14	TRBJ2-4	55	0.000673814
TRBV5	TRBJ1-4	23359	0.281569		TRBV13-1	TRBJ2-3	22324	0.292028		TRBV20	TRBJ2-4	1821	0.0267914		TRBV17	TRBJ1-4	11370	0.170269		TRBV3	TRBJ2-2	5603	0.0652347		TRBV17	TRBJ1-1	1188	0.0173797		TRBV26	TRBJ1-6	167	0.00280603		TRBV31	TRBJ1-5	625	0.00873959		TRBV17	TRBJ2-1	2861	0.0353946		TRBV16	TRBJ2-4	53	0.000649311
TRBV13-3	TRBJ1-5	23236	0.280087		TRBV31	TRBJ2-5	22040	0.288313		TRBV20	TRBJ2-5	1812	0.026659		TRBV26	TRBJ2-7	11369	0.170254		TRBV14	TRBJ1-2	5176	0.0602633		TRBV20	TRBJ1-4	962	0.0140734		TRBV30	TRBJ2-2	163	0.00273882		TRBV21	TRBJ2-4	604	0.00844594		TRBV13-2	TRBJ1-4	2580	0.0319182		TRBV14	TRBJ2-5	51	0.000624809
TRBV31	TRBJ1-4	22983	0.277037		TRBV16	TRBJ2-2	21261	0.278123		TRBV20	TRBJ2-7	1763	0.0259381		TRBV13-1	TRBJ2-1	11297	0.169176		TRBV3	TRBJ1-1	5128	0.0597044		TRBV17	TRBJ2-5	948	0.0138686		TRBV2	TRBJ2-2	143	0.00240277		TRBV19	TRBJ2-2	578	0.00808237		TRBV20	TRBJ2-3	2464	0.0304831		TRBV14	TRBJ1-4	49	0.000600307
TRBV15	TRBJ2-4	22830	0.275193		TRBV5	TRBJ1-5	20764	0.271622		TRBV3	TRBJ1-3	1599	0.0235252		TRBV5	TRBJ1-1	11052	0.165507		TRBV14	TRBJ2-2	4720	0.0549541		TRBV20	TRBJ1-1	752	0.0110013		TRBV26	TRBJ2-5	135	0.00226835		TRBV31	TRBJ2-4	575	0.00804042		TRBV26	TRBJ2-3	2142	0.0264995		TRBV16	TRBJ1-5	48	0.000588055
TRBV26	TRBJ2-3	22442	0.270516		TRBV13-1	TRBJ1-6	20130	0.263328		TRBV23	TRBJ2-4	1277	0.0187878		TRBV13-3	TRBJ2-4	10864	0.162691		TRBV17	TRBJ2-1	3526	0.0410526		TRBV20	TRBJ2-1	687	0.0100504		TRBV26	TRBJ1-2	135	0.00226835		TRBV29	TRBJ1-4	563	0.00787262		TRBV20	TRBJ2-2	1369	0.0169364		TRBV14	TRBJ1-2	48	0.000588055
TRBV31	TRBJ2-4	21460	0.258679		TRBV12-1	TRBJ1-1	19381	0.25353		TRBV17	TRBJ1-1	1045	0.0153745		TRBV31	TRBJ1-1	10860	0.162631		TRBV12-2	TRBJ1-2	3493	0.0406684		TRBV20	TRBJ2-2	659	0.00964075		TRBV2	TRBJ2-1	120	0.00201631		TRBV19	TRBJ2-7	562	0.00785864		TRBV13-2	TRBJ1-6	1343	0.0166148		TRBV16	TRBJ1-3	45	0.000551302
TRBV15	TRBJ1-3	21341	0.257244		TRBV15	TRBJ2-3	19298	0.252444		TRBV20	TRBJ2-3	985	0.0144918		TRBV13-1	TRBJ2-2	10612	0.158918		TRBV5	TRBJ1-3	2295	0.0267203		TRBV20	TRBJ1-6	650	0.00950908		TRBV13-2	TRBJ1-3	112	0.00188189		TRBV19	TRBJ2-4	533	0.00745312		TRBV13-2	TRBJ2-3	1316	0.0162808		TRBV16	TRBJ1-4	45	0.000551302
TRBV15	TRBJ1-2	21327	0.257076		TRBV3	TRBJ2-3	18107	0.236864		TRBV20	TRBJ1-1	847	0.0124615		TRBV26	TRBJ2-3	10112	0.15143		TRBV17	TRBJ1-3	2050	0.0238678		TRBV20	TRBJ1-5	597	0.00873373		TRBV13-3	TRBJ2-5	111	0.00186509		TRBV30	TRBJ2-5	508	0.00710354		TRBV12-2	TRBJ2-4	1260	0.015588		TRBV3	TRBJ2-5	40	0.000490046
TRBV29	TRBJ1-2	20611	0.248445		TRBV29	TRBJ2-5	18036	0.235936		TRBV20	TRBJ1-3	801	0.0117847		TRBV29	TRBJ1-1	9318	0.13954		TRBV17	TRBJ2-4	2042	0.0237746		TRBV4	TRBJ2-1	538	0.00787059		TRBV13-2	TRBJ1-4	106	0.00178107		TRBV21	TRBJ2-2	506	0.00707557		TRBV24	TRBJ1-1	1131	0.013992		TRBV16	TRBJ2-2	39	0.000477795
TRBV5	TRBJ2-2	20166	0.243081		TRBV13-1	TRBJ1-4	17601	0.230245		TRBV4	TRBJ1-1	709	0.0104311		TRBV29	TRBJ1-6	8948	0.133999		TRBV17	TRBJ2-2	1782	0.0207475		TRBV4	TRBJ2-7	497	0.00727079		TRBV3	TRBJ1-6	106	0.00178107		TRBV29	TRBJ1-6	498	0.0069637		TRBV13-1	TRBJ2-2	1110	0.0137322		TRBV3	TRBJ1-2	36	0.000441042
TRBV31	TRBJ1-6	20004	0.241128		TRBV15	TRBJ1-1	17525	0.229251		TRBV17	TRBJ1-5	570	0.00838611		TRBV3	TRBJ1-4	8759	0.131168		TRBV26	TRBJ2-3	1771	0.0206194		TRBV4	TRBJ2-5	469	0.00686117		TRBV2	TRBJ1-2	102	0.00171386		TRBV12-1	TRBJ1-1	493	0.00689378		TRBV13-1	TRBJ1-3	1107	0.0136951		TRBV16	TRBJ1-6	30	0.000367535
TRBV5	TRBJ1-5	19640	0.23674		TRBV29	TRBJ1-4	17492	0.228819		TRBV30	TRBJ1-1	407	0.00598798		TRBV31	TRBJ1-4	8669	0.129821		TRBV17	TRBJ2-7	1618	0.0188381		TRBV31	TRBJ1-3	456	0.00667099		TRBV30	TRBJ1-6	95	0.00159625		TRBV1	TRBJ2-4	479	0.00669802		TRBV16	TRBJ2-3	1017	0.0125817		TRBV3	TRBJ1-4	29	0.000355283
TRBV13-1	TRBJ1-5	19397	0.233811		TRBV16	TRBJ2-1	17299	0.226295		TRBV4	TRBJ2-7	398	0.00585556		TRBV31	TRBJ1-5	8472	0.12687		TRBV5	TRBJ1-2	1496	0.0174177		TRBV31	TRBJ2-5	442	0.00646618		TRBV31	TRBJ1-4	93	0.00156264		TRBV21	TRBJ1-6	470	0.00657217		TRBV31	TRBJ1-1	978	0.0120992		TRBV17	TRBJ1-1	26	0.00031853
TRBV29	TRBJ1-6	19086	0.230063		TRBV14	TRBJ2-7	16741	0.218995		TRBV29	TRBJ1-1	326	0.00479627		TRBV16	TRBJ1-1	8431	0.126256		TRBV13-1	TRBJ1-5	1345	0.0156596		TRBV31	TRBJ1-6	414	0.00605655		TRBV2	TRBJ2-4	85	0.00142822		TRBV19	TRBJ1-6	469	0.00655818		TRBV13-1	TRBJ1-1	962	0.0119013		TRBV17	TRBJ2-4	26	0.00031853
TRBV31	TRBJ2-3	18461	0.222529		TRBV3	TRBJ2-4	15751	0.206045		TRBV30	TRBJ2-3	315	0.00463443		TRBV14	TRBJ1-1	8404	0.125852		TRBV13-3	TRBJ2-4	1345	0.0156596		TRBV31	TRBJ1-2	395	0.0057786		TRBV13-3	TRBJ2-1	85	0.00142822		TRBV12-1	TRBJ1-6	469	0.00655818		TRBV1	TRBJ2-1	956	0.0118271		TRBV13-3	TRBJ2-7	25	0.000306279
TRBV13-1	TRBJ2-2	17904	0.215815		TRBV13-2	TRBJ1-6	15712	0.205534		TRBV30	TRBJ2-4	312	0.00459029		TRBV31	TRBJ1-3	8391	0.125657		TRBV13-2	TRBJ1-5	1322	0.0153918		TRBV4	TRBJ2-4	385	0.0056323		TRBV3	TRBJ2-3	82	0.00137781		TRBV19	TRBJ1-5	455	0.00636242		TRBV16	TRBJ1-4	897	0.0110971		TRBV17	TRBJ2-3	23	0.000281777
TRBV13-2	TRBJ1-6	17866	0.215357		TRBV3	TRBJ2-7	15050	0.196875		TRBV2	TRBJ2-4	274	0.00403122		TRBV14	TRBJ1-4	8367	0.125298		TRBV17	TRBJ1-1	1221	0.0142159		TRBV12-2	TRBJ2-2	369	0.00539823		TRBV30	TRBJ1-5	79	0.0013274		TRBV12-1	TRBJ2-4	454	0.00634843		TRBV31	TRBJ2-4	863	0.0106765		TRBV3	TRBJ1-3	23	0.000281777
TRBV13-3	TRBJ2-5	17842	0.215067		TRBV13-3	TRBJ2-4	14958	0.195671		TRBV30	TRBJ2-2	263	0.00386938		TRBV14	TRBJ2-3	8365	0.125268		TRBV15	TRBJ2-5	1163	0.0135406		TRBV31	TRBJ2-1	346	0.00506176		TRBV3	TRBJ1-1	79	0.0013274		TRBV31	TRBJ2-2	447	0.00625055		TRBV13-1	TRBJ1-5	849	0.0105033		TRBV3	TRBJ2-4	22	0.000269525
TRBV29	TRBJ2-2	17178	0.207063		TRBV3	TRBJ2-5	14801	0.193617		TRBV30	TRBJ1-4	244	0.00358984		TRBV5	TRBJ2-4	8205	0.122872		TRBV15	TRBJ2-3	1091	0.0127023		TRBV30	TRBJ2-7	321	0.00469602		TRBV3	TRBJ2-2	51	0.000856932		TRBV30	TRBJ1-1	430	0.00601283		TRBV13-1	TRBJ2-5	817	0.0101074		TRBV17	TRBJ1-5	19	0.000232772
TRBV16	TRBJ1-1	16726	0.201615		TRBV26	TRBJ1-6	14353	0.187757		TRBV13-1	TRBJ1-6	241	0.00354571		TRBV3	TRBJ2-1	8128	0.121719		TRBV12-2	TRBJ2-5	1079	0.0125626		TRBV2	TRBJ2-3	300	0.00438881		TRBV3	TRBJ1-5	48	0.000806524		TRBV13-1	TRBJ2-1	425	0.00594292		TRBV12-1	TRBJ2-5	765	0.00946412		TRBV3	TRBJ2-2	18	0.000220521
TRBV14	TRBJ2-3	15768	0.190067		TRBV26	TRBJ2-7	14091	0.18433		TRBV13-3	TRBJ2-7	240	0.00353099		TRBV26	TRBJ1-6	8114	0.121509		TRBV13-1	TRBJ1-4	1049	0.0122133		TRBV13-3	TRBJ2-5	295	0.00431566		TRBV13-3	TRBJ2-3	44	0.000739314		TRBV13-2	TRBJ1-5	412	0.00576113		TRBV15	TRBJ2-5	757	0.00936514		TRBV15	TRBJ1-1	16	0.000196018
TRBV29	TRBJ1-3	15713	0.189404		TRBV13-3	TRBJ2-3	13174	0.172334		TRBV24	TRBJ2-2	235	0.00345743		TRBV16	TRBJ1-2	7961	0.119218		TRBV31	TRBJ2-7	1022	0.011899		TRBV4	TRBJ1-1	276	0.0040377		TRBV13-3	TRBJ2-4	44	0.000739314		TRBV5	TRBJ1-3	391	0.00546748		TRBV26	TRBJ1-6	728	0.00900637		TRBV17	TRBJ2-1	14	0.000171516
TRBV14	TRBJ2-1	14601	0.176		TRBV13-1	TRBJ2-4	11890	0.155537		TRBV12-2	TRBJ1-1	223	0.00328088		TRBV13-3	TRBJ1-6	7906	0.118394		TRBV13-3	TRBJ1-2	1019	0.011864		TRBV30	TRBJ1-1	264	0.00386215		TRBV13-2	TRBJ2-7	43	0.000722511		TRBV30	TRBJ1-6	379	0.00529968		TRBV13-3	TRBJ1-1	717	0.00887029		TRBV26	TRBJ1-2	12	0.000147014
TRBV13-1	TRBJ2-3	14291	0.172264		TRBV13-1	TRBJ2-2	11864	0.155197		TRBV24	TRBJ2-1	219	0.00322203		TRBV13-1	TRBJ1-3	7882	0.118035		TRBV15	TRBJ1-3	927	0.0107929		TRBV4	TRBJ1-4	256	0.00374512		TRBV30	TRBJ1-2	42	0.000705709		TRBV19	TRBJ1-4	374	0.00522977		TRBV15	TRBJ2-1	702	0.00868472		TRBV26	TRBJ2-1	12	0.000147014
TRBV16	TRBJ2-2	14190	0.171046		TRBV16	TRBJ1-2	11313	0.14799		TRBV13-3	TRBJ2-5	209	0.00307491		TRBV14	TRBJ2-7	7848	0.117526		TRBV13-1	TRBJ2-5	881	0.0102573		TRBV13-3	TRBJ1-4	254	0.00371586		TRBV26	TRBJ1-4	40	0.000672104		TRBV4	TRBJ1-2	348	0.0048662		TRBV16	TRBJ2-1	695	0.00859812		TRBV13-3	TRBJ1-1	12	0.000147014
TRBV26	TRBJ2-2	14022	0.169021		TRBV31	TRBJ1-5	10892	0.142482		TRBV13-3	TRBJ1-4	207	0.00304548		TRBV5	TRBJ2-2	7512	0.112494		TRBV13-2	TRBJ2-2	825	0.00960533		TRBV13-3	TRBJ2-1	244	0.00356956		TRBV4	TRBJ1-1	40	0.000672104		TRBV1	TRBJ1-3	329	0.00460052		TRBV13-3	TRBJ2-2	647	0.00800429		TRBV21	TRBJ2-1	11	0.000134763
TRBV14	TRBJ2-4	13923	0.167828		TRBV30	TRBJ2-1	10869	0.142181		TRBV4	TRBJ1-6	191	0.00281008		TRBV14	TRBJ2-5	7469	0.11185		TRBV26	TRBJ1-5	790	0.00919783		TRBV4	TRBJ1-6	236	0.00345253		TRBV4	TRBJ1-5	38	0.000638498		TRBV4	TRBJ1-4	306	0.0042789		TRBV12-1	TRBJ2-1	644	0.00796718		TRBV31	TRBJ2-1	11	0.000134763
TRBV26	TRBJ1-5	13872	0.167213		TRBV26	TRBJ2-4	10725	0.140298		TRBV2	TRBJ1-1	187	0.00275123		TRBV13-2	TRBJ1-6	7317	0.109574		TRBV15	TRBJ1-4	775	0.00902319		TRBV13-3	TRBJ2-3	236	0.00345253		TRBV13-3	TRBJ1-1	32	0.000537683		TRBV19	TRBJ2-3	303	0.00423695		TRBV16	TRBJ1-3	641	0.00793006		TRBV15	TRBJ2-1	10	0.000122512
TRBV31	TRBJ1-3	13655	0.164597		TRBV16	TRBJ1-3	10646	0.139264		TRBV29	TRBJ1-4	180	0.00264824		TRBV17	TRBJ2-5	6484	0.0970996		TRBV26	TRBJ2-2	764	0.00889512		TRBV4	TRBJ2-2	231	0.00337938		TRBV13-1	TRBJ2-7	31	0.00052088		TRBV29	TRBJ2-2	299	0.00418102		TRBV24	TRBJ2-3	620	0.00767026		TRBV17	TRBJ1-2	9	0.00011026
TRBV15	TRBJ1-5	13563	0.163488		TRBV3	TRBJ1-1	10331	0.135144		TRBV13-3	TRBJ2-4	177	0.00260411		TRBV26	TRBJ1-5	6444	0.0965006		TRBV31	TRBJ2-4	740	0.00861569		TRBV16	TRBJ2-1	230	0.00336475		TRBV13-3	TRBJ2-2	27	0.00045367		TRBV13-3	TRBJ1-2	298	0.00416703		TRBV24	TRBJ2-7	614	0.00759604		TRBV17	TRBJ2-7	9	0.00011026
TRBV3	TRBJ2-1	13100	0.157907		TRBV17	TRBJ1-4	10244	0.134006		TRBV2	TRBJ2-7	172	0.00253054		TRBV16	TRBJ1-6	6325	0.0947186		TRBV26	TRBJ1-6	697	0.00811505		TRBV16	TRBJ2-3	222	0.00324772		TRBV13-1	TRBJ2-1	26	0.000436867		TRBV12-1	TRBJ2-7	279	0.00390135		TRBV13-3	TRBJ2-3	561	0.00694035		TRBV3	TRBJ1-5	9	0.00011026
TRBV3	TRBJ2-4	12372	0.149132		TRBV12-1	TRBJ2-4	9746	0.127491		TRBV29	TRBJ2-2	165	0.00242756		TRBV31	TRBJ1-6	6289	0.0941794		TRBV15	TRBJ1-6	669	0.00778905		TRBV4	TRBJ1-3	212	0.00310142		TRBV24	TRBJ1-1	24	0.000403262		TRBV13-1	TRBJ2-7	259	0.00362168		TRBV19	TRBJ2-5	544	0.00673004		TRBV17	TRBJ1-6	8	9.80092e-05
TRBV30	TRBJ2-1	12132	0.146239		TRBV13-1	TRBJ1-5	9659	0.126353		TRBV2	TRBJ2-5	163	0.00239813		TRBV5	TRBJ1-2	5770	0.0864073		TRBV4	TRBJ1-2	669	0.00778905		TRBV31	TRBJ1-5	207	0.00302828		TRBV12-1	TRBJ2-7	23	0.00038646		TRBV19	TRBJ1-1	253	0.00353778		TRBV24	TRBJ2-4	526	0.00650735		TRBV17	TRBJ1-4	8	9.80092e-05
TRBV5	TRBJ1-3	11974	0.144335		TRBV14	TRBJ2-5	9424	0.123279		TRBV4	TRBJ2-1	160	0.002354		TRBV14	TRBJ1-3	5083	0.0761193		TRBV12-1	TRBJ1-2	640	0.00745141		TRBV2	TRBJ2-5	201	0.0029405		TRBV13-3	TRBJ1-5	18	0.000302447		TRBV30	TRBJ2-7	251	0.00350982		TRBV15	TRBJ2-4	513	0.00634652		TRBV20	TRBJ1-1	8	9.80092e-05
TRBV3	TRBJ2-7	11931	0.143816		TRBV29	TRBJ2-7	9085	0.118844		TRBV13-3	TRBJ2-3	155	0.00228043		TRBV3	TRBJ2-5	4702	0.0704137		TRBV15	TRBJ2-4	613	0.00713705		TRBV4	TRBJ1-2	192	0.00280884		TRBV24	TRBJ1-6	17	0.000285644		TRBV29	TRBJ2-4	244	0.00341193		TRBV13-2	TRBJ1-5	486	0.0060125		TRBV20	TRBJ2-3	8	9.80092e-05
TRBV29	TRBJ1-5	11878	0.143177		TRBV14	TRBJ2-1	9084	0.118831		TRBV30	TRBJ1-3	153	0.00225101		TRBV3	TRBJ2-3	4460	0.0667897		TRBV13-3	TRBJ2-2	593	0.00690419		TRBV30	TRBJ2-3	180	0.00263328		TRBV30	TRBJ1-3	16	0.000268841		TRBV30	TRBJ1-2	217	0.00303438		TRBV19	TRBJ2-3	464	0.00574033		TRBV13-3	TRBJ2-3	7	8.57581e-05
TRBV14	TRBJ2-5	11098	0.133775		TRBV30	TRBJ1-2	8892	0.11632		TRBV4	TRBJ1-3	147	0.00216273		TRBV13-1	TRBJ1-4	4235	0.0634202		TRBV12-2	TRBJ2-7	587	0.00683434		TRBV13-3	TRBJ1-3	168	0.00245773		TRBV30	TRBJ1-4	16	0.000268841		TRBV13-1	TRBJ1-4	215	0.00300642		TRBV31	TRBJ2-7	454	0.00561661		TRBV20	TRBJ2-1	6	7.35069e-05
TRBV16	TRBJ1-2	10992	0.132497		TRBV13-1	TRBJ1-3	8432	0.110302		TRBV13-3	TRBJ2-2	145	0.00213331		TRBV5	TRBJ2-3	3730	0.0558577		TRBV26	TRBJ1-4	578	0.00672955		TRBV3	TRBJ2-7	168	0.00245773		TRBV13-3	TRBJ1-3	13	0.000218434		TRBV30	TRBJ2-2	212	0.00296447		TRBV24	TRBJ2-5	435	0.00538156		TRBV31	TRBJ2-7	6	7.35069e-05
TRBV3	TRBJ2-5	10571	0.127423		TRBV26	TRBJ1-4	8149	0.1066		TRBV30	TRBJ1-2	141	0.00207446		TRBV3	TRBJ1-3	3386	0.0507062		TRBV13-1	TRBJ2-4	573	0.00667134		TRBV31	TRBJ2-2	167	0.0024431		TRBV13-3	TRBJ2-7	13	0.000218434		TRBV13-1	TRBJ2-4	211	0.00295048		TRBV16	TRBJ2-2	434	0.00536918		TRBV26	TRBJ1-1	6	7.35069e-05
TRBV17	TRBJ2-1	9244	0.111427		TRBV3	TRBJ1-2	8103	0.105998		TRBV13-3	TRBJ1-5	126	0.00185377		TRBV14	TRBJ2-4	3286	0.0492087		TRBV15	TRBJ2-2	566	0.00658984		TRBV30	TRBJ1-4	164	0.00239921		TRBV3	TRBJ1-3	12	0.000201631		TRBV4	TRBJ2-4	204	0.0028526		TRBV31	TRBJ1-6	423	0.0052331		TRBV13-3	TRBJ1-2	6	7.35069e-05
TRBV3	TRBJ2-3	8922	0.107546		TRBV21	TRBJ2-1	8048	0.105279		TRBV29	TRBJ1-6	125	0.00183906		TRBV20	TRBJ1-2	2784	0.0416911		TRBV13-1	TRBJ1-6	532	0.00619398		TRBV30	TRBJ1-6	160	0.0023407		TRBV16	TRBJ2-5	11	0.000184828		TRBV13-1	TRBJ2-5	202	0.00282463		TRBV13-3	TRBJ1-6	417	0.00515887		TRBV13-3	TRBJ1-4	6	7.35069e-05
TRBV12-2	TRBJ2-4	8822	0.10634		TRBV12-1	TRBJ1-5	8025	0.104978		TRBV30	TRBJ1-6	118	0.00173607		TRBV14	TRBJ1-2	2661	0.0398492		TRBV12-1	TRBJ2-5	514	0.00598441		TRBV30	TRBJ2-4	157	0.00229681		TRBV13-3	TRBJ1-6	11	0.000184828		TRBV3	TRBJ2-7	202	0.00282463		TRBV5	TRBJ1-5	398	0.00492381		TRBV29	TRBJ2-5	6	7.35069e-05
TRBV13-1	TRBJ1-3	8636	0.104098		TRBV30	TRBJ2-7	7887	0.103173		TRBV2	TRBJ2-1	116	0.00170665		TRBV14	TRBJ2-1	2126	0.0318374		TRBV2	TRBJ1-1	512	0.00596113		TRBV13-3	TRBJ1-6	157	0.00229681		TRBV21	TRBJ2-1	10	0.000168026		TRBV29	TRBJ1-5	199	0.00278268		TRBV12-2	TRBJ2-1	386	0.00477536		TRBV17	TRBJ1-3	5	6.12558e-05
TRBV14	TRBJ2-7	8629	0.104014		TRBV26	TRBJ1-3	6796	0.088901		TRBV19	TRBJ1-1	104	0.0015301		TRBV20	TRBJ1-3	2066	0.0309389		TRBV12-2	TRBJ1-6	505	0.00587963		TRBV16	TRBJ2-4	151	0.00220903		TRBV24	TRBJ1-3	10	0.000168026		TRBV13-3	TRBJ1-5	190	0.00265683		TRBV23	TRBJ2-1	376	0.00465164		TRBV4	TRBJ2-1	5	6.12558e-05
TRBV26	TRBJ2-4	8450	0.101856		TRBV13-3	TRBJ1-3	6686	0.087462		TRBV4	TRBJ2-4	101	0.00148596		TRBV12-1	TRBJ1-6	1775	0.0265811		TRBV31	TRBJ1-2	504	0.00586798		TRBV2	TRBJ2-7	136	0.00198959		TRBV24	TRBJ2-4	10	0.000168026		TRBV4	TRBJ1-1	181	0.00253098		TRBV4	TRBJ1-6	370	0.00457742		TRBV13-3	TRBJ2-5	5	6.12558e-05
TRBV16	TRBJ1-3	8408	0.10135		TRBV3	TRBJ1-4	6373	0.0833676		TRBV15	TRBJ1-1	98	0.00144182		TRBV14	TRBJ2-2	1770	0.0265062		TRBV24	TRBJ2-7	502	0.0058447		TRBV3	TRBJ1-1	132	0.00193107		TRBV13-1	TRBJ1-1	9	0.000151223		TRBV16	TRBJ1-6	162	0.0022653		TRBV3	TRBJ1-4	364	0.00450319		TRBV13-3	TRBJ2-4	5	6.12558e-05
TRBV13-1	TRBJ1-6	8309	0.100157		TRBV26	TRBJ1-5	6182	0.080869		TRBV29	TRBJ1-2	95	0.00139768		TRBV17	TRBJ2-1	1649	0.0246942		TRBV31	TRBJ2-3	471	0.00548377		TRBV29	TRBJ1-4	131	0.00191645		TRBV3	TRBJ1-4	9	0.000151223		TRBV30	TRBJ1-5	156	0.0021814		TRBV13-1	TRBJ1-4	359	0.00444133		TRBV29	TRBJ2-1	5	6.12558e-05
TRBV30	TRBJ1-2	8112	0.097782		TRBV15	TRBJ1-5	5851	0.0765391		TRBV2	TRBJ1-6	92	0.00135355		TRBV3	TRBJ2-4	1544	0.0231218		TRBV31	TRBJ2-5	470	0.00547213		TRBV4	TRBJ1-5	128	0.00187256		TRBV13-1	TRBJ2-4	8	0.000134421		TRBV21	TRBJ1-3	152	0.00212547		TRBV19	TRBJ1-5	355	0.00439184		TRBV29	TRBJ1-1	5	6.12558e-05
TRBV12-1	TRBJ1-5	7911	0.0953591		TRBV14	TRBJ1-1	5131	0.0671205		TRBV13-3	TRBJ1-6	92	0.00135355		TRBV17	TRBJ2-2	1303	0.0195128		TRBV12-1	TRBJ2-1	469	0.00546048		TRBV3	TRBJ1-6	125	0.00182867		TRBV24	TRBJ1-5	8	0.000134421		TRBV13-1	TRBJ1-2	144	0.0020136		TRBV13-1	TRBJ2-3	352	0.00435473		TRBV30	TRBJ2-1	4	4.90046e-05
TRBV30	TRBJ2-7	7475	0.0901036		TRBV3	TRBJ1-5	5112	0.066872		TRBV3	TRBJ2-7	85	0.00125056		TRBV12-1	TRBJ2-1	1291	0.0193331		TRBV4	TRBJ1-1	437	0.00508791		TRBV30	TRBJ1-3	120	0.00175552		TRBV2	TRBJ2-5	7	0.000117618		TRBV13-2	TRBJ1-3	136	0.00190173		TRBV31	TRBJ1-3	322	0.00398359		TRBV30	TRBJ1-4	4	4.90046e-05
TRBV26	TRBJ1-3	7186	0.08662		TRBV14	TRBJ1-5	5065	0.0662571		TRBV30	TRBJ1-5	80	0.001177		TRBV12-1	TRBJ2-4	1187	0.0177756		TRBV4	TRBJ2-1	410	0.00477356		TRBV3	TRBJ2-4	115	0.00168238		TRBV13-1	TRBJ1-2	7	0.000117618		TRBV21	TRBJ1-5	132	0.0018458		TRBV12-1	TRBJ1-4	312	0.00385987		TRBV26	TRBJ2-5	4	4.90046e-05
TRBV16	TRBJ1-4	7087	0.0854266		TRBV13-3	TRBJ1-5	4814	0.0629737		TRBV15	TRBJ2-5	78	0.00114757		TRBV20	TRBJ2-5	1146	0.0171617		TRBV4	TRBJ2-7	359	0.00417977		TRBV29	TRBJ2-3	111	0.00162386		TRBV12-1	TRBJ1-2	6	0.000100816		TRBV2	TRBJ1-4	130	0.00181783		TRBV30	TRBJ2-5	306	0.00378565		TRBV26	TRBJ1-3	4	4.90046e-05
TRBV14	TRBJ1-4	6100	0.0735294		TRBV29	TRBJ1-2	4224	0.0552557		TRBV3	TRBJ1-4	76	0.00111815		TRBV17	TRBJ2-7	1099	0.0164578		TRBV31	TRBJ1-3	354	0.00412156		TRBV30	TRBJ1-2	110	0.00160923		TRBV13-3	TRBJ1-4	6	0.000100816		TRBV16	TRBJ2-1	129	0.00180385		TRBV15	TRBJ1-4	299	0.00369905		TRBV26	TRBJ2-7	4	4.90046e-05
TRBV30	TRBJ2-4	6058	0.0730231		TRBV16	TRBJ1-5	4189	0.0547979		TRBV3	TRBJ1-1	75	0.00110344		TRBV20	TRBJ2-1	952	0.0142565		TRBV4	TRBJ2-2	354	0.00412156		TRBV26	TRBJ2-7	110	0.00160923		TRBV2	TRBJ1-1	5	8.40129e-05		TRBV13-1	TRBJ2-2	128	0.00178987		TRBV15	TRBJ1-1	295	0.00364956		TRBV13-3	TRBJ1-3	4	4.90046e-05
TRBV3	TRBJ2-2	5641	0.0679966		TRBV21	TRBJ2-5	4145	0.0542223		TRBV4	TRBJ2-5	74	0.00108872		TRBV17	TRBJ2-4	792	0.0118604		TRBV4	TRBJ2-3	342	0.00398185		TRBV29	TRBJ2-4	110	0.00160923		TRBV15	TRBJ1-1	5	8.40129e-05		TRBV14	TRBJ2-3	125	0.00174792		TRBV12-1	TRBJ2-3	294	0.00363719		TRBV13-3	TRBJ2-2	4	4.90046e-05
TRBV14	TRBJ1-1	5431	0.0654652		TRBV14	TRBJ2-4	3978	0.0520377		TRBV2	TRBJ1-2	70	0.00102987		TRBV20	TRBJ2-7	714	0.0106923		TRBV4	TRBJ1-6	335	0.00390035		TRBV3	TRBJ1-4	109	0.0015946		TRBV15	TRBJ2-1	5	8.40129e-05		TRBV14	TRBJ2-1	124	0.00173393		TRBV12-1	TRBJ1-3	292	0.00361245		TRBV13-3	TRBJ2-1	4	4.90046e-05
TRBV31	TRBJ1-5	5373	0.0647661		TRBV31	TRBJ2-1	3914	0.0512005		TRBV15	TRBJ2-1	69	0.00101516		TRBV12-2	TRBJ2-7	686	0.010273		TRBV2	TRBJ1-6	312	0.00363256		TRBV2	TRBJ2-1	96	0.00140442		TRBV24	TRBJ2-5	5	8.40129e-05		TRBV16	TRBJ2-7	123	0.00171995		TRBV29	TRBJ2-5	289	0.00357533		TRBV29	TRBJ2-4	4	4.90046e-05
TRBV5	TRBJ1-2	4986	0.0601012		TRBV5	TRBJ1-3	3876	0.0507034		TRBV19	TRBJ2-3	64	0.000941598		TRBV13-1	TRBJ1-5	677	0.0101383		TRBV31	TRBJ1-6	290	0.00337642		TRBV4	TRBJ2-3	96	0.00140442		TRBV24	TRBJ2-3	5	8.40129e-05		TRBV4	TRBJ2-7	122	0.00170597		TRBV12-1	TRBJ1-6	278	0.00343925		TRBV29	TRBJ2-7	4	4.90046e-05
TRBV16	TRBJ1-5	3915	0.0471914		TRBV21	TRBJ1-2	3800	0.0497092		TRBV3	TRBJ2-4	63	0.000926886		TRBV17	TRBJ1-2	645	0.00965905		TRBV4	TRBJ1-3	237	0.00275935		TRBV3	TRBJ2-3	94	0.00137516		TRBV12-1	TRBJ2-3	4	6.72104e-05		TRBV2	TRBJ2-1	117	0.00163605		TRBV4	TRBJ1-2	278	0.00343925		TRBV3	TRBJ1-6	4	4.90046e-05
TRBV3	TRBJ1-1	3504	0.0422372		TRBV19	TRBJ1-1	3731	0.0488066		TRBV4	TRBJ2-2	60	0.000882748		TRBV12-2	TRBJ1-4	558	0.0083562		TRBV16	TRBJ2-1	235	0.00273606		TRBV13-3	TRBJ2-2	90	0.00131664		TRBV12-1	TRBJ1-4	4	6.72104e-05		TRBV4	TRBJ1-5	107	0.00149622		TRBV31	TRBJ2-3	272	0.00336502		TRBV20	TRBJ2-5	3	3.67535e-05
TRBV20	TRBJ1-1	3157	0.0380545		TRBV14	TRBJ1-3	3549	0.0464258		TRBV19	TRBJ2-4	53	0.000779761		TRBV23	TRBJ2-2	555	0.00831127		TRBV16	TRBJ2-7	233	0.00271278		TRBV16	TRBJ1-6	89	0.00130201		TRBV13-1	TRBJ2-5	4	6.72104e-05		TRBV13-1	TRBJ1-5	105	0.00146825		TRBV19	TRBJ2-1	256	0.00316708		TRBV20	TRBJ1-4	3	3.67535e-05
TRBV3	TRBJ1-2	3154	0.0380183		TRBV17	TRBJ2-5	3391	0.0443589		TRBV19	TRBJ1-6	52	0.000765048		TRBV15	TRBJ1-3	552	0.00826635		TRBV2	TRBJ1-4	228	0.00265456		TRBV2	TRBJ1-1	88	0.00128738		TRBV13-1	TRBJ1-5	4	6.72104e-05		TRBV12-1	TRBJ1-3	103	0.00144028		TRBV12-1	TRBJ1-2	248	0.00306811		TRBV31	TRBJ1-3	3	3.67535e-05
TRBV3	TRBJ1-4	3127	0.0376928		TRBV3	TRBJ1-6	3261	0.0426583		TRBV15	TRBJ1-5	52	0.000765048		TRBV26	TRBJ2-4	546	0.00817649		TRBV30	TRBJ1-1	218	0.00253814		TRBV16	TRBJ1-3	87	0.00127275		TRBV15	TRBJ1-3	4	6.72104e-05		TRBV19	TRBJ1-2	102	0.0014263		TRBV19	TRBJ2-7	240	0.00296913		TRBV31	TRBJ1-2	3	3.67535e-05
TRBV17	TRBJ2-7	2933	0.0353544		TRBV17	TRBJ2-7	2983	0.0390217		TRBV16	TRBJ2-3	49	0.000720911		TRBV23	TRBJ1-6	505	0.00756251		TRBV12-1	TRBJ2-3	216	0.00251485		TRBV29	TRBJ1-6	84	0.00122887		TRBV26	TRBJ2-7	4	6.72104e-05		TRBV3	TRBJ1-1	96	0.0013424		TRBV15	TRBJ1-6	236	0.00291965		TRBV31	TRBJ2-3	3	3.67535e-05
TRBV20	TRBJ2-7	2917	0.0351615		TRBV3	TRBJ1-3	2730	0.0357121		TRBV3	TRBJ2-2	47	0.000691486		TRBV15	TRBJ2-2	471	0.00705335		TRBV29	TRBJ2-3	215	0.00250321		TRBV16	TRBJ1-2	83	0.00121424		TRBV13-1	TRBJ1-6	3	5.04078e-05		TRBV13-1	TRBJ1-3	94	0.00131443		TRBV26	TRBJ1-5	227	0.00280831		TRBV13-3	TRBJ1-5	3	3.67535e-05
TRBV17	TRBJ2-3	2888	0.0348119		TRBV14	TRBJ1-4	2690	0.0351889		TRBV3	TRBJ2-3	47	0.000691486		TRBV26	TRBJ2-1	468	0.00700842		TRBV12-1	TRBJ2-4	206	0.00239842		TRBV14	TRBJ2-2	83	0.00121424		TRBV30	TRBJ2-7	3	5.04078e-05		TRBV30	TRBJ2-4	94	0.00131443		TRBV12-1	TRBJ2-2	219	0.00270934		TRBV29	TRBJ1-4	3	3.67535e-05
TRBV16	TRBJ1-6	2836	0.0341851		TRBV29	TRBJ1-6	2510	0.0328342		TRBV16	TRBJ2-1	45	0.000662061		TRBV19	TRBJ1-1	441	0.00660409		TRBV13-1	TRBJ2-2	203	0.00236349		TRBV30	TRBJ2-2	81	0.00118498		TRBV21	TRBJ2-5	3	5.04078e-05		TRBV29	TRBJ1-3	91	0.00127248		TRBV3	TRBJ2-2	218	0.00269696		TRBV2	TRBJ1-1	2	2.45023e-05
TRBV26	TRBJ1-6	2781	0.0335222		TRBV14	TRBJ1-2	2341	0.0306235		TRBV4	TRBJ1-2	45	0.000662061		TRBV20	TRBJ1-4	427	0.00639444		TRBV12-1	TRBJ1-1	197	0.00229364		TRBV26	TRBJ1-1	80	0.00117035		TRBV15	TRBJ2-7	3	5.04078e-05		TRBV16	TRBJ1-1	88	0.00123053		TRBV29	TRBJ2-1	202	0.00249902		TRBV19	TRBJ2-3	2	2.45023e-05
TRBV14	TRBJ1-5	2731	0.0329195		TRBV3	TRBJ2-2	1939	0.0253648		TRBV14	TRBJ2-4	45	0.000662061		TRBV29	TRBJ1-2	427	0.00639444		TRBV12-1	TRBJ1-5	196	0.00228199		TRBV16	TRBJ2-2	77	0.00112646		TRBV24	TRBJ2-2	3	5.04078e-05		TRBV3	TRBJ2-2	86	0.00120257		TRBV4	TRBJ2-5	200	0.00247428		TRBV30	TRBJ2-3	2	2.45023e-05
TRBV21	TRBJ2-2	2614	0.0315091		TRBV24	TRBJ2-1	1869	0.0244491		TRBV4	TRBJ1-4	42	0.000617924		TRBV23	TRBJ2-1	417	0.00624469		TRBV2	TRBJ2-5	184	0.00214228		TRBV29	TRBJ1-3	77	0.00112646		TRBV24	TRBJ1-2	3	5.04078e-05		TRBV12-1	TRBJ1-5	81	0.00113265		TRBV29	TRBJ2-3	190	0.00235056		TRBV30	TRBJ2-5	2	2.45023e-05
TRBV3	TRBJ1-6	2597	0.0313042		TRBV14	TRBJ2-2	1755	0.0229578		TRBV14	TRBJ2-3	41	0.000603211		TRBV12-1	TRBJ1-5	411	0.00615483		TRBV31	TRBJ1-4	173	0.00201421		TRBV30	TRBJ1-5	72	0.00105331		TRBV16	TRBJ1-3	3	5.04078e-05		TRBV14	TRBJ2-7	81	0.00113265		TRBV29	TRBJ1-1	189	0.00233819		TRBV15	TRBJ2-5	2	2.45023e-05
TRBV17	TRBJ2-2	2557	0.0308221		TRBV17	TRBJ2-3	1569	0.0205247		TRBV14	TRBJ2-5	39	0.000573786		TRBV12-2	TRBJ2-3	408	0.00610991		TRBV2	TRBJ2-1	171	0.00199092		TRBV29	TRBJ1-5	72	0.00105331		TRBV4	TRBJ2-5	3	5.04078e-05		TRBV30	TRBJ1-3	79	0.00110468		TRBV15	TRBJ2-2	175	0.00216499		TRBV15	TRBJ2-2	2	2.45023e-05
TRBV20	TRBJ1-3	2420	0.0291707		TRBV20	TRBJ2-7	1209	0.0158154		TRBV4	TRBJ2-3	37	0.000544361		TRBV12-2	TRBJ2-5	387	0.00579543		TRBV4	TRBJ1-4	171	0.00199092		TRBV24	TRBJ1-4	71	0.00103868		TRBV17	TRBJ2-2	2	3.36052e-05		TRBV3	TRBJ1-2	78	0.0010907		TRBV31	TRBJ2-2	174	0.00215262		TRBV15	TRBJ1-2	2	2.45023e-05
TRBV14	TRBJ2-2	2321	0.0279773		TRBV20	TRBJ1-2	1207	0.0157892		TRBV16	TRBJ2-2	36	0.000529649		TRBV12-2	TRBJ2-2	383	0.00573553		TRBV30	TRBJ2-7	166	0.00193271		TRBV16	TRBJ1-5	67	0.000980167		TRBV12-1	TRBJ2-5	2	3.36052e-05		TRBV3	TRBJ2-4	77	0.00107672		TRBV13-3	TRBJ1-5	163	0.00201654		TRBV15	TRBJ2-3	2	2.45023e-05
TRBV3	TRBJ1-5	2209	0.0266273		TRBV17	TRBJ2-1	1049	0.0137224		TRBV20	TRBJ2-2	35	0.000514936		TRBV12-2	TRBJ1-1	355	0.00531622		TRBV15	TRBJ1-5	166	0.00193271		TRBV26	TRBJ2-5	66	0.000965537		TRBV12-1	TRBJ1-3	2	3.36052e-05		TRBV16	TRBJ1-4	72	0.0010068		TRBV29	TRBJ2-7	161	0.00199179		TRBV15	TRBJ2-7	2	2.45023e-05
TRBV3	TRBJ1-3	1990	0.0239874		TRBV17	TRBJ1-1	1010	0.0132122		TRBV16	TRBJ1-4	34	0.000500224		TRBV23	TRBJ1-3	330	0.00494184		TRBV3	TRBJ2-4	164	0.00190942		TRBV3	TRBJ1-3	66	0.000965537		TRBV12-1	TRBJ2-2	2	3.36052e-05		TRBV16	TRBJ2-3	66	0.0009229		TRBV4	TRBJ2-3	158	0.00195468		TRBV31	TRBJ2-5	2	2.45023e-05
TRBV14	TRBJ1-2	1956	0.0235776		TRBV23	TRBJ2-1	906	0.0118517		TRBV3	TRBJ1-6	34	0.000500224		TRBV20	TRBJ2-3	316	0.00473218		TRBV3	TRBJ1-6	163	0.00189778		TRBV26	TRBJ2-4	64	0.000936279		TRBV12-1	TRBJ1-6	2	3.36052e-05		TRBV16	TRBJ2-4	62	0.000866967		TRBV31	TRBJ1-2	155	0.00191757		TRBV31	TRBJ1-5	2	2.45023e-05
TRBV20	TRBJ1-4	1806	0.0217695		TRBV19	TRBJ2-2	796	0.0104128		TRBV16	TRBJ2-4	33	0.000485512		TRBV1	TRBJ2-2	307	0.00459741		TRBV14	TRBJ2-4	162	0.00188614		TRBV3	TRBJ1-2	62	0.00090702		TRBV12-1	TRBJ1-1	2	3.36052e-05		TRBV14	TRBJ2-4	56	0.000783067		TRBV19	TRBJ1-1	152	0.00188045		TRBV31	TRBJ1-1	2	2.45023e-05
TRBV12-1	TRBJ1-1	1578	0.0190212		TRBV19	TRBJ2-1	698	0.0091308		TRBV12-1	TRBJ2-7	32	0.000470799		TRBV12-2	TRBJ1-6	305	0.00456746		TRBV29	TRBJ2-5	161	0.00187449		TRBV29	TRBJ2-2	58	0.000848503		TRBV12-1	TRBJ2-4	2	3.36052e-05		TRBV16	TRBJ2-2	52	0.000727134		TRBV15	TRBJ1-2	150	0.00185571		TRBV31	TRBJ1-4	2	2.45023e-05
TRBV19	TRBJ2-7	1561	0.0188163		TRBV12-2	TRBJ2-5	619	0.00809737		TRBV3	TRBJ1-2	29	0.000426662		TRBV15	TRBJ1-6	290	0.00434283		TRBV16	TRBJ1-5	157	0.00182792		TRBV14	TRBJ1-5	56	0.000819244		TRBV19	TRBJ1-3	2	3.36052e-05		TRBV14	TRBJ2-2	52	0.000727134		TRBV31	TRBJ2-1	150	0.00185571		TRBV26	TRBJ1-5	2	2.45023e-05
TRBV17	TRBJ2-5	1558	0.0187801		TRBV12-2	TRBJ2-7	611	0.00799272		TRBV16	TRBJ1-3	23	0.000338387		TRBV19	TRBJ2-1	266	0.00398342		TRBV29	TRBJ1-3	147	0.0017115		TRBV26	TRBJ2-1	54	0.000789985		TRBV19	TRBJ2-7	2	3.36052e-05		TRBV14	TRBJ1-5	47	0.000657217		TRBV19	TRBJ1-2	147	0.00181859		TRBV26	TRBJ2-4	2	2.45023e-05
TRBV17	TRBJ2-4	1522	0.0183462		TRBV26	TRBJ2-2	589	0.00770493		TRBV4	TRBJ1-5	23	0.000338387		TRBV26	TRBJ1-3	256	0.00383367		TRBV19	TRBJ2-1	144	0.00167657		TRBV15	TRBJ2-5	53	0.000775356		TRBV13-1	TRBJ2-3	2	3.36052e-05		TRBV31	TRBJ1-3	44	0.000615267		TRBV30	TRBJ2-3	144	0.00178148		TRBV26	TRBJ1-4	2	2.45023e-05
TRBV14	TRBJ1-3	1501	0.018093		TRBV12-1	TRBJ1-6	516	0.00674999		TRBV14	TRBJ1-6	23	0.000338387		TRBV13-3	TRBJ1-5	255	0.00381869		TRBV4	TRBJ2-4	144	0.00167657		TRBV3	TRBJ1-5	50	0.000731468		TRBV15	TRBJ2-5	2	3.36052e-05		TRBV14	TRBJ1-6	40	0.000559333		TRBV21	TRBJ2-5	136	0.00168251		TRBV4	TRBJ1-5	2	2.45023e-05
TRBV20	TRBJ2-1	1276	0.0153809		TRBV17	TRBJ2-4	508	0.00664534		TRBV15	TRBJ1-3	22	0.000323674		TRBV5	TRBJ1-6	220	0.00329456		TRBV30	TRBJ1-6	136	0.00158342		TRBV15	TRBJ1-4	49	0.000716838		TRBV15	TRBJ2-3	2	3.36052e-05		TRBV14	TRBJ1-2	32	0.000447467		TRBV16	TRBJ1-5	133	0.0016454		TRBV4	TRBJ1-4	2	2.45023e-05
TRBV20	TRBJ1-2	1241	0.014959		TRBV12-2	TRBJ1-3	508	0.00664534		TRBV15	TRBJ2-2	20	0.000294249		TRBV20	TRBJ1-6	211	0.00315978		TRBV16	TRBJ1-2	133	0.0015485		TRBV15	TRBJ2-7	46	0.00067295		TRBV15	TRBJ2-4	2	3.36052e-05		TRBV26	TRBJ2-1	26	0.000363567		TRBV21	TRBJ2-4	130	0.00160828		TRBV29	TRBJ1-2	2	2.45023e-05
TRBV14	TRBJ1-6	1226	0.0147782		TRBV12-2	TRBJ2-1	488	0.00638371		TRBV15	TRBJ2-4	20	0.000294249		TRBV19	TRBJ2-7	200	0.00299505		TRBV12-1	TRBJ1-3	132	0.00153685		TRBV26	TRBJ1-2	44	0.000643692		TRBV16	TRBJ2-1	2	3.36052e-05		TRBV16	TRBJ1-2	25	0.000349583		TRBV19	TRBJ2-4	129	0.00159591		TRBV29	TRBJ2-3	2	2.45023e-05
TRBV17	TRBJ1-2	1127	0.0135849		TRBV24	TRBJ2-5	475	0.00621365		TRBV16	TRBJ1-6	20	0.000294249		TRBV1	TRBJ1-5	194	0.0029052		TRBV19	TRBJ1-6	128	0.00149028		TRBV19	TRBJ1-1	43	0.000629062		TRBV16	TRBJ2-3	2	3.36052e-05		TRBV3	TRBJ1-5	23	0.000321617		TRBV29	TRBJ1-4	125	0.00154642		TRBV19	TRBJ1-1	1	1.22512e-05
TRBV17	TRBJ1-3	1008	0.0121504		TRBV20	TRBJ1-5	455	0.00595202		TRBV16	TRBJ1-2	19	0.000279537		TRBV19	TRBJ1-3	173	0.00259072		TRBV4	TRBJ2-5	120	0.00139714		TRBV3	TRBJ2-2	41	0.000599804		TRBV16	TRBJ1-1	2	3.36052e-05		TRBV24	TRBJ2-3	18	0.0002517		TRBV30	TRBJ1-3	121	0.00149694		TRBV19	TRBJ2-2	1	1.22512e-05
TRBV20	TRBJ2-5	897	0.0108124		TRBV20	TRBJ2-3	455	0.00595202		TRBV3	TRBJ1-5	19	0.000279537		TRBV15	TRBJ1-5	171	0.00256077		TRBV19	TRBJ2-5	119	0.0013855		TRBV2	TRBJ1-4	39	0.000570545		TRBV4	TRBJ1-6	2	3.36052e-05		TRBV16	TRBJ1-5	18	0.0002517		TRBV30	TRBJ1-4	119	0.0014722		TRBV19	TRBJ1-6	1	1.22512e-05
TRBV23	TRBJ2-4	821	0.00989633		TRBV24	TRBJ1-1	449	0.00587353		TRBV16	TRBJ2-7	18	0.000264824		TRBV4	TRBJ2-7	169	0.00253082		TRBV16	TRBJ2-4	118	0.00137385		TRBV12-1	TRBJ2-7	39	0.000570545		TRBV14	TRBJ1-1	2	3.36052e-05		TRBV3	TRBJ1-3	17	0.000237717		TRBV21	TRBJ1-3	116	0.00143508		TRBV30	TRBJ2-4	1	1.22512e-05
TRBV20	TRBJ2-3	707	0.00852217		TRBV12-2	TRBJ1-1	436	0.00570348		TRBV15	TRBJ2-3	17	0.000250112		TRBV19	TRBJ2-5	156	0.00233614		TRBV19	TRBJ2-7	117	0.00136221		TRBV26	TRBJ2-2	39	0.000570545		TRBV14	TRBJ1-4	2	3.36052e-05		TRBV16	TRBJ1-3	15	0.00020975		TRBV4	TRBJ2-2	114	0.00141034		TRBV30	TRBJ1-6	1	1.22512e-05
TRBV20	TRBJ2-4	646	0.00778688		TRBV15	TRBJ1-6	422	0.00552034		TRBV2	TRBJ1-5	16	0.0002354		TRBV26	TRBJ2-2	152	0.00227624		TRBV30	TRBJ2-1	113	0.00131564		TRBV26	TRBJ1-3	38	0.000555916		TRBV14	TRBJ2-7	2	3.36052e-05		TRBV20	TRBJ2-3	13	0.000181783		TRBV29	TRBJ1-3	114	0.00141034		TRBV30	TRBJ1-2	1	1.22512e-05
TRBV23	TRBJ2-5	609	0.00734088		TRBV24	TRBJ1-2	406	0.00531104		TRBV15	TRBJ2-7	16	0.0002354		TRBV4	TRBJ2-5	147	0.00220136		TRBV29	TRBJ2-4	111	0.00129235		TRBV15	TRBJ2-1	36	0.000526657		TRBV3	TRBJ2-7	2	3.36052e-05		TRBV26	TRBJ1-3	13	0.000181783		TRBV2	TRBJ2-7	113	0.00139797		TRBV21	TRBJ1-1	1	1.22512e-05
TRBV12-2	TRBJ2-7	577	0.00695515		TRBV15	TRBJ1-2	391	0.00511482		TRBV21	TRBJ2-1	15	0.000220687		TRBV3	TRBJ1-1	139	0.00208156		TRBV12-1	TRBJ1-4	110	0.00128071		TRBV2	TRBJ1-3	33	0.000482769		TRBV17	TRBJ2-1	1	1.68026e-05		TRBV26	TRBJ1-2	13	0.000181783		TRBV21	TRBJ2-1	110	0.00136085		TRBV21	TRBJ2-3	1	1.22512e-05
TRBV12-2	TRBJ2-1	550	0.0066297		TRBV19	TRBJ2-4	368	0.00481394		TRBV20	TRBJ1-6	14	0.000205975		TRBV19	TRBJ2-2	126	0.00188688		TRBV14	TRBJ1-3	108	0.00125742		TRBV15	TRBJ1-1	27	0.000394993		TRBV2	TRBJ1-5	1	1.68026e-05		TRBV26	TRBJ1-1	13	0.000181783		TRBV21	TRBJ1-4	103	0.00127425		TRBV12-2	TRBJ2-7	1	1.22512e-05
TRBV17	TRBJ1-1	541	0.00652121		TRBV17	TRBJ2-2	364	0.00476162		TRBV12-1	TRBJ2-1	13	0.000191262		TRBV12-2	TRBJ1-3	126	0.00188688		TRBV30	TRBJ2-4	107	0.00124578		TRBV26	TRBJ1-6	27	0.000394993		TRBV12-1	TRBJ2-1	1	1.68026e-05		TRBV15	TRBJ1-3	8	0.000111867		TRBV4	TRBJ2-4	97	0.00120003		TRBV15	TRBJ1-3	1	1.22512e-05
TRBV19	TRBJ2-5	449	0.00541224		TRBV20	TRBJ1-3	358	0.00468313		TRBV15	TRBJ1-6	13	0.000191262		TRBV19	TRBJ1-4	120	0.00179703		TRBV2	TRBJ1-5	105	0.0012225		TRBV26	TRBJ1-5	19	0.000277958		TRBV19	TRBJ1-5	1	1.68026e-05		TRBV24	TRBJ2-1	7	9.78834e-05		TRBV30	TRBJ2-4	96	0.00118765		TRBV15	TRBJ1-5	1	1.22512e-05
TRBV20	TRBJ1-6	425	0.00512295		TRBV24	TRBJ1-6	352	0.00460464		TRBV14	TRBJ1-5	13	0.000191262		TRBV31	TRBJ2-2	119	0.00178206		TRBV31	TRBJ2-2	104	0.00121085		TRBV15	TRBJ2-4	15	0.00021944		TRBV13-1	TRBJ1-3	1	1.68026e-05		TRBV20	TRBJ2-7	7	9.78834e-05		TRBV30	TRBJ2-1	95	0.00117528		TRBV15	TRBJ1-6	1	1.22512e-05
TRBV17	TRBJ1-6	403	0.00485776		TRBV29	TRBJ1-3	352	0.00460464		TRBV12-1	TRBJ2-5	12	0.00017655		TRBV19	TRBJ2-3	113	0.0016922		TRBV2	TRBJ1-2	103	0.00119921		TRBV15	TRBJ2-3	14	0.000204811		TRBV13-1	TRBJ2-2	1	1.68026e-05		TRBV26	TRBJ2-5	7	9.78834e-05		TRBV14	TRBJ1-4	92	0.00113817		TRBV15	TRBJ1-4	1	1.22512e-05
TRBV17	TRBJ1-5	402	0.00484571		TRBV19	TRBJ2-3	350	0.00457848		TRBV20	TRBJ1-4	10	0.000147125		TRBV3	TRBJ1-2	109	0.0016323		TRBV30	TRBJ2-3	102	0.00118757		TRBV20	TRBJ2-5	11	0.000160923		TRBV21	TRBJ2-3	1	1.68026e-05		TRBV15	TRBJ1-1	6	8.39e-05		TRBV30	TRBJ2-2	91	0.0011258		TRBV20	TRBJ1-3	1	1.22512e-05
TRBV12-2	TRBJ2-5	379	0.00456846		TRBV20	TRBJ1-1	330	0.00431685		TRBV23	TRBJ2-3	9	0.000132412		TRBV2	TRBJ2-3	105	0.0015724		TRBV2	TRBJ2-7	97	0.00112935		TRBV21	TRBJ2-1	10	0.000146294		TRBV21	TRBJ2-4	1	1.68026e-05		TRBV20	TRBJ1-6	6	8.39e-05		TRBV30	TRBJ2-7	85	0.00105157		TRBV20	TRBJ1-2	1	1.22512e-05
TRBV19	TRBJ1-4	375	0.00452025		TRBV24	TRBJ1-4	318	0.00415988		TRBV20	TRBJ1-5	9	0.000132412		TRBV12-2	TRBJ1-2	101	0.0015125		TRBV29	TRBJ1-2	97	0.00112935		TRBV20	TRBJ1-3	10	0.000146294		TRBV15	TRBJ2-2	1	1.68026e-05		TRBV20	TRBJ2-1	6	8.39e-05		TRBV29	TRBJ1-6	78	0.000964969		TRBV31	TRBJ2-4	1	1.22512e-05
TRBV12-2	TRBJ2-2	363	0.0043756		TRBV20	TRBJ2-1	314	0.00410755		TRBV12-1	TRBJ1-1	8	0.0001177		TRBV24	TRBJ1-2	98	0.00146758		TRBV2	TRBJ1-3	89	0.00103621		TRBV20	TRBJ2-4	7	0.000102405		TRBV15	TRBJ1-4	1	1.68026e-05		TRBV26	TRBJ2-2	6	8.39e-05		TRBV2	TRBJ2-2	71	0.000878369		TRBV26	TRBJ1-6	1	1.22512e-05
TRBV31	TRBJ2-2	350	0.0042189		TRBV20	TRBJ2-5	288	0.00376743		TRBV12-1	TRBJ2-2	7	0.000102987		TRBV2	TRBJ1-1	95	0.00142265		TRBV3	TRBJ1-2	89	0.00103621		TRBV12-1	TRBJ2-2	6	8.77761e-05		TRBV24	TRBJ1-4	1	1.68026e-05		TRBV26	TRBJ1-4	6	8.39e-05		TRBV29	TRBJ2-2	65	0.000804141		TRBV26	TRBJ2-3	1	1.22512e-05
TRBV19	TRBJ2-1	315	0.00379701		TRBV19	TRBJ2-5	278	0.00363662		TRBV15	TRBJ1-2	7	0.000102987		TRBV24	TRBJ1-6	94	0.00140767		TRBV12-1	TRBJ2-2	88	0.00102457		TRBV12-1	TRBJ1-1	6	8.77761e-05		TRBV16	TRBJ1-4	1	1.68026e-05		TRBV15	TRBJ2-7	5	6.99167e-05		TRBV21	TRBJ2-7	62	0.000767026		TRBV29	TRBJ1-3	1	1.22512e-05
TRBV23	TRBJ1-6	300	0.0036162		TRBV24	TRBJ2-3	265	0.00346656		TRBV17	TRBJ1-4	6	8.82748e-05		TRBV4	TRBJ2-2	94	0.00140767		TRBV29	TRBJ2-2	87	0.00101293		TRBV15	TRBJ1-3	6	8.77761e-05		TRBV16	TRBJ2-7	1	1.68026e-05		TRBV20	TRBJ2-5	5	6.99167e-05		TRBV14	TRBJ1-3	60	0.000742284		TRBV29	TRBJ1-5	1	1.22512e-05
TRBV19	TRBJ2-3	299	0.00360414		TRBV2	TRBJ2-1	245	0.00320494		TRBV12-1	TRBJ1-6	6	8.82748e-05		TRBV2	TRBJ1-6	93	0.0013927		TRBV14	TRBJ1-5	83	0.000966354		TRBV17	TRBJ1-5	5	7.31468e-05		TRBV20	TRBJ2-5	1	1.68026e-05		TRBV26	TRBJ2-4	5	6.99167e-05		TRBV14	TRBJ2-3	60	0.000742284		TRBV29	TRBJ2-2	1	1.22512e-05
TRBV24	TRBJ1-1	299	0.00360414		TRBV20	TRBJ2-4	241	0.00315261		TRBV12-1	TRBJ2-4	6	8.82748e-05		TRBV4	TRBJ1-1	93	0.0013927		TRBV29	TRBJ1-4	83	0.000966354		TRBV12-1	TRBJ1-2	5	7.31468e-05		TRBV4	TRBJ2-1	1	1.68026e-05		TRBV26	TRBJ2-7	5	6.99167e-05		TRBV20	TRBJ1-4	58	0.000717541
TRBV23	TRBJ1-2	282	0.00339923		TRBV17	TRBJ1-3	238	0.00311337		TRBV23	TRBJ2-2	6	8.82748e-05		TRBV2	TRBJ2-7	88	0.00131782		TRBV19	TRBJ1-1	80	0.000931426		TRBV15	TRBJ1-6	5	7.31468e-05		TRBV14	TRBJ2-3	1	1.68026e-05		TRBV15	TRBJ2-3	4	5.59333e-05		TRBV4	TRBJ1-1	58	0.000717541
TRBV12-2	TRBJ2-3	264	0.00318225		TRBV2	TRBJ2-3	235	0.00307412		TRBV23	TRBJ1-1	6	8.82748e-05		TRBV19	TRBJ1-5	81	0.001213		TRBV3	TRBJ1-5	79	0.000919783		TRBV17	TRBJ2-3	4	5.85174e-05		TRBV14	TRBJ2-5	1	1.68026e-05		TRBV24	TRBJ1-5	4	5.59333e-05		TRBV3	TRBJ1-5	57	0.000705169
TRBV12-2	TRBJ1-4	262	0.00315815		TRBV12-2	TRBJ2-4	235	0.00307412		TRBV20	TRBJ1-2	6	8.82748e-05		TRBV12-2	TRBJ2-1	81	0.001213		TRBV16	TRBJ2-2	78	0.00090814		TRBV15	TRBJ1-5	4	5.85174e-05		TRBV14	TRBJ2-4	1	1.68026e-05		TRBV24	TRBJ1-2	4	5.59333e-05		TRBV2	TRBJ1-5	52	0.000643312
TRBV4	TRBJ2-7	260	0.00313404		TRBV20	TRBJ2-2	229	0.00299563		TRBV12-1	TRBJ1-3	5	7.35624e-05		TRBV3	TRBJ1-6	81	0.001213		TRBV29	TRBJ1-5	69	0.000803355		TRBV15	TRBJ2-2	4	5.85174e-05		TRBV14	TRBJ1-6	1	1.68026e-05		TRBV24	TRBJ1-1	4	5.59333e-05		TRBV14	TRBJ1-2	52	0.000643312
TRBV12-2	TRBJ1-2	255	0.00307377		TRBV12-2	TRBJ1-2	217	0.00283866		TRBV12-1	TRBJ1-2	5	7.35624e-05		TRBV2	TRBJ2-5	80	0.00119802		TRBV30	TRBJ2-2	68	0.000791712		TRBV17	TRBJ2-2	3	4.38881e-05							TRBV4	TRBJ2-1	4	5.59333e-05		TRBV30	TRBJ1-2	49	0.000606198
TRBV4	TRBJ2-5	253	0.00304966		TRBV12-2	TRBJ2-3	215	0.00281249		TRBV12-1	TRBJ2-3	5	7.35624e-05		TRBV2	TRBJ1-4	80	0.00119802		TRBV3	TRBJ1-3	61	0.000710212		TRBV17	TRBJ2-4	3	4.38881e-05							TRBV4	TRBJ2-3	4	5.59333e-05		TRBV20	TRBJ2-5	47	0.000581455
TRBV4	TRBJ2-1	250	0.0030135		TRBV4	TRBJ2-1	214	0.00279941		TRBV23	TRBJ2-1	5	7.35624e-05		TRBV4	TRBJ1-2	74	0.00110817		TRBV30	TRBJ1-2	60	0.000698569		TRBV19	TRBJ2-1	3	4.38881e-05							TRBV15	TRBJ2-5	3	4.195e-05		TRBV21	TRBJ1-2	46	0.000569084
TRBV19	TRBJ1-1	247	0.00297734		TRBV2	TRBJ2-5	212	0.00277325		TRBV26	TRBJ2-1	5	7.35624e-05		TRBV4	TRBJ2-1	73	0.00109319		TRBV30	TRBJ1-3	59	0.000686927		TRBV21	TRBJ2-5	3	4.38881e-05							TRBV26	TRBJ2-3	3	4.195e-05		TRBV24	TRBJ2-1	46	0.000569084
TRBV23	TRBJ2-1	241	0.00290501		TRBV23	TRBJ2-4	211	0.00276017		TRBV2	TRBJ2-2	4	5.88499e-05		TRBV2	TRBJ1-5	68	0.00101832		TRBV20	TRBJ2-3	40	0.000465713		TRBV17	TRBJ1-6	2	2.92587e-05							TRBV17	TRBJ2-1	2	2.79667e-05		TRBV30	TRBJ1-6	43	0.00053197
TRBV23	TRBJ2-7	225	0.00271215		TRBV19	TRBJ1-6	207	0.00270784		TRBV2	TRBJ2-3	4	5.88499e-05		TRBV16	TRBJ1-5	67	0.00100334		TRBV20	TRBJ2-1	37	0.000430784		TRBV17	TRBJ2-1	2	2.92587e-05							TRBV15	TRBJ2-1	2	2.79667e-05		TRBV14	TRBJ2-2	43	0.00053197
TRBV19	TRBJ1-3	196	0.00236258		TRBV19	TRBJ1-4	205	0.00268168		TRBV2	TRBJ1-4	4	5.88499e-05		TRBV4	TRBJ2-3	66	0.000988368		TRBV30	TRBJ1-5	34	0.000395856		TRBV17	TRBJ1-4	2	2.92587e-05							TRBV24	TRBJ2-5	2	2.79667e-05		TRBV24	TRBJ1-4	38	0.000470113
TRBV24	TRBJ2-7	183	0.00220588		TRBV21	TRBJ2-7	202	0.00264244		TRBV19	TRBJ2-7	4	5.88499e-05		TRBV2	TRBJ2-4	50	0.000748763		TRBV20	TRBJ2-4	24	0.000279428		TRBV17	TRBJ2-7	2	2.92587e-05							TRBV24	TRBJ1-6	2	2.79667e-05		TRBV12-1	TRBJ1-5	37	0.000457742
TRBV19	TRBJ2-4	182	0.00219383		TRBV12-2	TRBJ1-5	202	0.00264244		TRBV23	TRBJ2-7	4	5.88499e-05		TRBV19	TRBJ2-4	49	0.000733788		TRBV20	TRBJ2-5	23	0.000267785		TRBV2	TRBJ1-6	2	2.92587e-05							TRBV24	TRBJ1-4	2	2.79667e-05		TRBV24	TRBJ1-3	34	0.000420627
TRBV12-2	TRBJ1-3	165	0.00198891		TRBV20	TRBJ1-4	183	0.00239389		TRBV24	TRBJ1-6	4	5.88499e-05		TRBV4	TRBJ1-4	49	0.000733788		TRBV17	TRBJ2-3	16	0.000186285		TRBV12-1	TRBJ2-3	2	2.92587e-05							TRBV20	TRBJ1-2	2	2.79667e-05		TRBV29	TRBJ1-5	33	0.000408256
TRBV4	TRBJ2-4	163	0.0019648		TRBV2	TRBJ1-1	181	0.00236773		TRBV26	TRBJ1-1	4	5.88499e-05		TRBV30	TRBJ1-4	46	0.000688862		TRBV21	TRBJ2-1	14	0.000163		TRBV12-1	TRBJ2-1	2	2.92587e-05							TRBV20	TRBJ1-1	2	2.79667e-05		TRBV21	TRBJ2-2	30	0.000371142
TRBV4	TRBJ2-3	161	0.00194069		TRBV16	TRBJ1-6	162	0.00211918		TRBV26	TRBJ2-7	4	5.88499e-05		TRBV2	TRBJ1-2	45	0.000673887		TRBV17	TRBJ2-5	12	0.000139714		TRBV19	TRBJ2-5	2	2.92587e-05							TRBV4	TRBJ2-5	2	2.79667e-05		TRBV21	TRBJ1-6	29	0.00035877
TRBV23	TRBJ1-4	153	0.00184426		TRBV24	TRBJ2-4	160	0.00209302		TRBV23	TRBJ1-6	3	4.41374e-05		TRBV19	TRBJ1-6	45	0.000673887		TRBV17	TRBJ1-2	12	0.000139714		TRBV19	TRBJ1-4	2	2.92587e-05							TRBV4	TRBJ1-6	2	2.79667e-05		TRBV14	TRBJ1-6	29	0.00035877
TRBV2	TRBJ2-2	144	0.00173578		TRBV19	TRBJ1-3	159	0.00207994		TRBV23	TRBJ1-2	3	4.41374e-05		TRBV14	TRBJ1-6	44	0.000658912		TRBV24	TRBJ1-1	12	0.000139714		TRBV2	TRBJ1-5	1	1.46294e-05							TRBV17	TRBJ2-2	1	1.39833e-05		TRBV4	TRBJ2-7	22	0.000272171
TRBV12-2	TRBJ1-5	129	0.00155497		TRBV4	TRBJ2-7	152	0.00198837		TRBV24	TRBJ2-5	3	4.41374e-05		TRBV3	TRBJ2-2	39	0.000584035		TRBV24	TRBJ2-1	12	0.000139714		TRBV2	TRBJ2-2	1	1.46294e-05							TRBV17	TRBJ1-4	1	1.39833e-05		TRBV4	TRBJ2-1	20	0.000247428
TRBV4	TRBJ1-4	119	0.00143443		TRBV19	TRBJ1-2	118	0.0015436		TRBV24	TRBJ1-1	3	4.41374e-05		TRBV3	TRBJ1-5	35	0.000524134		TRBV17	TRBJ1-5	10	0.000116428		TRBV2	TRBJ1-2	1	1.46294e-05							TRBV12-2	TRBJ2-3	1	1.39833e-05		TRBV15	TRBJ1-5	19	0.000235056
TRBV2	TRBJ1-2	117	0.00141032		TRBV19	TRBJ2-7	110	0.00143895		TRBV24	TRBJ1-4	3	4.41374e-05		TRBV30	TRBJ2-5	33	0.000494184		TRBV17	TRBJ1-6	10	0.000116428		TRBV12-1	TRBJ1-3	1	1.46294e-05							TRBV12-2	TRBJ2-4	1	1.39833e-05		TRBV30	TRBJ1-5	18	0.000222685
TRBV2	TRBJ2-7	115	0.00138621		TRBV4	TRBJ2-5	103	0.00134738		TRBV26	TRBJ1-3	3	4.41374e-05		TRBV30	TRBJ2-7	31	0.000464233		TRBV12-2	TRBJ2-4	9	0.000104785		TRBV12-1	TRBJ2-5	1	1.46294e-05							TRBV12-2	TRBJ1-2	1	1.39833e-05		TRBV19	TRBJ1-4	17	0.000210314
TRBV19	TRBJ2-2	114	0.00137416		TRBV4	TRBJ2-2	100	0.00130814		TRBV26	TRBJ1-5	3	4.41374e-05		TRBV30	TRBJ2-3	30	0.000449258		TRBV24	TRBJ2-3	9	0.000104785		TRBV12-1	TRBJ1-4	1	1.46294e-05							TRBV15	TRBJ2-2	1	1.39833e-05		TRBV24	TRBJ2-2	16	0.000197942
TRBV19	TRBJ1-2	114	0.00137416		TRBV2	TRBJ2-4	95	0.00124273		TRBV26	TRBJ1-4	3	4.41374e-05		TRBV30	TRBJ2-4	29	0.000434283		TRBV20	TRBJ2-2	9	0.000104785		TRBV19	TRBJ1-5	1	1.46294e-05							TRBV15	TRBJ1-2	1	1.39833e-05		TRBV20	TRBJ1-1	15	0.000185571
TRBV30	TRBJ1-1	111	0.00133799		TRBV2	TRBJ1-4	95	0.00124273		TRBV17	TRBJ1-2	2	2.94249e-05		TRBV14	TRBJ1-5	27	0.000404332		TRBV20	TRBJ1-1	9	0.000104785		TRBV19	TRBJ2-2	1	1.46294e-05							TRBV15	TRBJ2-4	1	1.39833e-05		TRBV17	TRBJ2-5	12	0.000148457
TRBV19	TRBJ1-6	106	0.00127772		TRBV14	TRBJ2-3	91	0.0011904		TRBV17	TRBJ2-1	2	2.94249e-05		TRBV17	TRBJ2-3	22	0.000329456		TRBV20	TRBJ1-3	8	9.31426e-05		TRBV19	TRBJ2-3	1	1.46294e-05							TRBV15	TRBJ1-4	1	1.39833e-05		TRBV17	TRBJ2-4	12	0.000148457
TRBV4	TRBJ2-2	94	0.00113308		TRBV4	TRBJ1-4	85	0.00111192		TRBV17	TRBJ2-4	2	2.94249e-05		TRBV17	TRBJ1-1	18	0.000269555		TRBV20	TRBJ1-4	8	9.31426e-05		TRBV19	TRBJ2-7	1	1.46294e-05							TRBV24	TRBJ1-3	1	1.39833e-05		TRBV17	TRBJ1-4	12	0.000148457
TRBV24	TRBJ1-2	93	0.00112102		TRBV21	TRBJ2-3	83	0.00108575		TRBV17	TRBJ2-7	2	2.94249e-05		TRBV30	TRBJ1-1	17	0.00025458		TRBV2	TRBJ2-2	7	8.14998e-05		TRBV21	TRBJ2-3	1	1.46294e-05							TRBV24	TRBJ2-2	1	1.39833e-05		TRBV14	TRBJ1-5	12	0.000148457
TRBV30	TRBJ2-3	84	0.00101254		TRBV4	TRBJ1-2	82	0.00107267		TRBV12-1	TRBJ1-5	2	2.94249e-05		TRBV17	TRBJ1-6	16	0.000239604		TRBV20	TRBJ1-6	7	8.14998e-05		TRBV12-2	TRBJ2-5	1	1.46294e-05							TRBV20	TRBJ1-3	1	1.39833e-05		TRBV24	TRBJ1-2	10	0.000123714
TRBV12-2	TRBJ1-1	80	0.000964319		TRBV4	TRBJ2-4	82	0.00107267		TRBV23	TRBJ2-5	2	2.94249e-05		TRBV30	TRBJ1-3	16	0.000239604		TRBV17	TRBJ1-4	6	6.98569e-05		TRBV12-2	TRBJ1-4	1	1.46294e-05							TRBV26	TRBJ1-5	1	1.39833e-05		TRBV20	TRBJ2-1	10	0.000123714
TRBV30	TRBJ1-4	77	0.000928157		TRBV21	TRBJ1-1	79	0.00103343		TRBV24	TRBJ2-4	2	2.94249e-05		TRBV17	TRBJ1-3	15	0.000224629		TRBV24	TRBJ1-3	6	6.98569e-05		TRBV12-2	TRBJ2-7	1	1.46294e-05							TRBV26	TRBJ1-6	1	1.39833e-05		TRBV17	TRBJ1-1	9	0.000111343
TRBV30	TRBJ2-5	76	0.000916103		TRBV4	TRBJ1-1	78	0.00102035		TRBV26	TRBJ2-5	2	2.94249e-05		TRBV30	TRBJ2-2	15	0.000224629		TRBV24	TRBJ2-4	6	6.98569e-05		TRBV24	TRBJ1-1	1	1.46294e-05							TRBV4	TRBJ2-2	1	1.39833e-05		TRBV17	TRBJ1-3	8	9.89711e-05
TRBV2	TRBJ2-5	71	0.000855834		TRBV2	TRBJ1-2	73	0.00095494		TRBV26	TRBJ2-2	2	2.94249e-05		TRBV4	TRBJ1-6	15	0.000224629		TRBV12-2	TRBJ2-1	5	5.82141e-05		TRBV24	TRBJ2-3	1	1.46294e-05												TRBV21	TRBJ1-5	8	9.89711e-05
TRBV2	TRBJ1-5	67	0.000807618		TRBV12-2	TRBJ2-2	71	0.000928777		TRBV26	TRBJ1-2	2	2.94249e-05		TRBV4	TRBJ1-3	14	0.000209654		TRBV12-2	TRBJ2-3	4	4.65713e-05		TRBV24	TRBJ2-5	1	1.46294e-05												TRBV12-2	TRBJ2-7	8	9.89711e-05
TRBV24	TRBJ2-5	65	0.00078351		TRBV30	TRBJ2-3	65	0.000850289		TRBV17	TRBJ1-3	1	1.47125e-05		TRBV24	TRBJ1-1	13	0.000194678		TRBV20	TRBJ1-5	4	4.65713e-05		TRBV24	TRBJ2-2	1	1.46294e-05												TRBV20	TRBJ1-5	8	9.89711e-05
TRBV4	TRBJ1-3	65	0.00078351		TRBV21	TRBJ2-4	62	0.000811045		TRBV17	TRBJ2-2	1	1.47125e-05		TRBV30	TRBJ1-2	12	0.000179703		TRBV12-2	TRBJ1-1	3	3.49285e-05																	TRBV12-2	TRBJ1-1	7	8.65998e-05
TRBV4	TRBJ1-6	63	0.000759402		TRBV4	TRBJ1-6	59	0.000771801		TRBV17	TRBJ2-3	1	1.47125e-05		TRBV20	TRBJ2-4	11	0.000164728		TRBV19	TRBJ2-4	2	2.32856e-05																	TRBV19	TRBJ2-2	6	7.42284e-05
TRBV30	TRBJ1-6	56	0.000675024		TRBV24	TRBJ1-3	58	0.000758719		TRBV21	TRBJ2-5	1	1.47125e-05		TRBV21	TRBJ2-1	10	0.000149753		TRBV24	TRBJ1-2	2	2.32856e-05																	TRBV20	TRBJ1-3	5	6.1857e-05
TRBV2	TRBJ1-1	48	0.000578592		TRBV14	TRBJ1-6	48	0.000627906		TRBV12-2	TRBJ2-3	1	1.47125e-05		TRBV20	TRBJ1-1	8	0.000119802		TRBV20	TRBJ1-2	2	2.32856e-05																	TRBV20	TRBJ2-4	5	6.1857e-05
TRBV19	TRBJ1-5	46	0.000554484		TRBV4	TRBJ1-3	46	0.000601743		TRBV12-2	TRBJ1-4	1	1.47125e-05		TRBV30	TRBJ1-6	7	0.000104827		TRBV4	TRBJ1-5	2	2.32856e-05																	TRBV19	TRBJ1-6	4	4.94856e-05
TRBV2	TRBJ2-3	43	0.000518322		TRBV2	TRBJ2-7	45	0.000588662		TRBV23	TRBJ1-3	1	1.47125e-05		TRBV23	TRBJ2-5	6	8.98516e-05		TRBV2	TRBJ2-3	1	1.16428e-05																	TRBV24	TRBJ1-6	4	4.94856e-05
TRBV30	TRBJ1-3	41	0.000494214		TRBV30	TRBJ2-4	45	0.000588662		TRBV23	TRBJ1-4	1	1.47125e-05		TRBV23	TRBJ1-2	5	7.48763e-05		TRBV19	TRBJ1-5	1	1.16428e-05																	TRBV17	TRBJ1-2	3	3.71142e-05
TRBV4	TRBJ1-5	40	0.00048216		TRBV21	TRBJ2-2	44	0.00057558		TRBV24	TRBJ1-3	1	1.47125e-05		TRBV23	TRBJ1-1	5	7.48763e-05		TRBV19	TRBJ2-2	1	1.16428e-05																	TRBV17	TRBJ2-3	3	3.71142e-05
TRBV2	TRBJ1-3	39	0.000470106		TRBV21	TRBJ1-4	41	0.000536336		TRBV24	TRBJ1-5	1	1.47125e-05		TRBV23	TRBJ1-4	5	7.48763e-05		TRBV19	TRBJ1-2	1	1.16428e-05																	TRBV19	TRBJ1-3	3	3.71142e-05
TRBV2	TRBJ1-4	36	0.000433944		TRBV30	TRBJ1-1	40	0.000523255		TRBV24	TRBJ1-2	1	1.47125e-05		TRBV23	TRBJ2-7	3	4.49258e-05		TRBV19	TRBJ1-4	1	1.16428e-05																	TRBV12-2	TRBJ2-5	3	3.71142e-05
TRBV4	TRBJ1-2	36	0.000433944		TRBV30	TRBJ2-5	38	0.000497092		TRBV24	TRBJ2-3	1	1.47125e-05		TRBV2	TRBJ1-3	2	2.99505e-05		TRBV21	TRBJ2-5	1	1.16428e-05																	TRBV2	TRBJ1-1	2	2.47428e-05
TRBV4	TRBJ1-1	33	0.000397782		TRBV19	TRBJ1-5	37	0.000484011		TRBV24	TRBJ2-7	1	1.47125e-05		TRBV19	TRBJ1-2	2	2.99505e-05		TRBV21	TRBJ1-6	1	1.16428e-05																	TRBV17	TRBJ2-7	2	2.47428e-05
TRBV30	TRBJ2-2	31	0.000373674		TRBV2	TRBJ2-2	34	0.000444767		TRBV26	TRBJ1-6	1	1.47125e-05		TRBV21	TRBJ1-1	2	2.99505e-05		TRBV12-2	TRBJ1-3	1	1.16428e-05																	TRBV23	TRBJ1-3	2	2.47428e-05
TRBV2	TRBJ2-1	29	0.000349566		TRBV21	TRBJ1-5	32	0.000418604		TRBV26	TRBJ2-3	1	1.47125e-05		TRBV21	TRBJ2-5	2	2.99505e-05		TRBV12-2	TRBJ1-4	1	1.16428e-05																	TRBV23	TRBJ2-2	2	2.47428e-05
TRBV30	TRBJ1-5	25	0.00030135		TRBV2	TRBJ1-5	31	0.000405522		TRBV26	TRBJ2-4	1	1.47125e-05		TRBV23	TRBJ1-5	2	2.99505e-05		TRBV24	TRBJ2-5	1	1.16428e-05																	TRBV23	TRBJ1-2	2	2.47428e-05
TRBV21	TRBJ2-1	25	0.00030135		TRBV30	TRBJ1-4	28	0.000366278							TRBV12-2	TRBJ2-4	2	2.99505e-05		TRBV24	TRBJ1-5	1	1.16428e-05																	TRBV12-2	TRBJ1-2	2	2.47428e-05
TRBV23	TRBJ1-1	21	0.000253134		TRBV30	TRBJ1-3	25	0.000327034							TRBV24	TRBJ1-4	2	2.99505e-05																						TRBV20	TRBJ2-7	2	2.47428e-05
TRBV2	TRBJ1-6	19	0.000229026		TRBV4	TRBJ1-5	25	0.000327034							TRBV20	TRBJ2-2	2	2.99505e-05																						TRBV4	TRBJ1-4	2	2.47428e-05
TRBV2	TRBJ2-4	19	0.000229026		TRBV30	TRBJ1-5	23	0.000300871							TRBV17	TRBJ1-5	1	1.49753e-05																						TRBV2	TRBJ2-3	1	1.23714e-05
TRBV17	TRBJ1-4	17	0.000204918		TRBV30	TRBJ1-6	22	0.00028779							TRBV30	TRBJ1-5	1	1.49753e-05																						TRBV17	TRBJ1-6	1	1.23714e-05
TRBV21	TRBJ1-1	14	0.000168756		TRBV30	TRBJ2-2	21	0.000274709							TRBV23	TRBJ2-3	1	1.49753e-05																						TRBV23	TRBJ1-1	1	1.23714e-05
TRBV23	TRBJ2-3	14	0.000168756		TRBV2	TRBJ1-3	20	0.000261627							TRBV23	TRBJ2-4	1	1.49753e-05																						TRBV12-2	TRBJ2-3	1	1.23714e-05
TRBV21	TRBJ2-3	11	0.000132594		TRBV24	TRBJ2-7	20	0.000261627							TRBV24	TRBJ2-1	1	1.49753e-05																						TRBV12-2	TRBJ1-3	1	1.23714e-05
TRBV20	TRBJ2-2	11	0.000132594		TRBV21	TRBJ1-6	15	0.000196221							TRBV24	TRBJ1-5	1	1.49753e-05																						TRBV24	TRBJ1-5	1	1.23714e-05
TRBV23	TRBJ2-2	9	0.000108486		TRBV21	TRBJ1-3	14	0.000183139							TRBV24	TRBJ2-4	1	1.49753e-05																						TRBV4	TRBJ1-5	1	1.23714e-05
TRBV12-2	TRBJ1-6	9	0.000108486		TRBV17	TRBJ1-5	12	0.000156976							TRBV20	TRBJ1-5	1	1.49753e-05
TRBV21	TRBJ2-5	7	8.4378e-05		TRBV17	TRBJ1-6	12	0.000156976							TRBV4	TRBJ2-4	1	1.49753e-05
TRBV21	TRBJ1-6	7	8.4378e-05		TRBV17	TRBJ1-2	11	0.000143895
TRBV21	TRBJ2-7	7	8.4378e-05		TRBV23	TRBJ2-7	11	0.000143895
TRBV21	TRBJ1-4	6	7.2324e-05		TRBV23	TRBJ2-3	10	0.000130814
TRBV24	TRBJ1-4	6	7.2324e-05		TRBV2	TRBJ1-6	8	0.000104651
TRBV21	TRBJ2-4	5	6.027e-05		TRBV23	TRBJ2-5	8	0.000104651
TRBV24	TRBJ1-5	4	4.8216e-05		TRBV23	TRBJ1-1	6	7.84882e-05
TRBV21	TRBJ1-3	3	3.6162e-05		TRBV20	TRBJ1-6	5	6.54068e-05
TRBV24	TRBJ2-1	3	3.6162e-05		TRBV23	TRBJ2-2	4	5.23255e-05
TRBV21	TRBJ1-5	2	2.4108e-05		TRBV12-2	TRBJ1-4	4	5.23255e-05
TRBV21	TRBJ1-2	2	2.4108e-05		TRBV24	TRBJ1-5	4	5.23255e-05
TRBV20	TRBJ1-5	2	2.4108e-05		TRBV24	TRBJ2-2	3	3.92441e-05
TRBV23	TRBJ1-3	1	1.2054e-05		TRBV23	TRBJ1-6	2	2.61627e-05
TRBV24	TRBJ2-2	1	1.2054e-05		TRBV23	TRBJ1-2	2	2.61627e-05
TRBV24	TRBJ2-3	1	1.2054e-05		TRBV12-2	TRBJ1-6	2	2.61627e-05
TRBV24	TRBJ2-4	1	1.2054e-05		TRBV23	TRBJ1-4	1	1.30814e-05

## Sheet: VDJ
Saline group																														CCl4 group
Sample 1						Sample 2						Sample 3						Sample 4						Sample 5						Sample 1						Sample 2						Sample 3						Sample 4
V segment	J segment	D segment	Reads	Percentage(%)		V segment	J segment	D segment	Reads	Percentage(%)		V segment	J segment	D segment	Reads	Percentage(%)		V segment	J segment	D segment	Reads	Percentage(%)		V segment	J segment	D segment	Reads	Percentage(%)		V segment	J segment	D segment	Reads	Percentage(%)		V segment	J segment	D segment	Reads	Percentage(%)		V segment	J segment	D segment	Reads	Percentage(%)		V segment	J segment
TRBV1	TRBJ2-7	TRBD2	131936	4.13792		TRBV1	TRBJ2-4	TRBD2	712075	22.0233		TRBV1	TRBJ2-2	TRBD1	284290	11.3418		TRBV15	TRBJ2-1	TRBD2	208133	11.6413		TRBV1	TRBJ2-3	TRBD1	358467	11.5649		TRBV1	TRBJ1-4	TRBD1	209314	10.0466		TRBV1	TRBJ1-1	TRBD1	529494	21.9581		TRBV31	TRBJ2-7	TRBD1	222907	9.95003		TRBV1	TRBJ2-5
TRBV5	TRBJ2-3	TRBD1	117442	3.68334		TRBV1	TRBJ2-3	TRBD2	161324	4.98949		TRBV13-2	TRBJ1-1	TRBD1	228908	9.13231		TRBV1	TRBJ1-1	TRBD1	86078	4.81452		TRBV15	TRBJ1-1	TRBD1	311227	10.0409		TRBV1	TRBJ2-3	TRBD2	150372	7.21752		TRBV1	TRBJ2-1	TRBD2	209499	8.68793		TRBV30	TRBJ1-4	TRBD2	162807	7.26731		TRBV13-1	TRBJ1-2
TRBV1	TRBJ1-1	TRBD1	79380	2.4896		TRBV1	TRBJ2-1	TRBD1	95832	2.96393		TRBV1	TRBJ1-6	TRBD1	148937	5.94186		TRBV1	TRBJ2-3	TRBD1	84819	4.7441		TRBV1	TRBJ1-5	TRBD1	166827	5.3822		TRBV31	TRBJ2-3	TRBD2	123616	5.9333		TRBV13-2	TRBJ2-5	TRBD2	189509	7.85894		TRBV12-1	TRBJ2-3	TRBD2	129310	5.77209		TRBV5	TRBJ2-5
TRBV13-3	TRBJ2-7	TRBD1	70248	2.20319		TRBV1	TRBJ1-1	TRBD1	94836	2.93312		TRBV13-2	TRBJ2-7	TRBD1	124080	4.95018		TRBV26	TRBJ1-1	TRBD1	62538	3.49788		TRBV5	TRBJ1-1	TRBD1	134790	4.34862		TRBV1	TRBJ2-1	TRBD2	84481	4.0549		TRBV1	TRBJ2-1	TRBD1	179991	7.46423		TRBV5	TRBJ2-7	TRBD1	125883	5.61911		TRBV13-3	TRBJ1-3
TRBV1	TRBJ1-2	TRBD1	69062	2.166		TRBV1	TRBJ1-3	TRBD1	65873	2.03734		TRBV1	TRBJ1-1	TRBD1	116274	4.63876		TRBV1	TRBJ2-4	TRBD2	50753	2.83872		TRBV1	TRBJ1-1	TRBD1	120191	3.87762		TRBV1	TRBJ2-5	TRBD2	83879	4.02601		TRBV5	TRBJ2-2	TRBD1	132457	5.49299		TRBV1	TRBJ2-1	TRBD2	122648	5.47471		TRBV26	TRBJ1-3
TRBV1	TRBJ2-5	TRBD2	59586	1.8688		TRBV1	TRBJ2-5	TRBD2	62686	1.93878		TRBV1	TRBJ2-4	TRBD2	114829	4.58111		TRBV13-3	TRBJ1-1	TRBD1	48073	2.68882		TRBV13-2	TRBJ2-1	TRBD1	119612	3.85894		TRBV13-2	TRBJ1-1	TRBD1	77216	3.7062		TRBV5	TRBJ2-5	TRBD1	118394	4.9098		TRBV5	TRBJ1-4	TRBD1	100660	4.49322		TRBV1	TRBJ2-3
TRBV15	TRBJ1-1	TRBD1	55234	1.73231		TRBV1	TRBJ2-1	TRBD2	61502	1.90216		TRBV1	TRBJ2-5	TRBD2	105316	4.20159		TRBV29	TRBJ2-5	TRBD1	40077	2.24159		TRBV1	TRBJ2-5	TRBD1	114440	3.69208		TRBV1	TRBJ1-1	TRBD1	76349	3.66458		TRBV29	TRBJ2-1	TRBD2	91078	3.77701		TRBV31	TRBJ2-5	TRBD1	98168	4.38198		TRBV13-3	TRBJ1-2
TRBV15	TRBJ2-7	TRBD1	54196	1.69975		TRBV1	TRBJ1-6	TRBD1	50974	1.57654		TRBV1	TRBJ2-1	TRBD2	101834	4.06268		TRBV13-2	TRBJ2-1	TRBD2	38795	2.16988		TRBV1	TRBJ2-7	TRBD2	90220	2.91069		TRBV5	TRBJ2-5	TRBD1	74767	3.58865		TRBV5	TRBJ2-1	TRBD1	89656	3.71804		TRBV1	TRBJ1-4	TRBD1	96559	4.31016		TRBV13-2	TRBJ2-1
TRBV1	TRBJ2-7	TRBD1	50105	1.57145		TRBV1	TRBJ2-4	TRBD1	46502	1.43823		TRBV1	TRBJ1-4	TRBD1	101366	4.04401		TRBV12-1	TRBJ1-4	TRBD1	36506	2.04185		TRBV5	TRBJ1-4	TRBD1	81323	2.62366		TRBV1	TRBJ2-5	TRBD1	54173	2.60018		TRBV1	TRBJ2-2	TRBD2	86915	3.60437		TRBV1	TRBJ2-3	TRBD1	93836	4.18861		TRBV26	TRBJ2-1
TRBV13-2	TRBJ2-7	TRBD1	49787	1.56147		TRBV13-3	TRBJ2-7	TRBD2	39306	1.21567		TRBV5	TRBJ2-1	TRBD2	71977	2.87153		TRBV13-2	TRBJ2-7	TRBD2	35404	1.98022		TRBV1	TRBJ2-4	TRBD1	77472	2.49942		TRBV1	TRBJ2-4	TRBD2	44829	2.15169		TRBV1	TRBJ2-3	TRBD1	86007	3.56671		TRBV31	TRBJ2-1	TRBD2	86216	3.84848		TRBV13-2	TRBJ1-3
TRBV1	TRBJ2-3	TRBD2	49213	1.54347		TRBV12-1	TRBJ1-3	TRBD1	36419	1.12638		TRBV5	TRBJ1-1	TRBD1	47609	1.89937		TRBV13-3	TRBJ2-5	TRBD1	35074	1.96176		TRBV1	TRBJ2-2	TRBD1	67571	2.17999		TRBV16	TRBJ2-7	TRBD2	43587	2.09208		TRBV1	TRBJ1-2	TRBD1	80106	3.322		TRBV1	TRBJ1-1	TRBD1	85675	3.82433		TRBV12-1	TRBJ2-4
TRBV12-1	TRBJ2-1	TRBD2	47407	1.48683		TRBV1	TRBJ2-5	TRBD1	36319	1.12329		TRBV13-1	TRBJ2-7	TRBD2	44853	1.78941		TRBV1	TRBJ2-5	TRBD2	35060	1.96098		TRBV13-2	TRBJ2-5	TRBD1	65359	2.10862		TRBV13-2	TRBJ2-7	TRBD2	42286	2.02963		TRBV1	TRBJ2-5	TRBD1	76859	3.18734		TRBV1	TRBJ2-5	TRBD2	84671	3.77951		TRBV13-1	TRBJ2-1
TRBV13-2	TRBJ2-5	TRBD2	44957	1.40999		TRBV5	TRBJ1-1	TRBD1	35250	1.09023		TRBV5	TRBJ2-3	TRBD1	41311	1.64811		TRBV15	TRBJ2-1	TRBD1	34817	1.94738		TRBV26	TRBJ1-2	TRBD1	65092	2.10001		TRBV13-1	TRBJ2-7	TRBD2	39118	1.87758		TRBV1	TRBJ1-5	TRBD1	73870	3.06339		TRBV5	TRBJ2-1	TRBD1	83754	3.73858		TRBV1	TRBJ2-2
TRBV13-3	TRBJ2-1	TRBD1	44873	1.40736		TRBV16	TRBJ1-4	TRBD1	33508	1.03635		TRBV13-3	TRBJ2-1	TRBD2	38233	1.52531		TRBV1	TRBJ1-3	TRBD1	33907	1.89649		TRBV1	TRBJ2-4	TRBD2	61465	1.98299		TRBV16	TRBJ1-4	TRBD1	31686	1.52086		TRBV5	TRBJ2-1	TRBD2	68272	2.83124		TRBV13-2	TRBJ2-4	TRBD1	82383	3.67738		TRBV5	TRBJ2-7
TRBV13-3	TRBJ2-7	TRBD2	44259	1.3881		TRBV12-1	TRBJ2-2	TRBD1	28615	0.885015		TRBV5	TRBJ2-3	TRBD2	37753	1.50616		TRBV13-3	TRBJ2-7	TRBD2	32129	1.79704		TRBV1	TRBJ2-1	TRBD2	59763	1.92808		TRBV5	TRBJ2-7	TRBD2	31068	1.4912		TRBV26	TRBJ1-3	TRBD1	66407	2.7539		TRBV14	TRBJ1-1	TRBD1	77948	3.47941		TRBV1	TRBJ2-5
TRBV1	TRBJ1-3	TRBD1	43676	1.36981		TRBV5	TRBJ2-5	TRBD2	28346	0.876696		TRBV1	TRBJ2-3	TRBD1	37696	1.50389		TRBV13-3	TRBJ1-2	TRBD1	27286	1.52616		TRBV1	TRBJ2-5	TRBD2	56060	1.80862		TRBV13-2	TRBJ2-4	TRBD2	30272	1.45299		TRBV1	TRBJ1-6	TRBD1	65275	2.70696		TRBV5	TRBJ2-2	TRBD2	74798	3.3388		TRBV26	TRBJ2-2
TRBV13-3	TRBJ1-2	TRBD1	43329	1.35893		TRBV13-2	TRBJ1-4	TRBD1	28083	0.868562		TRBV31	TRBJ1-2	TRBD1	36059	1.43858		TRBV31	TRBJ2-7	TRBD2	25462	1.42414		TRBV12-1	TRBJ2-7	TRBD1	53122	1.71383		TRBV1	TRBJ2-7	TRBD2	30105	1.44497		TRBV29	TRBJ2-1	TRBD1	38473	1.59548		TRBV29	TRBJ1-1	TRBD1	61980	2.76664		TRBV1	TRBJ1-1
TRBV13-2	TRBJ2-1	TRBD2	42093	1.32017		TRBV12-1	TRBJ2-1	TRBD1	27557	0.852293		TRBV13-2	TRBJ2-1	TRBD2	30949	1.23471		TRBV31	TRBJ2-1	TRBD2	21153	1.18313		TRBV1	TRBJ1-3	TRBD1	50313	1.62321		TRBV1	TRBJ2-2	TRBD2	29770	1.42889		TRBV13-3	TRBJ1-2	TRBD1	37982	1.57511		TRBV1	TRBJ2-1	TRBD1	60225	2.6883		TRBV31	TRBJ2-5
TRBV13-2	TRBJ2-5	TRBD1	40064	1.25653		TRBV29	TRBJ1-1	TRBD1	27533	0.851551		TRBV13-2	TRBJ2-2	TRBD2	30209	1.20519		TRBV3	TRBJ2-7	TRBD2	20090	1.12367		TRBV12-1	TRBJ1-6	TRBD1	48760	1.5731		TRBV5	TRBJ1-5	TRBD1	29085	1.39602		TRBV5	TRBJ2-3	TRBD1	32827	1.36134		TRBV5	TRBJ2-1	TRBD2	57824	2.58112		TRBV3	TRBJ2-4
TRBV1	TRBJ1-4	TRBD1	39585	1.24151		TRBV1	TRBJ2-7	TRBD1	25928	0.801911		TRBV1	TRBJ1-2	TRBD1	28868	1.15169		TRBV13-1	TRBJ1-2	TRBD1	19975	1.11724		TRBV1	TRBJ2-7	TRBD1	47678	1.5382		TRBV31	TRBJ1-4	TRBD1	28391	1.36271		TRBV29	TRBJ2-4	TRBD1	32277	1.33853		TRBV5	TRBJ2-5	TRBD1	55003	2.4552		TRBV29	TRBJ2-4
TRBV5	TRBJ2-7	TRBD1	39452	1.23734		TRBV5	TRBJ2-5	TRBD1	25906	0.80123		TRBV13-2	TRBJ1-2	TRBD1	27639	1.10266		TRBV13-3	TRBJ1-3	TRBD1	19592	1.09582		TRBV1	TRBJ1-6	TRBD1	47545	1.53391		TRBV13-2	TRBJ2-4	TRBD1	27020	1.2969		TRBV5	TRBJ2-2	TRBD2	32046	1.32895		TRBV13-2	TRBJ2-7	TRBD1	51185	2.28478		TRBV26	TRBJ2-5
TRBV13-2	TRBJ1-3	TRBD1	37995	1.19164		TRBV13-1	TRBJ2-5	TRBD1	25306	0.782673		TRBV13-2	TRBJ2-7	TRBD2	26210	1.04565		TRBV1	TRBJ2-7	TRBD1	19148	1.07099		TRBV15	TRBJ2-1	TRBD2	46600	1.50342		TRBV1	TRBJ2-1	TRBD1	27004	1.29613		TRBV5	TRBJ1-2	TRBD1	27826	1.15394		TRBV5	TRBJ2-4	TRBD2	49106	2.19197		TRBV13-2	TRBJ2-2
TRBV13-2	TRBJ1-2	TRBD1	37456	1.17474		TRBV5	TRBJ1-6	TRBD1	24731	0.76489		TRBV1	TRBJ2-2	TRBD2	24782	0.98868		TRBV13-3	TRBJ2-1	TRBD1	19135	1.07026		TRBV26	TRBJ2-4	TRBD1	46404	1.49709		TRBV5	TRBJ1-1	TRBD1	26336	1.26407		TRBV29	TRBJ1-2	TRBD1	12641	0.524222		TRBV13-2	TRBJ2-1	TRBD1	47673	2.12801		TRBV26	TRBJ2-7
TRBV12-1	TRBJ2-7	TRBD2	36471	1.14384		TRBV13-2	TRBJ2-5	TRBD2	24304	0.751683		TRBV5	TRBJ1-2	TRBD1	24656	0.983653		TRBV1	TRBJ1-2	TRBD1	19019	1.06377		TRBV13-3	TRBJ2-3	TRBD1	41108	1.32623		TRBV1	TRBJ2-4	TRBD1	26138	1.25457		TRBV3	TRBJ2-5	TRBD2	10291	0.426768		TRBV13-1	TRBJ1-6	TRBD1	34349	1.53326		TRBV26	TRBJ2-4
TRBV13-2	TRBJ1-1	TRBD1	36446	1.14306		TRBV5	TRBJ2-1	TRBD2	24169	0.747508		TRBV13-2	TRBJ2-3	TRBD2	24588	0.980941		TRBV16	TRBJ2-1	TRBD1	18101	1.01243		TRBV26	TRBJ2-7	TRBD1	39135	1.26258		TRBV1	TRBJ1-2	TRBD1	23894	1.14686		TRBV5	TRBJ2-7	TRBD2	5561	0.230615		TRBV29	TRBJ1-2	TRBD1	30311	1.35301		TRBV5	TRBJ2-1
TRBV1	TRBJ2-5	TRBD1	35152	1.10248		TRBV26	TRBJ2-5	TRBD1	24093	0.745157		TRBV5	TRBJ2-2	TRBD1	24076	0.960514		TRBV1	TRBJ2-1	TRBD2	17770	0.993912		TRBV13-3	TRBJ2-7	TRBD1	38279	1.23496		TRBV1	TRBJ1-6	TRBD1	23417	1.12396		TRBV5	TRBJ2-5	TRBD2	2268	0.094054		TRBV13-1	TRBJ1-1	TRBD1	21440	0.95703		TRBV26	TRBJ1-4
TRBV13-1	TRBJ2-7	TRBD1	34700	1.0883		TRBV13-2	TRBJ2-5	TRBD1	24059	0.744106		TRBV1	TRBJ2-7	TRBD1	22916	0.914236		TRBV5	TRBJ2-5	TRBD2	17631	0.986137		TRBV31	TRBJ1-1	TRBD1	35965	1.16031		TRBV13-2	TRBJ2-3	TRBD2	23386	1.12248		TRBV5	TRBJ1-1	TRBD1	1818	0.0753925		TRBV5	TRBJ1-1	TRBD1	1848	0.0824903		TRBV13-3	TRBJ2-5
TRBV13-2	TRBJ2-4	TRBD2	32982	1.03442		TRBV1	TRBJ2-2	TRBD1	23898	0.739126		TRBV31	TRBJ2-7	TRBD2	21506	0.857984		TRBV13-2	TRBJ1-1	TRBD1	17520	0.979929		TRBV5	TRBJ2-7	TRBD1	34322	1.1073		TRBV13-2	TRBJ1-4	TRBD1	22249	1.0679		TRBV13-2	TRBJ2-5	TRBD1	1550	0.0642785		TRBV16	TRBJ2-5	TRBD2	1643	0.0733396		TRBV5	TRBJ1-1
TRBV13-2	TRBJ2-7	TRBD2	32232	1.0109		TRBV13-2	TRBJ2-4	TRBD1	23845	0.737487		TRBV13-2	TRBJ1-3	TRBD1	21142	0.843462		TRBV26	TRBJ1-4	TRBD1	16973	0.949334		TRBV13-2	TRBJ1-1	TRBD1	29882	0.964058		TRBV5	TRBJ2-1	TRBD2	21984	1.05518		TRBV1	TRBJ2-3	TRBD2	1525	0.0632418		TRBV13-2	TRBJ2-7	TRBD2	1255	0.0560202		TRBV1	TRBJ2-4
TRBV13-1	TRBJ2-7	TRBD2	31203	0.978623		TRBV12-1	TRBJ2-5	TRBD1	23230	0.718466		TRBV30	TRBJ2-5	TRBD2	21073	0.840709		TRBV31	TRBJ1-2	TRBD1	16774	0.938204		TRBV14	TRBJ1-6	TRBD1	27488	0.886823		TRBV1	TRBJ1-1	TRBD2	21883	1.05034		TRBV5	TRBJ1-1	TRBD2	1056	0.0437923		TRBV13-3	TRBJ1-1	TRBD1	1218	0.0543686		TRBV3	TRBJ2-5
TRBV26	TRBJ1-4	TRBD1	30456	0.955194		TRBV5	TRBJ2-3	TRBD2	22833	0.706188		TRBV13-2	TRBJ2-2	TRBD1	21067	0.84047		TRBV31	TRBJ2-3	TRBD1	16420	0.918404		TRBV13-2	TRBJ2-3	TRBD2	27362	0.882758		TRBV13-2	TRBJ1-3	TRBD1	21711	1.04208		TRBV5	TRBJ1-6	TRBD1	950	0.0393965		TRBV13-2	TRBJ1-1	TRBD1	1056	0.0471373		TRBV5	TRBJ1-4
TRBV1	TRBJ2-3	TRBD1	29487	0.924804		TRBV3	TRBJ2-1	TRBD1	22429	0.693692		TRBV31	TRBJ2-1	TRBD1	20832	0.831095		TRBV13-2	TRBJ1-2	TRBD1	16420	0.918404		TRBV13-2	TRBJ2-7	TRBD1	26975	0.870272		TRBV13-1	TRBJ2-5	TRBD2	21470	1.03051		TRBV5	TRBJ2-4	TRBD2	940	0.0389818		TRBV1	TRBJ2-5	TRBD1	971	0.0433431		TRBV29	TRBJ1-2
TRBV15	TRBJ2-2	TRBD1	29428	0.922953		TRBV13-3	TRBJ1-1	TRBD1	22088	0.683146		TRBV5	TRBJ2-5	TRBD2	19198	0.765906		TRBV13-2	TRBJ2-5	TRBD2	15691	0.877629		TRBV13-3	TRBJ1-1	TRBD1	24709	0.797166		TRBV5	TRBJ2-2	TRBD1	21171	1.01616		TRBV13-2	TRBJ2-1	TRBD2	867	0.0359545		TRBV29	TRBJ2-7	TRBD1	891	0.0397721		TRBV3	TRBJ2-1
TRBV13-3	TRBJ1-1	TRBD1	27448	0.860854		TRBV13-2	TRBJ2-1	TRBD2	22024	0.681167		TRBV30	TRBJ2-7	TRBD2	18599	0.742009		TRBV15	TRBJ2-3	TRBD2	15334	0.857661		TRBV16	TRBJ1-1	TRBD1	24427	0.788068		TRBV5	TRBJ2-1	TRBD1	21056	1.01064		TRBV5	TRBJ2-4	TRBD1	817	0.033881		TRBV21	TRBJ2-1	TRBD1	891	0.0397721		TRBV13-2	TRBJ2-5
TRBV29	TRBJ1-1	TRBD1	27297	0.856118		TRBV15	TRBJ1-3	TRBD1	21135	0.653671		TRBV31	TRBJ1-3	TRBD1	18313	0.730599		TRBV12-1	TRBJ2-5	TRBD2	14831	0.829528		TRBV13-1	TRBJ1-3	TRBD1	24084	0.777002		TRBV13-1	TRBJ2-1	TRBD2	20563	0.986979		TRBV1	TRBJ1-1	TRBD2	813	0.0337151		TRBV12-1	TRBJ2-2	TRBD2	847	0.037808		TRBV13-1	TRBJ2-4
TRBV1	TRBJ2-1	TRBD2	27053	0.848466		TRBV1	TRBJ2-3	TRBD1	20874	0.645599		TRBV13-3	TRBJ1-1	TRBD1	17345	0.69198		TRBV26	TRBJ2-5	TRBD2	14449	0.808162		TRBV13-1	TRBJ2-1	TRBD2	23890	0.770743		TRBV13-2	TRBJ1-2	TRBD1	20292	0.973971		TRBV1	TRBJ2-7	TRBD2	810	0.0335907		TRBV13-2	TRBJ1-6	TRBD1	793	0.0353976		TRBV13-1	TRBJ2-7
TRBV5	TRBJ2-7	TRBD2	26820	0.841158		TRBV13-3	TRBJ2-2	TRBD1	19832	0.613372		TRBV31	TRBJ2-1	TRBD2	16118	0.643029		TRBV13-2	TRBJ1-4	TRBD1	13999	0.782992		TRBV13-1	TRBJ2-7	TRBD2	23744	0.766033		TRBV13-1	TRBJ1-1	TRBD1	20103	0.9649		TRBV29	TRBJ1-1	TRBD1	765	0.0317246		TRBV13-2	TRBJ2-1	TRBD2	708	0.0316034		TRBV16	TRBJ2-7
TRBV13-2	TRBJ2-1	TRBD1	25807	0.809387		TRBV31	TRBJ1-2	TRBD1	18651	0.576845		TRBV13-3	TRBJ1-3	TRBD1	15930	0.635529		TRBV13-1	TRBJ2-7	TRBD2	13995	0.782768		TRBV13-2	TRBJ1-3	TRBD1	23615	0.761871		TRBV5	TRBJ1-4	TRBD1	19481	0.935045		TRBV30	TRBJ2-4	TRBD2	760	0.0315172		TRBV1	TRBJ2-3	TRBD2	696	0.0310678		TRBV13-2	TRBJ1-2
TRBV13-1	TRBJ1-4	TRBD1	25330	0.794427		TRBV12-1	TRBJ1-2	TRBD1	18514	0.572608		TRBV1	TRBJ1-1	TRBD2	15880	0.633534		TRBV30	TRBJ2-1	TRBD1	13835	0.773819		TRBV5	TRBJ2-4	TRBD1	22773	0.734707		TRBV5	TRBJ2-4	TRBD2	17000	0.815963		TRBV1	TRBJ2-4	TRBD1	740	0.0306878		TRBV21	TRBJ2-7	TRBD1	640	0.0285681		TRBV3	TRBJ2-3
TRBV5	TRBJ1-1	TRBD1	25269	0.792514		TRBV5	TRBJ2-3	TRBD1	18400	0.569082		TRBV31	TRBJ1-5	TRBD1	15730	0.62755		TRBV5	TRBJ2-7	TRBD1	13767	0.770016		TRBV15	TRBJ2-7	TRBD2	22094	0.712801		TRBV31	TRBJ2-4	TRBD1	16256	0.780252		TRBV13-2	TRBJ1-1	TRBD1	664	0.0275361		TRBV30	TRBJ1-4	TRBD1	630	0.0281217		TRBV1	TRBJ1-4
TRBV15	TRBJ2-5	TRBD1	25240	0.791604		TRBV1	TRBJ1-5	TRBD1	18366	0.568031		TRBV31	TRBJ1-6	TRBD1	15274	0.609358		TRBV29	TRBJ2-7	TRBD1	13307	0.744287		TRBV5	TRBJ2-1	TRBD1	21358	0.689056		TRBV16	TRBJ1-1	TRBD1	14915	0.715887		TRBV31	TRBJ2-2	TRBD1	646	0.0267896		TRBV5	TRBJ1-4	TRBD2	618	0.027586		TRBV14	TRBJ2-1
TRBV13-2	TRBJ2-4	TRBD1	23825	0.747226		TRBV16	TRBJ2-3	TRBD1	18165	0.561814		TRBV5	TRBJ2-2	TRBD2	14659	0.584822		TRBV29	TRBJ2-7	TRBD2	13152	0.735618		TRBV5	TRBJ1-6	TRBD1	21317	0.687733		TRBV1	TRBJ1-5	TRBD1	14712	0.706144		TRBV13-2	TRBJ1-6	TRBD2	646	0.0267896		TRBV21	TRBJ1-1	TRBD1	613	0.0273628		TRBV3	TRBJ2-3
TRBV13-2	TRBJ2-3	TRBD1	22469	0.704697		TRBV26	TRBJ2-1	TRBD1	18093	0.559587		TRBV29	TRBJ2-3	TRBD1	13933	0.555858		TRBV13-1	TRBJ1-1	TRBD1	13061	0.730528		TRBV13-1	TRBJ2-3	TRBD1	21311	0.687539		TRBV13-1	TRBJ2-3	TRBD2	13603	0.652914		TRBV31	TRBJ1-3	TRBD1	633	0.0262505		TRBV13-1	TRBJ2-3	TRBD1	543	0.0242382		TRBV16	TRBJ2-5
TRBV1	TRBJ2-1	TRBD1	22356	0.701153		TRBV1	TRBJ2-2	TRBD2	17896	0.553494		TRBV31	TRBJ2-3	TRBD2	13664	0.545127		TRBV16	TRBJ2-4	TRBD1	13031	0.72885		TRBV31	TRBJ2-1	TRBD2	21156	0.682539		TRBV5	TRBJ2-3	TRBD2	13171	0.632179		TRBV5	TRBJ2-3	TRBD2	607	0.0251723		TRBV5	TRBJ2-4	TRBD1	533	0.0237918		TRBV14	TRBJ1-1
TRBV13-2	TRBJ2-2	TRBD1	21925	0.687636		TRBV13-2	TRBJ1-3	TRBD1	17751	0.54901		TRBV13-2	TRBJ2-5	TRBD2	13443	0.53631		TRBV12-1	TRBJ2-3	TRBD2	12044	0.673645		TRBV13-2	TRBJ1-4	TRBD1	20597	0.664504		TRBV13-1	TRBJ1-4	TRBD1	12824	0.615524		TRBV5	TRBJ1-6	TRBD2	565	0.0234306		TRBV30	TRBJ2-3	TRBD1	520	0.0232116		TRBV1	TRBJ1-2
TRBV12-1	TRBJ2-1	TRBD1	21369	0.670198		TRBV12-1	TRBJ2-7	TRBD2	17633	0.54536		TRBV5	TRBJ2-7	TRBD2	12858	0.512971		TRBV16	TRBJ2-3	TRBD2	11817	0.660949		TRBV14	TRBJ2-7	TRBD1	19955	0.643792		TRBV13-2	TRBJ2-7	TRBD1	11520	0.552935		TRBV1	TRBJ2-2	TRBD1	559	0.0231817		TRBV1	TRBJ1-1	TRBD2	516	0.023033		TRBV17	TRBJ2-2
TRBV13-3	TRBJ1-4	TRBD1	21367	0.670135		TRBV5	TRBJ2-2	TRBD2	17514	0.54168		TRBV1	TRBJ2-5	TRBD1	12829	0.511814		TRBV13-3	TRBJ2-3	TRBD1	11347	0.634661		TRBV13-3	TRBJ1-4	TRBD1	18460	0.59556		TRBV13-2	TRBJ2-1	TRBD2	11499	0.551927		TRBV19	TRBJ1-4	TRBD1	550	0.0228085		TRBV31	TRBJ2-1	TRBD1	482	0.0215153		TRBV5	TRBJ2-7
TRBV16	TRBJ2-7	TRBD1	21366	0.670104		TRBV13-2	TRBJ1-2	TRBD1	17163	0.530824		TRBV13-1	TRBJ2-3	TRBD1	11548	0.460709		TRBV15	TRBJ2-5	TRBD2	11198	0.626327		TRBV26	TRBJ1-3	TRBD1	17003	0.548554		TRBV5	TRBJ1-3	TRBD1	10467	0.502393		TRBV29	TRBJ2-5	TRBD2	530	0.0219791		TRBV21	TRBJ2-1	TRBD2	482	0.0215153		TRBV1	TRBJ2-3
TRBV26	TRBJ2-3	TRBD1	21162	0.663706		TRBV13-2	TRBJ2-3	TRBD2	14764	0.456627		TRBV31	TRBJ1-3	TRBD2	10894	0.434617		TRBV29	TRBJ2-3	TRBD2	11078	0.619615		TRBV5	TRBJ2-7	TRBD2	13696	0.441863		TRBV13-1	TRBJ1-6	TRBD1	10081	0.483866		TRBV1	TRBJ1-6	TRBD2	498	0.0206521		TRBV5	TRBJ2-3	TRBD1	476	0.0212475		TRBV1	TRBJ2-7
TRBV15	TRBJ2-4	TRBD1	20394	0.639619		TRBV13-2	TRBJ2-4	TRBD2	14591	0.451276		TRBV13-1	TRBJ2-1	TRBD1	10623	0.423806		TRBV26	TRBJ2-7	TRBD2	10838	0.606191		TRBV14	TRBJ2-5	TRBD1	12967	0.418344		TRBV13-2	TRBJ1-6	TRBD1	9883	0.474362		TRBV29	TRBJ2-4	TRBD2	494	0.0204862		TRBV13-3	TRBJ2-4	TRBD1	465	0.0207565		TRBV26	TRBJ2-5
TRBV29	TRBJ2-1	TRBD1	19857	0.622777		TRBV31	TRBJ1-1	TRBD1	14555	0.450162		TRBV13-2	TRBJ2-3	TRBD1	10420	0.415707		TRBV13-2	TRBJ2-3	TRBD2	10271	0.574478		TRBV5	TRBJ2-4	TRBD2	11685	0.376984		TRBV13-1	TRBJ2-7	TRBD1	9828	0.471722		TRBV1	TRBJ1-5	TRBD2	489	0.0202788		TRBV13-3	TRBJ2-4	TRBD2	449	0.0200423		TRBV16	TRBJ2-5
TRBV29	TRBJ2-5	TRBD1	19797	0.620895		TRBV26	TRBJ1-2	TRBD1	14409	0.445647		TRBV13-1	TRBJ2-7	TRBD1	10420	0.415707		TRBV31	TRBJ2-4	TRBD2	10081	0.563851		TRBV3	TRBJ2-5	TRBD2	11280	0.363917		TRBV5	TRBJ2-7	TRBD1	9611	0.461307		TRBV19	TRBJ2-1	TRBD1	488	0.0202374		TRBV21	TRBJ2-5	TRBD1	439	0.0195959		TRBV13-1	TRBJ2-4
TRBV26	TRBJ2-5	TRBD1	19701	0.617884		TRBV5	TRBJ2-1	TRBD1	13906	0.43009		TRBV13-2	TRBJ1-2	TRBD2	9864	0.393525		TRBV13-3	TRBJ2-4	TRBD2	10062	0.562788		TRBV16	TRBJ2-5	TRBD1	9615	0.310201		TRBV5	TRBJ1-6	TRBD2	9524	0.457131		TRBV29	TRBJ1-5	TRBD2	466	0.019325		TRBV13-3	TRBJ2-2	TRBD2	429	0.0191495		TRBV5	TRBJ1-3
TRBV13-3	TRBJ2-4	TRBD2	18616	0.583855		TRBV13-3	TRBJ2-1	TRBD1	13642	0.421925		TRBV13-1	TRBJ1-3	TRBD1	9613	0.383512		TRBV29	TRBJ1-3	TRBD1	9671	0.540918		TRBV14	TRBJ2-3	TRBD2	7517	0.242515		TRBV14	TRBJ2-1	TRBD1	8995	0.43174		TRBV19	TRBJ2-4	TRBD1	436	0.0180809		TRBV1	TRBJ1-5	TRBD1	426	0.0190156		TRBV13-1	TRBJ2-1
TRBV13-2	TRBJ1-4	TRBD1	18560	0.582099		TRBV1	TRBJ1-1	TRBD2	13593	0.420409		TRBV13-1	TRBJ1-2	TRBD1	8070	0.321953		TRBV26	TRBJ2-3	TRBD1	9602	0.537059		TRBV20	TRBJ2-7	TRBD2	6949	0.22419		TRBV29	TRBJ1-1	TRBD1	8975	0.43078		TRBV13-2	TRBJ2-4	TRBD2	418	0.0173345		TRBV13-2	TRBJ1-4	TRBD1	425	0.018971		TRBV5	TRBJ2-4
TRBV13-1	TRBJ1-1	TRBD1	18540	0.581472		TRBV13-3	TRBJ2-4	TRBD2	13524	0.418275		TRBV13-1	TRBJ2-5	TRBD2	7487	0.298695		TRBV29	TRBJ2-1	TRBD1	9392	0.525313		TRBV3	TRBJ2-7	TRBD2	5726	0.184733		TRBV5	TRBJ2-4	TRBD1	8279	0.397374		TRBV1	TRBJ1-2	TRBD2	384	0.0159245		TRBV5	TRBJ2-5	TRBD2	422	0.0188371		TRBV30	TRBJ1-1
TRBV5	TRBJ2-1	TRBD1	17204	0.539571		TRBV13-2	TRBJ1-1	TRBD1	13468	0.416543		TRBV13-2	TRBJ2-4	TRBD1	7452	0.297298		TRBV5	TRBJ2-1	TRBD2	9304	0.520391		TRBV3	TRBJ2-2	TRBD2	5451	0.175861		TRBV13-1	TRBJ1-2	TRBD1	7867	0.377599		TRBV26	TRBJ1-5	TRBD1	353	0.0146389		TRBV1	TRBJ1-4	TRBD2	418	0.0186585		TRBV26	TRBJ1-2
TRBV12-1	TRBJ1-2	TRBD1	16449	0.515892		TRBV1	TRBJ2-7	TRBD2	13378	0.41376		TRBV5	TRBJ2-1	TRBD1	7150	0.28525		TRBV13-2	TRBJ2-2	TRBD2	8913	0.498522		TRBV3	TRBJ1-1	TRBD1	4719	0.152245		TRBV5	TRBJ2-3	TRBD1	7062	0.33896		TRBV5	TRBJ1-2	TRBD2	351	0.014556		TRBV21	TRBJ2-5	TRBD2	388	0.0173194		TRBV5	TRBJ1-4
TRBV13-1	TRBJ2-4	TRBD2	16346	0.512661		TRBV13-2	TRBJ2-7	TRBD2	13349	0.412863		TRBV13-1	TRBJ2-5	TRBD1	6964	0.277829		TRBV13-3	TRBJ2-7	TRBD1	8569	0.479281		TRBV13-1	TRBJ1-2	TRBD1	4687	0.151213		TRBV13-1	TRBJ1-3	TRBD1	6663	0.319809		TRBV5	TRBJ2-7	TRBD1	340	0.0140998		TRBV12-1	TRBJ1-2	TRBD1	383	0.0170962		TRBV12-1	TRBJ1-1
TRBV12-1	TRBJ2-3	TRBD2	16320	0.511846		TRBV13-3	TRBJ2-1	TRBD2	13301	0.411378		TRBV1	TRBJ1-5	TRBD1	6884	0.274638		TRBV5	TRBJ1-4	TRBD1	7872	0.440297		TRBV3	TRBJ2-1	TRBD1	3368	0.108659		TRBV5	TRBJ1-6	TRBD1	6417	0.308002		TRBV1	TRBJ2-5	TRBD2	332	0.013768		TRBV5	TRBJ1-6	TRBD1	381	0.0170069		TRBV30	TRBJ1-1
TRBV1	TRBJ2-4	TRBD2	16192	0.507831		TRBV5	TRBJ1-2	TRBD1	13060	0.403925		TRBV29	TRBJ1-3	TRBD1	6646	0.265143		TRBV13-2	TRBJ2-4	TRBD2	7871	0.440241		TRBV13-2	TRBJ2-3	TRBD1	2310	0.0745256		TRBV14	TRBJ2-5	TRBD2	6350	0.304786		TRBV1	TRBJ1-3	TRBD1	327	0.0135607		TRBV31	TRBJ1-1	TRBD1	365	0.0162927		TRBV5	TRBJ2-5
TRBV15	TRBJ2-1	TRBD1	15823	0.496258		TRBV13-1	TRBJ1-4	TRBD1	12473	0.38577		TRBV31	TRBJ1-1	TRBD2	6639	0.264864		TRBV31	TRBJ2-4	TRBD1	7862	0.439737		TRBV13-2	TRBJ1-2	TRBD1	2271	0.0732674		TRBV13-2	TRBJ1-5	TRBD1	5809	0.278819		TRBV31	TRBJ1-5	TRBD1	323	0.0133948		TRBV21	TRBJ1-2	TRBD1	364	0.0162481		TRBV26	TRBJ1-1
TRBV13-3	TRBJ2-1	TRBD2	15582	0.4887		TRBV13-1	TRBJ2-3	TRBD2	12441	0.38478		TRBV13-2	TRBJ1-5	TRBD1	6510	0.259717		TRBV13-1	TRBJ2-4	TRBD1	7673	0.429166		TRBV17	TRBJ1-3	TRBD1	2033	0.065589		TRBV13-1	TRBJ2-4	TRBD2	5797	0.278243		TRBV1	TRBJ2-4	TRBD2	315	0.0130631		TRBV13-3	TRBJ2-5	TRBD1	363	0.0162034		TRBV5	TRBJ2-3
TRBV31	TRBJ2-4	TRBD2	15464	0.484999		TRBV29	TRBJ2-4	TRBD2	12427	0.384347		TRBV29	TRBJ1-5	TRBD1	5468	0.218146		TRBV29	TRBJ1-4	TRBD1	7497	0.419322		TRBV17	TRBJ2-4	TRBD2	2020	0.0651696		TRBV13-1	TRBJ2-1	TRBD1	5700	0.273587		TRBV29	TRBJ1-4	TRBD2	290	0.0120263		TRBV19	TRBJ1-4	TRBD1	358	0.0159803		TRBV26	TRBJ2-1
TRBV1	TRBJ1-6	TRBD1	15424	0.483744		TRBV13-2	TRBJ2-7	TRBD1	12312	0.38079		TRBV13-1	TRBJ1-4	TRBD1	4101	0.16361		TRBV16	TRBJ2-7	TRBD1	7094	0.396782		TRBV5	TRBJ2-1	TRBD2	1841	0.0593947		TRBV29	TRBJ2-1	TRBD2	5602	0.268884		TRBV13-2	TRBJ2-1	TRBD1	283	0.011736		TRBV5	TRBJ2-2	TRBD1	357	0.0159356		TRBV5	TRBJ1-1
TRBV26	TRBJ2-1	TRBD1	15219	0.477315		TRBV31	TRBJ2-2	TRBD1	12170	0.376398		TRBV3	TRBJ2-1	TRBD2	4008	0.1599		TRBV5	TRBJ2-2	TRBD2	6994	0.391188		TRBV17	TRBJ2-2	TRBD1	1722	0.0555555		TRBV13-2	TRBJ2-2	TRBD1	5580	0.267828		TRBV29	TRBJ2-2	TRBD1	282	0.0116945		TRBV13-3	TRBJ2-7	TRBD1	355	0.0158463		TRBV5	TRBJ2-3
TRBV16	TRBJ2-7	TRBD2	15215	0.477189		TRBV12-1	TRBJ2-3	TRBD2	12125	0.375007		TRBV14	TRBJ2-1	TRBD2	3899	0.155551		TRBV13-1	TRBJ1-1	TRBD2	6935	0.387888		TRBV5	TRBJ2-3	TRBD1	1505	0.0485546		TRBV15	TRBJ1-2	TRBD1	5304	0.25458		TRBV5	TRBJ1-5	TRBD1	278	0.0115287		TRBV30	TRBJ2-3	TRBD2	346	0.0154446		TRBV5	TRBJ1-2
TRBV13-3	TRBJ2-2	TRBD1	15140	0.474837		TRBV26	TRBJ2-5	TRBD2	12116	0.374728		TRBV16	TRBJ2-5	TRBD2	3619	0.14438		TRBV13-2	TRBJ2-4	TRBD1	6416	0.35886		TRBV5	TRBJ2-5	TRBD1	1336	0.0431023		TRBV14	TRBJ1-4	TRBD1	5207	0.249925		TRBV5	TRBJ1-3	TRBD1	269	0.0111554		TRBV19	TRBJ2-5	TRBD1	335	0.0149536		TRBV13-1	TRBJ1-3
TRBV5	TRBJ2-3	TRBD2	15099	0.473551		TRBV15	TRBJ2-7	TRBD1	11694	0.361676		TRBV14	TRBJ1-4	TRBD1	3374	0.134606		TRBV13-1	TRBJ1-3	TRBD1	6376	0.356622		TRBV26	TRBJ1-1	TRBD1	1326	0.0427796		TRBV3	TRBJ2-5	TRBD1	4766	0.228757		TRBV29	TRBJ1-1	TRBD2	266	0.011031		TRBV31	TRBJ2-5	TRBD2	331	0.014775		TRBV5	TRBJ2-1
TRBV13-3	TRBJ2-2	TRBD2	15042	0.471764		TRBV16	TRBJ2-4	TRBD2	11561	0.357563		TRBV14	TRBJ2-7	TRBD1	3104	0.123834		TRBV14	TRBJ1-1	TRBD1	6331	0.354106		TRBV13-3	TRBJ2-7	TRBD2	1191	0.0384243		TRBV13-1	TRBJ2-2	TRBD2	4756	0.228278		TRBV29	TRBJ2-7	TRBD2	259	0.0107407		TRBV29	TRBJ2-1	TRBD1	328	0.0146411		TRBV13-3	TRBJ2-7
TRBV16	TRBJ2-3	TRBD2	14987	0.470039		TRBV1	TRBJ1-4	TRBD1	11134	0.344357		TRBV14	TRBJ1-3	TRBD1	3004	0.119845		TRBV31	TRBJ1-6	TRBD1	6007	0.335984		TRBV17	TRBJ1-1	TRBD1	1180	0.0380694		TRBV13-1	TRBJ1-5	TRBD1	4272	0.205047		TRBV13-2	TRBJ1-2	TRBD1	249	0.010326		TRBV13-2	TRBJ2-5	TRBD1	325	0.0145072		TRBV13-2	TRBJ2-4
TRBV13-3	TRBJ2-4	TRBD1	14592	0.45765		TRBV12-1	TRBJ2-1	TRBD2	10971	0.339315		TRBV14	TRBJ1-1	TRBD1	2778	0.110829		TRBV13-2	TRBJ1-3	TRBD1	5848	0.32709		TRBV13-2	TRBJ2-1	TRBD2	1114	0.0359401		TRBV14	TRBJ2-5	TRBD1	3837	0.184168		TRBV13-2	TRBJ2-2	TRBD2	244	0.0101187		TRBV5	TRBJ2-3	TRBD2	317	0.0141501		TRBV13-2	TRBJ2-2
TRBV5	TRBJ1-4	TRBD1	14477	0.454044		TRBV30	TRBJ2-1	TRBD1	10646	0.329263		TRBV14	TRBJ2-1	TRBD1	2742	0.109392		TRBV15	TRBJ1-1	TRBD1	5762	0.32228		TRBV13-3	TRBJ2-5	TRBD1	1113	0.0359078		TRBV29	TRBJ2-5	TRBD1	3731	0.17908		TRBV30	TRBJ2-1	TRBD2	236	0.00978692		TRBV4	TRBJ1-4	TRBD1	299	0.0133466		TRBV26	TRBJ2-4
TRBV1	TRBJ2-2	TRBD1	14380	0.451001		TRBV15	TRBJ2-4	TRBD2	10644	0.329202		TRBV14	TRBJ1-2	TRBD1	2482	0.0990196		TRBV13-3	TRBJ2-5	TRBD2	5570	0.311541		TRBV5	TRBJ2-5	TRBD2	1077	0.0347464		TRBV13-1	TRBJ2-4	TRBD1	3703	0.177736		TRBV29	TRBJ2-3	TRBD1	236	0.00978692		TRBV13-2	TRBJ2-3	TRBD1	296	0.0132127		TRBV13-2	TRBJ2-4
TRBV5	TRBJ2-5	TRBD2	14251	0.446955		TRBV5	TRBJ2-2	TRBD1	10575	0.327068		TRBV1	TRBJ2-7	TRBD2	2208	0.0880884		TRBV14	TRBJ1-4	TRBD1	5446	0.304606		TRBV13-2	TRBJ1-6	TRBD1	963	0.0310685		TRBV13-3	TRBJ1-5	TRBD1	3668	0.176056		TRBV13-2	TRBJ1-5	TRBD2	233	0.00966251		TRBV1	TRBJ2-2	TRBD1	286	0.0127664		TRBV13-2	TRBJ2-1
TRBV5	TRBJ1-5	TRBD1	14109	0.442502		TRBV16	TRBJ1-1	TRBD1	10423	0.322366		TRBV3	TRBJ2-5	TRBD1	2019	0.0805482		TRBV5	TRBJ1-2	TRBD1	5431	0.303767		TRBV26	TRBJ2-1	TRBD1	926	0.0298748		TRBV16	TRBJ2-7	TRBD1	3062	0.146969		TRBV29	TRBJ2-2	TRBD2	232	0.00962104		TRBV1	TRBJ1-5	TRBD2	279	0.0124539		TRBV13-2	TRBJ2-7
TRBV13-3	TRBJ1-3	TRBD1	14032	0.440087		TRBV16	TRBJ2-2	TRBD2	10402	0.321717		TRBV3	TRBJ2-5	TRBD2	1986	0.0792317		TRBV29	TRBJ2-4	TRBD1	5348	0.299124		TRBV1	TRBJ2-3	TRBD2	922	0.0297457		TRBV14	TRBJ2-4	TRBD1	2973	0.142697		TRBV13-2	TRBJ1-1	TRBD2	231	0.00957957		TRBV21	TRBJ1-4	TRBD1	268	0.0119629		TRBV1	TRBJ1-1
TRBV16	TRBJ1-1	TRBD1	13623	0.427259		TRBV13-3	TRBJ2-5	TRBD2	10342	0.319861		TRBV1	TRBJ1-3	TRBD1	1842	0.0734868		TRBV13-1	TRBJ2-3	TRBD2	5251	0.293699		TRBV13-2	TRBJ2-7	TRBD2	895	0.0288746		TRBV14	TRBJ2-7	TRBD1	2880	0.138234		TRBV29	TRBJ1-5	TRBD1	230	0.0095381		TRBV13-3	TRBJ2-2	TRBD1	264	0.0117843		TRBV13-3	TRBJ2-1
TRBV26	TRBJ1-5	TRBD1	13304	0.417255		TRBV31	TRBJ2-5	TRBD1	10168	0.31448		TRBV13-1	TRBJ1-1	TRBD1	1815	0.0724096		TRBV29	TRBJ2-4	TRBD2	4978	0.27843		TRBV26	TRBJ2-3	TRBD1	890	0.0287133		TRBV14	TRBJ2-7	TRBD2	2823	0.135498		TRBV29	TRBJ2-5	TRBD1	229	0.00949663		TRBV13-3	TRBJ2-1	TRBD1	261	0.0116504		TRBV13-3	TRBJ2-4
TRBV13-1	TRBJ1-2	TRBD1	13267	0.416094		TRBV13-1	TRBJ2-7	TRBD2	10077	0.311665		TRBV3	TRBJ1-3	TRBD1	1555	0.0620369		TRBV13-2	TRBJ2-1	TRBD1	4944	0.276528		TRBV13-1	TRBJ2-7	TRBD1	864	0.0278745		TRBV14	TRBJ1-6	TRBD1	2702	0.12969		TRBV19	TRBJ1-2	TRBD1	223	0.00924781		TRBV19	TRBJ1-1	TRBD1	250	0.0111594		TRBV15	TRBJ1-3
TRBV29	TRBJ2-3	TRBD1	13231	0.414965		TRBV3	TRBJ2-1	TRBD2	9976	0.308541		TRBV20	TRBJ2-1	TRBD2	1545	0.0616379		TRBV29	TRBJ1-6	TRBD1	4843	0.270879		TRBV13-1	TRBJ1-4	TRBD1	839	0.027068		TRBV20	TRBJ2-7	TRBD1	2066	0.0991634		TRBV31	TRBJ2-2	TRBD2	218	0.00904046		TRBV13-3	TRBJ1-6	TRBD1	250	0.0111594		TRBV13-3	TRBJ2-4
TRBV13-3	TRBJ2-3	TRBD1	13084	0.410355		TRBV3	TRBJ2-7	TRBD2	9927	0.307026		TRBV13-2	TRBJ1-4	TRBD1	1303	0.0519833		TRBV13-1	TRBJ2-1	TRBD1	4701	0.262936		TRBV5	TRBJ2-2	TRBD2	771	0.0248741		TRBV19	TRBJ1-6	TRBD1	1519	0.0729087		TRBV31	TRBJ2-7	TRBD1	202	0.00837694		TRBV13-2	TRBJ2-4	TRBD2	243	0.0108469		TRBV12-1	TRBJ2-4
TRBV13-3	TRBJ2-3	TRBD2	13070	0.409916		TRBV16	TRBJ2-7	TRBD2	9607	0.297129		TRBV13-1	TRBJ1-5	TRBD1	1140	0.0454804		TRBV13-2	TRBJ1-5	TRBD1	4435	0.248058		TRBV13-1	TRBJ2-1	TRBD1	653	0.0210672		TRBV5	TRBJ2-5	TRBD2	1352	0.064893		TRBV13-2	TRBJ1-2	TRBD2	195	0.00808665		TRBV29	TRBJ1-6	TRBD1	242	0.0108023		TRBV26	TRBJ2-3
TRBV13-2	TRBJ2-2	TRBD2	12870	0.403643		TRBV31	TRBJ2-7	TRBD1	9177	0.28383		TRBV13-1	TRBJ2-1	TRBD2	1124	0.0448421		TRBV13-1	TRBJ2-2	TRBD1	4428	0.247667		TRBV5	TRBJ2-2	TRBD1	651	0.0210027		TRBV31	TRBJ2-4	TRBD2	1312	0.0629731		TRBV13-2	TRBJ2-3	TRBD2	191	0.00792077		TRBV29	TRBJ2-3	TRBD1	236	0.0105345		TRBV5	TRBJ2-2
TRBV1	TRBJ2-4	TRBD1	12802	0.40151		TRBV15	TRBJ2-2	TRBD2	9029	0.279252		TRBV5	TRBJ2-7	TRBD1	1084	0.0432463		TRBV16	TRBJ2-5	TRBD2	4400	0.246101		TRBV1	TRBJ1-4	TRBD1	584	0.0188411		TRBV13-2	TRBJ2-5	TRBD2	1182	0.0567334		TRBV19	TRBJ1-1	TRBD1	190	0.0078793		TRBV1	TRBJ2-2	TRBD2	236	0.0105345		TRBV15	TRBJ2-7
TRBV26	TRBJ1-2	TRBD1	12785	0.400977		TRBV29	TRBJ1-4	TRBD1	8866	0.274211		TRBV13-2	TRBJ2-1	TRBD1	1072	0.0427675		TRBV13-1	TRBJ2-2	TRBD2	4249	0.237655		TRBV13-2	TRBJ2-4	TRBD1	584	0.0188411		TRBV17	TRBJ1-1	TRBD1	1178	0.0565414		TRBV3	TRBJ2-1	TRBD2	185	0.00767195		TRBV13-2	TRBJ1-2	TRBD1	230	0.0102666		TRBV24	TRBJ2-7
TRBV15	TRBJ1-2	TRBD1	12585	0.394705		TRBV13-2	TRBJ1-5	TRBD2	8850	0.273716		TRBV13-2	TRBJ2-5	TRBD1	1023	0.0408127		TRBV5	TRBJ1-3	TRBD1	4183	0.233964		TRBV15	TRBJ1-2	TRBD1	572	0.018454		TRBV17	TRBJ2-5	TRBD1	935	0.0448779		TRBV26	TRBJ1-1	TRBD1	166	0.00688402		TRBV1	TRBJ2-7	TRBD1	228	0.0101774		TRBV13-3	TRBJ1-2
TRBV29	TRBJ1-6	TRBD1	12274	0.384951		TRBV30	TRBJ1-2	TRBD1	8667	0.268056		TRBV13-2	TRBJ1-1	TRBD2	918	0.0366237		TRBV16	TRBJ1-1	TRBD1	4173	0.233404		TRBV1	TRBJ1-5	TRBD2	560	0.0180668		TRBV13-2	TRBJ2-5	TRBD1	918	0.044062		TRBV13-2	TRBJ2-3	TRBD1	166	0.00688402		TRBV13-3	TRBJ2-5	TRBD2	223	0.00995418		TRBV24	TRBJ2-4
TRBV31	TRBJ1-4	TRBD1	11954	0.374914		TRBV5	TRBJ1-4	TRBD1	8307	0.256922		TRBV1	TRBJ2-4	TRBD1	914	0.0364641		TRBV29	TRBJ1-5	TRBD1	4096	0.229098		TRBV5	TRBJ2-3	TRBD2	553	0.017841		TRBV13-2	TRBJ2-1	TRBD1	882	0.0423341		TRBV13-2	TRBJ2-2	TRBD1	165	0.00684255		TRBV30	TRBJ1-1	TRBD1	221	0.00986491		TRBV13-2	TRBJ1-1
TRBV30	TRBJ2-1	TRBD1	11817	0.370618		TRBV29	TRBJ2-1	TRBD1	8242	0.254912		TRBV1	TRBJ2-1	TRBD1	796	0.0317565		TRBV12-1	TRBJ2-3	TRBD1	4080	0.228203		TRBV1	TRBJ1-1	TRBD2	538	0.0173571		TRBV13-2	TRBJ1-1	TRBD2	786	0.0377263		TRBV29	TRBJ1-6	TRBD1	162	0.00671814		TRBV13-2	TRBJ2-3	TRBD2	220	0.00982027		TRBV1	TRBJ2-4
TRBV15	TRBJ2-7	TRBD2	11808	0.370335		TRBV1	TRBJ1-2	TRBD1	8162	0.252437		TRBV5	TRBJ1-1	TRBD2	760	0.0303203		TRBV14	TRBJ2-5	TRBD2	4054	0.226748		TRBV13-3	TRBJ1-3	TRBD1	536	0.0172925		TRBV20	TRBJ2-3	TRBD2	777	0.0372943		TRBV29	TRBJ1-3	TRBD1	156	0.00646932		TRBV5	TRBJ1-2	TRBD1	206	0.00919534		TRBV1	TRBJ1-3
TRBV29	TRBJ2-4	TRBD1	11737	0.368109		TRBV15	TRBJ2-3	TRBD1	8157	0.252283		TRBV31	TRBJ2-5	TRBD2	644	0.0256924		TRBV16	TRBJ1-3	TRBD1	3963	0.221659		TRBV26	TRBJ2-5	TRBD1	532	0.0171635		TRBV13-1	TRBJ2-5	TRBD1	733	0.0351824		TRBV5	TRBJ1-5	TRBD2	151	0.00626197		TRBV13-3	TRBJ1-4	TRBD1	205	0.00915071		TRBV1	TRBJ1-6
TRBV5	TRBJ2-2	TRBD1	10933	0.342893		TRBV12-1	TRBJ2-4	TRBD2	7999	0.247396		TRBV13-3	TRBJ1-3	TRBD2	635	0.0253334		TRBV29	TRBJ1-5	TRBD2	3758	0.210192		TRBV13-3	TRBJ2-3	TRBD2	532	0.0171635		TRBV30	TRBJ2-1	TRBD2	728	0.0349424		TRBV29	TRBJ1-4	TRBD1	142	0.00588874		TRBV1	TRBJ1-6	TRBD1	189	0.00843651		TRBV13-2	TRBJ1-1
TRBV29	TRBJ1-4	TRBD1	10812	0.339098		TRBV16	TRBJ2-5	TRBD1	7932	0.245324		TRBV13-2	TRBJ1-6	TRBD1	626	0.0249743		TRBV3	TRBJ2-5	TRBD1	3522	0.196993		TRBV1	TRBJ2-1	TRBD1	531	0.0171312		TRBV20	TRBJ2-1	TRBD1	667	0.0320145		TRBV4	TRBJ2-4	TRBD2	122	0.00505934		TRBV30	TRBJ2-1	TRBD1	185	0.00825796		TRBV26	TRBJ2-2
TRBV16	TRBJ2-1	TRBD2	10647	0.333923		TRBV13-1	TRBJ2-1	TRBD2	7851	0.242819		TRBV13-2	TRBJ2-4	TRBD2	595	0.0237376		TRBV12-1	TRBJ2-7	TRBD2	3410	0.190728		TRBV13-1	TRBJ1-1	TRBD1	530	0.017099		TRBV20	TRBJ1-2	TRBD1	598	0.0287027		TRBV5	TRBJ1-4	TRBD1	118	0.00489346		TRBV5	TRBJ2-7	TRBD2	183	0.00816868		TRBV5	TRBJ2-4
TRBV5	TRBJ2-5	TRBD1	10375	0.325392		TRBV13-3	TRBJ2-5	TRBD1	7709	0.238427		TRBV17	TRBJ1-5	TRBD1	569	0.0227003		TRBV16	TRBJ2-2	TRBD1	3309	0.185079		TRBV13-2	TRBJ2-5	TRBD2	505	0.0162924		TRBV5	TRBJ1-1	TRBD2	588	0.0282227		TRBV29	TRBJ2-3	TRBD2	118	0.00489346		TRBV5	TRBJ1-1	TRBD2	180	0.00803477		TRBV13-1	TRBJ2-5
TRBV12-1	TRBJ1-4	TRBD1	10273	0.322193		TRBV15	TRBJ1-4	TRBD1	7622	0.235736		TRBV4	TRBJ1-1	TRBD1	556	0.0221817		TRBV16	TRBJ1-2	TRBD1	3287	0.183849		TRBV26	TRBJ2-7	TRBD2	499	0.0160988		TRBV1	TRBJ1-4	TRBD2	550	0.0263988		TRBV31	TRBJ2-5	TRBD1	108	0.00447876		TRBV21	TRBJ2-2	TRBD2	179	0.00799013		TRBV4	TRBJ1-6
TRBV13-1	TRBJ2-5	TRBD1	10235	0.321001		TRBV13-1	TRBJ2-2	TRBD2	7618	0.235612		TRBV13-1	TRBJ2-3	TRBD2	548	0.0218625		TRBV5	TRBJ2-3	TRBD2	3154	0.17641		TRBV5	TRBJ1-3	TRBD1	466	0.0150342		TRBV13-2	TRBJ2-3	TRBD1	523	0.0251028		TRBV3	TRBJ1-2	TRBD1	105	0.00435435		TRBV19	TRBJ2-2	TRBD2	177	0.00790085		TRBV23	TRBJ2-1
TRBV1	TRBJ1-5	TRBD1	9860	0.30924		TRBV13-3	TRBJ2-3	TRBD1	7496	0.231839		TRBV5	TRBJ1-6	TRBD1	547	0.0218226		TRBV29	TRBJ2-5	TRBD2	3128	0.174955		TRBV5	TRBJ1-2	TRBD1	458	0.0147761		TRBV1	TRBJ2-7	TRBD1	510	0.0244789		TRBV31	TRBJ2-1	TRBD1	104	0.00431288		TRBV31	TRBJ1-4	TRBD1	174	0.00776694		TRBV26	TRBJ1-1
TRBV29	TRBJ1-2	TRBD1	9799	0.307327		TRBV15	TRBJ2-7	TRBD2	7446	0.230293		TRBV31	TRBJ2-4	TRBD2	537	0.0214237		TRBV29	TRBJ2-2	TRBD2	3042	0.170145		TRBV15	TRBJ2-5	TRBD2	435	0.014034		TRBV13-3	TRBJ1-2	TRBD1	503	0.0241429		TRBV5	TRBJ1-4	TRBD2	102	0.00422994		TRBV19	TRBJ2-2	TRBD1	173	0.0077223		TRBV19	TRBJ1-5
TRBV31	TRBJ2-1	TRBD2	9753	0.305884		TRBV26	TRBJ1-4	TRBD1	7380	0.228251		TRBV31	TRBJ1-1	TRBD1	527	0.0210247		TRBV14	TRBJ2-7	TRBD2	2331	0.130378		TRBV13-3	TRBJ2-1	TRBD1	423	0.0136469		TRBV1	TRBJ2-2	TRBD1	485	0.0232789		TRBV2	TRBJ1-2	TRBD1	102	0.00422994		TRBV29	TRBJ2-5	TRBD1	170	0.00758839		TRBV13-3	TRBJ2-1
TRBV13-3	TRBJ1-5	TRBD1	9749	0.305759		TRBV12-1	TRBJ1-5	TRBD1	7232	0.223674		TRBV17	TRBJ1-1	TRBD1	509	0.0203066		TRBV14	TRBJ2-1	TRBD2	2078	0.116227		TRBV5	TRBJ1-5	TRBD1	398	0.0128403		TRBV1	TRBJ1-3	TRBD1	429	0.0205911		TRBV19	TRBJ2-1	TRBD2	101	0.00418847		TRBV13-2	TRBJ2-2	TRBD2	170	0.00758839		TRBV12-1	TRBJ1-1
TRBV15	TRBJ2-2	TRBD2	9151	0.287004		TRBV1	TRBJ1-4	TRBD2	6858	0.212107		TRBV20	TRBJ2-5	TRBD2	503	0.0200672		TRBV14	TRBJ2-7	TRBD1	2062	0.115332		TRBV5	TRBJ1-1	TRBD2	383	0.0123564		TRBV5	TRBJ1-2	TRBD1	403	0.0193431		TRBV31	TRBJ1-2	TRBD1	97	0.00402259		TRBV13-1	TRBJ2-1	TRBD1	166	0.00740984		TRBV26	TRBJ2-7
TRBV16	TRBJ2-5	TRBD2	8703	0.272953		TRBV13-1	TRBJ2-5	TRBD2	6606	0.204313		TRBV5	TRBJ1-4	TRBD1	489	0.0195087		TRBV3	TRBJ1-4	TRBD1	1822	0.101908		TRBV4	TRBJ1-2	TRBD1	372	0.0120015		TRBV13-2	TRBJ2-2	TRBD2	403	0.0193431		TRBV26	TRBJ2-1	TRBD1	95	0.00393965		TRBV29	TRBJ2-1	TRBD2	161	0.00718665		TRBV29	TRBJ2-4
TRBV29	TRBJ2-5	TRBD2	8159	0.255891		TRBV15	TRBJ2-4	TRBD1	6370	0.197014		TRBV1	TRBJ1-4	TRBD2	484	0.0193092		TRBV3	TRBJ2-1	TRBD1	1793	0.100286		TRBV26	TRBJ2-1	TRBD2	372	0.0120015		TRBV1	TRBJ2-3	TRBD1	381	0.0182872		TRBV30	TRBJ1-1	TRBD1	93	0.00385671		TRBV29	TRBJ1-4	TRBD1	160	0.00714202		TRBV16	TRBJ2-4
TRBV31	TRBJ1-1	TRBD1	7962	0.249713		TRBV13-3	TRBJ1-3	TRBD1	6266	0.193797		TRBV1	TRBJ2-3	TRBD2	468	0.0186709		TRBV20	TRBJ1-3	TRBD1	1778	0.0994471		TRBV13-3	TRBJ1-6	TRBD1	363	0.0117112		TRBV31	TRBJ2-3	TRBD1	356	0.0170872		TRBV29	TRBJ1-2	TRBD2	91	0.00377377		TRBV13-3	TRBJ2-1	TRBD2	160	0.00714202		TRBV13-3	TRBJ2-7
TRBV16	TRBJ2-3	TRBD1	7932	0.248772		TRBV16	TRBJ2-5	TRBD2	6143	0.189993		TRBV5	TRBJ1-3	TRBD1	456	0.0181922		TRBV14	TRBJ2-2	TRBD1	1734	0.0969861		TRBV1	TRBJ2-2	TRBD2	361	0.0116466		TRBV1	TRBJ1-3	TRBD2	318	0.0152633		TRBV26	TRBJ2-1	TRBD2	91	0.00377377		TRBV13-2	TRBJ2-5	TRBD2	155	0.00691883		TRBV13-2	TRBJ2-5
TRBV12-1	TRBJ1-3	TRBD1	7823	0.245353		TRBV31	TRBJ2-4	TRBD2	6092	0.188416		TRBV5	TRBJ2-5	TRBD1	453	0.0180725		TRBV16	TRBJ2-4	TRBD2	1679	0.0939098		TRBV15	TRBJ2-1	TRBD1	361	0.0116466		TRBV2	TRBJ2-3	TRBD2	291	0.0139674		TRBV31	TRBJ2-1	TRBD2	90	0.0037323		TRBV31	TRBJ2-7	TRBD2	154	0.00687419		TRBV13-2	TRBJ2-3
TRBV15	TRBJ1-3	TRBD1	7549	0.23676		TRBV29	TRBJ2-2	TRBD1	6081	0.188075		TRBV5	TRBJ2-4	TRBD2	430	0.0171549		TRBV3	TRBJ2-1	TRBD2	1469	0.0821641		TRBV13-1	TRBJ2-3	TRBD2	354	0.0114208		TRBV13-2	TRBJ1-4	TRBD2	289	0.0138714		TRBV13-2	TRBJ1-4	TRBD2	90	0.0037323		TRBV13-3	TRBJ1-3	TRBD1	147	0.00656173		TRBV12-1	TRBJ2-5
TRBV26	TRBJ2-4	TRBD2	7522	0.235913		TRBV31	TRBJ1-3	TRBD1	6032	0.18656		TRBV20	TRBJ1-3	TRBD1	425	0.0169554		TRBV3	TRBJ2-4	TRBD1	1370	0.0766269		TRBV13-3	TRBJ1-5	TRBD1	352	0.0113563		TRBV31	TRBJ1-4	TRBD2	283	0.0135834		TRBV3	TRBJ2-4	TRBD2	86	0.00356642		TRBV12-1	TRBJ1-1	TRBD1	146	0.00651709		TRBV1	TRBJ2-1
TRBV12-1	TRBJ2-7	TRBD1	7472	0.234345		TRBV31	TRBJ1-6	TRBD1	5859	0.181209		TRBV20	TRBJ2-3	TRBD1	384	0.0153197		TRBV14	TRBJ1-2	TRBD1	1365	0.0763472		TRBV14	TRBJ1-1	TRBD1	349	0.0112595		TRBV16	TRBJ1-4	TRBD2	266	0.0127674		TRBV13-2	TRBJ2-4	TRBD1	85	0.00352495		TRBV21	TRBJ2-4	TRBD1	143	0.00638318		TRBV5	TRBJ2-2
TRBV16	TRBJ2-1	TRBD1	7285	0.22848		TRBV13-3	TRBJ1-2	TRBD1	5842	0.180684		TRBV13-1	TRBJ2-2	TRBD2	383	0.0152798		TRBV3	TRBJ2-7	TRBD1	1293	0.0723201		TRBV13-2	TRBJ1-5	TRBD1	344	0.0110982		TRBV13-2	TRBJ1-3	TRBD2	247	0.0118555		TRBV1	TRBJ1-4	TRBD2	84	0.00348348		TRBV30	TRBJ2-1	TRBD2	133	0.0059368		TRBV5	TRBJ1-6
TRBV29	TRBJ2-4	TRBD2	7197	0.22572		TRBV13-2	TRBJ2-1	TRBD1	5807	0.179601		TRBV13-1	TRBJ2-2	TRBD1	377	0.0150404		TRBV17	TRBJ2-2	TRBD2	1277	0.0714252		TRBV31	TRBJ2-1	TRBD1	334	0.0107756		TRBV5	TRBJ2-2	TRBD2	246	0.0118075		TRBV26	TRBJ1-2	TRBD1	79	0.00327613		TRBV29	TRBJ2-4	TRBD1	132	0.00589216		TRBV15	TRBJ2-4
TRBV14	TRBJ2-4	TRBD2	7073	0.221831		TRBV5	TRBJ2-7	TRBD2	5757	0.178055		TRBV20	TRBJ2-4	TRBD2	375	0.0149607		TRBV12-1	TRBJ2-7	TRBD1	1237	0.0691879		TRBV13-3	TRBJ2-1	TRBD2	320	0.0103239		TRBV13-1	TRBJ2-2	TRBD1	244	0.0117115		TRBV13-2	TRBJ1-6	TRBD1	79	0.00327613		TRBV1	TRBJ1-2	TRBD1	130	0.00580289		TRBV31	TRBJ1-4
TRBV26	TRBJ2-5	TRBD2	7058	0.221361		TRBV13-2	TRBJ2-2	TRBD2	5706	0.176477		TRBV31	TRBJ2-2	TRBD1	320	0.0127664		TRBV3	TRBJ1-3	TRBD1	1176	0.065776		TRBV13-1	TRBJ2-5	TRBD1	318	0.0102594		TRBV4	TRBJ2-1	TRBD2	228	0.0109435		TRBV3	TRBJ2-5	TRBD1	76	0.00315172		TRBV13-1	TRBJ2-4	TRBD1	130	0.00580289		TRBV16	TRBJ2-4
TRBV13-1	TRBJ2-5	TRBD2	7039	0.220765		TRBV26	TRBJ1-5	TRBD1	5705	0.176446		TRBV5	TRBJ1-5	TRBD1	268	0.0106919		TRBV14	TRBJ2-4	TRBD2	1149	0.0642659		TRBV13-2	TRBJ2-2	TRBD1	308	0.00993675		TRBV13-2	TRBJ1-6	TRBD2	221	0.0106075		TRBV30	TRBJ2-2	TRBD2	76	0.00315172		TRBV3	TRBJ2-5	TRBD2	127	0.00566897		TRBV1	TRBJ1-4
TRBV31	TRBJ1-2	TRBD1	6810	0.213583		TRBV13-2	TRBJ1-5	TRBD1	5642	0.174498		TRBV30	TRBJ2-1	TRBD2	257	0.010253		TRBV13-2	TRBJ2-5	TRBD1	1060	0.0592879		TRBV26	TRBJ1-6	TRBD1	303	0.00977544		TRBV13-2	TRBJ1-5	TRBD2	203	0.00974355		TRBV31	TRBJ1-1	TRBD1	74	0.00306878		TRBV14	TRBJ1-3	TRBD1	125	0.0055797		TRBV12-1	TRBJ2-7
TRBV26	TRBJ1-3	TRBD1	6791	0.212987		TRBV26	TRBJ1-1	TRBD2	5588	0.172828		TRBV5	TRBJ1-3	TRBD2	251	0.0100137		TRBV3	TRBJ2-5	TRBD2	1024	0.0572744		TRBV15	TRBJ2-7	TRBD1	292	0.00942056		TRBV4	TRBJ1-6	TRBD1	196	0.00940757		TRBV13-2	TRBJ1-5	TRBD1	63	0.00261261		TRBV30	TRBJ1-6	TRBD1	123	0.00549042		TRBV13-3	TRBJ1-4
TRBV26	TRBJ2-2	TRBD1	6696	0.210007		TRBV31	TRBJ1-5	TRBD1	5517	0.170632		TRBV31	TRBJ1-5	TRBD2	251	0.0100137		TRBV15	TRBJ2-7	TRBD2	948	0.0530235		TRBV13-3	TRBJ2-4	TRBD1	292	0.00942056		TRBV4	TRBJ2-7	TRBD1	177	0.00849561		TRBV29	TRBJ1-6	TRBD2	59	0.00244673		TRBV4	TRBJ2-7	TRBD1	120	0.00535651		TRBV1	TRBJ2-2
TRBV29	TRBJ1-3	TRBD1	6591	0.206714		TRBV5	TRBJ1-2	TRBD2	5455	0.168714		TRBV31	TRBJ2-3	TRBD1	247	0.00985409		TRBV1	TRBJ2-7	TRBD2	891	0.0498354		TRBV13-2	TRBJ2-4	TRBD2	269	0.00867853		TRBV5	TRBJ1-4	TRBD2	173	0.00830362		TRBV26	TRBJ2-5	TRBD1	58	0.00240526		TRBV2	TRBJ2-1	TRBD1	116	0.00517796		TRBV13-2	TRBJ1-4
TRBV29	TRBJ2-7	TRBD1	6445	0.202135		TRBV3	TRBJ2-5	TRBD2	5427	0.167848		TRBV13-2	TRBJ1-3	TRBD2	244	0.0097344		TRBV17	TRBJ2-1	TRBD2	807	0.0451371		TRBV15	TRBJ2-2	TRBD2	260	0.00838817		TRBV14	TRBJ1-1	TRBD1	170	0.00815963		TRBV26	TRBJ2-3	TRBD1	58	0.00240526		TRBV31	TRBJ2-3	TRBD1	112	0.00499941		TRBV15	TRBJ2-5
TRBV15	TRBJ1-5	TRBD1	6369	0.199752		TRBV29	TRBJ1-1	TRBD2	5426	0.167817		TRBV5	TRBJ2-4	TRBD1	239	0.00953493		TRBV13-1	TRBJ2-5	TRBD2	787	0.0440185		TRBV26	TRBJ1-4	TRBD1	258	0.00832364		TRBV13-1	TRBJ1-1	TRBD2	166	0.00796763		TRBV30	TRBJ2-5	TRBD2	56	0.00232232		TRBV21	TRBJ1-6	TRBD1	110	0.00491014		TRBV3	TRBJ1-3
TRBV13-2	TRBJ2-3	TRBD2	6356	0.199344		TRBV29	TRBJ2-1	TRBD2	5385	0.166549		TRBV13-2	TRBJ1-4	TRBD2	231	0.00921577		TRBV20	TRBJ2-5	TRBD2	744	0.0416134		TRBV1	TRBJ1-2	TRBD1	243	0.00783971		TRBV3	TRBJ2-5	TRBD2	165	0.00791964		TRBV3	TRBJ2-1	TRBD1	54	0.00223938		TRBV13-1	TRBJ2-3	TRBD2	109	0.0048655		TRBV15	TRBJ2-3
TRBV26	TRBJ2-7	TRBD2	6274	0.196772		TRBV13-1	TRBJ1-1	TRBD1	5256	0.16256		TRBV13-1	TRBJ2-4	TRBD2	226	0.00901629		TRBV31	TRBJ2-5	TRBD2	671	0.0375304		TRBV26	TRBJ2-2	TRBD1	239	0.00771066		TRBV5	TRBJ1-5	TRBD2	159	0.00763165		TRBV1	TRBJ1-3	TRBD2	54	0.00223938		TRBV12-1	TRBJ2-1	TRBD1	107	0.00477622		TRBV15	TRBJ2-7
TRBV26	TRBJ1-1	TRBD1	6217	0.194984		TRBV29	TRBJ2-5	TRBD2	5240	0.162065		TRBV1	TRBJ1-6	TRBD2	225	0.0089764		TRBV12-1	TRBJ1-2	TRBD1	663	0.0370829		TRBV4	TRBJ2-3	TRBD2	231	0.00745256		TRBV4	TRBJ2-1	TRBD1	158	0.00758365		TRBV30	TRBJ2-4	TRBD1	53	0.00219791		TRBV30	TRBJ2-5	TRBD1	105	0.00468695		TRBV4	TRBJ1-2
TRBV12-1	TRBJ1-6	TRBD1	6056	0.189935		TRBV29	TRBJ1-5	TRBD1	5137	0.158879		TRBV31	TRBJ2-5	TRBD1	219	0.00873703		TRBV12-1	TRBJ1-6	TRBD2	604	0.0337829		TRBV15	TRBJ2-5	TRBD1	231	0.00745256		TRBV13-3	TRBJ1-1	TRBD1	150	0.00719967		TRBV5	TRBJ1-3	TRBD2	45	0.00186615		TRBV12-1	TRBJ1-6	TRBD1	103	0.00459767		TRBV3	TRBJ2-4
TRBV15	TRBJ1-4	TRBD1	5976	0.187426		TRBV31	TRBJ1-4	TRBD1	5030	0.15557		TRBV31	TRBJ2-7	TRBD1	215	0.00857744		TRBV13-1	TRBJ2-1	TRBD2	599	0.0335033		TRBV15	TRBJ1-1	TRBD2	228	0.00735578		TRBV4	TRBJ2-4	TRBD2	147	0.00705568		TRBV3	TRBJ2-4	TRBD1	45	0.00186615		TRBV31	TRBJ2-4	TRBD1	101	0.0045084		TRBV5	TRBJ1-3
TRBV29	TRBJ2-2	TRBD1	5948	0.186548		TRBV14	TRBJ2-7	TRBD2	4964	0.153528		TRBV30	TRBJ2-1	TRBD1	208	0.00829818		TRBV12-1	TRBJ1-3	TRBD1	581	0.0324965		TRBV4	TRBJ2-2	TRBD1	224	0.00722673		TRBV31	TRBJ1-1	TRBD1	145	0.00695968		TRBV1	TRBJ1-4	TRBD1	45	0.00186615		TRBV13-2	TRBJ1-4	TRBD2	100	0.00446376		TRBV3	TRBJ2-1
TRBV16	TRBJ2-2	TRBD1	5588	0.175257		TRBV5	TRBJ2-7	TRBD1	4948	0.153034		TRBV13-3	TRBJ1-2	TRBD1	208	0.00829818		TRBV12-1	TRBJ2-5	TRBD1	565	0.0316016		TRBV29	TRBJ1-6	TRBD1	220	0.00709768		TRBV4	TRBJ2-2	TRBD2	138	0.0066237		TRBV13-3	TRBJ2-5	TRBD1	45	0.00186615		TRBV1	TRBJ2-7	TRBD2	97	0.00432985		TRBV13-2	TRBJ1-4
TRBV13-2	TRBJ1-6	TRBD1	5536	0.173626		TRBV26	TRBJ1-1	TRBD1	4877	0.150838		TRBV31	TRBJ2-2	TRBD2	202	0.00805881		TRBV17	TRBJ2-7	TRBD2	558	0.0312101		TRBV13-3	TRBJ2-5	TRBD2	219	0.00706542		TRBV16	TRBJ1-1	TRBD2	136	0.0065277		TRBV30	TRBJ2-1	TRBD1	42	0.00174174		TRBV19	TRBJ1-2	TRBD1	97	0.00432985		TRBV3	TRBJ1-2
TRBV15	TRBJ1-6	TRBD1	5396	0.169235		TRBV31	TRBJ2-3	TRBD2	4813	0.148858		TRBV5	TRBJ1-6	TRBD2	193	0.00769975		TRBV29	TRBJ2-1	TRBD2	548	0.0306507		TRBV26	TRBJ1-5	TRBD1	211	0.00680732		TRBV26	TRBJ2-3	TRBD2	126	0.00604772		TRBV26	TRBJ2-4	TRBD1	39	0.00161733		TRBV12-1	TRBJ2-7	TRBD1	97	0.00432985		TRBV4	TRBJ2-5
TRBV3	TRBJ2-4	TRBD1	5325	0.167008		TRBV16	TRBJ1-1	TRBD2	4784	0.147961		TRBV31	TRBJ1-4	TRBD1	177	0.00706143		TRBV13-2	TRBJ2-3	TRBD1	543	0.0303711		TRBV5	TRBJ1-4	TRBD2	206	0.00664601		TRBV13-2	TRBJ1-2	TRBD2	126	0.00604772		TRBV13-2	TRBJ1-3	TRBD2	38	0.00157586		TRBV5	TRBJ1-5	TRBD1	95	0.00424057		TRBV13-2	TRBJ1-3
TRBV3	TRBJ2-3	TRBD2	5272	0.165346		TRBV5	TRBJ1-5	TRBD1	4744	0.146724		TRBV1	TRBJ1-3	TRBD2	177	0.00706143		TRBV13-1	TRBJ2-5	TRBD1	516	0.0288609		TRBV13-3	TRBJ1-2	TRBD1	205	0.00661375		TRBV4	TRBJ2-5	TRBD1	118	0.00566374		TRBV13-3	TRBJ2-5	TRBD2	36	0.00149292		TRBV12-1	TRBJ1-4	TRBD1	95	0.00424057		TRBV15	TRBJ2-1
TRBV5	TRBJ2-4	TRBD1	5056	0.158572		TRBV13-2	TRBJ2-3	TRBD1	4697	0.145271		TRBV5	TRBJ1-4	TRBD2	167	0.00666248		TRBV13-2	TRBJ2-7	TRBD1	513	0.0286931		TRBV13-1	TRBJ1-2	TRBD2	197	0.00635565		TRBV31	TRBJ1-1	TRBD2	118	0.00566374		TRBV4	TRBJ1-1	TRBD1	34	0.00140998		TRBV5	TRBJ1-6	TRBD2	94	0.00419593		TRBV15	TRBJ2-3
TRBV3	TRBJ2-4	TRBD2	4971	0.155906		TRBV29	TRBJ2-4	TRBD1	4658	0.144064		TRBV13-1	TRBJ1-1	TRBD2	165	0.00658269		TRBV17	TRBJ2-7	TRBD1	497	0.0277982		TRBV4	TRBJ2-7	TRBD2	187	0.00603303		TRBV1	TRBJ1-2	TRBD2	118	0.00566374		TRBV31	TRBJ2-3	TRBD1	34	0.00140998		TRBV30	TRBJ2-5	TRBD2	94	0.00419593		TRBV13-3	TRBJ1-1
TRBV1	TRBJ1-6	TRBD2	4970	0.155875		TRBV31	TRBJ2-3	TRBD1	4611	0.142611		TRBV31	TRBJ1-2	TRBD2	160	0.00638321		TRBV12-1	TRBJ1-1	TRBD1	493	0.0275745		TRBV16	TRBJ2-3	TRBD2	186	0.00600076		TRBV31	TRBJ2-7	TRBD1	117	0.00561574		TRBV26	TRBJ2-2	TRBD1	33	0.00136851		TRBV3	TRBJ2-7	TRBD2	89	0.00397275		TRBV16	TRBJ1-4
TRBV31	TRBJ2-4	TRBD1	4968	0.155812		TRBV12-1	TRBJ2-7	TRBD1	4356	0.134724		TRBV31	TRBJ1-6	TRBD2	146	0.00582468		TRBV5	TRBJ2-7	TRBD2	451	0.0252253		TRBV29	TRBJ1-1	TRBD1	177	0.00571041		TRBV16	TRBJ2-3	TRBD2	116	0.00556774		TRBV31	TRBJ2-4	TRBD1	31	0.00128557		TRBV13-1	TRBJ2-7	TRBD1	89	0.00397275		TRBV13-2	TRBJ2-3
TRBV29	TRBJ1-5	TRBD1	4932	0.154683		TRBV3	TRBJ2-4	TRBD2	4253	0.131538		TRBV13-1	TRBJ2-4	TRBD1	136	0.00542573		TRBV13-1	TRBJ1-6	TRBD1	427	0.023883		TRBV26	TRBJ2-5	TRBD2	176	0.00567814		TRBV1	TRBJ1-6	TRBD2	111	0.00532776		TRBV30	TRBJ2-3	TRBD1	31	0.00128557		TRBV12-1	TRBJ2-4	TRBD1	87	0.00388347		TRBV13-3	TRBJ2-5
TRBV17	TRBJ2-1	TRBD2	4891	0.153397		TRBV31	TRBJ2-7	TRBD2	4240	0.131136		TRBV13-3	TRBJ2-1	TRBD1	128	0.00510657		TRBV15	TRBJ2-4	TRBD1	411	0.0229881		TRBV13-3	TRBJ2-2	TRBD1	174	0.00561362		TRBV13-1	TRBJ1-6	TRBD2	106	0.00508777		TRBV13-3	TRBJ2-3	TRBD1	31	0.00128557		TRBV29	TRBJ2-5	TRBD2	85	0.0037942		TRBV3	TRBJ2-7
TRBV5	TRBJ2-2	TRBD2	4880	0.153052		TRBV13-3	TRBJ1-5	TRBD1	4181	0.129312		TRBV30	TRBJ1-1	TRBD1	126	0.00502678		TRBV13-3	TRBJ2-1	TRBD2	411	0.0229881		TRBV15	TRBJ1-4	TRBD1	172	0.00554909		TRBV2	TRBJ2-5	TRBD2	103	0.00494377		TRBV31	TRBJ1-6	TRBD1	30	0.0012441		TRBV12-1	TRBJ2-1	TRBD2	83	0.00370492		TRBV1	TRBJ2-1
TRBV31	TRBJ1-3	TRBD1	4764	0.149414		TRBV13-3	TRBJ1-6	TRBD1	4173	0.129064		TRBV30	TRBJ2-4	TRBD2	119	0.00474752		TRBV12-2	TRBJ2-7	TRBD2	397	0.022205		TRBV14	TRBJ2-3	TRBD1	172	0.00554909		TRBV29	TRBJ1-2	TRBD1	101	0.00484778		TRBV13-2	TRBJ1-3	TRBD1	29	0.00120263		TRBV30	TRBJ2-7	TRBD1	80	0.00357101		TRBV1	TRBJ1-5
TRBV3	TRBJ2-7	TRBD2	4737	0.148567		TRBV21	TRBJ2-5	TRBD2	4034	0.124765		TRBV29	TRBJ1-1	TRBD1	113	0.00450815		TRBV13-2	TRBJ1-1	TRBD2	387	0.0216457		TRBV15	TRBJ2-3	TRBD1	168	0.00542005		TRBV4	TRBJ2-4	TRBD1	99	0.00475178		TRBV26	TRBJ2-2	TRBD2	24	0.00099528		TRBV21	TRBJ2-3	TRBD2	80	0.00357101		TRBV1	TRBJ2-7
TRBV5	TRBJ2-4	TRBD2	4733	0.148442		TRBV13-3	TRBJ1-4	TRBD1	4026	0.124518		TRBV30	TRBJ1-1	TRBD2	102	0.0040693		TRBV5	TRBJ2-5	TRBD1	386	0.0215898		TRBV13-1	TRBJ1-6	TRBD1	162	0.00522647		TRBV1	TRBJ1-5	TRBD2	99	0.00475178		TRBV30	TRBJ1-5	TRBD1	22	0.00091234		TRBV1	TRBJ2-4	TRBD2	78	0.00348173		TRBV5	TRBJ1-5
TRBV13-3	TRBJ2-5	TRBD1	4727	0.148253		TRBV29	TRBJ2-3	TRBD1	4022	0.124394		TRBV1	TRBJ1-2	TRBD2	102	0.0040693		TRBV13-3	TRBJ1-4	TRBD1	384	0.0214779		TRBV4	TRBJ2-1	TRBD1	161	0.00519421		TRBV4	TRBJ1-3	TRBD1	97	0.00465579		TRBV29	TRBJ1-3	TRBD2	22	0.00091234		TRBV13-3	TRBJ2-3	TRBD1	75	0.00334782		TRBV5	TRBJ1-2
TRBV16	TRBJ1-4	TRBD1	4602	0.144333		TRBV16	TRBJ1-3	TRBD1	3997	0.123621		TRBV29	TRBJ2-5	TRBD2	100	0.00398951		TRBV1	TRBJ2-5	TRBD1	376	0.0210304		TRBV12-1	TRBJ2-7	TRBD2	155	0.00500064		TRBV5	TRBJ1-3	TRBD2	91	0.0043678		TRBV31	TRBJ1-3	TRBD2	21	0.00087087		TRBV1	TRBJ1-3	TRBD1	73	0.00325854		TRBV4	TRBJ2-3
TRBV16	TRBJ1-3	TRBD1	4521	0.141793		TRBV13-2	TRBJ1-6	TRBD1	3868	0.119631		TRBV29	TRBJ2-1	TRBD2	99	0.00394961		TRBV15	TRBJ2-5	TRBD1	375	0.0209745		TRBV13-1	TRBJ2-4	TRBD1	153	0.00493611		TRBV2	TRBJ1-1	TRBD1	87	0.00417581		TRBV13-3	TRBJ2-1	TRBD1	21	0.00087087		TRBV29	TRBJ1-2	TRBD2	72	0.00321391		TRBV21	TRBJ2-3
TRBV3	TRBJ2-1	TRBD2	4445	0.139409		TRBV13-2	TRBJ1-1	TRBD2	3812	0.117899		TRBV13-2	TRBJ1-5	TRBD2	99	0.00394961		TRBV15	TRBJ1-1	TRBD2	372	0.0208067		TRBV13-1	TRBJ1-1	TRBD2	147	0.00474254		TRBV26	TRBJ1-4	TRBD1	87	0.00417581		TRBV31	TRBJ1-4	TRBD2	20	0.0008294		TRBV13-1	TRBJ1-2	TRBD1	72	0.00321391		TRBV16	TRBJ1-3
TRBV13-2	TRBJ1-1	TRBD2	4430	0.138939		TRBV13-1	TRBJ2-7	TRBD1	3783	0.117002		TRBV13-1	TRBJ1-2	TRBD2	98	0.00390972		TRBV12-1	TRBJ2-2	TRBD1	368	0.020583		TRBV31	TRBJ1-5	TRBD1	144	0.00464575		TRBV16	TRBJ2-1	TRBD2	85	0.00407981		TRBV30	TRBJ1-1	TRBD2	19	0.00078793		TRBV12-1	TRBJ2-3	TRBD1	72	0.00321391		TRBV13-1	TRBJ2-2
TRBV13-2	TRBJ1-5	TRBD1	4309	0.135144		TRBV14	TRBJ2-5	TRBD1	3755	0.116136		TRBV30	TRBJ2-3	TRBD2	91	0.00363045		TRBV12-2	TRBJ2-2	TRBD1	365	0.0204152		TRBV30	TRBJ1-4	TRBD1	144	0.00464575		TRBV13-3	TRBJ1-4	TRBD1	85	0.00407981		TRBV26	TRBJ2-5	TRBD2	19	0.00078793		TRBV31	TRBJ1-2	TRBD1	71	0.00316927		TRBV13-3	TRBJ2-3
TRBV14	TRBJ2-1	TRBD1	4293	0.134642		TRBV5	TRBJ2-4	TRBD2	3709	0.114713		TRBV1	TRBJ1-5	TRBD2	90	0.00359056		TRBV13-1	TRBJ1-4	TRBD1	358	0.0200237		TRBV4	TRBJ1-1	TRBD1	143	0.00461349		TRBV4	TRBJ2-5	TRBD2	84	0.00403181		TRBV13-3	TRBJ2-1	TRBD2	19	0.00078793		TRBV31	TRBJ1-6	TRBD1	70	0.00312463		TRBV19	TRBJ1-2
TRBV14	TRBJ2-5	TRBD1	4168	0.130721		TRBV21	TRBJ1-2	TRBD1	3704	0.114559		TRBV2	TRBJ1-6	TRBD1	89	0.00355066		TRBV12-1	TRBJ2-1	TRBD2	353	0.019744		TRBV13-1	TRBJ1-3	TRBD2	142	0.00458123		TRBV4	TRBJ1-2	TRBD1	84	0.00403181		TRBV31	TRBJ2-5	TRBD2	18	0.00074646		TRBV21	TRBJ2-3	TRBD1	70	0.00312463		TRBV12-1	TRBJ1-2
TRBV3	TRBJ2-1	TRBD1	4124	0.129341		TRBV21	TRBJ2-1	TRBD1	3677	0.113724		TRBV14	TRBJ1-3	TRBD2	89	0.00355066		TRBV1	TRBJ1-4	TRBD1	349	0.0195203		TRBV19	TRBJ2-1	TRBD1	141	0.00454897		TRBV13-1	TRBJ2-3	TRBD1	84	0.00403181		TRBV26	TRBJ2-4	TRBD2	18	0.00074646		TRBV31	TRBJ2-2	TRBD2	68	0.00303536		TRBV13-3	TRBJ2-2
TRBV29	TRBJ2-1	TRBD2	4095	0.128432		TRBV16	TRBJ2-1	TRBD1	3391	0.104878		TRBV30	TRBJ2-2	TRBD1	87	0.00347087		TRBV29	TRBJ1-1	TRBD1	332	0.0185694		TRBV24	TRBJ2-7	TRBD2	134	0.00432313		TRBV30	TRBJ1-4	TRBD1	82	0.00393582		TRBV31	TRBJ1-4	TRBD1	17	0.00070499		TRBV13-2	TRBJ1-5	TRBD1	68	0.00303536		TRBV16	TRBJ1-1
TRBV1	TRBJ1-1	TRBD2	3922	0.123006		TRBV16	TRBJ2-7	TRBD1	3297	0.101971		TRBV5	TRBJ1-2	TRBD2	85	0.00339108		TRBV13-1	TRBJ2-4	TRBD2	330	0.0184576		TRBV15	TRBJ1-6	TRBD1	134	0.00432313		TRBV13-3	TRBJ2-4	TRBD1	79	0.00379183		TRBV30	TRBJ1-2	TRBD1	17	0.00070499		TRBV3	TRBJ1-4	TRBD1	67	0.00299072		TRBV13-1	TRBJ1-2
TRBV29	TRBJ2-7	TRBD2	3838	0.120372		TRBV14	TRBJ2-4	TRBD1	3188	0.0985997		TRBV30	TRBJ2-2	TRBD2	84	0.00335119		TRBV5	TRBJ1-1	TRBD1	329	0.0184016		TRBV26	TRBJ2-4	TRBD2	133	0.00429087		TRBV30	TRBJ2-3	TRBD2	76	0.00364783		TRBV3	TRBJ2-2	TRBD2	16	0.00066352		TRBV31	TRBJ1-5	TRBD1	65	0.00290144		TRBV1	TRBJ1-5
TRBV13-1	TRBJ2-1	TRBD2	3763	0.118019		TRBV19	TRBJ1-1	TRBD1	3166	0.0979192		TRBV31	TRBJ2-4	TRBD1	83	0.00331129		TRBV20	TRBJ1-2	TRBD1	318	0.0177864		TRBV12-1	TRBJ2-5	TRBD1	132	0.00425861		TRBV14	TRBJ2-3	TRBD2	75	0.00359983		TRBV3	TRBJ1-6	TRBD2	16	0.00066352		TRBV3	TRBJ2-1	TRBD1	63	0.00281217		TRBV16	TRBJ1-2
TRBV31	TRBJ2-3	TRBD2	3726	0.116859		TRBV31	TRBJ2-5	TRBD2	3139	0.0970842		TRBV29	TRBJ2-7	TRBD1	77	0.00307192		TRBV20	TRBJ2-3	TRBD2	299	0.0167237		TRBV16	TRBJ1-3	TRBD1	131	0.00422634		TRBV13-3	TRBJ2-3	TRBD2	75	0.00359983		TRBV3	TRBJ1-5	TRBD2	16	0.00066352		TRBV3	TRBJ2-3	TRBD2	61	0.00272289		TRBV13-1	TRBJ2-7
TRBV31	TRBJ2-5	TRBD2	3682	0.115479		TRBV13-1	TRBJ1-5	TRBD1	3094	0.0956924		TRBV13-2	TRBJ1-6	TRBD2	77	0.00307192		TRBV1	TRBJ1-1	TRBD2	298	0.0166677		TRBV19	TRBJ1-6	TRBD1	127	0.0040973		TRBV30	TRBJ2-5	TRBD1	70	0.00335985		TRBV30	TRBJ2-3	TRBD2	16	0.00066352		TRBV13-1	TRBJ1-4	TRBD1	61	0.00272289		TRBV3	TRBJ1-1
TRBV31	TRBJ2-7	TRBD2	3560	0.111653		TRBV13-1	TRBJ2-4	TRBD2	3044	0.094146		TRBV13-3	TRBJ2-7	TRBD1	76	0.00303203		TRBV31	TRBJ2-3	TRBD2	292	0.0163321		TRBV14	TRBJ1-6	TRBD2	127	0.0040973		TRBV30	TRBJ1-1	TRBD1	69	0.00331185		TRBV30	TRBJ2-5	TRBD1	13	0.00053911		TRBV5	TRBJ1-2	TRBD2	59	0.00263362		TRBV26	TRBJ1-6
TRBV14	TRBJ1-4	TRBD1	3416	0.107136		TRBV29	TRBJ2-7	TRBD2	3043	0.094115		TRBV29	TRBJ2-3	TRBD2	74	0.00295224		TRBV15	TRBJ2-7	TRBD1	292	0.0163321		TRBV15	TRBJ1-3	TRBD1	126	0.00406503		TRBV31	TRBJ2-7	TRBD2	68	0.00326385		TRBV26	TRBJ1-6	TRBD1	13	0.00053911		TRBV30	TRBJ2-2	TRBD2	59	0.00263362		TRBV5	TRBJ1-6
TRBV13-1	TRBJ2-4	TRBD1	3374	0.105819		TRBV16	TRBJ2-3	TRBD2	3019	0.0933728		TRBV4	TRBJ2-7	TRBD2	73	0.00291234		TRBV13-2	TRBJ2-2	TRBD1	262	0.0146542		TRBV4	TRBJ2-2	TRBD2	125	0.00403277		TRBV13-3	TRBJ2-1	TRBD2	67	0.00321585		TRBV13-3	TRBJ1-5	TRBD1	13	0.00053911		TRBV29	TRBJ2-3	TRBD2	56	0.00249971		TRBV3	TRBJ1-4
TRBV1	TRBJ2-2	TRBD2	3351	0.105098		TRBV3	TRBJ1-4	TRBD1	2916	0.0901871		TRBV4	TRBJ1-6	TRBD1	72	0.00287245		TRBV26	TRBJ2-4	TRBD1	261	0.0145983		TRBV16	TRBJ1-4	TRBD1	124	0.00400051		TRBV24	TRBJ1-4	TRBD1	66	0.00316785		TRBV30	TRBJ1-4	TRBD2	12	0.00049764		TRBV29	TRBJ1-5	TRBD1	55	0.00245507		TRBV31	TRBJ2-5
TRBV5	TRBJ1-6	TRBD1	3332	0.104502		TRBV16	TRBJ2-1	TRBD2	2895	0.0895376		TRBV4	TRBJ2-4	TRBD2	70	0.00279266		TRBV15	TRBJ1-4	TRBD1	261	0.0145983		TRBV14	TRBJ1-4	TRBD1	122	0.00393599		TRBV30	TRBJ2-1	TRBD1	65	0.00311986		TRBV13-3	TRBJ1-3	TRBD1	12	0.00049764		TRBV14	TRBJ2-7	TRBD1	54	0.00241043		TRBV3	TRBJ2-7
TRBV13-1	TRBJ1-5	TRBD1	3176	0.0996092		TRBV13-1	TRBJ1-2	TRBD1	2839	0.0878057		TRBV2	TRBJ2-1	TRBD1	70	0.00279266		TRBV13-1	TRBJ2-7	TRBD1	261	0.0145983		TRBV4	TRBJ1-6	TRBD1	120	0.00387146		TRBV13-1	TRBJ1-4	TRBD2	61	0.00292787		TRBV13-2	TRBJ2-7	TRBD2	11	0.00045617		TRBV1	TRBJ1-6	TRBD2	52	0.00232116		TRBV31	TRBJ1-5
TRBV13-1	TRBJ2-2	TRBD1	3155	0.0989506		TRBV14	TRBJ1-4	TRBD1	2643	0.0817437		TRBV29	TRBJ2-5	TRBD1	70	0.00279266		TRBV19	TRBJ1-1	TRBD1	256	0.0143186		TRBV19	TRBJ2-5	TRBD1	119	0.0038392		TRBV2	TRBJ2-7	TRBD2	59	0.00283187		TRBV31	TRBJ2-4	TRBD2	10	0.0004147		TRBV14	TRBJ1-4	TRBD1	52	0.00232116		TRBV13-1	TRBJ2-5
TRBV14	TRBJ2-7	TRBD1	3067	0.0961906		TRBV29	TRBJ2-2	TRBD2	2519	0.0779086		TRBV31	TRBJ1-4	TRBD2	69	0.00275276		TRBV1	TRBJ2-3	TRBD2	251	0.0140389		TRBV3	TRBJ1-4	TRBD1	115	0.00371015		TRBV14	TRBJ2-4	TRBD2	59	0.00283187		TRBV30	TRBJ1-6	TRBD1	10	0.0004147		TRBV3	TRBJ2-7	TRBD1	51	0.00227652		TRBV29	TRBJ2-5
TRBV3	TRBJ2-5	TRBD2	3031	0.0950615		TRBV14	TRBJ2-7	TRBD1	2505	0.0774756		TRBV2	TRBJ1-1	TRBD1	69	0.00275276		TRBV1	TRBJ2-4	TRBD1	249	0.0139271		TRBV13-3	TRBJ2-4	TRBD2	115	0.00371015		TRBV31	TRBJ2-1	TRBD1	58	0.00278387		TRBV3	TRBJ2-2	TRBD1	9	0.00037323		TRBV16	TRBJ2-7	TRBD1	51	0.00227652		TRBV26	TRBJ2-3
TRBV3	TRBJ1-4	TRBD1	2960	0.0928348		TRBV3	TRBJ1-2	TRBD1	2411	0.0745683		TRBV30	TRBJ2-7	TRBD1	66	0.00263308		TRBV13-3	TRBJ1-1	TRBD2	234	0.0130881		TRBV31	TRBJ2-3	TRBD1	114	0.00367789		TRBV13-3	TRBJ2-7	TRBD2	57	0.00273587		TRBV30	TRBJ1-6	TRBD2	9	0.00037323		TRBV3	TRBJ2-1	TRBD2	50	0.00223188		TRBV16	TRBJ2-3
TRBV16	TRBJ1-2	TRBD1	2818	0.0883812		TRBV14	TRBJ1-3	TRBD1	2188	0.0676713		TRBV13-1	TRBJ1-3	TRBD2	65	0.00259318		TRBV5	TRBJ2-1	TRBD1	232	0.0129762		TRBV2	TRBJ2-1	TRBD2	114	0.00367789		TRBV31	TRBJ2-5	TRBD1	56	0.00268788		TRBV13-3	TRBJ2-4	TRBD1	9	0.00037323		TRBV1	TRBJ2-4	TRBD1	50	0.00223188		TRBV4	TRBJ2-2
TRBV16	TRBJ2-4	TRBD2	2657	0.0833317		TRBV3	TRBJ1-1	TRBD1	2091	0.0646712		TRBV14	TRBJ2-2	TRBD2	64	0.00255329		TRBV26	TRBJ1-2	TRBD1	231	0.0129203		TRBV1	TRBJ1-3	TRBD2	113	0.00364563		TRBV13-3	TRBJ2-5	TRBD1	56	0.00268788		TRBV3	TRBJ1-1	TRBD1	8	0.00033176		TRBV12-1	TRBJ1-4	TRBD2	50	0.00223188		TRBV1	TRBJ1-2
TRBV21	TRBJ2-2	TRBD2	2556	0.0801641		TRBV16	TRBJ1-2	TRBD1	2008	0.0621042		TRBV16	TRBJ1-1	TRBD1	61	0.0024336		TRBV26	TRBJ2-5	TRBD1	229	0.0128084		TRBV15	TRBJ2-4	TRBD1	111	0.0035811		TRBV29	TRBJ1-4	TRBD1	55	0.00263988		TRBV1	TRBJ2-7	TRBD1	8	0.00033176		TRBV5	TRBJ1-5	TRBD2	49	0.00218724		TRBV13-1	TRBJ2-2
TRBV16	TRBJ2-2	TRBD2	2453	0.0769337		TRBV3	TRBJ1-5	TRBD1	1965	0.0607743		TRBV13-3	TRBJ2-2	TRBD1	58	0.00231392		TRBV1	TRBJ1-2	TRBD2	213	0.0119135		TRBV2	TRBJ2-5	TRBD1	110	0.00354884		TRBV14	TRBJ1-2	TRBD1	54	0.00259188		TRBV13-3	TRBJ2-2	TRBD1	8	0.00033176		TRBV13-3	TRBJ2-3	TRBD2	48	0.0021426		TRBV12-1	TRBJ2-1
TRBV3	TRBJ2-2	TRBD2	2379	0.0746128		TRBV3	TRBJ2-3	TRBD2	1944	0.0601248		TRBV30	TRBJ1-2	TRBD1	55	0.00219423		TRBV13-3	TRBJ2-4	TRBD1	213	0.0119135		TRBV3	TRBJ2-7	TRBD1	109	0.00351658		TRBV13-3	TRBJ2-4	TRBD2	54	0.00259188		TRBV13-3	TRBJ1-1	TRBD1	8	0.00033176		TRBV29	TRBJ2-2	TRBD2	47	0.00209797		TRBV1	TRBJ1-3
TRBV20	TRBJ1-1	TRBD1	2246	0.0704415		TRBV13-1	TRBJ2-3	TRBD1	1944	0.0601248		TRBV5	TRBJ1-5	TRBD2	54	0.00215433		TRBV1	TRBJ1-3	TRBD2	211	0.0118017		TRBV15	TRBJ2-2	TRBD1	109	0.00351658		TRBV14	TRBJ2-1	TRBD2	53	0.00254388		TRBV3	TRBJ2-3	TRBD1	7	0.00029029		TRBV29	TRBJ1-4	TRBD2	47	0.00209797		TRBV16	TRBJ2-1
TRBV14	TRBJ2-4	TRBD1	2173	0.068152		TRBV3	TRBJ2-4	TRBD1	1884	0.0582691		TRBV30	TRBJ2-3	TRBD1	53	0.00211444		TRBV13-3	TRBJ2-2	TRBD1	211	0.0118017		TRBV13-2	TRBJ2-2	TRBD2	109	0.00351658		TRBV3	TRBJ2-1	TRBD1	52	0.00249589		TRBV31	TRBJ2-3	TRBD2	7	0.00029029		TRBV31	TRBJ1-4	TRBD2	46	0.00205333		TRBV12-1	TRBJ2-3
TRBV3	TRBJ2-5	TRBD1	2157	0.0676502		TRBV14	TRBJ2-1	TRBD1	1841	0.0569391		TRBV19	TRBJ2-4	TRBD2	53	0.00211444		TRBV26	TRBJ1-1	TRBD2	210	0.0117457		TRBV16	TRBJ2-3	TRBD1	108	0.00348431		TRBV30	TRBJ2-7	TRBD2	51	0.00244789		TRBV30	TRBJ2-2	TRBD1	7	0.00029029		TRBV13-2	TRBJ2-2	TRBD1	46	0.00205333		TRBV13-3	TRBJ2-2
TRBV13-1	TRBJ1-6	TRBD1	1936	0.0607189		TRBV16	TRBJ2-4	TRBD1	1769	0.0547123		TRBV16	TRBJ1-1	TRBD2	53	0.00211444		TRBV13-3	TRBJ2-3	TRBD2	210	0.0117457		TRBV12-1	TRBJ1-6	TRBD2	107	0.00345205		TRBV29	TRBJ2-7	TRBD2	51	0.00244789		TRBV30	TRBJ1-5	TRBD2	7	0.00029029		TRBV21	TRBJ1-4	TRBD2	45	0.00200869		TRBV29	TRBJ2-1
TRBV14	TRBJ2-3	TRBD1	1835	0.0575513		TRBV3	TRBJ2-7	TRBD1	1401	0.0433307		TRBV29	TRBJ2-7	TRBD2	52	0.00207454		TRBV20	TRBJ1-6	TRBD1	202	0.0112983		TRBV12-1	TRBJ2-1	TRBD1	103	0.003323		TRBV16	TRBJ2-1	TRBD1	51	0.00244789		TRBV24	TRBJ1-3	TRBD1	7	0.00029029		TRBV29	TRBJ2-2	TRBD1	44	0.00196405		TRBV29	TRBJ2-5
TRBV20	TRBJ1-3	TRBD1	1614	0.05062		TRBV17	TRBJ2-7	TRBD2	1394	0.0431142		TRBV13-1	TRBJ1-6	TRBD1	52	0.00207454		TRBV12-1	TRBJ2-1	TRBD1	200	0.0111864		TRBV3	TRBJ2-5	TRBD1	101	0.00325848		TRBV13-3	TRBJ2-1	TRBD1	50	0.00239989		TRBV3	TRBJ1-3	TRBD1	6	0.00024882		TRBV3	TRBJ1-6	TRBD2	40	0.0017855		TRBV1	TRBJ1-6
TRBV31	TRBJ1-5	TRBD1	1603	0.050275		TRBV15	TRBJ2-1	TRBD1	1374	0.0424956		TRBV13-3	TRBJ2-3	TRBD1	50	0.00199475		TRBV13-1	TRBJ2-3	TRBD1	199	0.0111305		TRBV16	TRBJ1-6	TRBD1	98	0.00316169		TRBV5	TRBJ1-2	TRBD2	48	0.00230389		TRBV3	TRBJ1-2	TRBD2	6	0.00024882		TRBV31	TRBJ2-4	TRBD2	40	0.0017855		TRBV16	TRBJ2-1
TRBV3	TRBJ2-7	TRBD1	1589	0.049836		TRBV14	TRBJ1-2	TRBD1	1331	0.0411657		TRBV30	TRBJ1-4	TRBD2	48	0.00191496		TRBV16	TRBJ2-7	TRBD2	194	0.0108508		TRBV26	TRBJ2-3	TRBD2	97	0.00312943		TRBV31	TRBJ2-1	TRBD2	48	0.00230389		TRBV26	TRBJ1-3	TRBD2	6	0.00024882		TRBV31	TRBJ2-2	TRBD1	40	0.0017855		TRBV13-1	TRBJ1-6
TRBV14	TRBJ2-5	TRBD2	1531	0.0480169		TRBV3	TRBJ1-3	TRBD1	1329	0.0411038		TRBV29	TRBJ2-2	TRBD1	48	0.00191496		TRBV29	TRBJ2-3	TRBD1	193	0.0107949		TRBV14	TRBJ2-7	TRBD2	96	0.00309717		TRBV13-3	TRBJ2-5	TRBD2	48	0.00230389		TRBV13-3	TRBJ2-2	TRBD2	6	0.00024882		TRBV3	TRBJ1-6	TRBD1	38	0.00169623		TRBV24	TRBJ1-1
TRBV17	TRBJ2-1	TRBD1	1505	0.0472015		TRBV13-3	TRBJ2-7	TRBD1	1250	0.0386605		TRBV2	TRBJ2-4	TRBD2	46	0.00183517		TRBV12-1	TRBJ2-2	TRBD2	193	0.0107949		TRBV30	TRBJ2-5	TRBD1	94	0.00303264		TRBV30	TRBJ2-5	TRBD2	47	0.0022559		TRBV13-1	TRBJ1-2	TRBD1	6	0.00024882		TRBV13-3	TRBJ1-4	TRBD2	38	0.00169623		TRBV13-1	TRBJ1-1
TRBV14	TRBJ2-2	TRBD1	1460	0.0457901		TRBV15	TRBJ2-1	TRBD2	1110	0.0343305		TRBV2	TRBJ2-1	TRBD2	45	0.00179528		TRBV12-2	TRBJ2-5	TRBD2	191	0.010683		TRBV14	TRBJ2-2	TRBD1	81	0.00261324		TRBV16	TRBJ2-5	TRBD1	47	0.0022559		TRBV3	TRBJ2-3	TRBD2	5	0.00020735		TRBV13-1	TRBJ2-5	TRBD1	36	0.00160695		TRBV13-2	TRBJ2-7
TRBV14	TRBJ1-3	TRBD1	1454	0.0456019		TRBV14	TRBJ1-5	TRBD1	986	0.0304954		TRBV30	TRBJ1-3	TRBD1	44	0.00175538		TRBV15	TRBJ1-3	TRBD1	190	0.0106271		TRBV3	TRBJ2-1	TRBD2	80	0.00258097		TRBV13-1	TRBJ1-2	TRBD2	47	0.0022559		TRBV26	TRBJ1-4	TRBD1	5	0.00020735		TRBV3	TRBJ1-1	TRBD1	34	0.00151768		TRBV31	TRBJ2-4
TRBV14	TRBJ2-3	TRBD2	1405	0.0440651		TRBV29	TRBJ1-2	TRBD2	978	0.0302479		TRBV13-3	TRBJ2-3	TRBD2	44	0.00175538		TRBV31	TRBJ2-7	TRBD1	185	0.0103474		TRBV5	TRBJ1-5	TRBD2	79	0.00254871		TRBV2	TRBJ2-5	TRBD1	46	0.0022079		TRBV19	TRBJ2-5	TRBD2	5	0.00020735		TRBV30	TRBJ1-2	TRBD1	34	0.00151768		TRBV13-3	TRBJ1-1
TRBV14	TRBJ1-6	TRBD1	1167	0.0366007		TRBV17	TRBJ2-5	TRBD2	969	0.0299696		TRBV13-3	TRBJ2-7	TRBD2	43	0.00171549		TRBV16	TRBJ2-1	TRBD2	178	0.0099559		TRBV14	TRBJ1-2	TRBD1	79	0.00254871		TRBV29	TRBJ2-3	TRBD2	46	0.0022079		TRBV15	TRBJ1-1	TRBD1	5	0.00020735		TRBV21	TRBJ2-4	TRBD2	34	0.00151768		TRBV12-1	TRBJ1-3
TRBV20	TRBJ2-7	TRBD1	998	0.0313004		TRBV17	TRBJ2-5	TRBD1	926	0.0286397		TRBV13-3	TRBJ1-5	TRBD1	43	0.00171549		TRBV26	TRBJ2-1	TRBD2	177	0.00989997		TRBV1	TRBJ1-6	TRBD2	78	0.00251645		TRBV31	TRBJ2-5	TRBD2	44	0.0021119		TRBV13-3	TRBJ1-2	TRBD2	5	0.00020735		TRBV16	TRBJ2-1	TRBD2	33	0.00147304		TRBV29	TRBJ1-3
TRBV17	TRBJ2-2	TRBD2	963	0.0302027		TRBV23	TRBJ2-1	TRBD2	872	0.0269695		TRBV30	TRBJ1-4	TRBD1	42	0.00167559		TRBV15	TRBJ2-4	TRBD2	174	0.00973217		TRBV19	TRBJ1-1	TRBD1	77	0.00248419		TRBV16	TRBJ2-4	TRBD2	44	0.0021119		TRBV13-2	TRBJ2-7	TRBD1	5	0.00020735		TRBV12-1	TRBJ2-4	TRBD2	33	0.00147304		TRBV12-1	TRBJ2-1
TRBV15	TRBJ2-3	TRBD2	929	0.0291363		TRBV20	TRBJ1-2	TRBD1	817	0.0252685		TRBV13-1	TRBJ1-4	TRBD2	42	0.00167559		TRBV5	TRBJ2-4	TRBD1	170	0.00950844		TRBV3	TRBJ2-3	TRBD1	75	0.00241966		TRBV29	TRBJ2-1	TRBD1	43	0.00206391		TRBV3	TRBJ1-3	TRBD2	4	0.00016588		TRBV3	TRBJ2-5	TRBD1	32	0.0014284		TRBV13-3	TRBJ2-3
TRBV17	TRBJ2-5	TRBD1	864	0.0270977		TRBV15	TRBJ1-5	TRBD1	769	0.0237839		TRBV4	TRBJ1-4	TRBD1	39	0.00155591		TRBV1	TRBJ1-6	TRBD1	164	0.00917285		TRBV14	TRBJ2-1	TRBD1	75	0.00241966		TRBV3	TRBJ1-1	TRBD1	41	0.00196791		TRBV3	TRBJ1-1	TRBD2	4	0.00016588		TRBV16	TRBJ2-5	TRBD1	32	0.0014284		TRBV13-1	TRBJ2-3
TRBV3	TRBJ1-1	TRBD1	840	0.026345		TRBV26	TRBJ2-7	TRBD1	707	0.0218664		TRBV15	TRBJ2-5	TRBD2	38	0.00151601		TRBV5	TRBJ1-5	TRBD1	159	0.00889319		TRBV2	TRBJ2-5	TRBD2	74	0.0023874		TRBV4	TRBJ1-5	TRBD1	39	0.00187191		TRBV31	TRBJ2-7	TRBD2	4	0.00016588		TRBV14	TRBJ2-5	TRBD1	32	0.0014284		TRBV12-1	TRBJ2-7
TRBV17	TRBJ2-4	TRBD1	816	0.0255923		TRBV5	TRBJ1-1	TRBD2	697	0.0215571		TRBV30	TRBJ1-2	TRBD2	36	0.00143622		TRBV31	TRBJ2-1	TRBD1	159	0.00889319		TRBV13-1	TRBJ2-5	TRBD2	74	0.0023874		TRBV31	TRBJ1-6	TRBD1	39	0.00187191		TRBV30	TRBJ1-3	TRBD1	4	0.00016588		TRBV12-1	TRBJ1-1	TRBD2	32	0.0014284		TRBV16	TRBJ1-1
TRBV17	TRBJ2-7	TRBD1	812	0.0254668		TRBV13-2	TRBJ2-2	TRBD1	680	0.0210313		TRBV4	TRBJ2-3	TRBD1	35	0.00139633		TRBV29	TRBJ1-2	TRBD1	159	0.00889319		TRBV29	TRBJ2-7	TRBD1	72	0.00232288		TRBV29	TRBJ1-6	TRBD1	39	0.00187191		TRBV30	TRBJ1-2	TRBD2	4	0.00016588		TRBV14	TRBJ1-5	TRBD1	31	0.00138377		TRBV30	TRBJ2-5
TRBV12-1	TRBJ2-5	TRBD1	811	0.0254355		TRBV12-1	TRBJ1-1	TRBD1	674	0.0208457		TRBV4	TRBJ2-1	TRBD1	34	0.00135643		TRBV1	TRBJ2-1	TRBD1	159	0.00889319		TRBV5	TRBJ1-6	TRBD2	71	0.00229061		TRBV16	TRBJ2-5	TRBD2	39	0.00187191		TRBV24	TRBJ2-1	TRBD2	4	0.00016588		TRBV31	TRBJ2-3	TRBD2	30	0.00133913		TRBV2	TRBJ2-2
TRBV13-1	TRBJ2-1	TRBD1	757	0.0237419		TRBV3	TRBJ2-2	TRBD1	666	0.0205983		TRBV13-3	TRBJ1-4	TRBD1	34	0.00135643		TRBV31	TRBJ2-5	TRBD1	158	0.00883726		TRBV12-1	TRBJ2-3	TRBD1	71	0.00229061		TRBV3	TRBJ2-1	TRBD2	38	0.00182392		TRBV19	TRBJ2-3	TRBD1	4	0.00016588		TRBV12-1	TRBJ2-2	TRBD1	30	0.00133913		TRBV16	TRBJ1-6
TRBV20	TRBJ2-3	TRBD1	681	0.0213583		TRBV26	TRBJ2-7	TRBD2	616	0.0190519		TRBV13-3	TRBJ1-1	TRBD2	34	0.00135643		TRBV13-3	TRBJ2-2	TRBD2	158	0.00883726		TRBV12-1	TRBJ1-1	TRBD1	71	0.00229061		TRBV2	TRBJ1-4	TRBD2	37	0.00177592		TRBV19	TRBJ2-2	TRBD1	4	0.00016588		TRBV5	TRBJ1-3	TRBD1	29	0.00129449		TRBV31	TRBJ2-3
TRBV17	TRBJ2-4	TRBD2	678	0.0212642		TRBV26	TRBJ2-1	TRBD2	607	0.0187735		TRBV29	TRBJ2-4	TRBD2	33	0.00131654		TRBV31	TRBJ1-1	TRBD1	157	0.00878133		TRBV31	TRBJ2-7	TRBD1	70	0.00225835		TRBV13-1	TRBJ1-5	TRBD2	36	0.00172792		TRBV3	TRBJ1-4	TRBD2	3	0.00012441		TRBV12-1	TRBJ2-5	TRBD2	29	0.00129449		TRBV14	TRBJ2-5
TRBV3	TRBJ1-6	TRBD1	671	0.0210446		TRBV14	TRBJ2-1	TRBD2	586	0.018124		TRBV29	TRBJ2-1	TRBD1	33	0.00131654		TRBV17	TRBJ2-4	TRBD2	153	0.0085576		TRBV31	TRBJ2-7	TRBD2	65	0.00209704		TRBV13-1	TRBJ1-3	TRBD2	36	0.00172792		TRBV2	TRBJ1-1	TRBD1	3	0.00012441		TRBV13-1	TRBJ1-5	TRBD1	27	0.00120522		TRBV31	TRBJ1-1
TRBV13-2	TRBJ1-6	TRBD2	669	0.0209819		TRBV26	TRBJ2-4	TRBD2	581	0.0179694		TRBV29	TRBJ1-2	TRBD1	33	0.00131654		TRBV15	TRBJ2-3	TRBD1	153	0.0085576		TRBV26	TRBJ2-2	TRBD2	64	0.00206478		TRBV31	TRBJ2-2	TRBD2	35	0.00167992		TRBV24	TRBJ2-1	TRBD1	3	0.00012441		TRBV1	TRBJ1-2	TRBD2	26	0.00116058		TRBV21	TRBJ2-4
TRBV17	TRBJ2-7	TRBD2	662	0.0207624		TRBV12-1	TRBJ2-5	TRBD2	580	0.0179385		TRBV30	TRBJ1-5	TRBD1	32	0.00127664		TRBV15	TRBJ1-2	TRBD1	141	0.00788641		TRBV13-3	TRBJ2-2	TRBD2	64	0.00206478		TRBV29	TRBJ1-2	TRBD2	35	0.00167992		TRBV19	TRBJ2-5	TRBD1	3	0.00012441		TRBV16	TRBJ2-2	TRBD2	26	0.00116058		TRBV13-3	TRBJ1-4
TRBV15	TRBJ2-4	TRBD2	656	0.0205742		TRBV17	TRBJ1-1	TRBD1	562	0.0173817		TRBV13-3	TRBJ2-5	TRBD2	30	0.00119685		TRBV29	TRBJ2-2	TRBD1	140	0.00783048		TRBV31	TRBJ1-3	TRBD1	62	0.00200025		TRBV4	TRBJ1-4	TRBD1	33	0.00158393		TRBV15	TRBJ2-1	TRBD2	3	0.00012441		TRBV14	TRBJ2-3	TRBD1	26	0.00116058		TRBV3	TRBJ2-2
TRBV5	TRBJ2-1	TRBD2	650	0.020386		TRBV20	TRBJ2-7	TRBD1	506	0.0156498		TRBV30	TRBJ1-6	TRBD1	29	0.00115696		TRBV5	TRBJ1-4	TRBD2	132	0.00738303		TRBV3	TRBJ1-6	TRBD1	61	0.00196799		TRBV29	TRBJ2-5	TRBD2	32	0.00153593		TRBV13-3	TRBJ2-7	TRBD1	3	0.00012441		TRBV13-3	TRBJ1-2	TRBD1	26	0.00116058		TRBV29	TRBJ2-3
TRBV26	TRBJ2-7	TRBD1	643	0.0201665		TRBV13-1	TRBJ2-1	TRBD1	504	0.0155879		TRBV30	TRBJ1-3	TRBD2	29	0.00115696		TRBV12-1	TRBJ1-2	TRBD2	130	0.00727116		TRBV14	TRBJ2-4	TRBD1	61	0.00196799		TRBV14	TRBJ1-3	TRBD1	32	0.00153593		TRBV13-3	TRBJ2-4	TRBD2	3	0.00012441		TRBV13-1	TRBJ2-2	TRBD1	26	0.00116058		TRBV16	TRBJ1-4
TRBV17	TRBJ2-3	TRBD1	621	0.0194765		TRBV12-1	TRBJ1-4	TRBD1	502	0.015526		TRBV2	TRBJ1-2	TRBD1	29	0.00115696		TRBV13-2	TRBJ1-5	TRBD2	129	0.00721523		TRBV12-1	TRBJ2-5	TRBD2	60	0.00193573		TRBV31	TRBJ1-5	TRBD1	31	0.00148793		TRBV13-2	TRBJ1-4	TRBD1	3	0.00012441		TRBV14	TRBJ2-1	TRBD1	24	0.0010713		TRBV15	TRBJ1-2
TRBV15	TRBJ2-1	TRBD2	604	0.0189433		TRBV13-1	TRBJ1-3	TRBD1	494	0.0152786		TRBV13-1	TRBJ1-5	TRBD2	29	0.00115696		TRBV5	TRBJ2-4	TRBD2	128	0.0071593		TRBV31	TRBJ2-5	TRBD1	59	0.00190347		TRBV16	TRBJ1-5	TRBD1	31	0.00148793		TRBV13-1	TRBJ2-7	TRBD2	3	0.00012441		TRBV3	TRBJ2-4	TRBD1	23	0.00102666		TRBV3	TRBJ1-1
TRBV15	TRBJ2-3	TRBD1	602	0.0188806		TRBV5	TRBJ1-3	TRBD1	466	0.0144126		TRBV3	TRBJ1-1	TRBD1	27	0.00107717		TRBV5	TRBJ2-3	TRBD1	128	0.0071593		TRBV13-2	TRBJ1-1	TRBD2	59	0.00190347		TRBV13-3	TRBJ1-1	TRBD2	31	0.00148793		TRBV13-1	TRBJ1-5	TRBD1	3	0.00012441		TRBV29	TRBJ1-3	TRBD1	23	0.00102666		TRBV26	TRBJ1-3
TRBV23	TRBJ2-5	TRBD2	594	0.0186297		TRBV13-3	TRBJ2-3	TRBD2	461	0.014258		TRBV15	TRBJ1-4	TRBD1	27	0.00107717		TRBV12-1	TRBJ2-4	TRBD1	128	0.0071593		TRBV31	TRBJ2-5	TRBD2	58	0.00187121		TRBV31	TRBJ1-3	TRBD2	30	0.00143993		TRBV12-1	TRBJ2-3	TRBD2	3	0.00012441		TRBV29	TRBJ1-1	TRBD2	22	0.000982027		TRBV16	TRBJ2-2
TRBV15	TRBJ2-5	TRBD2	572	0.0179397		TRBV20	TRBJ1-5	TRBD1	443	0.0137013		TRBV3	TRBJ2-7	TRBD1	26	0.00103727		TRBV26	TRBJ1-3	TRBD1	124	0.00693557		TRBV29	TRBJ2-3	TRBD1	58	0.00187121		TRBV16	TRBJ1-3	TRBD1	30	0.00143993		TRBV4	TRBJ2-5	TRBD2	2	8.294e-05		TRBV16	TRBJ1-4	TRBD1	22	0.000982027		TRBV13-3	TRBJ1-3
TRBV12-1	TRBJ2-2	TRBD1	570	0.017877		TRBV1	TRBJ1-3	TRBD2	423	0.0130827		TRBV2	TRBJ2-5	TRBD2	26	0.00103727		TRBV12-2	TRBJ1-3	TRBD1	122	0.00682371		TRBV17	TRBJ2-7	TRBD2	58	0.00187121		TRBV31	TRBJ1-5	TRBD2	28	0.00134394		TRBV3	TRBJ2-7	TRBD2	2	8.294e-05		TRBV12-1	TRBJ2-5	TRBD1	21	0.00093739		TRBV26	TRBJ1-5
TRBV12-1	TRBJ2-4	TRBD1	549	0.0172183		TRBV24	TRBJ2-1	TRBD2	421	0.0130208		TRBV29	TRBJ1-4	TRBD1	25	0.000997377		TRBV13-1	TRBJ1-6	TRBD2	118	0.00659998		TRBV29	TRBJ2-1	TRBD1	57	0.00183894		TRBV16	TRBJ1-2	TRBD1	28	0.00134394		TRBV26	TRBJ2-3	TRBD2	2	8.294e-05		TRBV3	TRBJ2-2	TRBD2	19	0.000848114		TRBV3	TRBJ2-5
TRBV13-3	TRBJ2-5	TRBD2	538	0.0168733		TRBV15	TRBJ1-1	TRBD1	421	0.0130208		TRBV16	TRBJ1-5	TRBD1	25	0.000997377		TRBV31	TRBJ1-3	TRBD1	117	0.00654405		TRBV15	TRBJ2-3	TRBD2	56	0.00180668		TRBV14	TRBJ1-6	TRBD2	28	0.00134394		TRBV19	TRBJ2-2	TRBD2	2	8.294e-05		TRBV30	TRBJ1-5	TRBD1	19	0.000848114		TRBV2	TRBJ1-5
TRBV20	TRBJ2-7	TRBD2	526	0.016497		TRBV17	TRBJ2-3	TRBD1	400	0.0123713		TRBV14	TRBJ2-2	TRBD1	25	0.000997377		TRBV12-2	TRBJ2-5	TRBD1	117	0.00654405		TRBV31	TRBJ1-2	TRBD1	54	0.00174216		TRBV3	TRBJ1-6	TRBD1	27	0.00129594		TRBV19	TRBJ1-6	TRBD1	2	8.294e-05		TRBV30	TRBJ2-2	TRBD1	18	0.000803477		TRBV16	TRBJ2-3
TRBV12-1	TRBJ2-4	TRBD2	519	0.0162774		TRBV12-2	TRBJ1-3	TRBD1	399	0.0123404		TRBV30	TRBJ1-6	TRBD2	24	0.000957482		TRBV16	TRBJ2-3	TRBD1	116	0.00648811		TRBV29	TRBJ2-7	TRBD2	54	0.00174216		TRBV31	TRBJ1-2	TRBD1	27	0.00129594		TRBV19	TRBJ1-4	TRBD2	2	8.294e-05		TRBV16	TRBJ2-3	TRBD2	17	0.000758839		TRBV13-1	TRBJ1-1
TRBV12-1	TRBJ2-3	TRBD1	512	0.0160579		TRBV17	TRBJ2-1	TRBD1	398	0.0123095		TRBV14	TRBJ2-3	TRBD1	24	0.000957482		TRBV26	TRBJ2-7	TRBD1	111	0.00620845		TRBV13-2	TRBJ1-3	TRBD2	54	0.00174216		TRBV13-3	TRBJ1-6	TRBD1	27	0.00129594		TRBV19	TRBJ1-3	TRBD1	2	8.294e-05		TRBV30	TRBJ2-4	TRBD1	16	0.000714202		TRBV3	TRBJ1-4
TRBV17	TRBJ2-3	TRBD2	470	0.0147407		TRBV26	TRBJ2-3	TRBD2	394	0.0121858		TRBV13-3	TRBJ1-6	TRBD1	24	0.000957482		TRBV12-2	TRBJ2-3	TRBD2	109	0.00609659		TRBV13-1	TRBJ2-2	TRBD1	53	0.0017099		TRBV29	TRBJ1-3	TRBD1	26	0.00124794		TRBV15	TRBJ2-4	TRBD1	2	8.294e-05		TRBV16	TRBJ2-4	TRBD2	16	0.000714202		TRBV31	TRBJ1-5
TRBV17	TRBJ1-2	TRBD1	461	0.0144584		TRBV15	TRBJ2-5	TRBD2	389	0.0120311		TRBV29	TRBJ2-2	TRBD2	23	0.000917587		TRBV26	TRBJ2-3	TRBD2	107	0.00598472		TRBV4	TRBJ2-4	TRBD2	52	0.00167763		TRBV16	TRBJ1-6	TRBD1	26	0.00124794		TRBV14	TRBJ1-1	TRBD1	2	8.294e-05		TRBV16	TRBJ1-1	TRBD1	16	0.000714202		TRBV21	TRBJ2-5
TRBV12-1	TRBJ2-2	TRBD2	429	0.0134548		TRBV13-3	TRBJ2-2	TRBD2	340	0.0105156		TRBV30	TRBJ2-5	TRBD1	22	0.000877692		TRBV12-1	TRBJ2-4	TRBD2	105	0.00587286		TRBV13-3	TRBJ1-1	TRBD2	52	0.00167763		TRBV15	TRBJ2-7	TRBD2	26	0.00124794		TRBV13-3	TRBJ2-7	TRBD2	2	8.294e-05		TRBV14	TRBJ2-1	TRBD2	16	0.000714202		TRBV29	TRBJ1-1
TRBV5	TRBJ1-2	TRBD1	427	0.013392		TRBV1	TRBJ1-5	TRBD2	331	0.0102373		TRBV13-3	TRBJ2-5	TRBD1	22	0.000877692		TRBV13-1	TRBJ1-2	TRBD2	103	0.005761		TRBV2	TRBJ1-6	TRBD1	51	0.00164537		TRBV29	TRBJ2-4	TRBD2	25	0.00119994		TRBV13-3	TRBJ1-6	TRBD1	2	8.294e-05		TRBV21	TRBJ1-6	TRBD2	15	0.000669564		TRBV13-1	TRBJ2-3
TRBV13-1	TRBJ2-3	TRBD1	424	0.013298		TRBV29	TRBJ2-5	TRBD1	319	0.00986615		TRBV13-3	TRBJ2-4	TRBD2	21	0.000837797		TRBV26	TRBJ2-1	TRBD1	102	0.00570506		TRBV12-1	TRBJ1-2	TRBD1	51	0.00164537		TRBV26	TRBJ1-1	TRBD1	24	0.00115195		TRBV13-1	TRBJ2-7	TRBD1	2	8.294e-05		TRBV1	TRBJ1-3	TRBD2	15	0.000669564		TRBV26	TRBJ1-4
TRBV5	TRBJ1-3	TRBD1	411	0.0128902		TRBV29	TRBJ2-3	TRBD2	319	0.00986615		TRBV15	TRBJ2-1	TRBD2	19	0.000758007		TRBV16	TRBJ2-2	TRBD2	102	0.00570506		TRBV29	TRBJ2-1	TRBD2	50	0.00161311		TRBV4	TRBJ2-3	TRBD2	23	0.00110395		TRBV13-1	TRBJ2-4	TRBD1	2	8.294e-05		TRBV3	TRBJ2-4	TRBD2	14	0.000624926		TRBV31	TRBJ2-2
TRBV20	TRBJ1-6	TRBD1	409	0.0128275		TRBV15	TRBJ2-3	TRBD2	316	0.00977337		TRBV13-3	TRBJ2-2	TRBD2	19	0.000758007		TRBV13-2	TRBJ1-4	TRBD2	98	0.00548134		TRBV12-1	TRBJ1-3	TRBD1	50	0.00161311		TRBV29	TRBJ2-7	TRBD1	23	0.00110395		TRBV13-1	TRBJ2-1	TRBD1	2	8.294e-05		TRBV30	TRBJ2-7	TRBD2	14	0.000624926		TRBV31	TRBJ1-1
TRBV13-1	TRBJ1-3	TRBD1	404	0.0126707		TRBV1	TRBJ1-6	TRBD2	315	0.00974244		TRBV4	TRBJ1-2	TRBD1	18	0.000718112		TRBV12-1	TRBJ1-3	TRBD2	93	0.00520168		TRBV17	TRBJ2-2	TRBD2	49	0.00158085		TRBV14	TRBJ2-2	TRBD1	23	0.00110395		TRBV12-1	TRBJ1-6	TRBD1	2	8.294e-05		TRBV13-3	TRBJ2-7	TRBD2	14	0.000624926		TRBV29	TRBJ1-4
TRBV12-1	TRBJ2-5	TRBD2	382	0.0119807		TRBV17	TRBJ1-4	TRBD1	312	0.00964965		TRBV29	TRBJ2-4	TRBD1	18	0.000718112		TRBV12-1	TRBJ1-1	TRBD2	93	0.00520168		TRBV16	TRBJ2-7	TRBD1	49	0.00158085		TRBV13-3	TRBJ1-3	TRBD1	23	0.00110395		TRBV12-1	TRBJ1-4	TRBD1	2	8.294e-05		TRBV13-2	TRBJ1-3	TRBD1	14	0.000624926		TRBV15	TRBJ2-1
TRBV17	TRBJ2-5	TRBD2	365	0.0114475		TRBV5	TRBJ2-4	TRBD1	306	0.00946408		TRBV29	TRBJ1-6	TRBD1	18	0.000718112		TRBV5	TRBJ1-5	TRBD2	92	0.00514574		TRBV16	TRBJ2-1	TRBD2	49	0.00158085		TRBV31	TRBJ2-2	TRBD1	22	0.00105595		TRBV4	TRBJ2-1	TRBD2	1	4.147e-05		TRBV30	TRBJ1-2	TRBD2	13	0.000580289		TRBV21	TRBJ1-1
TRBV20	TRBJ2-4	TRBD2	350	0.0109771		TRBV12-1	TRBJ2-2	TRBD2	305	0.00943315		TRBV20	TRBJ2-7	TRBD1	17	0.000678217		TRBV16	TRBJ2-5	TRBD1	91	0.00508981		TRBV3	TRBJ2-3	TRBD2	48	0.00154858		TRBV26	TRBJ2-5	TRBD1	22	0.00105595		TRBV4	TRBJ1-1	TRBD2	1	4.147e-05		TRBV29	TRBJ2-7	TRBD2	13	0.000580289		TRBV14	TRBJ1-3
TRBV13-1	TRBJ2-2	TRBD2	339	0.0106321		TRBV12-2	TRBJ1-1	TRBD1	299	0.00924758		TRBV13-3	TRBJ2-4	TRBD1	17	0.000678217		TRBV1	TRBJ1-6	TRBD2	87	0.00486608		TRBV29	TRBJ1-2	TRBD1	46	0.00148406		TRBV16	TRBJ2-4	TRBD1	22	0.00105595		TRBV3	TRBJ1-6	TRBD1	1	4.147e-05		TRBV19	TRBJ2-5	TRBD2	13	0.000580289		TRBV3	TRBJ2-2
TRBV20	TRBJ1-4	TRBD1	318	0.00997346		TRBV20	TRBJ2-1	TRBD2	297	0.00918573		TRBV3	TRBJ2-2	TRBD1	16	0.000638321		TRBV31	TRBJ1-1	TRBD2	85	0.00475422		TRBV16	TRBJ1-5	TRBD1	46	0.00148406		TRBV16	TRBJ2-3	TRBD1	22	0.00105595		TRBV3	TRBJ1-5	TRBD1	1	4.147e-05		TRBV16	TRBJ2-1	TRBD1	13	0.000580289		TRBV12-1	TRBJ2-2
TRBV12-1	TRBJ1-5	TRBD1	314	0.00984801		TRBV19	TRBJ2-1	TRBD1	297	0.00918573		TRBV3	TRBJ2-3	TRBD1	15	0.000598426		TRBV13-2	TRBJ1-2	TRBD2	84	0.00469829		TRBV29	TRBJ2-5	TRBD1	45	0.0014518		TRBV15	TRBJ1-4	TRBD1	22	0.00105595		TRBV31	TRBJ1-1	TRBD2	1	4.147e-05		TRBV12-1	TRBJ1-2	TRBD2	13	0.000580289		TRBV13-2	TRBJ1-6
TRBV13-3	TRBJ1-1	TRBD2	303	0.00950302		TRBV15	TRBJ2-5	TRBD1	295	0.00912387		TRBV3	TRBJ2-1	TRBD1	15	0.000598426		TRBV31	TRBJ1-2	TRBD2	80	0.00447456		TRBV4	TRBJ1-3	TRBD1	44	0.00141954		TRBV3	TRBJ2-7	TRBD2	21	0.00100795		TRBV30	TRBJ2-7	TRBD2	1	4.147e-05		TRBV30	TRBJ1-6	TRBD2	12	0.000535651		TRBV13-1	TRBJ1-4
TRBV29	TRBJ2-3	TRBD2	300	0.00940893		TRBV12-2	TRBJ2-7	TRBD2	280	0.00865994		TRBV30	TRBJ2-4	TRBD1	15	0.000598426		TRBV5	TRBJ1-1	TRBD2	78	0.0043627		TRBV3	TRBJ2-2	TRBD1	44	0.00141954		TRBV3	TRBJ2-3	TRBD2	21	0.00100795		TRBV2	TRBJ2-5	TRBD1	1	4.147e-05		TRBV26	TRBJ1-3	TRBD1	12	0.000535651		TRBV29	TRBJ2-7
TRBV23	TRBJ1-6	TRBD1	288	0.00903257		TRBV13-2	TRBJ1-4	TRBD2	275	0.0085053		TRBV20	TRBJ1-1	TRBD1	15	0.000598426		TRBV26	TRBJ2-4	TRBD2	77	0.00430676		TRBV3	TRBJ1-2	TRBD1	43	0.00138727		TRBV29	TRBJ1-5	TRBD1	21	0.00100795		TRBV2	TRBJ2-1	TRBD1	1	4.147e-05		TRBV21	TRBJ1-1	TRBD2	12	0.000535651		TRBV13-2	TRBJ1-6
TRBV13-2	TRBJ1-4	TRBD2	276	0.00865621		TRBV12-2	TRBJ2-1	TRBD1	272	0.00841252		TRBV16	TRBJ2-1	TRBD2	15	0.000598426		TRBV5	TRBJ2-2	TRBD1	76	0.00425083		TRBV26	TRBJ1-3	TRBD2	43	0.00138727		TRBV13-3	TRBJ2-7	TRBD1	21	0.00100795		TRBV26	TRBJ2-7	TRBD2	1	4.147e-05		TRBV16	TRBJ1-4	TRBD2	12	0.000535651		TRBV13-1	TRBJ1-5
TRBV20	TRBJ2-1	TRBD1	275	0.00862485		TRBV16	TRBJ1-4	TRBD2	261	0.00807231		TRBV12-1	TRBJ1-4	TRBD1	15	0.000598426		TRBV26	TRBJ1-5	TRBD1	71	0.00397117		TRBV16	TRBJ1-2	TRBD1	43	0.00138727		TRBV13-3	TRBJ2-2	TRBD1	21	0.00100795		TRBV26	TRBJ2-7	TRBD1	1	4.147e-05		TRBV14	TRBJ1-1	TRBD2	12	0.000535651		TRBV3	TRBJ1-6
TRBV31	TRBJ2-7	TRBD1	266	0.00834258		TRBV26	TRBJ2-3	TRBD1	258	0.00797952		TRBV14	TRBJ2-7	TRBD2	14	0.000558531		TRBV2	TRBJ1-5	TRBD1	68	0.00380338		TRBV14	TRBJ1-3	TRBD1	43	0.00138727		TRBV3	TRBJ1-2	TRBD1	20	0.000959956		TRBV26	TRBJ1-5	TRBD2	1	4.147e-05		TRBV29	TRBJ2-4	TRBD2	11	0.000491014		TRBV3	TRBJ1-3
TRBV13-1	TRBJ1-1	TRBD2	265	0.00831122		TRBV3	TRBJ1-6	TRBD1	257	0.00794859		TRBV3	TRBJ2-7	TRBD2	13	0.000518636		TRBV13-2	TRBJ1-6	TRBD1	68	0.00380338		TRBV12-2	TRBJ1-6	TRBD1	43	0.00138727		TRBV29	TRBJ2-4	TRBD1	20	0.000959956		TRBV26	TRBJ1-1	TRBD2	1	4.147e-05		TRBV20	TRBJ1-4	TRBD1	11	0.000491014		TRBV29	TRBJ2-2
TRBV15	TRBJ1-1	TRBD2	264	0.00827986		TRBV26	TRBJ1-3	TRBD1	255	0.00788674		TRBV29	TRBJ1-3	TRBD2	13	0.000518636		TRBV3	TRBJ1-1	TRBD1	66	0.00369151		TRBV16	TRBJ2-4	TRBD1	42	0.00135501		TRBV16	TRBJ2-2	TRBD2	19	0.000911958		TRBV24	TRBJ2-4	TRBD2	1	4.147e-05		TRBV14	TRBJ1-6	TRBD1	11	0.000491014		TRBV13-2	TRBJ1-2
TRBV13-3	TRBJ1-4	TRBD2	263	0.00824849		TRBV13-1	TRBJ2-2	TRBD1	255	0.00788674		TRBV14	TRBJ2-5	TRBD1	13	0.000518636		TRBV30	TRBJ2-1	TRBD2	64	0.00357965		TRBV31	TRBJ1-6	TRBD1	40	0.00129049		TRBV16	TRBJ2-2	TRBD1	19	0.000911958		TRBV24	TRBJ1-6	TRBD1	1	4.147e-05		TRBV14	TRBJ1-2	TRBD1	11	0.000491014		TRBV5	TRBJ1-5
TRBV13-2	TRBJ1-3	TRBD2	258	0.00809168		TRBV13-3	TRBJ2-4	TRBD1	251	0.00776302		TRBV13-3	TRBJ1-4	TRBD2	13	0.000518636		TRBV15	TRBJ2-2	TRBD1	64	0.00357965		TRBV29	TRBJ1-3	TRBD1	40	0.00129049		TRBV14	TRBJ2-3	TRBD1	19	0.000911958		TRBV24	TRBJ1-1	TRBD1	1	4.147e-05		TRBV12-1	TRBJ1-3	TRBD2	11	0.000491014		TRBV14	TRBJ2-7
TRBV26	TRBJ2-3	TRBD2	253	0.00793486		TRBV15	TRBJ2-2	TRBD1	238	0.00736095		TRBV3	TRBJ2-4	TRBD2	12	0.000478741		TRBV13-3	TRBJ1-2	TRBD2	64	0.00357965		TRBV13-1	TRBJ2-4	TRBD2	40	0.00129049		TRBV14	TRBJ1-1	TRBD2	19	0.000911958		TRBV21	TRBJ2-4	TRBD1	1	4.147e-05		TRBV5	TRBJ1-3	TRBD2	10	0.000446376		TRBV14	TRBJ1-1
TRBV31	TRBJ2-1	TRBD1	251	0.00787214		TRBV20	TRBJ1-3	TRBD1	237	0.00733002		TRBV3	TRBJ2-3	TRBD2	12	0.000478741		TRBV16	TRBJ1-1	TRBD2	61	0.00341185		TRBV12-1	TRBJ1-4	TRBD1	39	0.00125822		TRBV3	TRBJ2-4	TRBD1	18	0.00086396		TRBV21	TRBJ2-1	TRBD1	1	4.147e-05		TRBV3	TRBJ1-2	TRBD1	10	0.000446376		TRBV12-1	TRBJ1-4
TRBV26	TRBJ2-1	TRBD2	250	0.00784077		TRBV20	TRBJ2-3	TRBD2	233	0.00720631		TRBV30	TRBJ1-5	TRBD2	12	0.000478741		TRBV4	TRBJ1-2	TRBD1	60	0.00335592		TRBV31	TRBJ2-4	TRBD1	38	0.00122596		TRBV14	TRBJ1-5	TRBD1	18	0.00086396		TRBV19	TRBJ2-7	TRBD1	1	4.147e-05		TRBV21	TRBJ1-2	TRBD2	10	0.000446376		TRBV14	TRBJ2-4
TRBV1	TRBJ1-4	TRBD2	238	0.00746442		TRBV3	TRBJ2-5	TRBD1	223	0.00689703		TRBV16	TRBJ2-4	TRBD2	12	0.000478741		TRBV26	TRBJ1-4	TRBD2	60	0.00335592		TRBV13-2	TRBJ1-4	TRBD2	38	0.00122596		TRBV3	TRBJ1-5	TRBD1	17	0.000815963		TRBV19	TRBJ2-4	TRBD2	1	4.147e-05		TRBV14	TRBJ2-4	TRBD1	10	0.000446376		TRBV13-3	TRBJ1-5
TRBV19	TRBJ1-4	TRBD1	234	0.00733896		TRBV13-2	TRBJ1-3	TRBD2	221	0.00683517		TRBV15	TRBJ1-3	TRBD1	12	0.000478741		TRBV13-2	TRBJ1-3	TRBD2	56	0.00313219		TRBV13-1	TRBJ2-2	TRBD2	38	0.00122596		TRBV31	TRBJ1-3	TRBD1	17	0.000815963		TRBV19	TRBJ1-6	TRBD2	1	4.147e-05		TRBV14	TRBJ1-4	TRBD2	10	0.000446376		TRBV21	TRBJ2-4
TRBV17	TRBJ2-2	TRBD1	234	0.00733896		TRBV26	TRBJ1-6	TRBD1	211	0.00652589		TRBV3	TRBJ1-4	TRBD1	11	0.000438846		TRBV19	TRBJ2-1	TRBD1	54	0.00302033		TRBV13-1	TRBJ1-5	TRBD1	38	0.00122596		TRBV3	TRBJ2-4	TRBD2	16	0.000767965		TRBV19	TRBJ1-1	TRBD2	1	4.147e-05		TRBV13-1	TRBJ2-1	TRBD2	10	0.000446376		TRBV21	TRBJ2-3
TRBV26	TRBJ2-4	TRBD1	233	0.0073076		TRBV13-1	TRBJ2-4	TRBD1	210	0.00649496		TRBV16	TRBJ2-2	TRBD2	11	0.000438846		TRBV29	TRBJ1-1	TRBD2	53	0.0029644		TRBV3	TRBJ2-4	TRBD1	36	0.00116144		TRBV30	TRBJ2-4	TRBD2	16	0.000767965		TRBV16	TRBJ2-1	TRBD1	1	4.147e-05		TRBV13-1	TRBJ1-1	TRBD2	10	0.000446376		TRBV21	TRBJ1-4
TRBV1	TRBJ1-2	TRBD2	228	0.00715079		TRBV16	TRBJ2-2	TRBD1	209	0.00646403		TRBV13-3	TRBJ1-2	TRBD2	11	0.000438846		TRBV2	TRBJ2-7	TRBD1	52	0.00290846		TRBV3	TRBJ1-1	TRBD2	36	0.00116144		TRBV30	TRBJ2-2	TRBD1	16	0.000767965		TRBV16	TRBJ1-3	TRBD1	1	4.147e-05		TRBV12-1	TRBJ1-6	TRBD2	10	0.000446376		TRBV13-2	TRBJ1-5
TRBV12-1	TRBJ1-1	TRBD1	222	0.00696261		TRBV13-3	TRBJ1-1	TRBD2	209	0.00646403		TRBV3	TRBJ1-3	TRBD2	10	0.000398951		TRBV15	TRBJ2-2	TRBD2	52	0.00290846		TRBV12-2	TRBJ2-7	TRBD1	36	0.00116144		TRBV29	TRBJ1-1	TRBD2	16	0.000767965		TRBV15	TRBJ2-7	TRBD2	1	4.147e-05		TRBV12-1	TRBJ1-5	TRBD2	10	0.000446376		TRBV30	TRBJ1-4
TRBV13-1	TRBJ2-3	TRBD2	216	0.00677443		TRBV20	TRBJ2-7	TRBD2	202	0.00624753		TRBV3	TRBJ1-2	TRBD1	10	0.000398951		TRBV5	TRBJ1-3	TRBD2	51	0.00285253		TRBV16	TRBJ2-1	TRBD1	35	0.00112918		TRBV31	TRBJ1-2	TRBD2	15	0.000719967		TRBV15	TRBJ2-7	TRBD1	1	4.147e-05		TRBV3	TRBJ1-4	TRBD2	9	0.000401738		TRBV12-1	TRBJ2-3
TRBV13-2	TRBJ1-2	TRBD2	215	0.00674307		TRBV12-1	TRBJ2-3	TRBD1	198	0.00612382		TRBV16	TRBJ1-5	TRBD2	10	0.000398951		TRBV19	TRBJ2-7	TRBD1	51	0.00285253		TRBV15	TRBJ1-2	TRBD2	35	0.00112918		TRBV30	TRBJ1-6	TRBD1	15	0.000719967		TRBV15	TRBJ2-3	TRBD1	1	4.147e-05		TRBV30	TRBJ1-1	TRBD2	9	0.000401738		TRBV21	TRBJ1-2
TRBV13-3	TRBJ1-6	TRBD1	202	0.00633534		TRBV29	TRBJ1-2	TRBD1	195	0.00603103		TRBV29	TRBJ1-4	TRBD2	9	0.000359056		TRBV31	TRBJ1-4	TRBD1	50	0.0027966		TRBV14	TRBJ2-5	TRBD2	34	0.00109691		TRBV30	TRBJ1-2	TRBD1	15	0.000719967		TRBV15	TRBJ2-2	TRBD1	1	4.147e-05		TRBV21	TRBJ2-7	TRBD2	9	0.000401738		TRBV20	TRBJ2-3
TRBV1	TRBJ1-5	TRBD2	194	0.00608444		TRBV1	TRBJ1-2	TRBD2	191	0.00590732		TRBV16	TRBJ2-3	TRBD1	9	0.000359056		TRBV29	TRBJ1-3	TRBD2	50	0.0027966		TRBV12-1	TRBJ2-2	TRBD1	34	0.00109691		TRBV29	TRBJ2-2	TRBD1	15	0.000719967		TRBV15	TRBJ1-3	TRBD1	1	4.147e-05		TRBV19	TRBJ2-7	TRBD1	9	0.000401738		TRBV15	TRBJ2-4
TRBV31	TRBJ2-3	TRBD1	187	0.0058649		TRBV19	TRBJ2-1	TRBD2	191	0.00590732		TRBV15	TRBJ1-1	TRBD1	9	0.000359056		TRBV19	TRBJ2-3	TRBD1	50	0.0027966		TRBV5	TRBJ1-3	TRBD2	33	0.00106465		TRBV26	TRBJ2-4	TRBD1	15	0.000719967		TRBV14	TRBJ2-7	TRBD2	1	4.147e-05		TRBV14	TRBJ2-2	TRBD2	9	0.000401738		TRBV21	TRBJ1-3
TRBV1	TRBJ1-3	TRBD2	185	0.00580217		TRBV13-1	TRBJ1-6	TRBD1	191	0.00590732		TRBV14	TRBJ1-6	TRBD1	9	0.000359056		TRBV19	TRBJ2-1	TRBD2	50	0.0027966		TRBV3	TRBJ1-6	TRBD2	33	0.00106465		TRBV14	TRBJ2-2	TRBD2	15	0.000719967		TRBV14	TRBJ2-5	TRBD1	1	4.147e-05		TRBV13-3	TRBJ1-1	TRBD2	9	0.000401738		TRBV13-3	TRBJ1-6
TRBV29	TRBJ2-2	TRBD2	180	0.00564536		TRBV31	TRBJ1-2	TRBD2	187	0.00578361		TRBV13-1	TRBJ1-6	TRBD2	9	0.000359056		TRBV16	TRBJ1-4	TRBD1	50	0.0027966		TRBV14	TRBJ2-1	TRBD2	33	0.00106465		TRBV3	TRBJ2-7	TRBD1	14	0.000671969		TRBV14	TRBJ2-4	TRBD2	1	4.147e-05		TRBV31	TRBJ1-3	TRBD1	8	0.000357101		TRBV3	TRBJ1-2
TRBV16	TRBJ2-5	TRBD1	178	0.00558263		TRBV17	TRBJ2-7	TRBD1	186	0.00575268		TRBV3	TRBJ2-4	TRBD1	8	0.000319161		TRBV13-3	TRBJ1-5	TRBD1	48	0.00268474		TRBV3	TRBJ2-4	TRBD2	32	0.00103239		TRBV3	TRBJ1-1	TRBD2	14	0.000671969		TRBV14	TRBJ1-6	TRBD1	1	4.147e-05		TRBV29	TRBJ1-6	TRBD2	8	0.000357101		TRBV31	TRBJ2-7
TRBV31	TRBJ1-1	TRBD2	175	0.00548854		TRBV13-1	TRBJ1-1	TRBD2	185	0.00572175		TRBV20	TRBJ2-2	TRBD1	8	0.000319161		TRBV13-1	TRBJ1-3	TRBD2	48	0.00268474		TRBV15	TRBJ2-4	TRBD2	32	0.00103239		TRBV30	TRBJ2-4	TRBD1	14	0.000671969		TRBV14	TRBJ1-4	TRBD1	1	4.147e-05		TRBV14	TRBJ2-5	TRBD2	8	0.000357101		TRBV14	TRBJ1-4
TRBV24	TRBJ2-7	TRBD1	175	0.00548854		TRBV26	TRBJ2-4	TRBD1	183	0.00565989		TRBV14	TRBJ2-5	TRBD2	8	0.000319161		TRBV3	TRBJ2-3	TRBD2	47	0.0026288		TRBV29	TRBJ1-4	TRBD1	29	0.000935603		TRBV30	TRBJ1-5	TRBD1	14	0.000671969		TRBV13-3	TRBJ1-4	TRBD1	1	4.147e-05		TRBV14	TRBJ2-3	TRBD2	8	0.000357101		TRBV30	TRBJ2-1
TRBV13-2	TRBJ1-5	TRBD2	175	0.00548854		TRBV15	TRBJ1-3	TRBD2	182	0.00562896		TRBV14	TRBJ2-4	TRBD2	8	0.000319161		TRBV4	TRBJ1-1	TRBD1	46	0.00257287		TRBV16	TRBJ2-7	TRBD2	29	0.000935603		TRBV30	TRBJ1-1	TRBD2	14	0.000671969		TRBV13-1	TRBJ2-4	TRBD2	1	4.147e-05		TRBV13-3	TRBJ1-5	TRBD1	8	0.000357101		TRBV16	TRBJ2-2
TRBV12-2	TRBJ2-4	TRBD1	171	0.00536309		TRBV20	TRBJ2-4	TRBD2	181	0.00559804		TRBV4	TRBJ2-5	TRBD2	7	0.000279266		TRBV4	TRBJ2-1	TRBD2	45	0.00251694		TRBV29	TRBJ2-5	TRBD2	28	0.000903341		TRBV26	TRBJ2-5	TRBD2	14	0.000671969		TRBV13-1	TRBJ1-3	TRBD1	1	4.147e-05		TRBV13-2	TRBJ1-6	TRBD2	8	0.000357101		TRBV12-1	TRBJ2-5
TRBV12-2	TRBJ2-1	TRBD1	170	0.00533173		TRBV24	TRBJ2-1	TRBD1	177	0.00547432		TRBV3	TRBJ1-1	TRBD2	7	0.000279266		TRBV14	TRBJ1-3	TRBD1	45	0.00251694		TRBV16	TRBJ1-1	TRBD2	28	0.000903341		TRBV3	TRBJ1-4	TRBD1	13	0.000623971		TRBV13-1	TRBJ1-1	TRBD2	1	4.147e-05		TRBV13-1	TRBJ2-5	TRBD2	8	0.000357101		TRBV31	TRBJ1-4
TRBV26	TRBJ1-6	TRBD1	158	0.00495537		TRBV12-1	TRBJ1-2	TRBD2	175	0.00541247		TRBV29	TRBJ1-1	TRBD2	7	0.000279266		TRBV1	TRBJ1-5	TRBD1	44	0.00246101		TRBV12-2	TRBJ2-5	TRBD2	28	0.000903341		TRBV3	TRBJ1-3	TRBD1	13	0.000623971		TRBV13-1	TRBJ1-1	TRBD1	1	4.147e-05		TRBV31	TRBJ1-6	TRBD2	7	0.000312463		TRBV30	TRBJ1-3
TRBV31	TRBJ2-5	TRBD1	155	0.00486128		TRBV31	TRBJ2-2	TRBD2	173	0.00535061		TRBV20	TRBJ2-4	TRBD1	7	0.000279266		TRBV19	TRBJ1-4	TRBD1	44	0.00246101		TRBV12-1	TRBJ2-2	TRBD2	28	0.000903341		TRBV15	TRBJ2-5	TRBD1	13	0.000623971		TRBV12-1	TRBJ2-5	TRBD1	1	4.147e-05		TRBV30	TRBJ2-4	TRBD2	7	0.000312463		TRBV16	TRBJ2-7
TRBV12-1	TRBJ1-4	TRBD2	155	0.00486128		TRBV29	TRBJ1-3	TRBD1	165	0.00510318		TRBV14	TRBJ1-5	TRBD1	7	0.000279266		TRBV13-1	TRBJ1-5	TRBD1	42	0.00234914		TRBV31	TRBJ1-1	TRBD2	27	0.000871079		TRBV13-3	TRBJ2-2	TRBD2	13	0.000623971		TRBV12-1	TRBJ2-1	TRBD2	1	4.147e-05		TRBV14	TRBJ2-2	TRBD1	7	0.000312463		TRBV31	TRBJ1-3
TRBV19	TRBJ2-4	TRBD2	152	0.00476719		TRBV5	TRBJ1-4	TRBD2	153	0.00473204		TRBV14	TRBJ1-2	TRBD2	7	0.000279266		TRBV12-1	TRBJ1-4	TRBD2	40	0.00223728		TRBV30	TRBJ1-2	TRBD1	27	0.000871079		TRBV3	TRBJ2-2	TRBD1	12	0.000575974		TRBV12-1	TRBJ1-3	TRBD1	1	4.147e-05		TRBV12-1	TRBJ2-7	TRBD2	7	0.000312463		TRBV14	TRBJ2-4
TRBV12-2	TRBJ1-3	TRBD1	149	0.0046731		TRBV26	TRBJ2-2	TRBD1	150	0.00463926		TRBV12-1	TRBJ2-1	TRBD2	7	0.000279266		TRBV19	TRBJ2-5	TRBD2	39	0.00218135		TRBV29	TRBJ2-4	TRBD1	27	0.000871079		TRBV20	TRBJ2-7	TRBD2	12	0.000575974								TRBV31	TRBJ1-1	TRBD2	6	0.000267826		TRBV13-3	TRBJ1-6
TRBV13-3	TRBJ1-5	TRBD2	148	0.00464174		TRBV12-1	TRBJ2-4	TRBD1	146	0.00451554		TRBV16	TRBJ2-7	TRBD2	6	0.000239371		TRBV13-2	TRBJ1-6	TRBD2	39	0.00218135		TRBV1	TRBJ1-4	TRBD2	27	0.000871079		TRBV26	TRBJ2-7	TRBD2	11	0.000527976								TRBV26	TRBJ2-2	TRBD1	6	0.000267826		TRBV31	TRBJ2-3
TRBV15	TRBJ1-4	TRBD2	147	0.00461037		TRBV19	TRBJ2-5	TRBD1	142	0.00439183		TRBV16	TRBJ2-3	TRBD2	6	0.000239371		TRBV1	TRBJ2-2	TRBD1	38	0.00212542		TRBV14	TRBJ2-4	TRBD2	27	0.000871079		TRBV26	TRBJ2-1	TRBD2	11	0.000527976								TRBV19	TRBJ2-7	TRBD2	6	0.000267826		TRBV24	TRBJ1-3
TRBV12-2	TRBJ2-2	TRBD1	140	0.00439083		TRBV13-2	TRBJ1-2	TRBD2	142	0.00439183		TRBV15	TRBJ2-5	TRBD1	6	0.000239371		TRBV14	TRBJ2-3	TRBD1	38	0.00212542		TRBV31	TRBJ1-4	TRBD1	26	0.000838817		TRBV26	TRBJ2-1	TRBD1	11	0.000527976								TRBV19	TRBJ2-3	TRBD1	6	0.000267826		TRBV14	TRBJ1-2
TRBV12-2	TRBJ2-3	TRBD1	138	0.00432811		TRBV31	TRBJ2-1	TRBD1	138	0.00426812		TRBV14	TRBJ2-4	TRBD1	6	0.000239371		TRBV1	TRBJ1-4	TRBD2	37	0.00206948		TRBV30	TRBJ1-1	TRBD1	26	0.000838817		TRBV26	TRBJ2-4	TRBD2	10	0.000479978								TRBV3	TRBJ1-5	TRBD2	5	0.000223188		TRBV30	TRBJ2-5
TRBV5	TRBJ1-1	TRBD2	136	0.00426538		TRBV13-1	TRBJ1-5	TRBD2	137	0.00423719		TRBV3	TRBJ1-6	TRBD2	5	0.000199475		TRBV26	TRBJ2-2	TRBD2	36	0.00201355		TRBV14	TRBJ1-5	TRBD1	26	0.000838817		TRBV30	TRBJ1-3	TRBD1	9	0.00043198								TRBV3	TRBJ1-5	TRBD1	5	0.000223188		TRBV29	TRBJ2-1
TRBV16	TRBJ2-4	TRBD1	133	0.00417129		TRBV5	TRBJ1-6	TRBD2	136	0.00420626		TRBV3	TRBJ1-5	TRBD1	5	0.000199475		TRBV13-3	TRBJ1-6	TRBD1	36	0.00201355		TRBV12-1	TRBJ2-3	TRBD2	26	0.000838817		TRBV16	TRBJ1-3	TRBD2	9	0.00043198								TRBV31	TRBJ1-5	TRBD2	5	0.000223188		TRBV4	TRBJ2-7
TRBV12-2	TRBJ2-1	TRBD2	131	0.00410857		TRBV3	TRBJ2-3	TRBD1	135	0.00417533		TRBV3	TRBJ1-4	TRBD2	5	0.000199475		TRBV31	TRBJ1-5	TRBD1	34	0.00190169		TRBV31	TRBJ2-4	TRBD2	24	0.000774292		TRBV15	TRBJ2-3	TRBD1	9	0.00043198								TRBV30	TRBJ1-5	TRBD2	5	0.000223188		TRBV3	TRBJ1-5
TRBV13-3	TRBJ1-2	TRBD2	129	0.00404584		TRBV24	TRBJ1-1	TRBD1	131	0.00405162		TRBV3	TRBJ1-2	TRBD2	5	0.000199475		TRBV29	TRBJ1-4	TRBD2	33	0.00184576		TRBV31	TRBJ2-2	TRBD1	24	0.000774292		TRBV13-3	TRBJ2-3	TRBD1	9	0.00043198								TRBV26	TRBJ2-7	TRBD1	5	0.000223188		TRBV15	TRBJ1-1
TRBV4	TRBJ2-4	TRBD2	126	0.00395175		TRBV29	TRBJ2-7	TRBD1	128	0.00395883		TRBV16	TRBJ2-7	TRBD1	5	0.000199475		TRBV2	TRBJ2-3	TRBD1	32	0.00178982		TRBV30	TRBJ2-3	TRBD1	22	0.000709768		TRBV30	TRBJ2-2	TRBD2	8	0.000383982								TRBV26	TRBJ2-4	TRBD1	5	0.000223188		TRBV29	TRBJ1-2
TRBV26	TRBJ2-2	TRBD2	125	0.00392039		TRBV12-2	TRBJ2-4	TRBD2	126	0.00389698		TRBV16	TRBJ2-5	TRBD1	5	0.000199475		TRBV1	TRBJ2-2	TRBD2	32	0.00178982		TRBV16	TRBJ2-5	TRBD2	22	0.000709768		TRBV16	TRBJ1-2	TRBD2	8	0.000383982								TRBV26	TRBJ2-1	TRBD1	5	0.000223188		TRBV31	TRBJ1-2
TRBV26	TRBJ1-4	TRBD2	124	0.00388902		TRBV30	TRBJ1-2	TRBD2	122	0.00377326		TRBV16	TRBJ2-1	TRBD1	5	0.000199475		TRBV4	TRBJ2-7	TRBD2	30	0.00167796		TRBV15	TRBJ1-5	TRBD1	22	0.000709768		TRBV15	TRBJ1-1	TRBD1	8	0.000383982								TRBV26	TRBJ1-4	TRBD1	5	0.000223188		TRBV29	TRBJ2-3
TRBV19	TRBJ2-7	TRBD2	120	0.00376357		TRBV13-1	TRBJ1-2	TRBD2	120	0.0037114		TRBV16	TRBJ1-6	TRBD2	5	0.000199475		TRBV15	TRBJ1-4	TRBD2	30	0.00167796		TRBV31	TRBJ1-5	TRBD2	21	0.000677506		TRBV29	TRBJ2-2	TRBD2	7	0.000335985								TRBV21	TRBJ2-2	TRBD1	5	0.000223188		TRBV16	TRBJ1-3
TRBV12-2	TRBJ2-7	TRBD1	114	0.00357539		TRBV24	TRBJ1-4	TRBD1	118	0.00364955		TRBV16	TRBJ1-3	TRBD1	5	0.000199475		TRBV4	TRBJ2-3	TRBD2	29	0.00162203		TRBV16	TRBJ2-2	TRBD1	20	0.000645244		TRBV20	TRBJ2-3	TRBD1	7	0.000335985								TRBV19	TRBJ2-1	TRBD1	5	0.000223188		TRBV4	TRBJ2-1
TRBV12-1	TRBJ1-3	TRBD2	113	0.00354403		TRBV31	TRBJ2-1	TRBD2	117	0.00361862		TRBV14	TRBJ2-3	TRBD2	5	0.000199475		TRBV4	TRBJ2-5	TRBD2	28	0.0015661		TRBV3	TRBJ1-5	TRBD1	19	0.000612981		TRBV16	TRBJ1-5	TRBD2	7	0.000335985								TRBV16	TRBJ1-6	TRBD2	5	0.000223188		TRBV17	TRBJ2-1
TRBV24	TRBJ1-1	TRBD1	111	0.0034813		TRBV31	TRBJ1-1	TRBD2	114	0.00352583		TRBV29	TRBJ1-6	TRBD2	4	0.00015958		TRBV26	TRBJ1-6	TRBD1	27	0.00151016		TRBV3	TRBJ1-3	TRBD1	19	0.000612981		TRBV12-2	TRBJ2-2	TRBD2	7	0.000335985								TRBV14	TRBJ2-4	TRBD2	5	0.000223188		TRBV15	TRBJ2-2
TRBV3	TRBJ2-3	TRBD1	110	0.00344994		TRBV13-3	TRBJ1-4	TRBD2	114	0.00352583		TRBV29	TRBJ1-2	TRBD2	4	0.00015958		TRBV14	TRBJ2-4	TRBD1	27	0.00151016		TRBV31	TRBJ2-3	TRBD2	19	0.000612981		TRBV3	TRBJ2-3	TRBD1	6	0.000287987								TRBV13-3	TRBJ1-6	TRBD2	5	0.000223188		TRBV14	TRBJ2-1
TRBV19	TRBJ2-7	TRBD1	110	0.00344994		TRBV12-2	TRBJ2-1	TRBD2	111	0.00343305		TRBV20	TRBJ2-7	TRBD2	4	0.00015958		TRBV14	TRBJ1-1	TRBD2	27	0.00151016		TRBV29	TRBJ2-3	TRBD2	19	0.000612981		TRBV31	TRBJ1-6	TRBD2	6	0.000287987								TRBV13-2	TRBJ1-5	TRBD2	5	0.000223188		TRBV31	TRBJ2-1
TRBV19	TRBJ1-2	TRBD1	109	0.00341858		TRBV15	TRBJ1-2	TRBD1	110	0.00340212		TRBV20	TRBJ2-1	TRBD1	4	0.00015958		TRBV13-1	TRBJ1-5	TRBD2	27	0.00151016		TRBV13-3	TRBJ1-6	TRBD2	19	0.000612981		TRBV26	TRBJ2-2	TRBD1	6	0.000287987								TRBV13-2	TRBJ1-2	TRBD2	5	0.000223188		TRBV30	TRBJ2-3
TRBV31	TRBJ1-3	TRBD2	108	0.00338721		TRBV12-1	TRBJ1-1	TRBD2	105	0.00324748		TRBV20	TRBJ1-2	TRBD1	4	0.00015958		TRBV2	TRBJ1-1	TRBD1	26	0.00145423		TRBV13-2	TRBJ1-2	TRBD2	19	0.000612981		TRBV26	TRBJ1-1	TRBD2	6	0.000287987								TRBV13-1	TRBJ2-7	TRBD2	5	0.000223188		TRBV29	TRBJ1-6
TRBV29	TRBJ1-1	TRBD2	106	0.00332449		TRBV4	TRBJ2-1	TRBD2	101	0.00312377		TRBV16	TRBJ2-2	TRBD1	4	0.00015958		TRBV16	TRBJ1-3	TRBD2	26	0.00145423		TRBV30	TRBJ2-7	TRBD1	18	0.000580719		TRBV16	TRBJ1-6	TRBD2	6	0.000287987								TRBV13-1	TRBJ2-4	TRBD2	5	0.000223188		TRBV15	TRBJ1-1
TRBV19	TRBJ2-5	TRBD2	106	0.00332449		TRBV24	TRBJ1-2	TRBD1	99	0.00306191		TRBV16	TRBJ1-4	TRBD2	4	0.00015958		TRBV3	TRBJ2-3	TRBD1	24	0.00134237		TRBV30	TRBJ2-5	TRBD2	18	0.000580719		TRBV15	TRBJ2-7	TRBD1	6	0.000287987								TRBV13-1	TRBJ1-6	TRBD2	5	0.000223188		TRBV31	TRBJ1-6
TRBV12-2	TRBJ1-4	TRBD1	106	0.00332449		TRBV15	TRBJ1-4	TRBD2	98	0.00303098		TRBV16	TRBJ1-2	TRBD2	4	0.00015958		TRBV3	TRBJ1-2	TRBD1	24	0.00134237		TRBV1	TRBJ1-2	TRBD2	18	0.000580719		TRBV14	TRBJ1-4	TRBD2	6	0.000287987								TRBV26	TRBJ2-5	TRBD1	4	0.00017855		TRBV31	TRBJ1-2
TRBV5	TRBJ1-5	TRBD2	102	0.00319904		TRBV5	TRBJ1-5	TRBD2	97	0.00300005		TRBV15	TRBJ2-2	TRBD1	4	0.00015958		TRBV31	TRBJ1-5	TRBD2	23	0.00128644		TRBV30	TRBJ2-7	TRBD2	17	0.000548457		TRBV14	TRBJ1-2	TRBD2	6	0.000287987								TRBV20	TRBJ1-4	TRBD2	4	0.00017855		TRBV15	TRBJ2-2
TRBV31	TRBJ1-2	TRBD2	99	0.00310495		TRBV12-2	TRBJ1-2	TRBD2	97	0.00300005		TRBV15	TRBJ1-4	TRBD2	4	0.00015958		TRBV14	TRBJ2-5	TRBD1	23	0.00128644		TRBV30	TRBJ2-1	TRBD1	16	0.000516195		TRBV30	TRBJ2-7	TRBD1	5	0.000239989								TRBV19	TRBJ2-1	TRBD2	4	0.00017855		TRBV24	TRBJ2-5
TRBV16	TRBJ1-1	TRBD2	98	0.00307358		TRBV19	TRBJ1-6	TRBD1	96	0.00296912		TRBV12-1	TRBJ2-5	TRBD2	4	0.00015958		TRBV31	TRBJ1-4	TRBD2	22	0.0012305		TRBV30	TRBJ1-3	TRBD1	16	0.000516195		TRBV30	TRBJ1-4	TRBD2	5	0.000239989								TRBV16	TRBJ2-7	TRBD2	4	0.00017855		TRBV21	TRBJ2-5
TRBV15	TRBJ1-3	TRBD2	98	0.00307358		TRBV31	TRBJ2-4	TRBD1	93	0.00287634		TRBV3	TRBJ2-2	TRBD2	3	0.000119685		TRBV5	TRBJ1-6	TRBD2	21	0.00117457		TRBV13-2	TRBJ1-5	TRBD2	16	0.000516195		TRBV30	TRBJ1-3	TRBD2	5	0.000239989								TRBV16	TRBJ2-3	TRBD1	4	0.00017855		TRBV15	TRBJ1-4
TRBV12-2	TRBJ1-2	TRBD1	97	0.00304222		TRBV12-2	TRBJ2-7	TRBD1	93	0.00287634		TRBV3	TRBJ1-6	TRBD1	3	0.000119685		TRBV3	TRBJ1-4	TRBD2	20	0.00111864		TRBV20	TRBJ2-5	TRBD2	15	0.000483933		TRBV26	TRBJ1-6	TRBD1	5	0.000239989								TRBV16	TRBJ1-6	TRBD1	4	0.00017855		TRBV14	TRBJ2-2
TRBV5	TRBJ1-4	TRBD2	95	0.00297949		TRBV29	TRBJ1-5	TRBD2	92	0.00284541		TRBV3	TRBJ1-5	TRBD2	3	0.000119685		TRBV19	TRBJ2-7	TRBD2	20	0.00111864		TRBV20	TRBJ2-1	TRBD2	15	0.000483933		TRBV26	TRBJ1-5	TRBD1	5	0.000239989								TRBV16	TRBJ1-1	TRBD2	4	0.00017855		TRBV12-1	TRBJ1-6
TRBV4	TRBJ2-1	TRBD2	91	0.00285404		TRBV19	TRBJ2-4	TRBD2	92	0.00284541		TRBV29	TRBJ1-5	TRBD2	3	0.000119685		TRBV15	TRBJ1-3	TRBD2	20	0.00111864		TRBV12-1	TRBJ2-4	TRBD1	15	0.000483933		TRBV20	TRBJ2-5	TRBD1	5	0.000239989								TRBV13-3	TRBJ1-5	TRBD2	4	0.00017855		TRBV3	TRBJ1-6
TRBV3	TRBJ2-2	TRBD1	91	0.00285404		TRBV15	TRBJ1-1	TRBD2	90	0.00278355		TRBV26	TRBJ1-3	TRBD1	3	0.000119685		TRBV13-3	TRBJ1-5	TRBD2	20	0.00111864		TRBV30	TRBJ2-4	TRBD1	14	0.00045167		TRBV19	TRBJ1-1	TRBD1	5	0.000239989								TRBV13-1	TRBJ2-2	TRBD2	4	0.00017855		TRBV31	TRBJ2-4
TRBV31	TRBJ1-6	TRBD1	90	0.00282268		TRBV13-2	TRBJ1-6	TRBD2	90	0.00278355		TRBV24	TRBJ2-2	TRBD2	3	0.000119685		TRBV4	TRBJ2-5	TRBD1	19	0.00106271		TRBV30	TRBJ2-3	TRBD2	14	0.00045167		TRBV4	TRBJ2-7	TRBD2	4	0.000191991								TRBV13-1	TRBJ1-3	TRBD1	4	0.00017855		TRBV30	TRBJ2-4
TRBV19	TRBJ2-3	TRBD2	88	0.00275995		TRBV26	TRBJ2-2	TRBD2	89	0.00275263		TRBV23	TRBJ2-7	TRBD2	3	0.000119685		TRBV26	TRBJ1-5	TRBD2	19	0.00106271		TRBV29	TRBJ2-4	TRBD2	14	0.00045167		TRBV30	TRBJ2-3	TRBD1	4	0.000191991								TRBV3	TRBJ2-3	TRBD1	3	0.000133913		TRBV24	TRBJ2-1
TRBV19	TRBJ2-2	TRBD2	87	0.00272859		TRBV13-3	TRBJ1-2	TRBD2	89	0.00275263		TRBV23	TRBJ2-3	TRBD1	3	0.000119685		TRBV3	TRBJ2-4	TRBD2	18	0.00100678		TRBV29	TRBJ2-2	TRBD1	13	0.000419408		TRBV30	TRBJ1-6	TRBD2	4	0.000191991								TRBV3	TRBJ1-1	TRBD2	3	0.000133913		TRBV21	TRBJ2-1
TRBV12-2	TRBJ2-7	TRBD2	81	0.00254041		TRBV2	TRBJ1-1	TRBD1	87	0.00269077		TRBV20	TRBJ2-2	TRBD2	3	0.000119685		TRBV2	TRBJ2-5	TRBD2	18	0.00100678		TRBV14	TRBJ2-2	TRBD2	13	0.000419408		TRBV29	TRBJ2-3	TRBD1	4	0.000191991								TRBV31	TRBJ1-2	TRBD2	3	0.000133913		TRBV21	TRBJ1-1
TRBV4	TRBJ2-5	TRBD1	80	0.00250905		TRBV12-1	TRBJ1-3	TRBD2	87	0.00269077		TRBV20	TRBJ1-5	TRBD1	3	0.000119685		TRBV16	TRBJ1-4	TRBD2	18	0.00100678		TRBV14	TRBJ1-4	TRBD2	13	0.000419408		TRBV26	TRBJ2-7	TRBD1	4	0.000191991								TRBV15	TRBJ1-1	TRBD1	3	0.000133913		TRBV16	TRBJ1-2
TRBV14	TRBJ2-7	TRBD2	80	0.00250905		TRBV2	TRBJ2-5	TRBD2	85	0.00262891		TRBV20	TRBJ1-3	TRBD2	3	0.000119685		TRBV12-1	TRBJ1-6	TRBD1	18	0.00100678		TRBV12-2	TRBJ2-7	TRBD2	13	0.000419408		TRBV26	TRBJ2-2	TRBD2	4	0.000191991								TRBV13-1	TRBJ1-4	TRBD2	3	0.000133913		TRBV15	TRBJ2-5
TRBV14	TRBJ1-1	TRBD1	80	0.00250905		TRBV12-1	TRBJ1-6	TRBD1	82	0.00253613		TRBV20	TRBJ1-1	TRBD2	3	0.000119685		TRBV26	TRBJ2-2	TRBD1	17	0.000950844		TRBV3	TRBJ1-4	TRBD2	12	0.000387146		TRBV26	TRBJ1-2	TRBD1	4	0.000191991								TRBV4	TRBJ1-6	TRBD1	2	8.92752e-05		TRBV14	TRBJ2-5
TRBV4	TRBJ2-5	TRBD2	79	0.00247768		TRBV19	TRBJ2-2	TRBD2	81	0.0025052		TRBV16	TRBJ1-3	TRBD2	3	0.000119685		TRBV16	TRBJ1-2	TRBD2	17	0.000950844		TRBV30	TRBJ1-5	TRBD1	12	0.000387146		TRBV20	TRBJ2-5	TRBD2	4	0.000191991								TRBV3	TRBJ1-2	TRBD2	2	8.92752e-05		TRBV12-1	TRBJ1-4
TRBV4	TRBJ2-7	TRBD1	76	0.0023836		TRBV19	TRBJ2-7	TRBD2	74	0.0022887		TRBV16	TRBJ1-2	TRBD1	3	0.000119685		TRBV14	TRBJ2-3	TRBD2	17	0.000950844		TRBV29	TRBJ2-2	TRBD2	12	0.000387146		TRBV20	TRBJ2-1	TRBD2	4	0.000191991								TRBV30	TRBJ1-3	TRBD1	2	8.92752e-05		TRBV30	TRBJ1-2
TRBV12-1	TRBJ1-1	TRBD2	75	0.00235223		TRBV4	TRBJ2-7	TRBD1	73	0.00225777		TRBV15	TRBJ1-6	TRBD1	3	0.000119685		TRBV12-2	TRBJ2-3	TRBD1	17	0.000950844		TRBV12-1	TRBJ2-1	TRBD2	12	0.000387146		TRBV20	TRBJ1-1	TRBD1	4	0.000191991								TRBV29	TRBJ1-5	TRBD2	2	8.92752e-05		TRBV29	TRBJ1-5
TRBV30	TRBJ2-4	TRBD2	71	0.00222678		TRBV13-3	TRBJ1-5	TRBD2	73	0.00225777		TRBV14	TRBJ1-1	TRBD2	3	0.000119685		TRBV31	TRBJ1-3	TRBD2	16	0.000894912		TRBV30	TRBJ2-2	TRBD1	11	0.000354884		TRBV17	TRBJ2-3	TRBD1	4	0.000191991								TRBV26	TRBJ2-5	TRBD2	2	8.92752e-05		TRBV19	TRBJ2-5
TRBV16	TRBJ1-5	TRBD1	70	0.00219542		TRBV12-2	TRBJ2-3	TRBD2	73	0.00225777		TRBV13-3	TRBJ1-5	TRBD2	3	0.000119685		TRBV5	TRBJ1-6	TRBD1	15	0.00083898		TRBV16	TRBJ2-4	TRBD2	11	0.000354884		TRBV29	TRBJ1-4	TRBD2	3	0.000143993								TRBV21	TRBJ1-5	TRBD2	2	8.92752e-05		TRBV12-2	TRBJ2-4
TRBV4	TRBJ2-7	TRBD2	69	0.00216405		TRBV3	TRBJ1-1	TRBD2	70	0.00216499		TRBV12-1	TRBJ2-5	TRBD1	3	0.000119685		TRBV4	TRBJ2-7	TRBD1	15	0.00083898		TRBV13-3	TRBJ1-3	TRBD2	11	0.000354884		TRBV26	TRBJ2-3	TRBD1	3	0.000143993								TRBV20	TRBJ2-3	TRBD1	2	8.92752e-05		TRBV12-1	TRBJ2-2
TRBV13-1	TRBJ1-5	TRBD2	69	0.00216405		TRBV12-1	TRBJ1-4	TRBD2	70	0.00216499		TRBV12-1	TRBJ1-3	TRBD1	3	0.000119685		TRBV31	TRBJ2-2	TRBD2	15	0.00083898		TRBV12-1	TRBJ1-5	TRBD1	11	0.000354884		TRBV26	TRBJ1-6	TRBD2	3	0.000143993								TRBV20	TRBJ1-6	TRBD1	2	8.92752e-05		TRBV30	TRBJ2-4
TRBV5	TRBJ1-3	TRBD2	68	0.00213269		TRBV2	TRBJ2-1	TRBD2	69	0.00213406		TRBV12-1	TRBJ1-2	TRBD1	3	0.000119685		TRBV26	TRBJ1-6	TRBD2	15	0.00083898		TRBV26	TRBJ1-1	TRBD2	10	0.000322622		TRBV26	TRBJ1-3	TRBD1	3	0.000143993								TRBV19	TRBJ1-2	TRBD2	2	8.92752e-05		TRBV21	TRBJ2-1
TRBV19	TRBJ1-1	TRBD1	68	0.00213269		TRBV12-2	TRBJ1-2	TRBD1	68	0.00210313		TRBV4	TRBJ2-2	TRBD1	2	7.97902e-05		TRBV13-3	TRBJ1-3	TRBD2	15	0.00083898		TRBV15	TRBJ1-3	TRBD2	10	0.000322622		TRBV20	TRBJ2-2	TRBD2	3	0.000143993								TRBV16	TRBJ2-4	TRBD1	2	8.92752e-05		TRBV16	TRBJ1-5
TRBV13-1	TRBJ1-2	TRBD2	66	0.00206996		TRBV2	TRBJ2-3	TRBD2	66	0.00204127		TRBV2	TRBJ2-7	TRBD2	2	7.97902e-05		TRBV12-1	TRBJ1-5	TRBD1	15	0.00083898		TRBV3	TRBJ1-5	TRBD2	9	0.00029036		TRBV20	TRBJ1-6	TRBD1	3	0.000143993								TRBV16	TRBJ1-5	TRBD2	2	8.92752e-05		TRBV14	TRBJ2-3
TRBV12-1	TRBJ1-2	TRBD2	66	0.00206996		TRBV14	TRBJ1-1	TRBD1	64	0.00197942		TRBV2	TRBJ2-7	TRBD1	2	7.97902e-05		TRBV5	TRBJ1-2	TRBD2	14	0.000783048		TRBV31	TRBJ1-4	TRBD2	9	0.00029036		TRBV20	TRBJ1-4	TRBD1	3	0.000143993								TRBV15	TRBJ2-1	TRBD2	2	8.92752e-05		TRBV31	TRBJ1-3
TRBV12-2	TRBJ1-1	TRBD2	65	0.0020386		TRBV29	TRBJ1-6	TRBD1	63	0.00194849		TRBV2	TRBJ2-2	TRBD1	2	7.97902e-05		TRBV17	TRBJ1-4	TRBD1	14	0.000783048		TRBV17	TRBJ2-3	TRBD1	9	0.00029036		TRBV19	TRBJ1-6	TRBD2	3	0.000143993								TRBV13-3	TRBJ1-3	TRBD2	2	8.92752e-05		TRBV30	TRBJ2-7
TRBV13-3	TRBJ1-3	TRBD2	64	0.00200724		TRBV16	TRBJ1-5	TRBD1	62	0.00191756		TRBV26	TRBJ2-5	TRBD1	2	7.97902e-05		TRBV13-3	TRBJ1-4	TRBD2	14	0.000783048		TRBV16	TRBJ1-3	TRBD2	9	0.00029036		TRBV17	TRBJ2-2	TRBD1	3	0.000143993								TRBV13-3	TRBJ1-2	TRBD2	2	8.92752e-05		TRBV24	TRBJ2-7
TRBV5	TRBJ1-6	TRBD2	62	0.00194451		TRBV14	TRBJ2-4	TRBD2	60	0.0018557		TRBV26	TRBJ1-4	TRBD1	2	7.97902e-05		TRBV3	TRBJ1-1	TRBD2	13	0.000727116		TRBV13-3	TRBJ1-4	TRBD2	9	0.00029036		TRBV15	TRBJ2-1	TRBD2	3	0.000143993								TRBV13-2	TRBJ1-1	TRBD2	2	8.92752e-05		TRBV24	TRBJ2-2
TRBV14	TRBJ2-1	TRBD2	62	0.00194451		TRBV2	TRBJ2-3	TRBD1	59	0.00182477		TRBV23	TRBJ2-3	TRBD2	2	7.97902e-05		TRBV31	TRBJ2-2	TRBD1	13	0.000727116		TRBV3	TRBJ1-3	TRBD2	8	0.000258097		TRBV15	TRBJ2-1	TRBD1	3	0.000143993								TRBV4	TRBJ2-3	TRBD1	1	4.46376e-05		TRBV21	TRBJ2-7
TRBV3	TRBJ1-2	TRBD1	61	0.00191315		TRBV29	TRBJ1-4	TRBD2	59	0.00182477		TRBV23	TRBJ2-1	TRBD2	2	7.97902e-05		TRBV30	TRBJ1-3	TRBD1	13	0.000727116		TRBV30	TRBJ2-1	TRBD2	8	0.000258097		TRBV4	TRBJ1-1	TRBD1	2	9.59956e-05								TRBV4	TRBJ2-2	TRBD1	1	4.46376e-05		TRBV31	TRBJ2-7
TRBV19	TRBJ2-1	TRBD2	60	0.00188179		TRBV16	TRBJ1-3	TRBD2	59	0.00182477		TRBV23	TRBJ1-6	TRBD1	2	7.97902e-05		TRBV29	TRBJ1-6	TRBD2	13	0.000727116		TRBV26	TRBJ1-2	TRBD2	8	0.000258097		TRBV3	TRBJ2-2	TRBD2	2	9.59956e-05								TRBV4	TRBJ2-1	TRBD2	1	4.46376e-05		TRBV31	TRBJ2-1
TRBV4	TRBJ2-1	TRBD1	59	0.00185042		TRBV13-3	TRBJ1-3	TRBD2	58	0.00179385		TRBV20	TRBJ2-5	TRBD1	2	7.97902e-05		TRBV26	TRBJ1-3	TRBD2	13	0.000727116		TRBV13-2	TRBJ1-6	TRBD2	8	0.000258097		TRBV3	TRBJ1-5	TRBD2	2	9.59956e-05								TRBV3	TRBJ1-3	TRBD1	1	4.46376e-05		TRBV24	TRBJ1-4
TRBV26	TRBJ1-1	TRBD2	58	0.00181906		TRBV24	TRBJ2-5	TRBD2	57	0.00176292		TRBV20	TRBJ2-3	TRBD2	2	7.97902e-05		TRBV24	TRBJ1-1	TRBD1	13	0.000727116		TRBV13-1	TRBJ1-6	TRBD2	8	0.000258097		TRBV3	TRBJ1-4	TRBD2	2	9.59956e-05								TRBV30	TRBJ1-3	TRBD2	1	4.46376e-05		TRBV16	TRBJ1-6
TRBV15	TRBJ1-2	TRBD2	58	0.00181906		TRBV2	TRBJ2-4	TRBD1	56	0.00173199		TRBV20	TRBJ1-6	TRBD2	2	7.97902e-05		TRBV14	TRBJ1-2	TRBD2	13	0.000727116		TRBV12-2	TRBJ1-2	TRBD1	8	0.000258097		TRBV3	TRBJ1-3	TRBD2	2	9.59956e-05								TRBV26	TRBJ2-3	TRBD1	1	4.46376e-05		TRBV13-2	TRBJ1-5
TRBV12-2	TRBJ1-5	TRBD1	57	0.0017877		TRBV26	TRBJ1-2	TRBD2	56	0.00173199		TRBV20	TRBJ1-5	TRBD2	2	7.97902e-05		TRBV31	TRBJ1-6	TRBD2	12	0.000671184		TRBV5	TRBJ1-2	TRBD2	7	0.000225835		TRBV3	TRBJ1-2	TRBD2	2	9.59956e-05								TRBV26	TRBJ1-2	TRBD1	1	4.46376e-05		TRBV13-1	TRBJ1-3
TRBV15	TRBJ1-6	TRBD2	56	0.00175633		TRBV19	TRBJ2-3	TRBD2	55	0.00170106		TRBV19	TRBJ2-7	TRBD1	2	7.97902e-05		TRBV1	TRBJ1-5	TRBD2	12	0.000671184		TRBV3	TRBJ1-2	TRBD2	7	0.000225835		TRBV30	TRBJ1-2	TRBD2	2	9.59956e-05								TRBV26	TRBJ1-1	TRBD1	1	4.46376e-05		TRBV12-1	TRBJ1-6
TRBV3	TRBJ1-3	TRBD1	54	0.00169361		TRBV16	TRBJ1-6	TRBD1	54	0.00167013		TRBV17	TRBJ2-1	TRBD2	2	7.97902e-05		TRBV14	TRBJ1-5	TRBD1	12	0.000671184		TRBV30	TRBJ1-6	TRBD1	7	0.000225835		TRBV2	TRBJ2-1	TRBD2	2	9.59956e-05								TRBV24	TRBJ2-1	TRBD2	1	4.46376e-05		TRBV30	TRBJ2-2
TRBV2	TRBJ2-5	TRBD1	51	0.00159952		TRBV5	TRBJ1-3	TRBD2	53	0.0016392		TRBV17	TRBJ1-4	TRBD1	2	7.97902e-05		TRBV3	TRBJ1-3	TRBD2	11	0.000615252		TRBV26	TRBJ1-5	TRBD2	7	0.000225835		TRBV26	TRBJ1-4	TRBD2	2	9.59956e-05								TRBV21	TRBJ1-3	TRBD2	1	4.46376e-05		TRBV26	TRBJ1-2
TRBV16	TRBJ1-3	TRBD2	51	0.00159952		TRBV13-1	TRBJ1-4	TRBD2	52	0.00160828		TRBV17	TRBJ1-2	TRBD1	2	7.97902e-05		TRBV26	TRBJ1-2	TRBD2	11	0.000615252		TRBV19	TRBJ2-7	TRBD1	7	0.000225835		TRBV26	TRBJ1-2	TRBD2	2	9.59956e-05								TRBV20	TRBJ2-7	TRBD2	1	4.46376e-05		TRBV21	TRBJ2-2
TRBV30	TRBJ1-2	TRBD2	50	0.00156815		TRBV24	TRBJ1-3	TRBD1	51	0.00157735		TRBV16	TRBJ1-6	TRBD1	2	7.97902e-05		TRBV12-1	TRBJ1-5	TRBD2	11	0.000615252		TRBV17	TRBJ1-1	TRBD2	7	0.000225835		TRBV20	TRBJ2-4	TRBD1	2	9.59956e-05								TRBV20	TRBJ2-7	TRBD1	1	4.46376e-05		TRBV19	TRBJ2-3
TRBV31	TRBJ2-2	TRBD1	49	0.00153679		TRBV3	TRBJ2-2	TRBD2	50	0.00154642		TRBV16	TRBJ1-4	TRBD1	2	7.97902e-05		TRBV30	TRBJ2-7	TRBD2	10	0.00055932		TRBV15	TRBJ1-6	TRBD2	7	0.000225835		TRBV19	TRBJ1-4	TRBD1	2	9.59956e-05								TRBV20	TRBJ2-5	TRBD2	1	4.46376e-05		TRBV14	TRBJ2-7
TRBV30	TRBJ2-1	TRBD2	49	0.00153679		TRBV12-1	TRBJ1-5	TRBD2	50	0.00154642		TRBV15	TRBJ2-7	TRBD1	2	7.97902e-05		TRBV17	TRBJ2-5	TRBD2	10	0.00055932		TRBV13-3	TRBJ1-5	TRBD2	7	0.000225835		TRBV17	TRBJ1-4	TRBD1	2	9.59956e-05								TRBV20	TRBJ2-1	TRBD2	1	4.46376e-05		TRBV14	TRBJ2-2
TRBV30	TRBJ1-2	TRBD1	48	0.00150543		TRBV21	TRBJ2-1	TRBD2	48	0.00148456		TRBV15	TRBJ2-4	TRBD2	2	7.97902e-05		TRBV17	TRBJ1-2	TRBD1	10	0.00055932		TRBV4	TRBJ1-4	TRBD1	6	0.000193573		TRBV17	TRBJ1-1	TRBD2	2	9.59956e-05								TRBV20	TRBJ1-2	TRBD2	1	4.46376e-05		TRBV24	TRBJ2-4
TRBV29	TRBJ1-6	TRBD2	48	0.00150543		TRBV13-3	TRBJ1-6	TRBD2	48	0.00148456		TRBV15	TRBJ2-4	TRBD1	2	7.97902e-05		TRBV30	TRBJ2-5	TRBD1	9	0.000503388		TRBV31	TRBJ2-2	TRBD2	6	0.000193573		TRBV15	TRBJ2-5	TRBD2	2	9.59956e-05								TRBV20	TRBJ1-1	TRBD1	1	4.46376e-05		TRBV20	TRBJ1-6
TRBV26	TRBJ1-3	TRBD2	48	0.00150543		TRBV15	TRBJ1-6	TRBD1	47	0.00145363		TRBV15	TRBJ2-1	TRBD1	2	7.97902e-05		TRBV29	TRBJ1-2	TRBD2	9	0.000503388		TRBV30	TRBJ2-2	TRBD2	6	0.000193573		TRBV15	TRBJ2-2	TRBD1	2	9.59956e-05								TRBV19	TRBJ1-6	TRBD2	1	4.46376e-05		TRBV20	TRBJ1-2
TRBV13-1	TRBJ1-4	TRBD2	47	0.00147407		TRBV31	TRBJ1-5	TRBD2	46	0.00142271		TRBV15	TRBJ1-5	TRBD1	2	7.97902e-05		TRBV17	TRBJ2-5	TRBD1	9	0.000503388		TRBV29	TRBJ1-5	TRBD1	6	0.000193573		TRBV15	TRBJ1-5	TRBD1	2	9.59956e-05								TRBV19	TRBJ1-6	TRBD1	1	4.46376e-05		TRBV19	TRBJ2-7
TRBV29	TRBJ1-5	TRBD2	46	0.0014427		TRBV31	TRBJ1-3	TRBD2	46	0.00142271		TRBV13-3	TRBJ1-6	TRBD2	2	7.97902e-05		TRBV16	TRBJ1-6	TRBD1	9	0.000503388		TRBV20	TRBJ1-4	TRBD2	6	0.000193573		TRBV13-3	TRBJ1-6	TRBD2	2	9.59956e-05								TRBV19	TRBJ1-4	TRBD2	1	4.46376e-05		TRBV17	TRBJ2-2
TRBV16	TRBJ1-4	TRBD2	46	0.0014427		TRBV4	TRBJ2-1	TRBD1	42	0.00129899		TRBV12-1	TRBJ2-7	TRBD1	2	7.97902e-05		TRBV15	TRBJ1-5	TRBD1	9	0.000503388		TRBV13-1	TRBJ1-4	TRBD2	6	0.000193573		TRBV13-3	TRBJ1-5	TRBD2	2	9.59956e-05								TRBV19	TRBJ1-1	TRBD2	1	4.46376e-05		TRBV15	TRBJ1-6
TRBV26	TRBJ1-5	TRBD2	45	0.00141134		TRBV19	TRBJ2-3	TRBD1	42	0.00129899		TRBV12-1	TRBJ2-3	TRBD2	2	7.97902e-05		TRBV14	TRBJ2-1	TRBD1	9	0.000503388		TRBV12-1	TRBJ2-4	TRBD2	6	0.000193573		TRBV13-3	TRBJ1-4	TRBD2	2	9.59956e-05								TRBV17	TRBJ2-2	TRBD2	1	4.46376e-05		TRBV30	TRBJ2-1
TRBV12-1	TRBJ1-6	TRBD2	44	0.00137998		TRBV24	TRBJ2-3	TRBD2	41	0.00126806		TRBV12-1	TRBJ2-2	TRBD1	2	7.97902e-05		TRBV13-3	TRBJ1-6	TRBD2	9	0.000503388		TRBV4	TRBJ2-7	TRBD1	5	0.000161311		TRBV12-1	TRBJ2-3	TRBD2	2	9.59956e-05								TRBV16	TRBJ2-2	TRBD1	1	4.46376e-05		TRBV29	TRBJ1-1
TRBV2	TRBJ2-2	TRBD2	43	0.00134861		TRBV19	TRBJ2-2	TRBD1	41	0.00126806		TRBV12-1	TRBJ1-1	TRBD1	2	7.97902e-05		TRBV3	TRBJ1-6	TRBD1	8	0.000447456		TRBV4	TRBJ2-1	TRBD2	5	0.000161311		TRBV4	TRBJ2-2	TRBD1	1	4.79978e-05								TRBV16	TRBJ1-3	TRBD1	1	4.46376e-05		TRBV20	TRBJ2-5
TRBV19	TRBJ2-3	TRBD1	43	0.00134861		TRBV14	TRBJ2-5	TRBD2	41	0.00126806		TRBV4	TRBJ2-7	TRBD1	1	3.98951e-05		TRBV30	TRBJ2-5	TRBD2	8	0.000447456		TRBV24	TRBJ2-7	TRBD1	5	0.000161311		TRBV3	TRBJ1-6	TRBD2	1	4.79978e-05								TRBV16	TRBJ1-2	TRBD1	1	4.46376e-05		TRBV20	TRBJ2-3
TRBV30	TRBJ2-7	TRBD1	42	0.00131725		TRBV2	TRBJ2-4	TRBD2	39	0.00120621		TRBV4	TRBJ2-1	TRBD2	1	3.98951e-05		TRBV23	TRBJ2-2	TRBD2	8	0.000447456		TRBV20	TRBJ2-7	TRBD1	5	0.000161311		TRBV2	TRBJ2-7	TRBD1	1	4.79978e-05								TRBV15	TRBJ2-7	TRBD1	1	4.46376e-05		TRBV19	TRBJ2-3
TRBV2	TRBJ2-3	TRBD1	42	0.00131725		TRBV13-1	TRBJ1-6	TRBD2	39	0.00120621		TRBV4	TRBJ1-5	TRBD1	1	3.98951e-05		TRBV13-1	TRBJ1-4	TRBD2	8	0.000447456		TRBV16	TRBJ2-2	TRBD2	5	0.000161311		TRBV2	TRBJ2-1	TRBD1	1	4.79978e-05								TRBV15	TRBJ2-5	TRBD1	1	4.46376e-05		TRBV14	TRBJ2-3
TRBV20	TRBJ2-5	TRBD2	42	0.00131725		TRBV13-1	TRBJ1-3	TRBD2	39	0.00120621		TRBV2	TRBJ2-3	TRBD2	1	3.98951e-05		TRBV3	TRBJ2-2	TRBD2	7	0.000391524		TRBV15	TRBJ1-5	TRBD2	5	0.000161311		TRBV2	TRBJ1-6	TRBD2	1	4.79978e-05								TRBV15	TRBJ1-3	TRBD1	1	4.46376e-05		TRBV13-3	TRBJ1-5
TRBV26	TRBJ1-2	TRBD2	41	0.00128589		TRBV12-1	TRBJ1-6	TRBD2	39	0.00120621		TRBV2	TRBJ2-3	TRBD1	1	3.98951e-05		TRBV15	TRBJ1-2	TRBD2	7	0.000391524		TRBV15	TRBJ1-4	TRBD2	5	0.000161311		TRBV2	TRBJ1-5	TRBD2	1	4.79978e-05								TRBV14	TRBJ1-5	TRBD2	1	4.46376e-05		TRBV12-1	TRBJ1-5
TRBV19	TRBJ1-5	TRBD1	41	0.00128589		TRBV4	TRBJ1-4	TRBD1	36	0.00111342		TRBV2	TRBJ1-5	TRBD1	1	3.98951e-05		TRBV3	TRBJ2-2	TRBD1	6	0.000335592		TRBV14	TRBJ1-1	TRBD2	5	0.000161311		TRBV2	TRBJ1-4	TRBD1	1	4.79978e-05								TRBV12-2	TRBJ2-3	TRBD2	1	4.46376e-05		TRBV12-1	TRBJ1-5
TRBV3	TRBJ1-5	TRBD1	39	0.00122316		TRBV21	TRBJ2-4	TRBD2	36	0.00111342		TRBV2	TRBJ1-4	TRBD1	1	3.98951e-05		TRBV30	TRBJ2-4	TRBD2	6	0.000335592		TRBV4	TRBJ2-5	TRBD1	4	0.000129049		TRBV2	TRBJ1-3	TRBD2	1	4.79978e-05								TRBV12-1	TRBJ1-5	TRBD1	1	4.46376e-05		TRBV3	TRBJ1-5
TRBV14	TRBJ1-2	TRBD1	38	0.0011918		TRBV21	TRBJ2-7	TRBD2	34	0.00105156		TRBV26	TRBJ2-7	TRBD2	1	3.98951e-05		TRBV30	TRBJ2-3	TRBD1	6	0.000335592		TRBV20	TRBJ2-3	TRBD2	4	0.000129049		TRBV29	TRBJ1-3	TRBD2	1	4.79978e-05														TRBV30	TRBJ2-3
TRBV2	TRBJ1-2	TRBD1	36	0.00112907		TRBV19	TRBJ2-5	TRBD2	34	0.00105156		TRBV26	TRBJ2-4	TRBD1	1	3.98951e-05		TRBV20	TRBJ2-3	TRBD1	6	0.000335592		TRBV17	TRBJ1-2	TRBD1	4	0.000129049		TRBV26	TRBJ1-3	TRBD2	1	4.79978e-05														TRBV30	TRBJ2-2
TRBV16	TRBJ1-6	TRBD1	36	0.00112907		TRBV4	TRBJ2-2	TRBD1	33	0.00102064		TRBV26	TRBJ2-3	TRBD1	1	3.98951e-05		TRBV17	TRBJ2-4	TRBD1	6	0.000335592		TRBV16	TRBJ1-6	TRBD2	4	0.000129049		TRBV24	TRBJ2-3	TRBD2	1	4.79978e-05														TRBV30	TRBJ1-4
TRBV2	TRBJ1-4	TRBD1	35	0.00109771		TRBV21	TRBJ2-5	TRBD1	33	0.00102064		TRBV26	TRBJ2-2	TRBD1	1	3.98951e-05		TRBV16	TRBJ1-6	TRBD2	6	0.000335592		TRBV4	TRBJ2-3	TRBD1	3	9.67865e-05		TRBV20	TRBJ1-5	TRBD1	1	4.79978e-05														TRBV19	TRBJ2-7
TRBV4	TRBJ2-3	TRBD1	33	0.00103498		TRBV3	TRBJ1-2	TRBD2	32	0.000989708		TRBV26	TRBJ2-1	TRBD1	1	3.98951e-05		TRBV16	TRBJ1-5	TRBD2	6	0.000335592		TRBV31	TRBJ1-6	TRBD2	3	9.67865e-05		TRBV20	TRBJ1-2	TRBD2	1	4.79978e-05														TRBV17	TRBJ2-5
TRBV4	TRBJ1-6	TRBD1	33	0.00103498		TRBV2	TRBJ2-2	TRBD2	32	0.000989708		TRBV26	TRBJ1-1	TRBD1	1	3.98951e-05		TRBV15	TRBJ1-6	TRBD2	6	0.000335592		TRBV29	TRBJ1-3	TRBD2	3	9.67865e-05		TRBV19	TRBJ2-5	TRBD1	1	4.79978e-05														TRBV17	TRBJ1-3
TRBV3	TRBJ1-4	TRBD2	33	0.00103498		TRBV26	TRBJ1-6	TRBD2	32	0.000989708		TRBV24	TRBJ2-1	TRBD2	1	3.98951e-05		TRBV15	TRBJ1-5	TRBD2	6	0.000335592		TRBV26	TRBJ1-6	TRBD2	3	9.67865e-05		TRBV19	TRBJ1-5	TRBD1	1	4.79978e-05														TRBV16	TRBJ1-5
TRBV26	TRBJ1-6	TRBD2	33	0.00103498		TRBV19	TRBJ1-3	TRBD1	32	0.000989708		TRBV23	TRBJ2-2	TRBD1	1	3.98951e-05		TRBV14	TRBJ1-3	TRBD2	6	0.000335592		TRBV24	TRBJ1-3	TRBD1	3	9.67865e-05		TRBV17	TRBJ2-4	TRBD1	1	4.79978e-05														TRBV15	TRBJ1-3
TRBV19	TRBJ2-5	TRBD1	33	0.00103498		TRBV26	TRBJ1-4	TRBD2	31	0.00095878		TRBV23	TRBJ2-1	TRBD1	1	3.98951e-05		TRBV3	TRBJ1-5	TRBD2	5	0.00027966		TRBV20	TRBJ2-4	TRBD2	3	9.67865e-05		TRBV17	TRBJ2-1	TRBD2	1	4.79978e-05														TRBV15	TRBJ1-2
TRBV15	TRBJ1-5	TRBD2	33	0.00103498		TRBV4	TRBJ2-4	TRBD2	30	0.000927851		TRBV23	TRBJ1-1	TRBD2	1	3.98951e-05		TRBV3	TRBJ1-2	TRBD2	5	0.00027966		TRBV20	TRBJ2-2	TRBD1	3	9.67865e-05		TRBV17	TRBJ2-1	TRBD1	1	4.79978e-05														TRBV13-1	TRBJ1-4
TRBV12-2	TRBJ2-4	TRBD2	33	0.00103498		TRBV3	TRBJ1-4	TRBD2	30	0.000927851		TRBV20	TRBJ1-4	TRBD1	1	3.98951e-05		TRBV30	TRBJ2-7	TRBD1	5	0.00027966		TRBV17	TRBJ2-5	TRBD1	3	9.67865e-05		TRBV17	TRBJ1-6	TRBD1	1	4.79978e-05														TRBV12-2	TRBJ2-1
TRBV4	TRBJ2-3	TRBD2	32	0.00100362		TRBV31	TRBJ1-4	TRBD2	28	0.000865994		TRBV17	TRBJ2-7	TRBD1	1	3.98951e-05		TRBV30	TRBJ1-2	TRBD1	5	0.00027966		TRBV17	TRBJ2-4	TRBD1	3	9.67865e-05		TRBV17	TRBJ1-5	TRBD1	1	4.79978e-05														TRBV12-1	TRBJ1-2
TRBV30	TRBJ1-1	TRBD1	32	0.00100362		TRBV2	TRBJ1-2	TRBD1	28	0.000865994		TRBV17	TRBJ2-4	TRBD1	1	3.98951e-05		TRBV17	TRBJ2-3	TRBD1	5	0.00027966		TRBV17	TRBJ1-6	TRBD1	3	9.67865e-05		TRBV15	TRBJ2-4	TRBD2	1	4.79978e-05														TRBV30	TRBJ1-5
TRBV13-3	TRBJ1-6	TRBD2	32	0.00100362		TRBV15	TRBJ1-5	TRBD2	28	0.000865994		TRBV17	TRBJ2-3	TRBD1	1	3.98951e-05		TRBV17	TRBJ1-3	TRBD1	5	0.00027966		TRBV14	TRBJ1-3	TRBD2	3	9.67865e-05		TRBV15	TRBJ2-3	TRBD2	1	4.79978e-05														TRBV26	TRBJ1-6
TRBV2	TRBJ2-7	TRBD1	31	0.000972256		TRBV26	TRBJ1-5	TRBD2	27	0.000835066		TRBV17	TRBJ2-2	TRBD2	1	3.98951e-05		TRBV15	TRBJ1-6	TRBD1	5	0.00027966		TRBV12-2	TRBJ2-5	TRBD1	3	9.67865e-05		TRBV15	TRBJ2-2	TRBD2	1	4.79978e-05														TRBV24	TRBJ2-3
TRBV13-1	TRBJ1-6	TRBD2	29	0.00090953		TRBV14	TRBJ1-3	TRBD2	27	0.000835066		TRBV17	TRBJ1-1	TRBD2	1	3.98951e-05		TRBV14	TRBJ2-2	TRBD2	5	0.00027966		TRBV31	TRBJ1-3	TRBD2	2	6.45244e-05		TRBV15	TRBJ1-6	TRBD2	1	4.79978e-05														TRBV14	TRBJ1-4
TRBV31	TRBJ2-2	TRBD2	27	0.000846804		TRBV4	TRBJ2-2	TRBD2	26	0.000804138		TRBV16	TRBJ2-4	TRBD1	1	3.98951e-05		TRBV30	TRBJ1-4	TRBD2	4	0.000223728		TRBV30	TRBJ1-4	TRBD2	2	6.45244e-05		TRBV15	TRBJ1-3	TRBD1	1	4.79978e-05														TRBV12-2	TRBJ2-4
TRBV12-1	TRBJ1-5	TRBD2	27	0.000846804		TRBV4	TRBJ1-5	TRBD1	25	0.000773209		TRBV15	TRBJ2-7	TRBD2	1	3.98951e-05		TRBV30	TRBJ1-1	TRBD1	4	0.000223728		TRBV2	TRBJ1-3	TRBD1	2	6.45244e-05		TRBV15	TRBJ1-2	TRBD2	1	4.79978e-05														TRBV4	TRBJ2-4
TRBV2	TRBJ2-2	TRBD1	26	0.00081544		TRBV30	TRBJ2-1	TRBD2	25	0.000773209		TRBV15	TRBJ1-2	TRBD1	1	3.98951e-05		TRBV23	TRBJ1-2	TRBD1	4	0.000223728		TRBV29	TRBJ1-6	TRBD2	2	6.45244e-05		TRBV14	TRBJ1-5	TRBD2	1	4.79978e-05														TRBV31	TRBJ2-2
TRBV31	TRBJ1-4	TRBD2	25	0.000784077		TRBV4	TRBJ2-7	TRBD2	24	0.000742281		TRBV14	TRBJ1-6	TRBD2	1	3.98951e-05		TRBV20	TRBJ2-7	TRBD2	4	0.000223728		TRBV29	TRBJ1-1	TRBD2	2	6.45244e-05		TRBV14	TRBJ1-3	TRBD2	1	4.79978e-05														TRBV29	TRBJ2-2
TRBV31	TRBJ1-6	TRBD2	24	0.000752714		TRBV30	TRBJ2-3	TRBD1	24	0.000742281		TRBV12-2	TRBJ2-3	TRBD1	1	3.98951e-05		TRBV20	TRBJ2-1	TRBD2	4	0.000223728		TRBV26	TRBJ1-4	TRBD2	2	6.45244e-05		TRBV13-3	TRBJ1-3	TRBD2	1	4.79978e-05														TRBV29	TRBJ1-4
TRBV31	TRBJ1-5	TRBD2	24	0.000752714		TRBV21	TRBJ1-1	TRBD1	23	0.000711353		TRBV12-1	TRBJ2-7	TRBD2	1	3.98951e-05		TRBV17	TRBJ1-1	TRBD1	4	0.000223728		TRBV24	TRBJ1-2	TRBD1	2	6.45244e-05		TRBV13-3	TRBJ1-2	TRBD2	1	4.79978e-05														TRBV26	TRBJ1-5
TRBV30	TRBJ2-7	TRBD2	24	0.000752714		TRBV14	TRBJ2-3	TRBD2	23	0.000711353		TRBV12-1	TRBJ2-4	TRBD2	1	3.98951e-05		TRBV14	TRBJ1-6	TRBD2	4	0.000223728		TRBV20	TRBJ1-5	TRBD2	2	6.45244e-05		TRBV12-2	TRBJ1-4	TRBD2	1	4.79978e-05														TRBV24	TRBJ2-3
TRBV30	TRBJ2-5	TRBD1	24	0.000752714		TRBV3	TRBJ1-5	TRBD2	22	0.000680424		TRBV12-1	TRBJ1-4	TRBD2	1	3.98951e-05		TRBV12-2	TRBJ2-7	TRBD1	4	0.000223728		TRBV20	TRBJ1-2	TRBD2	2	6.45244e-05		TRBV12-1	TRBJ2-7	TRBD2	1	4.79978e-05														TRBV24	TRBJ1-1
TRBV5	TRBJ1-2	TRBD2	23	0.000721351		TRBV31	TRBJ1-6	TRBD2	22	0.000680424								TRBV12-2	TRBJ1-4	TRBD2	4	0.000223728		TRBV19	TRBJ2-1	TRBD2	2	6.45244e-05		TRBV12-1	TRBJ2-7	TRBD1	1	4.79978e-05														TRBV21	TRBJ2-7
TRBV14	TRBJ1-5	TRBD1	23	0.000721351		TRBV16	TRBJ1-5	TRBD2	22	0.000680424								TRBV12-2	TRBJ1-2	TRBD1	4	0.000223728		TRBV17	TRBJ2-7	TRBD1	2	6.45244e-05		TRBV12-1	TRBJ2-2	TRBD1	1	4.79978e-05														TRBV20	TRBJ1-3
TRBV4	TRBJ1-2	TRBD1	22	0.000689988		TRBV30	TRBJ2-7	TRBD2	21	0.000649496								TRBV30	TRBJ2-4	TRBD1	3	0.000167796		TRBV17	TRBJ2-5	TRBD2	2	6.45244e-05		TRBV12-1	TRBJ2-1	TRBD2	1	4.79978e-05														TRBV19	TRBJ1-4
TRBV3	TRBJ1-1	TRBD2	22	0.000689988		TRBV19	TRBJ2-7	TRBD1	21	0.000649496								TRBV30	TRBJ2-3	TRBD2	3	0.000167796		TRBV17	TRBJ2-1	TRBD2	2	6.45244e-05		TRBV12-1	TRBJ2-1	TRBD1	1	4.79978e-05														TRBV17	TRBJ2-5
TRBV30	TRBJ1-4	TRBD1	22	0.000689988		TRBV15	TRBJ1-6	TRBD2	21	0.000649496								TRBV23	TRBJ2-5	TRBD1	3	0.000167796		TRBV17	TRBJ2-1	TRBD1	2	6.45244e-05		TRBV12-1	TRBJ1-4	TRBD1	1	4.79978e-05														TRBV17	TRBJ2-1
TRBV2	TRBJ1-5	TRBD1	22	0.000689988		TRBV14	TRBJ2-3	TRBD1	21	0.000649496								TRBV20	TRBJ2-5	TRBD1	3	0.000167796		TRBV17	TRBJ1-4	TRBD1	2	6.45244e-05		TRBV12-1	TRBJ1-2	TRBD1	1	4.79978e-05														TRBV17	TRBJ1-4
TRBV4	TRBJ2-2	TRBD2	21	0.000658625		TRBV14	TRBJ2-2	TRBD1	20	0.000618567								TRBV20	TRBJ2-4	TRBD2	3	0.000167796		TRBV14	TRBJ1-5	TRBD2	2	6.45244e-05																				TRBV14	TRBJ1-2
TRBV29	TRBJ1-4	TRBD2	20	0.000627262		TRBV30	TRBJ2-4	TRBD2	19	0.000587639								TRBV20	TRBJ1-6	TRBD2	3	0.000167796		TRBV13-1	TRBJ1-5	TRBD2	2	6.45244e-05																				TRBV13-1	TRBJ1-5
TRBV29	TRBJ1-3	TRBD2	20	0.000627262		TRBV30	TRBJ1-1	TRBD1	18	0.000556711								TRBV20	TRBJ1-1	TRBD1	3	0.000167796		TRBV12-2	TRBJ2-4	TRBD2	2	6.45244e-05																				TRBV4	TRBJ2-4
TRBV16	TRBJ1-5	TRBD2	20	0.000627262		TRBV16	TRBJ1-2	TRBD2	18	0.000556711								TRBV19	TRBJ2-4	TRBD2	3	0.000167796		TRBV12-2	TRBJ2-3	TRBD2	2	6.45244e-05																				TRBV4	TRBJ1-2
TRBV2	TRBJ2-4	TRBD1	19	0.000595899		TRBV15	TRBJ1-2	TRBD2	18	0.000556711								TRBV17	TRBJ2-3	TRBD2	3	0.000167796		TRBV4	TRBJ2-5	TRBD2	1	3.22622e-05																				TRBV30	TRBJ2-7
TRBV4	TRBJ1-3	TRBD1	18	0.000564536		TRBV29	TRBJ1-6	TRBD2	17	0.000525782								TRBV17	TRBJ2-1	TRBD1	3	0.000167796		TRBV4	TRBJ1-6	TRBD2	1	3.22622e-05																				TRBV24	TRBJ2-5
TRBV30	TRBJ2-3	TRBD1	18	0.000564536		TRBV14	TRBJ1-6	TRBD1	17	0.000525782								TRBV16	TRBJ1-5	TRBD1	3	0.000167796		TRBV4	TRBJ1-5	TRBD1	1	3.22622e-05																				TRBV23	TRBJ1-3
TRBV3	TRBJ1-6	TRBD2	17	0.000533173		TRBV3	TRBJ1-3	TRBD2	16	0.000494854								TRBV14	TRBJ1-5	TRBD2	3	0.000167796		TRBV4	TRBJ1-2	TRBD2	1	3.22622e-05																				TRBV23	TRBJ1-2
TRBV30	TRBJ2-4	TRBD1	17	0.000533173		TRBV29	TRBJ1-3	TRBD2	16	0.000494854								TRBV12-2	TRBJ2-2	TRBD2	3	0.000167796		TRBV4	TRBJ1-1	TRBD2	1	3.22622e-05																				TRBV21	TRBJ2-2
TRBV21	TRBJ2-2	TRBD1	17	0.000533173		TRBV21	TRBJ1-4	TRBD1	16	0.000494854								TRBV12-2	TRBJ1-4	TRBD1	3	0.000167796		TRBV30	TRBJ2-4	TRBD2	1	3.22622e-05																				TRBV20	TRBJ2-2
TRBV20	TRBJ2-1	TRBD2	17	0.000533173		TRBV4	TRBJ1-6	TRBD1	15	0.000463926								TRBV30	TRBJ1-4	TRBD1	2	0.000111864		TRBV30	TRBJ1-1	TRBD2	1	3.22622e-05																				TRBV20	TRBJ2-2
TRBV14	TRBJ2-2	TRBD2	16	0.000501809		TRBV21	TRBJ2-3	TRBD1	15	0.000463926								TRBV24	TRBJ1-4	TRBD1	2	0.000111864		TRBV2	TRBJ2-7	TRBD1	1	3.22622e-05																				TRBV19	TRBJ2-4
TRBV4	TRBJ1-1	TRBD1	15	0.000470446		TRBV17	TRBJ1-4	TRBD2	15	0.000463926								TRBV23	TRBJ2-5	TRBD2	2	0.000111864		TRBV2	TRBJ2-2	TRBD1	1	3.22622e-05																				TRBV19	TRBJ2-4
TRBV19	TRBJ1-1	TRBD2	15	0.000470446		TRBV4	TRBJ2-5	TRBD2	14	0.000432997								TRBV23	TRBJ2-1	TRBD1	2	0.000111864		TRBV2	TRBJ2-1	TRBD1	1	3.22622e-05																				TRBV19	TRBJ2-1
TRBV17	TRBJ1-1	TRBD1	15	0.000470446		TRBV4	TRBJ1-3	TRBD1	14	0.000432997								TRBV20	TRBJ2-4	TRBD1	2	0.000111864		TRBV2	TRBJ1-1	TRBD1	1	3.22622e-05																				TRBV17	TRBJ2-4
TRBV16	TRBJ1-6	TRBD2	15	0.000470446		TRBV30	TRBJ2-3	TRBD2	14	0.000432997								TRBV20	TRBJ1-2	TRBD2	2	0.000111864		TRBV29	TRBJ1-4	TRBD2	1	3.22622e-05																				TRBV17	TRBJ2-4
TRBV14	TRBJ1-1	TRBD2	15	0.000470446		TRBV30	TRBJ1-3	TRBD1	14	0.000432997								TRBV19	TRBJ1-1	TRBD2	2	0.000111864		TRBV24	TRBJ2-3	TRBD1	1	3.22622e-05																				TRBV15	TRBJ1-6
TRBV13-1	TRBJ1-3	TRBD2	15	0.000470446		TRBV21	TRBJ2-3	TRBD2	14	0.000432997								TRBV14	TRBJ1-4	TRBD2	2	0.000111864		TRBV20	TRBJ2-4	TRBD1	1	3.22622e-05																				TRBV15	TRBJ1-5
TRBV30	TRBJ1-3	TRBD1	14	0.000439083		TRBV21	TRBJ2-2	TRBD1	14	0.000432997								TRBV4	TRBJ2-1	TRBD1	1	5.5932e-05		TRBV20	TRBJ2-3	TRBD1	1	3.22622e-05																				TRBV14	TRBJ1-5
TRBV30	TRBJ2-5	TRBD2	13	0.00040772		TRBV21	TRBJ1-2	TRBD2	14	0.000432997								TRBV3	TRBJ1-6	TRBD2	1	5.5932e-05		TRBV20	TRBJ2-2	TRBD2	1	3.22622e-05																				TRBV14	TRBJ1-3
TRBV20	TRBJ1-1	TRBD2	13	0.00040772		TRBV16	TRBJ1-6	TRBD2	14	0.000432997								TRBV30	TRBJ2-2	TRBD2	1	5.5932e-05		TRBV20	TRBJ1-5	TRBD1	1	3.22622e-05																				TRBV13-1	TRBJ1-6
TRBV16	TRBJ1-2	TRBD2	13	0.00040772		TRBV21	TRBJ2-7	TRBD1	13	0.000402069								TRBV30	TRBJ1-6	TRBD1	1	5.5932e-05		TRBV20	TRBJ1-4	TRBD1	1	3.22622e-05																				TRBV12-1	TRBJ1-3
TRBV30	TRBJ2-3	TRBD2	12	0.000376357		TRBV21	TRBJ2-2	TRBD2	12	0.00037114								TRBV23	TRBJ2-7	TRBD2	1	5.5932e-05		TRBV20	TRBJ1-3	TRBD2	1	3.22622e-05																				TRBV4	TRBJ2-1
TRBV17	TRBJ1-3	TRBD1	12	0.000376357		TRBV14	TRBJ2-2	TRBD2	12	0.00037114								TRBV23	TRBJ2-7	TRBD1	1	5.5932e-05		TRBV20	TRBJ1-3	TRBD1	1	3.22622e-05																				TRBV4	TRBJ1-5
TRBV4	TRBJ1-4	TRBD1	11	0.000344994		TRBV12-2	TRBJ1-1	TRBD2	12	0.00037114								TRBV23	TRBJ2-4	TRBD2	1	5.5932e-05		TRBV20	TRBJ1-1	TRBD1	1	3.22622e-05																				TRBV31	TRBJ1-6
TRBV3	TRBJ1-5	TRBD2	10	0.000313631		TRBV30	TRBJ2-7	TRBD1	11	0.000340212								TRBV23	TRBJ2-3	TRBD2	1	5.5932e-05		TRBV19	TRBJ1-4	TRBD1	1	3.22622e-05																				TRBV30	TRBJ1-6
TRBV3	TRBJ1-3	TRBD2	10	0.000313631		TRBV24	TRBJ2-5	TRBD1	11	0.000340212								TRBV23	TRBJ2-1	TRBD2	1	5.5932e-05		TRBV17	TRBJ2-3	TRBD2	1	3.22622e-05																				TRBV30	TRBJ1-3
TRBV12-2	TRBJ2-3	TRBD2	10	0.000313631		TRBV3	TRBJ1-6	TRBD2	10	0.000309284								TRBV23	TRBJ1-6	TRBD2	1	5.5932e-05		TRBV17	TRBJ1-6	TRBD2	1	3.22622e-05																				TRBV30	TRBJ1-2
TRBV20	TRBJ2-4	TRBD1	9	0.000282268		TRBV2	TRBJ2-1	TRBD1	10	0.000309284								TRBV23	TRBJ1-3	TRBD1	1	5.5932e-05		TRBV17	TRBJ1-5	TRBD1	1	3.22622e-05																				TRBV2	TRBJ2-7
TRBV17	TRBJ1-5	TRBD1	9	0.000282268		TRBV26	TRBJ1-3	TRBD2	10	0.000309284								TRBV23	TRBJ1-1	TRBD1	1	5.5932e-05		TRBV13-3	TRBJ1-2	TRBD2	1	3.22622e-05																				TRBV2	TRBJ2-7
TRBV30	TRBJ1-6	TRBD1	8	0.000250905		TRBV17	TRBJ2-4	TRBD2	10	0.000309284								TRBV20	TRBJ2-7	TRBD1	1	5.5932e-05		TRBV12-2	TRBJ2-3	TRBD1	1	3.22622e-05																				TRBV2	TRBJ2-3
TRBV17	TRBJ1-4	TRBD1	8	0.000250905		TRBV17	TRBJ2-3	TRBD2	10	0.000309284								TRBV20	TRBJ2-2	TRBD2	1	5.5932e-05		TRBV12-2	TRBJ1-6	TRBD2	1	3.22622e-05																				TRBV2	TRBJ1-1
TRBV30	TRBJ2-2	TRBD1	7	0.000219542		TRBV30	TRBJ2-5	TRBD2	9	0.000278355								TRBV20	TRBJ1-5	TRBD2	1	5.5932e-05		TRBV12-2	TRBJ1-4	TRBD1	1	3.22622e-05																				TRBV29	TRBJ2-7
TRBV30	TRBJ1-5	TRBD1	7	0.000219542		TRBV21	TRBJ1-5	TRBD1	9	0.000278355								TRBV20	TRBJ1-3	TRBD2	1	5.5932e-05		TRBV12-2	TRBJ1-1	TRBD1	1	3.22622e-05																				TRBV24	TRBJ1-5
TRBV30	TRBJ1-4	TRBD2	7	0.000219542		TRBV21	TRBJ1-1	TRBD2	9	0.000278355								TRBV19	TRBJ2-5	TRBD1	1	5.5932e-05																										TRBV24	TRBJ1-2
TRBV29	TRBJ1-2	TRBD2	7	0.000219542		TRBV30	TRBJ2-5	TRBD1	8	0.000247427								TRBV17	TRBJ1-6	TRBD1	1	5.5932e-05																										TRBV21	TRBJ1-4
TRBV23	TRBJ2-4	TRBD2	7	0.000219542		TRBV30	TRBJ2-4	TRBD1	8	0.000247427								TRBV17	TRBJ1-5	TRBD1	1	5.5932e-05																										TRBV21	TRBJ1-3
TRBV20	TRBJ2-5	TRBD1	7	0.000219542		TRBV17	TRBJ2-1	TRBD2	8	0.000247427								TRBV17	TRBJ1-1	TRBD2	1	5.5932e-05																										TRBV20	TRBJ2-7
TRBV14	TRBJ1-2	TRBD2	7	0.000219542		TRBV17	TRBJ1-3	TRBD1	8	0.000247427																																						TRBV20	TRBJ2-4
TRBV12-2	TRBJ2-5	TRBD2	7	0.000219542		TRBV17	TRBJ1-1	TRBD2	8	0.000247427																																						TRBV20	TRBJ2-1
TRBV14	TRBJ1-3	TRBD2	6	0.000188179		TRBV30	TRBJ1-4	TRBD1	7	0.000216499																																						TRBV20	TRBJ1-1
TRBV24	TRBJ1-4	TRBD1	5	0.000156815		TRBV2	TRBJ1-6	TRBD1	7	0.000216499																																						TRBV20	TRBJ1-1
TRBV23	TRBJ2-3	TRBD2	5	0.000156815		TRBV23	TRBJ2-7	TRBD2	7	0.000216499																																						TRBV19	TRBJ2-5
TRBV23	TRBJ2-1	TRBD1	5	0.000156815		TRBV14	TRBJ1-5	TRBD2	7	0.000216499																																						TRBV19	TRBJ2-2
TRBV23	TRBJ1-1	TRBD1	5	0.000156815		TRBV30	TRBJ1-6	TRBD1	6	0.00018557																																						TRBV19	TRBJ2-2
TRBV21	TRBJ1-1	TRBD1	5	0.000156815		TRBV21	TRBJ1-3	TRBD1	6	0.00018557																																						TRBV19	TRBJ1-2
TRBV20	TRBJ2-3	TRBD2	5	0.000156815		TRBV20	TRBJ2-5	TRBD2	6	0.00018557																																						TRBV19	TRBJ1-1
TRBV23	TRBJ2-7	TRBD2	4	0.000125452		TRBV23	TRBJ2-4	TRBD2	5	0.000154642																																						TRBV19	TRBJ1-1
TRBV23	TRBJ1-2	TRBD1	4	0.000125452		TRBV23	TRBJ2-1	TRBD1	5	0.000154642																																						TRBV17	TRBJ2-3
TRBV19	TRBJ2-1	TRBD1	4	0.000125452		TRBV21	TRBJ2-4	TRBD1	5	0.000154642																																						TRBV17	TRBJ1-4
TRBV19	TRBJ1-3	TRBD2	4	0.000125452		TRBV20	TRBJ1-1	TRBD1	5	0.000154642																																						TRBV17	TRBJ1-3
TRBV17	TRBJ1-6	TRBD1	4	0.000125452		TRBV17	TRBJ2-4	TRBD1	5	0.000154642																																						TRBV17	TRBJ1-2
TRBV17	TRBJ1-2	TRBD2	4	0.000125452		TRBV17	TRBJ1-6	TRBD1	5	0.000154642																																						TRBV17	TRBJ1-1
TRBV3	TRBJ1-2	TRBD2	3	9.40893e-05		TRBV14	TRBJ1-4	TRBD2	5	0.000154642																																						TRBV15	TRBJ1-4
TRBV2	TRBJ2-1	TRBD1	3	9.40893e-05		TRBV14	TRBJ1-1	TRBD2	5	0.000154642																																						TRBV14	TRBJ1-6
TRBV23	TRBJ2-5	TRBD1	3	9.40893e-05		TRBV30	TRBJ2-2	TRBD2	4	0.000123713																																						TRBV12-2	TRBJ2-5
TRBV23	TRBJ2-3	TRBD1	3	9.40893e-05		TRBV24	TRBJ2-7	TRBD2	4	0.000123713																																						TRBV12-2	TRBJ2-1
TRBV21	TRBJ2-1	TRBD1	3	9.40893e-05		TRBV21	TRBJ1-6	TRBD1	4	0.000123713																																						TRBV12-2	TRBJ1-2
TRBV21	TRBJ1-4	TRBD1	3	9.40893e-05		TRBV20	TRBJ2-3	TRBD1	4	0.000123713																																						TRBV12-2	TRBJ1-2
TRBV20	TRBJ1-2	TRBD1	3	9.40893e-05		TRBV19	TRBJ2-4	TRBD1	4	0.000123713
TRBV19	TRBJ1-6	TRBD1	3	9.40893e-05		TRBV17	TRBJ1-5	TRBD1	4	0.000123713
TRBV17	TRBJ1-1	TRBD2	3	9.40893e-05		TRBV12-2	TRBJ2-2	TRBD1	4	0.000123713
TRBV14	TRBJ1-5	TRBD2	3	9.40893e-05		TRBV4	TRBJ1-2	TRBD1	3	9.27851e-05
TRBV24	TRBJ2-7	TRBD2	2	6.27262e-05		TRBV4	TRBJ1-1	TRBD1	3	9.27851e-05
TRBV23	TRBJ2-2	TRBD2	2	6.27262e-05		TRBV24	TRBJ2-7	TRBD1	3	9.27851e-05
TRBV23	TRBJ1-4	TRBD1	2	6.27262e-05		TRBV24	TRBJ2-3	TRBD1	3	9.27851e-05
TRBV21	TRBJ2-5	TRBD2	2	6.27262e-05		TRBV23	TRBJ2-5	TRBD2	3	9.27851e-05
TRBV21	TRBJ2-5	TRBD1	2	6.27262e-05		TRBV23	TRBJ2-5	TRBD1	3	9.27851e-05
TRBV21	TRBJ2-3	TRBD2	2	6.27262e-05		TRBV21	TRBJ1-5	TRBD2	3	9.27851e-05
TRBV21	TRBJ2-1	TRBD2	2	6.27262e-05		TRBV20	TRBJ2-4	TRBD1	3	9.27851e-05
TRBV20	TRBJ1-3	TRBD2	2	6.27262e-05		TRBV20	TRBJ2-1	TRBD1	3	9.27851e-05
TRBV19	TRBJ1-3	TRBD1	2	6.27262e-05		TRBV20	TRBJ1-2	TRBD2	3	9.27851e-05
TRBV14	TRBJ1-6	TRBD2	2	6.27262e-05		TRBV20	TRBJ1-1	TRBD2	3	9.27851e-05
TRBV12-2	TRBJ2-5	TRBD1	2	6.27262e-05		TRBV19	TRBJ1-6	TRBD2	3	9.27851e-05
TRBV4	TRBJ2-2	TRBD1	1	3.13631e-05		TRBV17	TRBJ2-2	TRBD2	3	9.27851e-05
TRBV30	TRBJ1-6	TRBD2	1	3.13631e-05		TRBV14	TRBJ1-2	TRBD2	3	9.27851e-05
TRBV30	TRBJ1-3	TRBD2	1	3.13631e-05		TRBV12-2	TRBJ2-5	TRBD1	3	9.27851e-05
TRBV2	TRBJ2-7	TRBD2	1	3.13631e-05		TRBV12-2	TRBJ1-5	TRBD1	3	9.27851e-05
TRBV2	TRBJ2-1	TRBD2	1	3.13631e-05		TRBV30	TRBJ1-5	TRBD1	2	6.18567e-05
TRBV2	TRBJ1-3	TRBD1	1	3.13631e-05		TRBV30	TRBJ1-4	TRBD2	2	6.18567e-05
TRBV2	TRBJ1-1	TRBD1	1	3.13631e-05		TRBV2	TRBJ2-7	TRBD2	2	6.18567e-05
TRBV24	TRBJ2-5	TRBD1	1	3.13631e-05		TRBV2	TRBJ2-2	TRBD1	2	6.18567e-05
TRBV24	TRBJ2-1	TRBD1	1	3.13631e-05		TRBV23	TRBJ2-4	TRBD1	2	6.18567e-05
TRBV24	TRBJ1-5	TRBD1	1	3.13631e-05		TRBV23	TRBJ1-2	TRBD1	2	6.18567e-05
TRBV23	TRBJ2-7	TRBD1	1	3.13631e-05		TRBV21	TRBJ1-6	TRBD2	2	6.18567e-05
TRBV23	TRBJ2-4	TRBD1	1	3.13631e-05		TRBV21	TRBJ1-4	TRBD2	2	6.18567e-05
TRBV23	TRBJ2-2	TRBD1	1	3.13631e-05		TRBV20	TRBJ2-5	TRBD1	2	6.18567e-05
TRBV23	TRBJ1-3	TRBD1	1	3.13631e-05		TRBV20	TRBJ1-4	TRBD1	2	6.18567e-05
TRBV21	TRBJ2-7	TRBD2	1	3.13631e-05		TRBV19	TRBJ1-5	TRBD2	2	6.18567e-05
TRBV21	TRBJ2-7	TRBD1	1	3.13631e-05		TRBV19	TRBJ1-5	TRBD1	2	6.18567e-05
TRBV21	TRBJ2-4	TRBD2	1	3.13631e-05		TRBV19	TRBJ1-4	TRBD1	2	6.18567e-05
TRBV21	TRBJ2-4	TRBD1	1	3.13631e-05		TRBV19	TRBJ1-1	TRBD2	2	6.18567e-05
TRBV21	TRBJ2-3	TRBD1	1	3.13631e-05		TRBV17	TRBJ2-2	TRBD1	2	6.18567e-05
TRBV21	TRBJ1-6	TRBD1	1	3.13631e-05		TRBV17	TRBJ1-2	TRBD1	2	6.18567e-05
TRBV21	TRBJ1-5	TRBD1	1	3.13631e-05		TRBV12-2	TRBJ2-5	TRBD2	2	6.18567e-05
TRBV21	TRBJ1-4	TRBD2	1	3.13631e-05		TRBV4	TRBJ1-3	TRBD2	1	3.09284e-05
TRBV21	TRBJ1-3	TRBD1	1	3.13631e-05		TRBV30	TRBJ2-2	TRBD1	1	3.09284e-05
TRBV21	TRBJ1-2	TRBD1	1	3.13631e-05		TRBV30	TRBJ1-3	TRBD2	1	3.09284e-05
TRBV21	TRBJ1-1	TRBD2	1	3.13631e-05		TRBV30	TRBJ1-1	TRBD2	1	3.09284e-05
TRBV20	TRBJ2-2	TRBD2	1	3.13631e-05		TRBV2	TRBJ1-4	TRBD1	1	3.09284e-05
TRBV20	TRBJ2-2	TRBD1	1	3.13631e-05		TRBV24	TRBJ2-4	TRBD2	1	3.09284e-05
TRBV20	TRBJ1-6	TRBD2	1	3.13631e-05		TRBV24	TRBJ2-4	TRBD1	1	3.09284e-05
TRBV19	TRBJ2-4	TRBD1	1	3.13631e-05		TRBV24	TRBJ2-2	TRBD2	1	3.09284e-05
TRBV19	TRBJ1-4	TRBD2	1	3.13631e-05		TRBV24	TRBJ1-6	TRBD1	1	3.09284e-05
TRBV17	TRBJ1-3	TRBD2	1	3.13631e-05		TRBV24	TRBJ1-1	TRBD2	1	3.09284e-05
TRBV14	TRBJ1-4	TRBD2	1	3.13631e-05		TRBV23	TRBJ2-3	TRBD1	1	3.09284e-05
TRBV12-2	TRBJ2-2	TRBD2	1	3.13631e-05		TRBV23	TRBJ2-2	TRBD2	1	3.09284e-05
TRBV12-2	TRBJ1-1	TRBD1	1	3.13631e-05		TRBV23	TRBJ1-1	TRBD1	1	3.09284e-05
						TRBV21	TRBJ1-3	TRBD2	1	3.09284e-05
						TRBV20	TRBJ2-2	TRBD2	1	3.09284e-05
						TRBV20	TRBJ2-2	TRBD1	1	3.09284e-05
						TRBV20	TRBJ1-6	TRBD1	1	3.09284e-05
						TRBV20	TRBJ1-4	TRBD2	1	3.09284e-05
						TRBV19	TRBJ1-4	TRBD2	1	3.09284e-05
						TRBV19	TRBJ1-3	TRBD2	1	3.09284e-05
						TRBV19	TRBJ1-2	TRBD2	1	3.09284e-05
						TRBV17	TRBJ1-3	TRBD2	1	3.09284e-05
						TRBV17	TRBJ1-2	TRBD2	1	3.09284e-05
[truncated: 8 more columns]
