# Supplementary material for: Gut Microbiome Contributes to Liver Fibrosis Impact on T Cell Receptor Immune Repertoire
Source: Front Microbiol. 2020 Nov 27;11:571847. doi: 10.3389/fmicb.2020.571847 (PMC7729130; doi:10.3389/fmicb.2020.571847)
Supplement: Supplementary file 7 [file Table_7.XLSX]

## Sheet: CDR3 AA clusters
		Saline					CCl4
	Sequence	Sample 1	Sample 2	Sample 3	Sample 4	Sample 5	Sample 1	Sample 2	Sample 3	Sample 4	Sample 5	p.kmeans.cluster
11659	TGTGCCAGCAGTGATGACACAGCCAACGAAAGATTATTT	0	0	0	0	7.21765e-05	0	0	0	0.120494	0	1
11689	TGTGCCAGCAGTGATGCAAGGGACAGGGATGAACAGTACTTC	0	0	0	0	0	0.000132728	0	0	0	0.523234	2
21	AAAAAGCGGAGCCTGATTGCGTGCACTGCA	0	0	0	0	0	0	7.68436e-05	0	6.1053e-05	1.19692	3
56	AAAAAGCGGAGCCTGGTTGACCCCTGTCAGACTGCA	0	0.000112607	0	0.000123431	0	0	0.000153687	0.000132106	0.00019537	2.80611	3
439	AAAATACAGCGTTTCTGCACTAGTCCTCCCTGTACCACTGCA	0.000112146	0	0.000138099	0	9.62353e-05	0	0.00014088	0.000171738	7.32637e-05	2.14076	3
7408	TGCAGTCTGACAGGGGTCAACCAGGCTCCGCTTTTT	0	0	0	0.000123431	0	0	0.00014088	0	0.000146527	3.06402	3
7559	TGCAGTGCACGCAATCAGGCTCCGCTTTTT	0	0	0	0	0	0	0.000102458	0	0	1.29756	3
8626	TGCAGTGCGTCCCGGGGTCAAAACACCTTGTACTTT	0	0.000112607	6.90496e-05	0	0	0	6.40363e-05	0.000145317	0.000122106	1.90545	3
2350	AAAGTACTGGGTGTCTTGGTTTGCCCCCTCGGCACTGCA	0	0	0	0	0	0.000132728	0.533	0	0	0	4
4732	GAAGACTTCTGTGTCACCCCTTAAACTGCTAGCACA	0	0	0	0	0	0.000162224	0.670306	0	0	0	4
5718	GAAGGTGTAGTCGGAGTTTGGCCCCCTGTAGGCACTGCA	0	0	0	0	0	7.3738e-05	0.519821	0	0	0	4
458	AAAATACAGCGTTTCTGCACTATCCCCTGTTGCACTGCA	0	0	0	0	9.62353e-05	0	0.586675	0	6.1053e-05	0	5
7975	TGCAGTGCAGATGCCCGGGACACCTTGTACTTT	0	0	0	0	7.21765e-05	0	0.705821	0	0	0	5
8022	TGCAGTGCAGATGTGGGGGGACTCTATGCTGAGCAGTTC	0	0	0	0	0	0.000117981	0	0	0	8.71767e-05	6
2353	AAAGTACTGGGTGTCTTGGTTTTGTCCACTGCA	0	0	6.90496e-05	0	0	0	0	0	0.000244212	1.60563	7
2783	AAAGTAGAGGGGCGAATTATAGGAACCCTCATCTGCACTGCA	8.72244e-05	0	0	0	0	0	0.00014088	0	0.00019537	1.67469	7
6305	GAAGTACTGTTCATAATACCAGAGGGAGCTGGCACA	8.72244e-05	0	6.90496e-05	7.71442e-05	0	0	0.000102458	9.24743e-05	0.000757058	6.04392	7
8426	TGCAGTGCCGGACAGGGGGCAAACACCGGGCAGCTCTACTTT	0	0	0	0	0	0	0	0	0.000183159	1.56792	7
8688	TGCAGTGCTGGGGTAAACACCTTGTACTTT	0	0	0	0	0	0	0	0	0.000183159	2.3565	7
3201	AAATAATCTTTCGTTGGAAACTGTCTCACTGCA	0	0.13464	0	0	0.0002045	0	0.000230531	0.00418777	6.60191	0.000149446	8
12466	TGTGCCAGCGGCGGCCCGCAGGGGTCAAACACAGAAGTCTTC	0	0	0	0	0	0	8.96508e-05	0	0	0.428735	9
12810	TGTGCCAGCGGTGATCCGGGACAGGGAAATTCTGGAAATACGCTCTATTTT	0	0	0	0	0	0	0.000128073	0	0	0.501739	9
13064	TGTGCCAGCGGTGATGGGGCAAACACAGAAGTCTTC	0	0	0	0.182184	0	0	0	0	0.282431	0	10
28	AAAAAGCGGAGCCTGGCTGCCTGATAAACTGCTAGCACA	0	0	0	0.0384641	0	0	0	0	0	0	11
30	AAAAAGCGGAGCCTGGGCCCTGTCTAAACTGCTAGCACA	0	0	0	0.0410099	0	0	0	0	0	0	11
45	AAAAAGCGGAGCCTGGTCTGCATCACTGCTGGCACA	0	0	0	0.00307034	0	0	0	0	0	0	11
58	AAAAAGCGGAGCCTGGTTGACCTGTCCCCGGCTGCTGGCACA	0	0	0	0.000894873	0	0	0	0	0	0	11
61	AAAAAGCGGAGCCTGGTTGCCACCCCCCGTCTCACCGCTGGCACA	0	0	0	0.00302405	0	0	0	0	0	0	11
62	AAAAAGCGGAGCCTGGTTGCCACCCCCTGTCTCACCGCTGGCACGGAAGTACACTGATGTCTGAGAGGGGGTAGCCAACTCCAGAATGAGGCA	0	0	0	0.000277719	0	0	0	0	0	0	11
69	AAAAAGCGGAGCCTGGTTGCCTCCTACTATACTGCTGGCACA	0	0	0	9.25731e-05	0	0	0	0	0	0	11
74	AAAAAGCGGAGCCTGGTTGCTGGGACTCCAGGCACA	0	0	0	0.0614994	0	0	0	0	0	0	11
112	AAAAAGCGGAGCCTGGTTGTTAGTTGTCCCTGGCTGCTGGCA	0	0	0	0.00013886	0	0	0	0	0	0	11
115	AAAAAGCGGAGCCTGGTTGTTATAACCCTCACCGCTGGCACA	0	0	0	0.025041	0	0	0	0	0	0	11
118	AAAAAGCGGAGCCTGGTTGTTATAGCTCAAATCTTGGCTGCTGGCACA	0	0	0	0.440139	0	0	0	0	0	0	11
152	AAAAAGCGGAGCCTGGTTGTTCTTGTCCCGGCTGGCACA	0	0	0	0.048678	0	0	0	0	0	0	11
156	AAAAAGCGGAGCCTGGTTGTTGGCATCTGCACTGCA	0	0	0	0.000246862	0	0	0	0	0	0	11
159	AAAAAGCGGAGCCTGGTTGTTTCCCTCTTCACCGCTGGCACA	0	0	0	0.122644	0	0	0	0	0	0	11
170	AAAAAGCGGGAGGGCACTGCTAGCACA	0	0	0	0.000154288	0	0	0	0	0	0	11
173	AAAAAGCGGGGGGGCACTGCA	0	0	0	0.000354864	0	0	0	0	0	0	11
197	AAAATACAGCATTTCTGCACCCCTGCCATCGAGAGAGCTGGCACA	0	0	0	0.00026229	0	0	0	0	0	0	11
202	AAAATACAGCGTCTCTGCACTCCTCCCTGAACTGCTGGCACA	0	0	0	0.00456694	0	0	0	0	0	0	11
208	AAAATACAGCGTTCCTGCACTAGCAGTCCAACTGCTAGCACA	0	0	0	0.00273091	0	0	0	0	0	0	11
210	AAAATACAGCGTTCCTGCCCTCCCCCCCAAGCTGCTTGCACA	0	0	0	0.00209832	0	0	0	0	0	0	11
224	AAAATACAGCGTTTCCGCACTAGTTGTCCCATCAGAGCTGGCACA	0	0	0	0.00587839	0	0	0	0	0	0	11
237	AAAATACAGCGTTTCGTTGTTGGCGTCTGCACTGCA	0	0	0	7.71442e-05	0	0	0	0	0	0	11
270	AAAATACAGCGTTTCTGCAATGCGCCTCCCCCTGGCACA	0	0	0	0.01475	0	0	0	0	0	0	11
284	AAAATACAGCGTTTCTGCACCCCCAGTCCCGGGCGAACTGCTAGCACA	0	0	0	0.00538467	0	0	0	0	0	0	11
285	AAAATACAGCGTTTCTGCACCCCCATACTTCCAGGCACA	0	0	0	0.0748145	0	0	0	0	0	0	11
293	AAAATACAGCGTTTCTGCACCCCCTGCCCTATCAGAGCTGGCACA	0	0	0	0.000324006	0	0	0	0	0	0	11
294	AAAATACAGCGTTTCTGCACCCCCTGCCCTATCTGCACTGCA	0	0	0	0.642612	0	0	0	0.000158527	0	6.22691e-05	11
319	AAAATACAGCGTTTCTGCACCTCCCCCAAAGCTGCTTGCACA	0	0	0	0.0603577	0	0	0	0	0	0	11
339	AAAATACAGCGTTTCTGCACTACCCAGTCGGCTGTTTGCACA	0	0	0	0.00538467	0	0	0	0	0	0	11
359	AAAATACAGCGTTTCTGCACTACTCCCTGTCCCTCTATCACTGCA	0	0	0	0.00547724	0	0	0	0	0	0	11
360	AAAATACAGCGTTTCTGCACTACTGCCCTGTGCACA	0	0	0	0.000709727	0	0	0	0	0	0	11
361	AAAATACAGCGTTTCTGCACTACTGTAGGAGCTGCTGGCACA	0	0	0	0.0305645	0	0	0	0	0	0	11
376	AAAATACAGCGTTTCTGCACTAGACCTGCTTGCATCACCGCTGGCGCA	0	0	0	0.00476751	0	0	0	0	0	0	11
380	AAAATACAGCGTTTCTGCACTAGAGCCCTGTGAGCTGCTGGTACA	0	0	0	0.00157374	0	0	0	0	0	0	11
388	AAAATACAGCGTTTCTGCACTAGCCCCAGTCCAGGAGCTGGCACA	0	0	0	0.197026	0	0	0	0	0	0	11
420	AAAATACAGCGTTTCTGCACTAGGCCTGTCTGCACTGCA	0	0	0	0.164333	0	0	0	0	0	0	11
427	AAAATACAGCGTTTCTGCACTAGTAGCACTGCTGGCACA	0	0	0	0.635823	0	0	0	0	0	0	11
435	AAAATACAGCGTTTCTGCACTAGTCCCCCATAAACTGCA	0	0	0	0.00157374	0	0	0	0	0	0	11
440	AAAATACAGCGTTTCTGCACTAGTCCTCTCTTGGCTGCTGGCACA	0	0	0	0.00131145	0	0	0	0	0	0	11
442	AAAATACAGCGTTTCTGCACTAGTCTCGAGAGAGCTGGCACA	0	0	0	0.0806003	0	0	0	0	0	0	11
450	AAAATACAGCGTTTCTGCACTAGTGTCCCCGCTGGCACA	0	0	0	0.000123431	0	0	0	0	0	0	11
456	AAAATACAGCGTTTCTGCACTATCCCAGTTTCTCCAGGCACA	0	0	0	0.0724693	0	0	0	0	0	0	11
473	AAAATACAGCGTTTCTGCACTCCCCCAGAAACTGCTGGCACA	0	0	0	0.325734	0	0	0	0	0	0	11
481	AAAATACAGCGTTTCTGCACTCCCCCCCCCTGCATCACCGCTGGCACA	0	0	0	0.0687818	0	0	0	0	0	0	11
491	AAAATACAGCGTTTCTGCACTCCTCCCCGAACTGCTGACACA	0	0	0	7.71442e-05	0	0	0	0	0	0	11
506	AAAATACAGCGTTTCTGCACTGGCGCCCCCCCCGAAACTGCA	0	0	0	0.000123431	0	0	0	0	0	0	11
533	AAAATACAGCGTTTCTGCACTTGTCGGGCTGCTAGCACA	0	0	0	0.0387727	0	0	0	0	0	0	11
541	AAAATACAGCGTTTCTGCATCACCCCCAGTCCCGAGCTCCCCGCTGGCACA	0	0	0	9.25731e-05	0	0	0	0	0	0	11
542	AAAATACAGCGTTTCTGCATCACCCCCAGTCCCTAAACTGCTAGCACA	0	0	0	7.71442e-05	0	0	0	0	0	0	11
545	AAAATACAGCGTTTCTGCATCCCCCCAACTGCTAGCACTGCA	0	0	0	0.000771442	0	0	0	0	0	0	11
567	AAAATACAGCGTTTCTGCCCCACTGTCATCGCTGGCACA	0	0	0	0.0987138	0	0	0	0	0	0	11
579	AAAATACAGCGTTTCTGCCCCCGCATCACTGCTGGCACA	0	0	0	0.00180518	0	0	0	0	0	0	11
580	AAAATACAGCGTTTCTGCCCCCGCCCCCTGTCCTAGACTCCAGGCACA	0	0	0	0.115408	0	0	0	0	0	0	11
584	AAAATACAGCGTTTCTGCCCCCTGTAGGGGACTGCTGGCACA	0	0	0	0.0745368	0	0	0	0	0	0	11
585	AAAATACAGCGTTTCTGCCCCCTGTCCCTCATCTGCACTGCA	0	0	0	0.000185146	0	0	0	0	0	0	11
587	AAAATACAGCGTTTCTGCCCCTGTCCCGGTGCTGCTGGCACA	0	0	0	0.00100288	0	0	0	0	0	0	11
594	AAAATACAGCGTTTCTGCCCTTCCCTGTCTGGAAGAGCTGGCACA	0	0	0	0.00263833	0	0	0	0	0	0	11
629	AAAATACAGCGTTTCTGCTGCCCAGTCCCGGCCACCGCTGGCACA	0	0	0	0.113109	0	0	0	0	0	0	11
637	AAAATACAGCGTTTCTGTACTACCCCCAGTAGGGCTGCTTGCACA	0	0	0	0.00109545	0	0	0	0	0	0	11
648	AAAATACAGCGTTTCTGTTCTGTCGGGGCTGCTGGCACA	0	0	0	0.0192089	0	0	0	0	0	0	11
681	AAAATACGGCGTTTCTGCCCAGTCCCCATCACTGCTGGCACA	0	0	0	0.00359492	0	0	0	0	0	0	11
687	AAAATACTGCGTTTCTGCACTAGTCTCCCAGTCCCCGCTGCTGGCACA	0	0	0	0.000216004	0	0	0	0	0	0	11
697	AAAATAGAGCGTATCCCTCCCTGTCCCACCGCTGGCACA	0	0	0	0.01799	0	0	0	0	0	0	11
698	AAAATAGAGCGTATCTCCACCTCCTGTCCCGAGAGAGCTGGCACA	0	0	0	7.71442e-05	0	0	0	0	0	0	11
699	AAAATAGAGCGTATCTCCAGAATTCTGTCCCGGGGCATCACCGCTGGCACA	0	0	0	0.00163546	0	0	0	0	0	0	11
705	AAAATAGAGCGTATTTCCAAACCCTGTAAAGCTGCTGGCACA	0	0	0	0.000200575	0	0	0	0	0	0	11
715	AAAATAGAGCGTATTTCCAAGCTGCCCTAAACTGCTAGCACA	0	0	0	0.024285	0	0	0	0	0	0	11
724	AAAATAGAGCGTATTTCCAGAAATCCCGGCCGCACTGCA	0	0	0	0.00121888	0	0	0	0	0	0	11
725	AAAATAGAGCGTATTTCCAGAAATCCCTCGGGGGCTGCTGGCACA	0	0	0	0.145818	0	0	0	0	0	0	11
733	AAAATAGAGCGTATTTCCAGAACCCCTCTCACCGCTGGCACA	0	0	0	0.0892867	0	0	0	0	0	0	11
741	AAAATAGAGCGTATTTCCAGAACGCCTGCCTAAGCTGCTGGCACA	0	0	0	0.022017	0	0	0	0	0	0	11
748	AAAATAGAGCGTATTTCCAGAACTGTCCCAAGAGCTGGCACA	0	0	0	0.180194	0	0	0	0	0	0	11
788	AAAATAGAGCGTATTTCCAGAATCTACTAAGCTGCTTGCACA	0	0	0	0.026121	0	0	0	0	0	0	11
808	AAAATAGAGCGTATTTCCAGAATTAACCCCTGCCCTATCTGCACTGCA	0	0	0	7.71442e-05	0	0	0	0	0	0	11
809	AAAATAGAGCGTATTTCCAGAATTAACCCCTGTACCCCTAGCACCACA	0	0	0	0.0199032	0	0	0	0	0	0	11
817	AAAATAGAGCGTATTTCCAGAATTCCCCTGTCCCCTGCTAGCACA	0	0	0	0.0423522	0	0	0	0	0	0	11
822	AAAATAGAGCGTATTTCCAGAATTCTGTCCCTCATCTGCACTGCA	0	0	0	0.000324006	0	0	0	0	0	0	11
833	AAAATAGAGCGTATTTCCAGAATTGTCCGAGCTGCTTGCACA	0	0	0	0.0260593	0	0	0	0	0	0	11
838	AAAATAGAGCGTATTTCCAGAATTTCTGAGTAGACTCCAGGCACA	0	0	0	0.0680258	0	0	0	0	0	0	11
839	AAAATAGAGCGTATTTCCAGAATTTCTGAGTAGACTCCCATCTGCACTGCA	0	0	0	7.71442e-05	0	0	0	0	0	0	11
840	AAAATAGAGCGTATTTCCAGAATTTCTGCCACCGCTGGCACA	0	0	0	0.000108002	0	0	0	0	0	0	11
859	AAAATAGAGCGTATTTCCAGATCCCCTGGCCGCACTGCA	0	0	0	9.25731e-05	0	0	0	0	0	0	11
860	AAAATAGAGCGTATTTCCAGATCCCCTGTCTAAGCTGCTTGCGCA	0	0	0	0.0014966	0	0	0	0	0	0	11
863	AAAATAGAGCGTATTTCCAGCACCCCCTGAGCTGCCGGCACA	0	0	0	0.00166632	0	0	0	0	0	0	11
876	AAAATAGAGCGTATTTCCAGCCCCCTGTCCGACCGCACTGCA	0	0	0	0.349911	0	0	0	0	0	0	11
877	AAAATAGAGCGTATTTCCAGCCCCCTGTCCTGCATCACTGCTGGCACA	0	0	0	0.0359801	0	0	0	0	0	0	11
892	AAAATAGAGCGTATTTCCAGGAAGGCTGTCTTCACCGCTGGCACA	0	0	0	0.00121888	0	0	0	0	0	0	11
899	AAAATAGAGCGTATTTCCAGTCCCCCTCAGCGAGCTGGCACA	0	0	0	0.110625	0	0	0	0	0	0	11
903	AAAATAGAGCGTATTTCCAGTCCCTGTAGAGCA	0	0	0	0.000555439	0	0	0	0	0	0	11
908	AAAATAGAGCGTATTTCCAGTTGTCCCACTGCTGGCACA	0	0	0	0.0799986	0	0	0	0	0	0	11
909	AAAATAGAGCGTATTTCCATCCCCTGTTAGTCTGCTAGCACA	0	0	0	0.127072	0	0	0	0	0	0	11
912	AAAATAGAGCGTATTTCCATTCCCCTGTGGACCGCTGGCACA	0	0	0	0.000756014	0	0	0	0	0	0	11
919	AAAATAGAGCGTATTTCCCGCCCCTGCGCTGCTGGCACA	0	0	0	0.0219707	0	0	0	0	0	0	11
937	AAAATAGAGCGTATTTCCTGCCCCCTGCCCCTCATCTGCACTGCA	0	0	0	0.00904131	0	0	0	0	0	0	11
938	AAAATAGAGCGTATTTCCTGCGCGCCCCCTGTCACTGCTGGCACA	0	0	0	0.00271548	0	0	0	0	0	0	11
955	AAAATAGATCGTATTTCCAGAATTTCTGCCACTGCTGGCGCA	0	0	0	9.25731e-05	0	0	0	0	0	0	11
959	AAAATAGGGCGTATTTCCAGAACCCCCGGCCGCACTGCA	0	0	0	0.00396521	0	0	0	0	0	0	11
968	AAAATAGGGCGTATTTCCATCCCCCGATAAACTGCTAGCACA	0	0	0	0.00013886	0	0	0	0	0	0	11
1030	AAACCCTAAGCTGCTGGCACA	0	0	0	0.0282348	0	0	0	0	0	0	11
1046	AAAGACACCCAGTACTTTGGGCCAGGCATCACTGCTGGCACA	0	0	0	7.71442e-05	0	0	0	0	0	0	11
1055	AAAGAGGACTTCGCCCCCTTCTGCACTGCA	0	0	0	0.00239147	0	0	0	0	0	0	11
1059	AAAGAGGACTTCTGCCCCCTGTCCACCGCTGGCACA	0	0	0	0.00112631	0	0	0	0	0	0	11
1063	AAAGAGGACTTCTGTGCCCCCTAAACTGCTGGCACA	0	0	0	0.000833158	0	0	0	0	0	0	11
1088	AAAGAGGACTTCTGTGTTTGCACTGTCTCTGCTGGCACA	0	0	0	0.0031012	0	0	0	0	0	0	11
1090	AAAGAGGACTTCTGTGTTTGCATCTGTCCCGGGGCTGCTGGCACA	0	0	0	0.00603268	0	0	0	0	0	0	11
1091	AAAGAGGACTTCTGTGTTTGCCCCATCACCGCTGGCACA	0	0	0	0.00918016	0	0	0	0	0	0	11
1108	AAAGCACTGGGTGTCCCCCTGTCCCGGGGGACTGCTAGCACA	0	0	0	0.00225261	0	0	0	0	0	0	11
1110	AAAGCACTGGGTGTCTTGGAACCCTGCACCACCGCTGGCACA	0	0	0	0.000493723	0	0	0	0	0	0	11
1112	AAAGCACTGGGTGTCTTGTACCCCCAGCCCACTGCTGGCACA	0	0	0	0.00197489	0	0	0	0	0	0	11
1121	AAAGGAACCAGACTCACAGTAATCTGCACTGCA	0	0	0	7.71442e-05	0	0	0	0	0	0	11
1136	AAAGGAACCAGACTCACAGTTGTAGAGGAGCCGAGTGCCTGGCCCAGAGTACTGGGTGTCTTGACCGCTGGCACA	0	0	0	0.000308577	0	0	0	0	0	0	11
1137	AAAGGAACCAGACTCACAGTTGTAGAGGATCTGAGAAATGTCCACACTGCA	0	0	0	7.71442e-05	0	0	0	0	0	0	11
1149	AAAGGAACCAGACTCACAGTTGTAGAGGGCATCACTGCTGGCACA	0	0	0	0.000154288	0	0	0	0	0	0	11
1187	AAAGGAGACTTCTGTCCCTTCCCCTGTTTTGCTGGCACA	0	0	0	0.00208289	0	0	0	0	0	0	11
1189	AAAGGAGACTTCTGTGCTGCCTAAGCTGCTTGCACA	0	0	0	0.00145031	0	0	0	0	0	0	11
1194	AAAGGAGACTTCTGTGTAATCTGCACTGCA	0	0	0	0.00364121	0	0	0	0	0	0	11
1218	AAAGGTGTAGTCGGAGTTTGCCCCTGGACTGCTGGCACA	0	0	0	0.00158917	0	0	0	0	0	0	11
1221	AAAGTACAAGGACCACCCGCTGTACATACTGCTGGCACA	0	0	0	0.000231433	0	0	0	0	0	0	11
1225	AAAGTACAAGGCGTTTTCGCCCCAGTCGAGATCACCGCTGGCACA	0	0	0	0.00339435	0	0	0	0	0	0	11
1230	AAAGTACAAGGTCCCCTGCCCCAGTCCTGCGCTGCTTGCACA	0	0	0	0.0149814	0	0	0	0	0	0	11
1234	AAAGTACAAGGTGCCGCTAGACCCCCTACTGCTAGCACA	0	0	0	0.00590925	0	0	0	0	0	0	11
1266	AAAGTACAAGGTGTCTCCCTGTCCGGCACCGCTGGCACA	0	0	0	0.0412722	0	0	0	0	0	0	11
1310	AAAGTACAAGGTGTTTCCGACCCCTGTCCCACTGCTGGCACA	0	0	0	0.0989915	0	0	0	0	0	0	11
1319	AAAGTACAAGGTGTTTCGCGCCCCCTGTCGACTGCTGGCACA	0	0	0	9.25731e-05	0	0	0	0	0	0	11
1366	AAAGTACAAGGTGTTTTGACCAACCCCCCGACTGCTAGCACA	0	0	0	0.0104145	0	0	0	0	0	0	11
1383	AAAGTACAAGGTGTTTTGACCCCCTGATCCGAAGCTGCTTGCACA	0	0	0	0.148919	0	0	0	0	0	0	11
1409	AAAGTACAAGGTGTTTTGACCTCCCCCCACCACTAGACTCCAGGCACA	0	0	0	0.136484	0	0	0	0	0	0	11
1411	AAAGTACAAGGTGTTTTGACCTCCCGGTGCATCACTGCTGGCACA	0	0	0	0.00418122	0	0	0	0	0	0	11
1423	AAAGTACAAGGTGTTTTGACTAAACTGTCTTTCCCCGCTGGCACA	0	0	0	0.279617	0	0	0	0	0	0	11
1427	AAAGTACAAGGTGTTTTGACTAACCCCCAGCCTATCTGCACTGCA	0	0	0	0.523887	0	0	0	0	0	0	11
1429	AAAGTACAAGGTGTTTTGACTAACCCCCGCATCACTGCTGGCACA	0	0	0	0.00040115	0	0	0	0	0	0	11
1430	AAAGTACAAGGTGTTTTGACTAACCGCTAAGCTGCTTGCACA	0	0	0	0.00666526	0	0	0	0	0	0	11
1433	AAAGTACAAGGTGTTTTGACTAACTGTCAAACTGCTGGCACA	0	0	0	0.0421053	0	0	0	0	0	0	11
1453	AAAGTACAAGGTGTTTTGACTAGAACTGCTGGCACGCAGATACACAGCTGAGTCCTTGGGTTCTGTAGGTTGAATCTTCAGAGTGGAGAAGGATGAATTTAGCATCTCAGCTTTGAATCGATCCTTGCA	0	0	0	0.00026229	0	0	0	0	0	0	11
1457	AAAGTACAAGGTGTTTTGACTAGACCCCCAGCCTTCTGCACTGCA	0	0	0	0.000246862	0	0	0	0	0	0	11
1458	AAAGTACAAGGTGTTTTGACTAGACCCCCAGGCACTGCTGGCACA	0	0	0	0.158547	0	0	0	0	0	0	11
1492	AAAGTACAAGGTGTTTTGACTAGTGCCCCCCAGTGGGCTGCTGGCACA	0	0	0	0.0132071	0	0	0	0	0	0	11
1494	AAAGTACAAGGTGTTTTGACTAGTGTCCCCGCTGGCACTGCA	0	0	0	0.000169717	0	0	0	0	0	0	11
1520	AAAGTACAAGGTGTTTTGACTCCCACTGCGGGTGCA	0	0	0	0.00614068	0	0	0	0	0	0	11
1578	AAAGTACAAGGTGTTTTGAGCCCCCAGCCTAGCACA	0	0	0	0.00185146	0	0	0	0	0	0	11
1590	AAAGTACAAGGTGTTTTGAGTCGCCCCCACTAGACTCCAGGCGCA	0	0	0	0.00430465	0	0	0	0	0	0	11
1591	AAAGTACAAGGTGTTTTGAGTCGCCCCCCAGTCCTGATCTGCACTGCA	0	0	0	9.25731e-05	0	0	0	0	0	0	11
1592	AAAGTACAAGGTGTTTTGAGTCGGTTTACTGCTGGCACA	0	0	0	0.0437254	0	0	0	0	0	0	11
1607	AAAGTACAAGGTGTTTTGATGTCCCGCGCA	0	0	0	0.21406	0	0	0	0	0	0	11
1615	AAAGTACAAGGTGTTTTGCATCCCCTTGTCCCAGTCACTGCTGGCACA	0	0	0	0.000416579	0	0	0	0	0	0	11
1616	AAAGTACAAGGTGTTTTGCCAGCCCCCCCAGTCCTGATCTGCACTGCA	0	0	0	0.171492	0	0	0	0	0	0	11
1618	AAAGTACAAGGTGTTTTGCCCCCTGTGACTCCAGGCACA	0	0	0	0.0703556	0	0	0	0	0	0	11
1625	AAAGTACAAGGTGTTTTGCCTTGCGCCCCCCCAGAAGCTGCTGGCACA	0	0	0	0.00131145	0	0	0	0	0	0	11
1632	AAAGTACAAGGTGTTTTGGCCCCCGGCCGACAGACTGCTGGCACAGAGGTACAGTGCTGAGTCTCCTGCCTCAGAGGACTGAATTTCTAGGCTGCA	0	0	0	0.000293148	0	0	0	0	0	0	11
1635	AAAGTACAAGGTGTTTTGGCCCTGTCCCCTGCTAGCACA	0	0	0	0.0457002	0	0	0	0	0	0	11
1636	AAAGTACAAGGTGTTTTGGCCCTGTCCCTCATCTGCACTGCA	0	0	0	0.000108002	0	0	0	0	0	0	11
1653	AAAGTACAAGGTGTTTTGTCCCCTCCCTTCTTGGCTGCTGGCACA	0	0	0	0.0543558	0	0	0	0	0	0	11
1659	AAAGTACAAGGTGTTTTGTCGCCCCCCCAGCCCTGCATCACCGCTGGCACA	0	0	0	0.294676	0	0	0	0	0	0	11
1695	AAAGTACAAGGTGTTTTTTGTCCCGGCGCTGCTGGCACA	0	0	0	0.149351	0	0	0	0	0	0	11
1699	AAAGTACAAGTACCCCCAGCCTTCTGCACTGCGGGTGCA	0	0	0	0.00577039	0	0	0	0	0	0	11
1700	AAAGTACAAGTACCCCCAGCCTTCTTGGCTGCTGGCACA	0	0	0	0.000123431	0	0	0	0	0	0	11
1708	AAAGTACAGCGTTTCTGCACTTATCCCCAGTCTGAGAGAGCTAGCACA	0	0	0	9.25731e-05	0	0	0	0	0	0	11
1711	AAAGTACAGGGTGTCTTGGTTAACCCCACCTGCATCACCGCTGGCACA	0	0	0	0.00191318	0	0	0	0	0	0	11
1722	AAAGTACAGGGTGTTTTGCATCCCCCTGTCCCAATCACTGTTGGCACA	0	0	0	0.000524581	0	0	0	0	0	0	11
1732	AAAGTACGAGGTGTTTCGACTAGTGTCCCCGCTGGCACA	0	0	0	0.000108002	0	0	0	0	0	0	11
1764	AAAGTACTGGGCGTCTTGGTGGCCCCCTGTCCAACTGCTGGCACA	0	0	0	0.00840872	0	0	0	0	0	0	11
1765	AAAGTACTGGGCGTCTTGGTTAAACGGTCCCGCACTGCTGGCACA	0	0	0	0.00530752	0	0	0	0	0	0	11
1781	AAAGTACTGGGTGCCCTCCCAGTCACCGCCGGCACA	0	0	0	0.00158917	0	0	0	0	0	0	11
1814	AAAGTACTGGGTGTCACCCCTGTTGCTAGCACA	0	0	0	0.598917	0	0	0	0	0	0	11
1825	AAAGTACTGGGTGTCCACCCCTGTCCCGGGGCTGCTGGCACA	0	0	0	0.0213844	0	0	0	0	0	0	11
1837	AAAGTACTGGGTGTCCCATTTCCCCCCAGTCACTGCACTGCA	0	0	0	0.0778231	0	0	0	0	0	0	11
1838	AAAGTACTGGGTGTCCCATTTCCCCCCAGTCCCCCTCCAGGCACA	0	0	0	7.71442e-05	0	0	0	0	0	0	11
1839	AAAGTACTGGGTGTCCCATTTCCCCCCAGTCCCGGAGGGGAGGGCACA	0	0	0	0.000123431	0	0	0	0	0	0	11
1843	AAAGTACTGGGTGTCCCCCCCAGCATCTTGGCTGCTGGCGCA	0	0	0	0.00453608	0	0	0	0	0	0	11
1846	AAAGTACTGGGTGTCCCCCCCCAGTGGGCTGCTGGCACA	0	0	0	0.00410407	0	0	0	0	0	0	11
1852	AAAGTACTGGGTGTCCCCGCCCCAGTCCCTCGCATCACCGCTGGCACA	0	0	0	0.0643383	0	0	0	0	0	0	11
1853	AAAGTACTGGGTGTCCCCGCCCCCCCAGTCCCGCGGGGCGCTGGCACA	0	0	0	0.115778	0	0	0	0	0	0	11
1854	AAAGTACTGGGTGTCCCCGCCCCCCCAGTCCCGCTCACTGCA	0	0	0	0.000216004	0	0	0	0	0	0	11
1875	AAAGTACTGGGTGTCCTCCCTGTCACCGCTGGCACA	0	0	0	0.00013886	0	0	0	0	0	0	11
1876	AAAGTACTGGGTGTCCTCCCTGTCTGCACTGCA	0	0	0	0.0905365	0	0	0	0	0	0	11
1877	AAAGTACTGGGTGTCCTCCGGCCCCCTGAAGCTGCTGGCACA	0	0	0	0.0108311	0	0	0	0	0	0	11
1887	AAAGTACTGGGTGTCCTGGTTATCCCCCCTCCTGCTGGCACA	0	0	0	0.000848587	0	0	0	0	0	0	11
1936	AAAGTACTGGGTGTCTCCCGGCCCTGTCAAGCTGCTGGCACA	0	0	0	0.000447437	0	0	0	0	0	0	11
1957	AAAGTACTGGGTGTCTCTCAGTCTACTGCTAGCACA	0	0	0	0.0655109	0	0	0	0	0	0	11
1967	AAAGTACTGGGTGTCTGGCCCCCCATCTAAGCTGCTTGCACA	0	0	0	0.037415	0	0	0	0	0	0	11
1999	AAAGTACTGGGTGTCTTGAACCCCTGTCCGACTGCTGGCGCA	0	0	0	0.00749842	0	0	0	0	0	0	11
2019	AAAGTACTGGGTGTCTTGCCACCCAAACAGACTGCTGGCACA	0	0	0	0.0573799	0	0	0	0	0	0	11
2022	AAAGTACTGGGTGTCTTGCCCAGTCCGGCTGCCGGCACA	0	0	0	0.000786871	0	0	0	0	0	0	11
2043	AAAGTACTGGGTGTCTTGCCCCCCCCCACCTTGGCTGCTGGCACA	0	0	0	0.00143488	0	0	0	0	0	0	11
2047	AAAGTACTGGGTGTCTTGCCCCCCGTCCGGTGTGCTAGCACA	0	0	0	0.000447437	0	0	0	0	0	0	11
2058	AAAGTACTGGGTGTCTTGCCCGCCCCCCCCGGCACCACA	0	0	0	0.00350235	0	0	0	0	0	0	11
2059	AAAGTACTGGGTGTCTTGCCCTCGCCCCCCATCTTGGCTGCTGGCACA	0	0	0	0.000324006	0	0	0	0	0	0	11
2060	AAAGTACTGGGTGTCTTGCCCTCGCCCCCCTGCACTGCA	0	0	0	9.25731e-05	0	0	0	0	0	0	11
2061	AAAGTACTGGGTGTCTTGCCCTCGCCCCCCTGCATCACCGCTGGCACA	0	0	0	0.095628	0	0	0	0	0	0	11
2064	AAAGTACTGGGTGTCTTGCCCTGTGCCTAAGCTGCTTGCACA	0	0	0	0.0719447	0	0	0	0	0	0	11
2076	AAAGTACTGGGTGTCTTGCTGTCGCTGTATACTGCTGGCACA	0	0	0	0.000370292	0	0	0	0	0	0	11
2082	AAAGTACTGGGTGTCTTGGACCCCCAGTCGGCTGCTGGCACGGAAGTACACAGCTGAGTCCTCCAGTGCTGTGGGTTGGATTTCTAGGCTGCA	0	0	0	0.000216004	0	0	0	0	0	0	11
2102	AAAGTACTGGGTGTCTTGGAGGCCCCGGCGACTGCTGGCACA	0	0	0	0.0175117	0	0	0	0	0	0	11
2109	AAAGTACTGGGTGTCTTGGATGTCCCAAAGAGAGCTGGCACA	0	0	0	0.0924188	0	0	0	0	0	0	11
2119	AAAGTACTGGGTGTCTTGGCCCCCCGGCCGACAGACTGCACTGCA	0	0	0	0.000108002	0	0	0	0	0	0	11
2120	AAAGTACTGGGTGTCTTGGCCCCCCTCCCTGATCTGCACTGCAGGTGCAGTACAAGGTTCTGCCCTGGCATCATTGCTGGCACA	0	0	0	0.000385721	0	0	0	0	0	0	11
2165	AAAGTACTGGGTGTCTTGGGCCCCCCCAGTCACTGCACTGCA	0	0	0	0.000123431	0	0	0	0	0	0	11
2166	AAAGTACTGGGTGTCTTGGGCCCCCCCGGTCCTGCTGGCACA	0	0	0	0.00115716	0	0	0	0	0	0	11
2171	AAAGTACTGGGTGTCTTGGGGCCCCCAGTCCTGGCTGCTGGCACA	0	0	0	0.352194	0	0	0	0	0	0	11
2177	AAAGTACTGGGTGTCTTGGTAACCCTGTTCACTGCA	0	0	0	0.000601725	0	0	0	0	0	0	11
2178	AAAGTACTGGGTGTCTTGGTAAGCCCCCTCTAAGCTGCA	0	0	0	0.00040115	0	0	0	0	0	0	11
2180	AAAGTACTGGGTGTCTTGGTACCCCCCGGACCTACTGCTAGCACA	0	0	0	0.00688127	0	0	0	0	0	0	11
2183	AAAGTACTGGGTGTCTTGGTAGCCCCCCAGTCCGAGAGAGCTGGCACA	0	0	0	0.142208	0	0	0	0	0	0	11
2186	AAAGTACTGGGTGTCTTGGTCATCACCGCA	0	0	0	0.00026229	0	0	0	0	0	0	11
2187	AAAGTACTGGGTGTCTTGGTCATCACCGCTGGCACAGAAGTACACTGATGTCTGAGAGGGGGTAGCCAACTCCAGAATGAGGGGCGAATTATAGCCCCCTTGGGCACTGCA	0	0	0	0.000200575	0	0	0	0	0	0	11
2200	AAAGTACTGGGTGTCTTGGTCCCCCCCACTCCAGGCACA	0	0	0	0.0681647	0	0	0	0	0	0	11
2201	AAAGTACTGGGTGTCTTGGTCCCCCCCAGTCCCGGAGGGGAGGGCACA	0	0	0	0.076882	0	0	0	0	0	0	11
2208	AAAGTACTGGGTGTCTTGGTCCCCTTCACTGCTGGCACA	0	0	0	0.265993	0	0	0	0	0	0	11
2221	AAAGTACTGGGTGTCTTGGTCTGTGACTGCTAGCACAGAAGTACA	0	0	0	9.25731e-05	0	0	0	0	0	0	11
2227	AAAGTACTGGGTGTCTTGGTGGCCCCAGCCTTCTGCACTGCA	0	0	0	9.25731e-05	0	0	0	0	0	0	11
2228	AAAGTACTGGGTGTCTTGGTGGCCCCAGTCCCGCGGGGCGCTGGCACA	0	0	0	0.000493723	0	0	0	0	0	0	11
2229	AAAGTACTGGGTGTCTTGGTGGCCCCAGTCCCGCTCACTGCA	0	0	0	0.206654	0	0	0	0	0	0	11
2230	AAAGTACTGGGTGTCTTGGTGTCCCGGATAACTGCTAGCACA	0	0	0	0.0435402	0	0	0	0	0	0	11
2244	AAAGTACTGGGTGTCTTGGTTAACCCCCCCTTCTTGGCTGCTGGCACA	0	0	0	0.147577	0	0	0	0	0	0	11
2249	AAAGTACTGGGTGTCTTGGTTAACGGCACTGCA	0	0	0	0.463174	0	0	0	0	0	0	11
2258	AAAGTACTGGGTGTCTTGGTTAAGAGTCCCGGAGTCACCACTGGCACA	0	0	0	0.00192861	0	0	0	0	0	0	11
2261	AAAGTACTGGGTGTCTTGGTTAAGTGTCGATAAACTGCTAGCACA	0	0	0	0.039467	0	0	0	0	0	0	11
2263	AAAGTACTGGGTGTCTTGGTTAATACCCCAGTTAAAATTGCTGGCACA	0	0	0	0.000894873	0	0	0	0	0	0	11
2277	AAAGTACTGGGTGTCTTGGTTACCCCAGTTCTTAGCACCACA	0	0	0	0.00720527	0	0	0	0	0	0	11
2294	AAAGTACTGGGTGTCTTGGTTATCCCCCAGTCCCAGTGCATCACCGCTGGCACA	0	0	0	0.0874661	0	0	0	0	0	0	11
2342	AAAGTACTGGGTGTCTTGGTTGTCCATTAAACTGCTGGCACA	0	0	0	0.0352549	0	0	0	0	0	0	11
2352	AAAGTACTGGGTGTCTTGGTTTGTAGGAGAGCTGGCACA	0	0	0	0.112029	0	0	0	0	0	0	11
2357	AAAGTACTGGGTGTCTTGTCCCGCATCACTGCTGGCACA	0	0	0	0.0017126	0	0	0	0	0	0	11
2378	AAAGTACTGGGTGTCTTTCCCCCATTCTTGACTGCTGGCACA	0	0	0	0.000416579	0	0	0	0	0	0	11
2386	AAAGTACTGGGTGTCTTTCTCACCCAAACTGCTGGCACA	0	0	0	0.0136545	0	0	0	0	0	0	11
2394	AAAGTACTGGGTGTCTTTTGTCCCGGAGGCACCGCTGGCACA	0	0	0	0.136283	0	0	0	0	0	0	11
2395	AAAGTACTGGGTGTCTTTTGTCCTTTCACTGCTGGCACA	0	0	0	0.113788	0	0	0	0	0	0	11
2513	AAAGTAGAGCTGCCCGGTGGTCCCCCCAGTTTCTTGGCTGCTGGCACA	0	0	0	0.0529364	0	0	0	0	0	0	11
2515	AAAGTAGAGCTGCCCGGTGTACCCCAGGAGAGAGCTGGCACA	0	0	0	0.132457	0	0	0	0	0	0	11
2534	AAAGTAGAGCTGCCCGGTGTCCGTCCTGTCCCCGCTGGCACA	0	0	0	9.25731e-05	0	0	0	0	0	0	11
2540	AAAGTAGAGCTGCCCGGTGTCTAGATCACTGCTGGCACA	0	0	0	0.116719	0	0	0	0	0	0	11
2541	AAAGTAGAGCTGCCCGGTGTCTCCCCCCAGTCCGGGACTGCTAGTACA	0	0	0	0.0010183	0	0	0	0	0	0	11
2552	AAAGTAGAGCTGCCCGGTGTTAGCGGTCCTGGGGCTGCTGGCACA	0	0	0	0.0008023	0	0	0	0	0	0	11
2555	AAAGTAGAGCTGCCCGGTGTTCCATGTCCCGGCACTGCTGGCACA	0	0	0	0.137872	0	0	0	0	0	0	11
2564	AAAGTAGAGCTGCCCGGTGTTCCCCTGTCCCAGAGAGTTGGCACA	0	0	0	0.000123431	0	0	0	0	0	0	11
2571	AAAGTAGAGCTGCCCGGTGTTCCCTGTTGCACTACTGGCACA	0	0	0	7.71442e-05	0	0	0	0	0	0	11
2576	AAAGTAGAGCTGCCCGGTGTTCTCCCGAGCACCGCTGGCACA	0	0	0	0.241878	0	0	0	0	0	0	11
2577	AAAGTAGAGCTGCCCGGTGTTCTCCCTGTCCCGGAAGCTGCA	0	0	0	0.000462865	0	0	0	0	0	0	11
2592	AAAGTAGAGCTGCCCGGTGTTGGCATCTGCACTGCA	0	0	0	0.00123431	0	0	0	0	0	0	11
2598	AAAGTAGAGCTGCCCGGTGTTTAGCCCCCAGTGAGAACTGCTAGCACA	0	0	0	0.00200575	0	0	0	0	0	0	11
2604	AAAGTAGAGCTGCCCGGTGTTTCCCCACTGTCGTCTGCTGGCACA	0	0	0	0.000447437	0	0	0	0	0	0	11
2637	AAAGTAGAGCTGCCCGGTGTTTGCCACTAAGCTGCA	0	0	0	0.000108002	0	0	0	0	0	0	11
2641	AAAGTAGAGCTGCCCGGTGTTTGCCCCCCAGCGATCATTGCTGGCACA	0	0	0	0.000987446	0	0	0	0	0	0	11
2642	AAAGTAGAGCTGCCCGGTGTTTGCCCCCCAGGCACCGCA	0	0	0	0.00197489	0	0	0	0	0	0	11
2643	AAAGTAGAGCTGCCCGGTGTTTGCCCCCCCAGGACTGCTTGCACA	0	0	0	0.0676555	0	0	0	0	0	0	11
2654	AAAGTAGAGCTGCCCGGTGTTTGCCGGTCCGGAGCTGCTTGCACA	0	0	0	0.0799986	0	0	0	0	0	0	11
2670	AAAGTAGAGCTGCCCGGTGTTTGGGGTGTCCCGGAAGCTGCTTGCACA	0	0	0	0.000277719	0	0	0	0	0	0	11
2671	AAAGTAGAGCTGCCCGGTGTTTGGGGTGTCCTCACCGCTGGCACA	0	0	0	0.0431082	0	0	0	0	0	0	11
2675	AAAGTAGAGCTGCCCGGTGTTTGTCACTGTCCGACTGCTGGAGCA	0	0	0	0.00393436	0	0	0	0	0	0	11
2691	AAAGTAGAGCTGCCCGGTGTTTTGCTGTTGGCGATCACCGTTGGCACA	0	0	0	0.00112631	0	0	0	0	0	0	11
2694	AAAGTAGAGCTGCCCGGTGTTTTGTCTCGGCCTGCTAGCACA	0	0	0	0.00124974	0	0	0	0	0	0	11
2726	AAAGTAGAGGGGCGAATCCCCCCCAGTCCTGCTGGCACA	0	0	0	9.25731e-05	0	0	0	0	0	0	11
2727	AAAGTAGAGGGGCGAATCCCCCGCATCACTGCTGGCACA	0	0	0.000124289	5.3051	0	0	0	6.60531e-05	0.000146527	0.000124538	11
2728	AAAGTAGAGGGGCGAATCCCCCGCATCTGCACTGCA	0	0	0	7.71442e-05	0	0	0	0	0	0	11
2734	AAAGTAGAGGGGCGAATGACTCCCTGTCCCTAAACTGCTAGCACA	0	0	0	0.00308577	0	0	0	0	0	0	11
2736	AAAGTAGAGGGGCGAATTAACTGTCCCCCTAGCACCACA	0	0	0	0.00197489	0	0	0	0	0	0	11
2752	AAAGTAGAGGGGCGAATTATACCCTGCTAAGCTGCTTGCACA	0	0	0	0.132241	0	0	0	0	0	0	11
2767	AAAGTAGAGGGGCGAATTATAGATGTCCTCTGCACTGCA	0	0	0	0.134956	0	0	0	0	0	0	11
2768	AAAGTAGAGGGGCGAATTATAGATGTCCTCTGCATCACTTCTGGCACA	0	0	0	0.000154288	0	0	0	0	0	0	11
2770	AAAGTAGAGGGGCGAATTATAGCCCCCCTGGGCACTGCA	0	0	0	0.17484	0	0	0	0	0	0	11
2786	AAAGTAGAGGGGCGAATTATAGGAACCGCTGCTGGCACA	0	0	0	0.133814	0	0	0	0	0	0	11
2795	AAAGTAGAGGGGCGAATTATAGGAATTCAATTTGTCGAGACTGCTGGAGCA	0	0	0	0.00527667	0	0	0	0	0	0	11
2796	AAAGTAGAGGGGCGAATTATAGGAATTCCCCCAGAGAGAGCTGGCACA	0	0	0	0.00782243	0	0	0	0	0	0	11
2799	AAAGTAGAGGGGCGAATTATAGGAATTGCCCTGAGAGCTGGCGCGGAAGTACACGGCAGAGTCCTCTAGCTCCAAGGCACTCATGTTCATCTCAGAGTGACA	0	0	0	9.25731e-05	0	0	0	0	0	0	11
2820	AAAGTAGAGGGGCGAATTATAGTGGTGTCCCGGTTGGCTGCTGGCACA	0	0	0	0.00106459	0	0	0	0	0	0	11
2843	AAAGTAGAGGGGCGAATTATCCGTCCCATCTTGGCTGCTGGCACA	0	0	0	0.000416579	0	0	0	0	0	0	11
2857	AAAGTAGAGGGGCGAATTATTCTGTCCCGGGCCCAGACTCCAGGCACA	0	0	0	0.0491409	0	0	0	0	0	0	11
2937	AAAGTAGAGGGGCGGATTATACTCTAAACTGCTAGCACA	0	0	0	0.00141945	0	0	0	0	0	0	11
2946	AAAGTAGAGTTGCCCGGGGCCCTGTCCCAAACTGCTGGCACA	0	0	0	0.000709727	0	0	0	0	0	0	11
2999	AAATAACCTTTCGTTGGAAACCCCTGTCCCTAAACTGCTAGCACA	0	0	0	0.0033172	0	0	0	0	0	0	11
3018	AAATAATCTTCCGTTGGAAAAATTCTGTCCCGGACTGCTGGCACA	0	0	0	0.0017126	0	0	0	0	0	0	11
3025	AAATAATCTTTCCCGACTGCCTTCTTGGCTGCTGGCACA	0	0	0	0.0329714	0	0	0	0	0	0	11
3054	AAATAATCTTTCGCTGGAAGCTGTCCTGCTGGCACA	0	0	0	0.00148117	0	0	0	0	0	0	11
3073	AAATAATCTTTCGTACCCTGTCCCGGCAGAGCTGGCACA	0	0	0	0.392278	0	0	0	0	0	0	11
3113	AAATAATCTTTCGTTCCCTGTCCCGGAACTGCTGGCACGGAGATAGGTGGCTGTGTCGCCCTGCTTTGCAGACTGGATCTTGAGAGTGCA	0	0	0	0.000123431	0	0	0	0	0	0	11
3117	AAATAATCTTTCGTTCCTGCCCCGGGACGAGCTGCTGGCACA	0	0	0	0.000956589	0	0	0	0	0	0	11
3125	AAATAATCTTTCGTTGAACCCCTGGGTATCTGCACA	0	0	0	0.00408864	0	0	0	0	0	0	11
3130	AAATAATCTTTCGTTGACCCCTGTCCCGGAGCTGCTGGCACA	0	0	0	0.110347	0	0	0	0	0	0	11
3138	AAATAATCTTTCGTTGATTGTCCCGGATGCACCACA	0	0	0	0.00452065	0	0	0	0	0	0	11
3146	AAATAATCTTTCGTTGCCCTCTCTACTGCTAGCACA	0	0	0	0.272643	0	0	0	0	0	0	11
3168	AAATAATCTTTCGTTGGAAAAGGCCCTGGGGAGAGAGCTGGCACA	0	0	0	0.010183	0	0	0	0	0	0	11
3171	AAATAATCTTTCGTTGGAAAAGTGACTTAAACTGCTGGCACA	0	0	0	0.48317	0	0	0	0	0	0	11
3175	AAATAATCTTTCGTTGGAAAATGTCCTCTCACTGCA	0	0	0	0.00546181	0	0	0	0	0	0	11
3195	AAATAATCTTTCGTTGGAAACTGTATCTTGGCTGCTGGCACA	0	0	0	0.00288519	0	0	0	0	0	0	11
3209	AAATAATCTTTCGTTGGAAAGATTCCCTGGGCTGCA	0	0	0	0.0621783	0	0	0	0	0	0	11
3216	AAATAATCTTTCGTTGGAAAGTCCCCTTCTGGCACA	0	0	0	0.0340978	0	0	0	0	0	0	11
3229	AAATAATCTTTCGTTGGAAATCCTGTTGGGGCTGCTGGCACA	0	0	0	0.000478294	0	0	0	0	0	0	11
3232	AAATAATCTTTCGTTGGAAATCTGTCCCGCATCACTGCTGGCACA	0	0	0	0.00140403	0	0	0	0	0	0	11
3236	AAATAATCTTTCGTTGGAAATGCTCTCTAAGCTGCTGGCACA	0	0	0	0.0352395	0	0	0	0	0	0	11
3240	AAATAATCTTTCGTTGGAAATGGGTTCTGCACTGCGGGTGCA	0	0	0	0.0104762	0	0	0	0	0	0	11
3247	AAATAATCTTTCGTTGGAAATTCCCTGTCTGCTGGCACA	0	0	0	0.000555439	0	0	0	0	0	0	11
3249	AAATAATCTTTCGTTGGAAATTCCGTCGGGGCTGGCACA	0	0	0	0.0453917	0	0	0	0	0	0	11
3272	AAATAATCTTTCGTTGGAACCCCGTAAACTGCTGGCACA	0	0	0	0.0196872	0	0	0	0	0	0	11
3273	AAATAATCTTTCGTTGGAACCCTGTCTGCTGCCAGCACA	0	0	0	0.00285434	0	0	0	0	0	0	11
3279	AAATAATCTTTCGTTGGAACTGTCGCGGCTGCTAGCACA	0	0	0	0.0563307	0	0	0	0	0	0	11
3280	AAATAATCTTTCGTTGGAACTTGAGCTGGCACTGCA	0	0	0	0.000200575	0	0	0	0	0	0	11
3281	AAATAATCTTTCGTTGGAAGACCGACTACTGCTAGCACA	0	0	0	0.00933445	0	0	0	0	0	0	11
3285	AAATAATCTTTCGTTGGAAGCTGTCCCGCTGGCACA	0	0	0	0.000416579	0	0	0	0	0	0	11
3293	AAATAATCTTTCGTTGGAATCCTTCTGGCTGCTGGCACA	0	0	0	0.179978	0	0	0	0	0	0	11
3296	AAATAATCTTTCGTTGGAATGTGTCAAACTGCA	0	0	0	0.00066344	0	0	0	0	0	0	11
3305	AAATAATCTTTCGTTGGAATTTTGCGAGCTGCTGGCACA	0	0	0	0.0008023	0	0	0	0	0	0	11
3306	AAATAATCTTTCGTTGGACACCCCCTGTCCGACCGCACTGCA	0	0	0	0.00013886	0	0	0	0	0	0	11
3307	AAATAATCTTTCGTTGGACACCCCCTGTCGACTGCTGGCGCA	0	0	0	0.00536924	0	0	0	0	0	0	11
3311	AAATAATCTTTCGTTGGACCCTCCCAGACTCCAGGCACA	0	0	0	0.0657423	0	0	0	0	0	0	11
3321	AAATAATCTTTCGTTGGACTCCCCCCGGCCTTCTTGGCCGCTGGCACA	0	0	0	0.00185146	0	0	0	0	0	0	11
3330	AAATAATCTTTCGTTGGATCCCCACATACTGCTGGCACA	0	0	0	0.000324006	0	0	0	0	0	0	11
3345	AAATAATCTTTCGTTGGCCCCCCTGTCGGGGCTGCTGGCACA	0	0	0	0.0057241	0	0	0	0	0	0	11
3349	AAATAATCTTTCGTTGGCCCCTGTCCCCTTGCTGGCACA	0	0	0	0.0167403	0	0	0	0	0	0	11
3352	AAATAATCTTTCGTTGGCCCTGCCATCTTGGCTGCTGGCACA	0	0	0	0.138335	0	0	0	0	0	0	11
3359	AAATAATCTTTCGTTGGGAATTTCTGTCCGACTGCTGGCACA	0	0	0	0.000447437	0	0	0	0	0	0	11
3386	AAATAATCTTTCGTTGGTCACATCACCGCTGGCACA	0	0	0	0.0262136	0	0	0	0	0	0	11
3387	AAATAATCTTTCGTTGGTCCCCGGATCTAAGCTGGCACA	0	0	0	0.000154288	0	0	0	0	0	0	11
3388	AAATAATCTTTCGTTGGTCCCCGGGCTGCCGGCACA	0	0	0	0.00268462	0	0	0	0	0	0	11
3396	AAATAATCTTTCGTTGGTCCCTTCTAAGCTGCTTGCACA	0	0	0	0.116688	0	0	0	0	0	0	11
3414	AAATAATCTTTCGTTGGTTTGTCCAGCTCCGCTGGCACA	0	0	0	0.097572	0	0	0	0	0	0	11
3428	AAATAATCTTTCGTTGTTCTGTCCCTCCGACAGACTGCTGGCACA	0	0	0	0.056917	0	0	0	0	0	0	11
3429	AAATAATCTTTCGTTGTTGGCAGAATACTCTAGGCCTGCAGAGCCAATGTAGAGAGAGCA	0	0	0	0.000293148	0	0	0	0	0	0	11
3430	AAATAATCTTTCGTTGTTGGCATCTACACTGCAGGTGCAGAACAAGAACAGTACTTCGGTCCCGGCACCAGGCTCACTGCTGGCACA	0	0	0	0.000200575	0	0	0	0	0	0	11
3431	AAATAATCTTTCGTTGTTGGCATCTGCACTGCA	0	0	0	8.13418	0.00021653	0.0003097	0.000217723	0.000198159	0.000232002	0.000174353	11
3448	AAATAATCTTTTGTCGTCGGCATCTGCACTGCTGGCACA	0	0	0	0.000123431	0	0	0	0	0	0	11
3456	AAATAGTCTGTCGGTGGTGGCATCTGCACTGCA	0	0	0	7.71442e-05	0	0	0	0	0	0	11
3479	GAAAACTAATCTTTCGTTCCCTGTCCCGGAACTGCTGGCACA	0	0	0	0.00066344	0	0	0	0	0	0	11
3492	GAAAAGTAATCTTTCGTTGCCTGTCCCGGCGCTGGCACA	0	0	0	0.0034252	0	0	0	0	0	0	11
3504	GAAAAGTAATCTTTCGTTGGCGCCCCCTAAGCTGCTGGCACA	0	0	0	0.00103373	0	0	0	0	0	0	11
3507	GAAAAGTAATCTTTCGTTGTTGGCATCTGCACA	0	0	0	0.000293148	0	0	0	0	0	0	11
3524	GAAAGATAATCTTTCGTTGATGTCTGAGCTGGCACA	0	0	0	0.00456694	0	0	0	0	0	0	11
3530	GAAAGATAATCTTTCGTTGGAAATGGGTTCTGCACTGCA	0	0	0	0.00614068	0	0	0	0	0	0	11
3531	GAAAGATAATCTTTCGTTGGAACTTGAGCTGGCACA	0	0	0	0.00297777	0	0	0	0	0	0	11
3541	GAAATACAGCGTTTCTGCACTACCCCCAGTCCAAGCACCACA	0	0	0	0.000123431	0	0	0	0	0	0	11
3548	GAAATAGAGCGTCTTTCCTGCCCCCCCTCCCTCATCTGCACTGCA	0	0	0	7.71442e-05	0	0	0	0	0	0	11
3560	GAACAGTACTTCGGTCCCGAGCTCCCCGCTGGCACA	0	0	0	0.000123431	0	0	0	0	0	0	11
3565	GAACAGTACTTCGGTCCCGGAGGGGAGGGCACA	0	0	0	0.000154288	0	0	0	0	0	0	11
3566	GAACAGTACTTCGGTCCCGGATGCACTGCA	0	0	0	0.00066344	0	0	0	0	0	0	11
3577	GAACAGTACTTCGGTCCCGGCACCAGGCTCACGGTTTATTGTCACGCTGCTAGCACA	0	0	0	0.000524581	0	0	0	0	0	0	11
3637	GAACTGCCCGGTGTTCTCCCTGTCCCGGAAGCTGCTTGCACA	0	0	0	0.00165089	0	0	0	0	0	0	11
3641	GAACTGCCCGGTGTTTGCCACTAAGCTGCTTGCACA	0	0	0	0.00026229	0	0	0	0	0	0	11
3644	GAACTGCCCGGTGTTTGCCCCCCAGGCACCGCTGGCACA	0	0	0	0.000833158	0	0	0	0	0	0	11
3662	GAACTGCTCAGAGCGCCCCCCCAGTCTGGTGCTAGCACA	0	0	0	0.00455151	0	0	0	0	0	0	11
3663	GAACTGCTCAGCAACCCCACTGCA	0	0	0	0.482985	0	0	0	0	0	0	11
3680	GAACTGCTCAGCAAGCGCCCCCCCCGAACTGCTAGCACA	0	0	0	0.0793969	0	0	0	0	0	0	11
3681	GAACTGCTCAGCAAGCGCCCCCTGTGGGCTGCTAGCACA	0	0	0	7.71442e-05	0	0	0	0	0	0	11
3710	GAACTGCTCAGCAGAGGCACTGCA	0	0	0	0.183094	0	0	0	0	0	0	11
3723	GAACTGCTCAGCAGCCCTGTCCCGGGTGCTAGCACA	0	0	0	0.0331103	0	0	0	0	0	0	11
3757	GAACTGCTCAGCATACCCCCAGTCCCGAAAACTGCTGGCACA	0	0	0	0.493368	0	0	0	0	0	0	11
3805	GAACTGCTCAGCATAGACCCCCAGTCGACTGCTGGCACTGCA	0	0	0	7.71442e-05	0	0	0	0	0	0	11
3807	GAACTGCTCAGCATAGACCCCCCAGTTTTGGCTGCTGGCACA	0	0	0	0.0702167	0	0	0	0	0	0	11
3833	GAACTGCTCAGCATAGCCCCAGTCCCAGGGACTGCTGGCACA	0	0	0	1.12737	0	0	0	0	0	0	11
3834	GAACTGCTCAGCATAGCCCCAGTCCCGCTCACTGCA	0	0	0	9.25731e-05	0	0	0	0	0	0	11
3837	GAACTGCTCAGCATAGCCCCCCAGTAGGATACTGCTGGCACA	0	0	0	0.000509152	0	0	0	0	0	0	11
3843	GAACTGCTCAGCATAGCCCCCCCAGCGGGGGCTGCTGGCACA	0	0	0	0.000339435	0	0	0	0	0	0	11
3886	GAACTGCTCAGCATAGGCTGTCCCTTCTAAGCTGCTTGCACA	0	0	0	0.0326629	0	0	0	0	0	0	11
3887	GAACTGCTCAGCATAGGCTGTCTTACTGCTGGCACA	0	0	0	0.000524581	0	0	0	0	0	0	11
3897	GAACTGCTCAGCATAGGGTGTCCACTGACTGCTGGAGCA	0	0	0	0.00300863	0	0	0	0	0	0	11
3904	GAACTGCTCAGCATAGTACCCCCAGTCGTGAGAGCTGGCACA	0	0	0	7.71442e-05	0	0	0	0	0	0	11
3906	GAACTGCTCAGCATAGTACCCCCTGCGGGGACTACA	0	0	0	9.25731e-05	0	0	0	0	0	0	11
3907	GAACTGCTCAGCATAGTACTCCCAGTCACTGCA	0	0	0	0.00919559	0	0	0	0	0	0	11
3918	GAACTGCTCAGCATAGTCCCCCCCCCAGGCATCACTGCTGGCACA	0	0	0	0.00325549	0	0	0	0	0	0	11
3924	GAACTGCTCAGCATAGTCCGCGCCCCAATCACCGCTGGCACA	0	0	0	0.0316754	0	0	0	0	0	0	11
3940	GAACTGCTCAGCATAGTCTGTCCTTTGGCTGCTGGCACA	0	0	0	0.0358104	0	0	0	0	0	0	11
3951	GAACTGCTCAGCATAGTTAAACCCGTCTAAGCTGCTTGCACA	0	0	0	0.034144	0	0	0	0	0	0	11
3959	GAACTGCTCAGCATAGTTAACCCCCCAGGTCCAGGCACA	0	0	0	0.151095	0	0	0	0	0	0	11
3990	GAACTGCTCAGCATAGTTAGACTCCCTGCCGCAACTGCTAGCACA	0	0	0	0.176506	0	0	0	0	0	0	11
3993	GAACTGCTCAGCATAGTTAGCCCCCTGTGGGCTGCTAGCACTGCA	0	0	0	0.000200575	0	0	0	0	0	0	11
3994	GAACTGCTCAGCATAGTTAGCCCTGTCCGCACTGCTGGCACA	0	0	0	0.0432162	0	0	0	0	0	0	11
4000	GAACTGCTCAGCATAGTTATAACCCCCAGTGGATCTGCTGGCACA	0	0	0	0.471027	0	0	0	0	0	0	11
4008	GAACTGCTCAGCATAGTTATACTGTCCCAAGCTGCTGGCACA	0	0	0	0.0220941	0	0	0	0	0	0	11
4011	GAACTGCTCAGCATAGTTATCCCAGAGAGAGCTGGCACA	0	0	0	0.00145031	0	0	0	0	0	0	11
4030	GAACTGCTCAGCATAGTTATTCCCTTCACTGCTGGCACA	0	0	0	0.0534301	0	0	0	0	0	0	11
4041	GAACTGCTCAGCATAGTTCCCAGTCCGGCTGCTAGCACA	0	0	0	0.0088253	0	0	0	0	0	0	11
4044	GAACTGCTCAGCATAGTTCCCCAGACTACTGCTAGCACA	0	0	0	0.00330177	0	0	0	0	0	0	11
4048	GAACTGCTCAGCATAGTTCCCCCAGCCACTGCA	0	0	0	9.25731e-05	0	0	0	0	0	0	11
4073	GAACTGCTCAGCATAGTTCCCCTGTTCGCTGGCACGGAAGTGCACTGATGTCTGAGAGGGGGTAGCCAACTCCAGAATGAGGGAGCA	0	0	0	0.000169717	0	0	0	0	0	0	11
4079	GAACTGCTCAGCATAGTTCCCTCTCGCATCACCGCTGGCACA	0	0	0	0.0846118	0	0	0	0	0	0	11
4086	GAACTGCTCAGCATAGTTCCGCTTTCTAGCACCACA	0	0	0	0.00945788	0	0	0	0	0	0	11
4096	GAACTGCTCAGCATAGTTCTGTCCCGGATCACTGCTGGCACA	0	0	0	0.148179	0	0	0	0	0	0	11
4099	GAACTGCTCAGCATAGTTGGCCCCAGACAGACTCCAGGCACA	0	0	0	0.062564	0	0	0	0	0	0	11
4100	GAACTGCTCAGCATAGTTGGCCCCAGTACCGCTGGCACA	0	0	0	0.000123431	0	0	0	0	0	0	11
4140	GAACTGCTCAGCATAGTTTGCCCCAGTCGTGCTGCTGGCACA	0	0	0	0.000123431	0	0	0	0	0	0	11
4142	GAACTGCTCAGCATAGTTTGCCCCTAAACTGCTAGCACA	0	0	0	0.292948	0	0	0	0	0	0	11
4150	GAACTGCTCAGCATATATCCCCTGTGCTATACTGCTGGCACA	0	0	0	0.00066344	0	0	0	0	0	0	11
4177	GAACTGCTCAGCATCCCCTGTCCCCACTAAGCTGCTTGCACA	0	0	0	0.0420436	0	0	0	0	0	0	11
4184	GAACTGCTCAGCATCCGCCCTAATACTGCTGGCACA	0	0	0	0.000493723	0	0	0	0	0	0	11
4208	GAACTGCTCAGCATGGTTACCCCAGTCCCGGGCATCACCGCTGGCACA	0	0	0	0.00158917	0	0	0	0	0	0	11
4212	GAACTGCTCAGCATGTGTGAGGCTGCTGGCACA	0	0	0	0.000725156	0	0	0	0	0	0	11
4222	GAACTGCTCAGCATTTCCCCGCCCGGGGCCACCGCTGGCACA	0	0	0	0.0643692	0	0	0	0	0	0	11
4231	GAACTGCTCAGCCCACCCCCTGTCCCAGAAACTGCTGGCACA	0	0	0	0.000478294	0	0	0	0	0	0	11
4232	GAACTGCTCAGCCCACCCCCTGTGGGGACTACA	0	0	0	0.0783323	0	0	0	0	0	0	11
4237	GAACTGCTCAGCCCCAGTACCGCTGGCACAGAAGTACACTGATGTCTGAGAGGGGGTAGCCAACTCCAGAATGAGGGAGAAGTTCTCTTGGCTGCA	0	0	0	7.71442e-05	0	0	0	0	0	0	11
4240	GAACTGCTCAGCCCCCCCAGTTTCATCACCGCTGGCACA	0	0	0	0.0233438	0	0	0	0	0	0	11
4267	GAACTGCTCAGCCCTGTCCAAACTGCTGGCATCTGCACTGCA	0	0	0	0.000324006	0	0	0	0	0	0	11
4300	GAACTGCTCAGCTCTCTCCCCAGTCGTGCTGCTGGCACA	0	0	0	0.0167403	0	0	0	0	0	0	11
4328	GAACTGCTCCGTCCCGGAGACACCGCTGGCACA	0	0	0	0.0353012	0	0	0	0	0	0	11
4329	GAACTGCTCCTGGGGACTGCTAGCACA	0	0	0	0.100149	0	0	0	0	0	0	11
4338	GAACTGCTCGGCATAGTTATCCCCAGTCCCGACACCGCTGGCACA	0	0	0	0.00425836	0	0	0	0	0	0	11
4350	GAACTGGGTGTCTTGGTAACCCTGTTCACTGCTGGCACA	0	0	0	0.000277719	0	0	0	0	0	0	11
4366	GAAGAAAGGTCCCTGTCCGTTCGTGCTGGCACA	0	0	0	0.070263	0	0	0	0	0	0	11
4402	GAAGACTCCCCTCCATGCATCACTGCTGGCACA	0	0	0	0.0369984	0	0	0	0	0	0	11
4449	GAAGACTTCCGTCCCTGTCCCGGACCTGCTGGCACA	0	0	0	0.00225261	0	0	0	0	0	0	11
4468	GAAGACTTCGCCCCCTTCCCCTGTTTTGCTGGCACA	0	0	0	7.71442e-05	0	0	0	0	0	0	11
4469	GAAGACTTCGCCCCCTTCTGCACTGCGGGTGCA	0	0	0	0.00518409	0	0	0	0	0	0	11
4476	GAAGACTTCGTTGTTGGCATCTGCACTGCA	0	0	0	0.000231433	0	0	0	0	0	0	11
4488	GAAGACTTCTCCCTGCCCGGGGCTGCTGGCACA	0	0	0	0.000462865	0	0	0	0	0	0	11
4520	GAAGACTTCTGCGCCCCCTGTCCCACTGCTGGCACA	0	0	0	0.0992229	0	0	0	0	0	0	11
4529	GAAGACTTCTGCGTTCTGTCCCGGCCTGCTGGCACA	0	0	0	0.0045978	0	0	0	0	0	0	11
4537	GAAGACTTCTGGGGCCCCCGCATCACTGCTGGCACA	0	0	0	7.71442e-05	0	0	0	0	0	0	11
4538	GAAGACTTCTGGGGCCCCCTGTCCCGGGGTACTGCA	0	0	0	0.0588919	0	0	0	0	0	0	11
4539	GAAGACTTCTGGGGCCCCCTGTCCGTTCGTGCTGGCACA	0	0	0	0.000108002	0	0	0	0	0	0	11
4547	GAAGACTTCTGGTTGCCCCCCCCCCGCACTGCA	0	0	0	7.71442e-05	0	0	0	0	0	0	11
4548	GAAGACTTCTGGTTGTCCGGGACTGCTGGCACA	0	0	0	0.0194249	0	0	0	0	0	0	11
4552	GAAGACTTCTGTATTTCTGTCCCCCAGACTGCTGGCACA	0	0	0	0.00490637	0	0	0	0	0	0	11
4553	GAAGACTTCTGTATTTGTCGGTTCACCGCTGGCACA	0	0	0	0.0520878	0	0	0	0	0	0	11
4563	GAAGACTTCTGTCCCTGTCCCATCTGCACTGCA	0	0	0	0.000246862	0	0	0	0	0	0	11
4606	GAAGACTTCTGTGATGCCCCCTCGATCTGCACA	0	0	0	0.00348692	0	0	0	0	0	0	11
4613	GAAGACTTCTGTGCCATCTGTCCCGGGAGCACTGCA	0	0	0	0.147731	0	0	0	0	0	0	11
4614	GAAGACTTCTGTGCCATCTGTCGAGAGACTGCTGGCACA	0	0	0	0.000216004	0	0	0	0	0	0	11
4615	GAAGACTTCTGTGCCATGCCCCCTGGCATCACCGCTGGCACA	0	0	0	0.143689	0	0	0	0	0	0	11
4626	GAAGACTTCTGTGCCCCCCGTCCGGAGACTGCTGGCACA	0	0	0	0.000339435	0	0	0	0	0	0	11
4629	GAAGACTTCTGTGCCCCCGTGATCTGCACTGCA	0	0	0	0.457404	0	0	0	0	0	0	11
4650	GAAGACTTCTGTGCCCTGTAGACTGCTAGCACA	0	0	0	0.0033172	0	0	0	0	0	0	11
4654	GAAGACTTCTGTGCCGCCCCCTGACCCTAAGCTGCTTGCACA	0	0	0	0.0705716	0	0	0	0	0	0	11
4655	GAAGACTTCTGTGCCGCCCCCTTCTGCACTGCA	0	0	0	0.000493723	0	0	0	0	0	0	11
4665	GAAGACTTCTGTGCCTCCCTGTAGATCTTGGCTGCTGGCACA	0	0	0	0.000786871	0	0	0	0	0	0	11
4678	GAAGACTTCTGTGCTGCCTAAGCTGCTTGCACAAAGATACACCGCTGAGTCCTGGAGTCTGCA	0	0	0	0.000370292	0	0	0	0	0	0	11
4686	GAAGACTTCTGTGCTTGGTCCCGAACTGCTGGCACA	0	0	0	0.0039035	0	0	0	0	0	0	11
4717	GAAGACTTCTGTGTAATCTGCACTGCGGGTGCA	0	0	0	0.00484466	0	0	0	0	0	0	11
4718	GAAGACTTCTGTGTAATCTGCACTGTCTCTGCTGGCACA	0	0	0	7.71442e-05	0	0	0	0	0	0	11
4721	GAAGACTTCTGTGTACCCTGTCCCGCTGCTGGCACA	0	0	0	0.480192	0	0	0	0	0	0	11
4722	GAAGACTTCTGTGTACCCTGTCCCGGGAGCACTGCA	0	0	0	0.000200575	0	0	0	0	0	0	11
4727	GAAGACTTCTGTGTAGTCTGTACTGCA	0	0	0	9.25731e-05	0	0	0	0	0	0	11
4734	GAAGACTTCTGTGTCAGCCCTGTTCAGGGGACTGCTGGCACA	0	0	0	0.00129602	0	0	0	0	0	0	11
4740	GAAGACTTCTGTGTCCATACCCCCGAGAGAGCTGGCACA	0	0	0	0.113155	0	0	0	0	0	0	11
4761	GAAGACTTCTGTGTCCCTCCCCTGTTCACTGCA	0	0	0	0.174145	0	0	0	0	0	0	11
4767	GAAGACTTCTGTGTCCCTTACACCGCTGGCACA	0	0	0	0.0395904	0	0	0	0	0	0	11
4831	GAAGACTTCTGTGTTCCCATCCCCTCTTAAACTGCTGGCACA	0	0	0	0.165629	0	0	0	0	0	0	11
4871	GAAGACTTCTGTGTTCGCCCCTGTAACACTGCTGGCACA	0	0	0	0.128707	0	0	0	0	0	0	11
4889	GAAGACTTCTGTGTTCTGTGCATCACTGCTGGCACA	0	0	0	0.181706	0	0	0	0	0	0	11
4891	GAAGACTTCTGTGTTCTTGTCTCCACTGCA	0	0	0	0.00558524	0	0	0	0	0	0	11
4894	GAAGACTTCTGTGTTGCCACCCTGGCTGCTGGCACA	0	0	0	0.0733179	0	0	0	0	0	0	11
4895	GAAGACTTCTGTGTTGCCACCCTGTTCACTGCA	0	0	0	7.71442e-05	0	0	0	0	0	0	11
4896	GAAGACTTCTGTGTTGCCCCCCCCCGCACTGCA	0	0	0	0.0691367	0	0	0	0	0	0	11
4923	GAAGACTTCTGTGTTTACCCCTGTTTGGCTGCTGGCACA	0	0	0	0.000586296	0	0	0	0	0	0	11
4947	GAAGACTTCTGTGTTTCCCGGAGAGCTGGCACA	0	0	0	0.00268462	0	0	0	0	0	0	11
4959	GAAGACTTCTGTGTTTCTCCCATCTGCACTGCA	0	0	0.000220959	1.0291	0	0	0	0	0	0	11
4962	GAAGACTTCTGTGTTTCTGCCCCGACTGCTGGCACA	0	0	0	0.00367207	0	0	0	0	0	0	11
4974	GAAGACTTCTGTGTTTGACACCCCCTGTCCACTGCA	0	0	0	7.71442e-05	0	0	0	0	0	0	11
4987	GAAGACTTCTGTGTTTGACTGTCCCGGACTGCTGGCACA	0	0	0	0.0021909	0	0	0	0	0	0	11
5015	GAAGACTTCTGTGTTTGCAATGTCCACACTGCA	0	0	0	0.159951	0	0	0	0	0	0	11
5025	GAAGACTTCTGTGTTTGCACTGCCCCGGGCCCTGCTGGCACA	0	0	0	0.000123431	0	0	0	0	0	0	11
5026	GAAGACTTCTGTGTTTGCACTGGGATCTTGACTGCTGGCACA	0	0	0	0.00498352	0	0	0	0	0	0	11
5034	GAAGACTTCTGTGTTTGCATCCTGTCTGGTGCTGGCACA	0	0	0	0.00103373	0	0	0	0	0	0	11
5042	GAAGACTTCTGTGTTTGCATTGTTCACTGCTGGCACAGAAATATACAGTGCTGAGTCTCCTGCCTCAGAGGACTGAATTTCTAGGCTGCA	0	0	0	9.25731e-05	0	0	0	0	0	0	11
5047	GAAGACTTCTGTGTTTGCCCCAGATAAACTGCTAGCACA	0	0	0	0.0219398	0	0	0	0	0	0	11
5075	GAAGACTTCTGTGTTTGCCCGACGTCTGGCATCACCGCTGGCACA	0	0	0	0.0527049	0	0	0	0	0	0	11
5084	GAAGACTTCTGTGTTTGCCGCATCACTGCTGGCACA	0	0	0	7.71442e-05	0	0	0	0	0	0	11
5086	GAAGACTTCTGTGTTTGCCTGGAGTATACTGCTGGCACA	0	0	0	0.000231433	0	0	0	0	0	0	11
5088	GAAGACTTCTGTGTTTGCCTGTCCCCCTGCACTGCA	0	0	0	0.000216004	0	0	0	0	0	0	11
5106	GAAGACTTCTGTGTTTGCTGCCCCTAGACTCCAGGCACA	0	0	0	0.0778077	0	0	0	0	0	0	11
5107	GAAGACTTCTGTGTTTGCTGCCCCTGTTTTGCTGGCACA	0	0	0	0.000200575	0	0	0	0	0	0	11
5112	GAAGACTTCTGTGTTTGCTGGGGGGCTGCTGGCGCA	0	0	0	0.00484466	0	0	0	0	0	0	11
5117	GAAGACTTCTGTGTTTGCTGTCCCGGGAGCACTGTAGGTGCA	0	0	0	7.71442e-05	0	0	0	0	0	0	11
5121	GAAGACTTCTGTGTTTGCTGTCGAGAGACTGCTGGCACA	0	0	0	0.381571	0	0	0	0	0	0	11
5159	GAAGACTTCTGTGTTTGTGTGTCCGGAACTGCTGGCACA	0	0	0	0.000200575	0	0	0	0	0	0	11
5160	GAAGACTTCTGTGTTTGTTCTGTAATCACTGCTGGCACA	0	0	0	0.174547	0	0	0	0	0	0	11
5191	GAAGACTTCTGTGTTTTGTCGCCCCCCCAGCCCTGCATCACCGCTGGCACA	0	0	0	9.25731e-05	0	0	0	0	0	0	11
5195	GAAGACTTCTGTGTTTTTCCGTCCCTCTTGGCTGCTGGCACA	0	0	0	0.000293148	0	0	0	0	0	0	11
5201	GAAGACTTCTGTGTTTTTGTCTCCGCTGCA	0	0	0	0.00231433	0	0	0	0	0	0	11
5202	GAAGACTTCTGTGTTTTTTGTCCCGGCGCTGCTGGCACA	0	0	0	7.71442e-05	0	0	0	0	0	0	11
5206	GAAGACTTCTGTTCCCCCTGTCCCGCTCCCACA	0	0	0	0.000339435	0	0	0	0	0	0	11
5219	GAAGACTTCTTGTCTGAGAGAGCTGGCACA	0	0	0	0.00013886	0	0	0	0	0	0	11
5241	GAAGAGCGTATTTCCATCCCCTGATAAACTGCTAGCACA	0	0	0	0.000246862	0	0	0	0	0	0	11
5250	GAAGAGCTGCTCAGCATACTGTAAACTGCTGGCACA	0	0	0	0.00566239	0	0	0	0	0	0	11
5261	GAAGAGCTGCTCAGCATAGTTAGCCCCCTGTGGGCTGCTAGCACA	0	0	0	0.00242233	0	0	0	0	0	0	11
5274	GAAGAGCTGCTCAGCCCCAGTACCGCTGGCACA	0	0	0	0.00288519	0	0	0	0	0	0	11
5277	GAAGAGCTGCTCAGCCCTGTCCAAACTGCTGGCACA	0	0	0	0.00384178	0	0	0	0	0	0	11
5324	GAAGGAAGCCGGCTCATTGTTGTAGAGGAGCCGAGTGCCTGGCCCAAAGTACTGGGTGTCTTGGTTTCCCTCTGCATCACCGCTGGCACA	0	0	0	0.00066344	0	0	0	0	0	0	11
5341	GAAGGAAGCCGGCTCATTGTTGTAGAGGGGCGAATTATACTCTAAACTGCTAGCACA	0	0	0	9.25731e-05	0	0	0	0	0	0	11
5357	GAAGGACTGCTCAGCATAGACCCCCAGTCGACTGCTGGCACA	0	0	0	0.000416579	0	0	0	0	0	0	11
5358	GAAGGACTGCTCAGCATAGACGCCTGTCCCGCTGGCACA	0	0	0	0.00371835	0	0	0	0	0	0	11
5369	GAAGGACTGCTCAGCATAGTTCCCCTGTTCGCTGGCACA	0	0	0	0.000709727	0	0	0	0	0	0	11
5370	GAAGGACTGCTCAGCATAGTTCCCTGCACTGCTGGCACA	0	0	0	0.00362578	0	0	0	0	0	0	11
5387	GAAGGCGTAGTCGGAGTCCTCCCCTGTATCACTGCTGGCACA	0	0	0	0.00535381	0	0	0	0	0	0	11
5393	GAAGGCGTAGTCGGAGTTTGCCCCCTGAGCACTGCTGGCACA	0	0	0	0.00473666	0	0	0	0	0	0	11
5399	GAAGGCTTCTGTGCCCTGTAAACTGCTGGCACA	0	0	0	7.71442e-05	0	0	0	0	0	0	11
5426	GAAGGGCGAATTATAGGAATTCTCACTGCTGGCACA	0	0	0	0.000385721	0	0	0	0	0	0	11
5439	GAAGGTGCAGTCGGACCCCTGTCCCGGATCACCGCTGGCACA	0	0	0	0.000570867	0	0	0	0	0	0	11
5462	GAAGGTGTAGTCGGACCCCTGTCCCGGGAGAAGACTGTTGGCACA	0	0	0	9.25731e-05	0	0	0	0	0	0	11
5480	GAAGGTGTAGTCGGAGCCCCCCTGTCCCTTCCAGGCACA	0	0	0	0.0870804	0	0	0	0	0	0	11
5482	GAAGGTGTAGTCGGAGCCCCCTGGACTGCTTGCACA	0	0	0	0.0536152	0	0	0	0	0	0	11
5484	GAAGGTGTAGTCGGAGCCCCCTGTCCCAGCACCACA	0	0	0	0.00364121	0	0	0	0	0	0	11
5501	GAAGGTGTAGTCGGAGCCGCGCCCCCCGCCATCACTGCTGGCACA	0	0	0	0.000864016	0	0	0	0	0	0	11
5502	GAAGGTGTAGTCGGAGCCGCGCCCCGTATCTTGGCTGCTGGCACA	0	0	0	9.25731e-05	0	0	0	0	0	0	11
5503	GAAGGTGTAGTCGGAGCCTCCCTGTCCCGAGAGGGCATCACTGCTGGCACA	0	0	0	0.0647703	0	0	0	0	0	0	11
5512	GAAGGTGTAGTCGGAGGCCGCCCCCCCAGCATCACCGCTGGCACA	0	0	0	7.71442e-05	0	0	0	0	0	0	11
5513	GAAGGTGTAGTCGGAGGCCGCCCCCCCATCTGCACTGCA	0	0	0	0.146173	0	0	0	0	0	0	11
5514	GAAGGTGTAGTCGGAGGCCGCCCCTGTCCCATCACCGCTGGCACA	0	0	0	0.000169717	0	0	0	0	0	0	11
5529	GAAGGTGTAGTCGGAGTCCCCCCTGTCCCGGAGTCTGCA	0	0	0	0.162882	0	0	0	0	0	0	11
5537	GAAGGTGTAGTCGGAGTCCCTCCGCCTGTCCCTCCAGGCACA	0	0	0	0.00177432	0	0	0	0	0	0	11
5545	GAAGGTGTAGTCGGAGTCGCCCCCTGTCCCGGTGGCACA	0	0	0	0.0138397	0	0	0	0	0	0	11
5547	GAAGGTGTAGTCGGAGTCTAACCCGGGATCTTGGCTGCTGGCACA	0	0	0	0.000370292	0	0	0	0	0	0	11
5552	GAAGGTGTAGTCGGAGTCTGCCCCCTGTTCACTGCTGGCACA	0	0	0	0.00484466	0	0	0	0	0	0	11
5556	GAAGGTGTAGTCGGAGTCTTTGTCCCTTTCACCGCTGGCACA	0	0	0	0.00432008	0	0	0	0	0	0	11
5561	GAAGGTGTAGTCGGAGTTACTGACGGCCCTAGCACCACA	0	0	0	0.0251336	0	0	0	0	0	0	11
5566	GAAGGTGTAGTCGGAGTTCCAATCACTGCTGGCACA	0	0	0	0.450569	0	0	0	0	0	0	11
5570	GAAGGTGTAGTCGGAGTTCCCCCCGGGAGAGCTGGCACA	0	0	0	0.269619	0	0	0	0	0	0	11
5596	GAAGGTGTAGTCGGAGTTGCCCCCTGTCCACCCATCACTGCA	0	0	0	0.00146574	0	0	0	0	0	0	11
5609	GAAGGTGTAGTCGGAGTTTACTCCTCCACTGCTGGCACA	0	0	0	0.00040115	0	0	0	0	0	0	11
5614	GAAGGTGTAGTCGGAGTTTCCCCCCTCATCTCTACTGCTAGCACA	0	0	0	0.00644926	0	0	0	0	0	0	11
5615	GAAGGTGTAGTCGGAGTTTCCCCTGTGACTCCAGGCACA	0	0	0	0.0318914	0	0	0	0	0	0	11
5618	GAAGGTGTAGTCGGAGTTTCCCTGTAGACTCCAGGCACA	0	0	0	0.0522267	0	0	0	0	0	0	11
5619	GAAGGTGTAGTCGGAGTTTCCCTGTCCCACCTCACCGCTGGCACA	0	0	0	0.0611137	0	0	0	0	0	0	11
5638	GAAGGTGTAGTCGGAGTTTGAAGTGTCCCGACTGCTGGCACA	0	0	0	0.134725	0	0	0	0	0	0	11
5639	GAAGGTGTAGTCGGAGTTTGACAGTCGACTGCTGGCACA	0	0	0	0.00026229	0	0	0	0	0	0	11
5664	GAAGGTGTAGTCGGAGTTTGCATTGTCCCGGAGTCTGCA	0	0	0	0.000277719	0	0	0	0	0	0	11
5666	GAAGGTGTAGTCGGAGTTTGCATTGTCCTCACCGCTGGCACA	0	0	0	0.605829	0	0	0	0	0	0	11
5668	GAAGGTGTAGTCGGAGTTTGCATTTAGGGAGCTGGCACA	0	0	0	0.0982201	0	0	0	0	0	0	11
5678	GAAGGTGTAGTCGGAGTTTGCCCCCTGTCCACCGCTGGCACA	0	0	0	0.00013886	0	0	0	0	0	0	11
5694	GAAGGTGTAGTCGGAGTTTGCTATCCCACTGCTGGCACA	0	0	0	0.000910302	0	0	0	0	0	0	11
5696	GAAGGTGTAGTCGGAGTTTGCTCCCCCATCTGCACTGCA	0	0	0	0.000185146	0	0	0	0	0	0	11
5697	GAAGGTGTAGTCGGAGTTTGCTCCCGGGAGAAGGCTGCTGGCACA	0	0	0	0.00498352	0	0	0	0	0	0	11
5704	GAAGGTGTAGTCGGAGTTTGCTGTCCCGGAGCTGCTGGCACA	0	0	0	0.0268925	0	0	0	0	0	0	11
5744	GAAGGTGTAGTCGGAGTTTGTCTGGTACAGACTGCTGGCACA	0	0	0	0.000894873	0	0	0	0	0	0	11
5755	GAAGGTGTAGTCGGAGTTTGTGTGTCCGGAACTGCTGGCACA	0	0	0	0.016046	0	0	0	0	0	0	11
5759	GAAGGTGTAGTCGGAGTTTGTTGAGAGATCACCGCTGGCACA	0	0	0	0.0397293	0	0	0	0	0	0	11
5760	GAAGGTGTAGTCGGAGTTTGTTGCCAAGCTGCTTGCACA	0	0	0	0.0409327	0	0	0	0	0	0	11
5761	GAAGGTGTAGTCGGAGTTTGTTGTCCCAAGGGAGCTGGCACA	0	0	0	0.298533	0	0	0	0	0	0	11
5766	GAAGGTGTAGTCGGAGTTTTCCCCTGCCCCATCACCGCTGGCACA	0	0	0	0.00425836	0	0	0	0	0	0	11
5769	GAAGGTGTAGTCGGAGTTTTCGTCTTGGCTGCTGGCACA	0	0	0	0.000324006	0	0	0	0	0	0	11
5773	GAAGGTGTAGTCGGAGTTTTGTCCGAGAGAGCTGGCACA	0	0	0	0.00155831	0	0	0	0	0	0	11
5803	GAAGGTGTAGTCGGGGTTTACTCCTTCACTGCTGGCACA	0	0	0	0.000786871	0	0	0	0	0	0	11
5805	GAAGGTGTAGTCGGGGTTTGACTGTCGACTGCTGGCACA	0	0	0	0.00578582	0	0	0	0	0	0	11
5826	GAAGTACAAGATGTTTTGAACCCCCTGTGAGCTGCTGGCACA	0	0	0	0.000216004	0	0	0	0	0	0	11
5844	GAAGTACCGCTGCCCATCACTGCTGGCACA	0	0	0	0.00111088	0	0	0	0	0	0	11
5860	GAAGTACCGTTCCCCGCCCAGTCGACTGCTGGCACA	0	0	0	0.0048138	0	0	0	0	0	0	11
5863	GAAGTACCGTTCGCTCCCCAAACTGCTGGCACA	0	0	0	0.000478294	0	0	0	0	0	0	11
5930	GAAGTACTGCTCATACCCCCCCCAGCCCTCTGCACTGCA	0	0	0	0.00854758	0	0	0	0	0	0	11
6013	GAAGTACTGCTCATAGGAGGCCCTGTAATCACCGCTGGCACA	0	0	0	0.0100288	0	0	0	0	0	0	11
6154	GAAGTACTGCTGCCCACCACTGCTGGCACA	0	0	0	0.00026229	0	0	0	0	0	0	11
6165	GAAGTACTGGGTGTCTTGGTTGTCCTTTGCATCACTGCCGGCACA	0	0	0	0.000308577	0	0	0	0	0	0	11
6171	GAAGTACTGTACCCCCCCAGCATCACCGCTGGCACA	0	0	0	0.370076	0	0	0	0	0	0	11
6183	GAAGTACTGTTCAACACCCCCAGTGTCACTGCTGGCACA	0	0	0	0.103682	0	0	0	0	0	0	11
6233	GAAGTACTGTTCACCCGCGCCCCCCCAGTCGGATTTGCTGGCACA	0	0	0	0.000848587	0	0	0	0	0	0	11
6239	GAAGTACTGTTCACCTCCCCCGTCCCGGCTGCTGGCACA	0	0	0	0.000987446	0	0	0	0	0	0	11
6243	GAAGTACTGTTCACGCCCCCCCAGTTCTAAGCTGCTTGCACA	0	0	0	0.0330486	0	0	0	0	0	0	11
6250	GAAGTACTGTTCACTCCCCCCGCCGGGAGAGCTGGCACA	0	0	0	0.121842	0	0	0	0	0	0	11
6252	GAAGTACTGTTCACTCCTCCCAGCATCACTGCTGGCACA	0	0	0	0.000848587	0	0	0	0	0	0	11
6256	GAAGTACTGTTCAGAACCCCCAGAACTCCAGGCACA	0	0	0	0.061916	0	0	0	0	0	0	11
6263	GAAGTACTGTTCAGGGCCAGTCCCTTCACCGCTGGCACA	0	0	0	0.000246862	0	0	0	0	0	0	11
6264	GAAGTACTGTTCAGGGCCAGTCCGTCTCCAGGCACA	0	0	0	0.0686584	0	0	0	0	0	0	11
6270	GAAGTACTGTTCATAAACCCTTATACTGCTGGCACA	0	0	0	0.00026229	0	0	0	0	0	0	11
6271	GAAGTACTGTTCATAAACGCGCCCCCTGTGGCTAGCACA	0	0	0	0.0399607	0	0	0	0	0	0	11
6273	GAAGTACTGTTCATAAAGCCCCCAGCCCTCTGCACTGCA	0	0	0	0.000324006	0	0	0	0	0	0	11
6274	GAAGTACTGTTCATAAAGCCCCTGTCCCAAACTGCTAGCACA	0	0	0	0.183233	0	0	0	0	0	0	11
6304	GAAGTACTGTTCATAAGTTTTGCCCCTGGAGCTGGCACA	0	0	0	0.0101213	0	0	0	0	0	0	11
6310	GAAGTACTGTTCATAATGAGAGCTGCTGGCACA	0	0	0	0.0648629	0	0	0	0	0	0	11
6311	GAAGTACTGTTCATAATTGTCGAAGCCGCTGGCACA	0	0	0	0.000154288	0	0	0	0	0	0	11
6323	GAAGTACTGTTCATACCCCCAGCCCCGGAAGCTGCTGGCACA	0	0	0	0.000385721	0	0	0	0	0	0	11
6328	GAAGTACTGTTCATACCCCCAGTCCCTGCTGGCACGGAGGTACAGTGCTGAGTCTCCTGCCTCAGAGGACTGAATTTCTAGGCTGCA	0	0	0	0.00157374	0	0	0	0	0	0	11
6337	GAAGTACTGTTCATACCCCCCAGTCCCTGAGGCACA	0	0	0	7.71442e-05	0	0	0	0	0	0	11
6338	GAAGTACTGTTCATACCCCCCAGTCCCTTCACCGCA	0	0	0	0.000478294	0	0	0	0	0	0	11
6342	GAAGTACTGTTCATACCCCCCCCAGTCGTGAGAGCTGGCACA	0	0	0	0.100303	0	0	0	0	0	0	11
6343	GAAGTACTGTTCATACCCCCCCCAGTCTGGGCTGCTGGCACA	0	0	0	0.00243776	0	0	0	0	0	0	11
6354	GAAGTACTGTTCATACCCGACATCACTGCCGGCACA	0	0	0	0.00151203	0	0	0	0	0	0	11
6361	GAAGTACTGTTCATACGCCCCCCAGTTAGGTGAGCTGGCACA	0	0	0	0.00270005	0	0	0	0	0	0	11
6386	GAAGTACTGTTCATAGAACCCAGAAGAGCTGGCACA	0	0	0	0.0513626	0	0	0	0	0	0	11
6393	GAAGTACTGTTCATAGACCCCCCAGTCCCGGGAACTGCTAGCGCA	0	0	0	0.00263833	0	0	0	0	0	0	11
6395	GAAGTACTGTTCATAGACCCCTGTCCCAGGGCTGCTGGCACA	0	0	0	0.0980966	0	0	0	0	0	0	11
6403	GAAGTACTGTTCATAGAGCCCCCCCCGACGGGTGCTGGCACA	0	0	0	0.000416579	0	0	0	0	0	0	11
6415	GAAGTACTGTTCATAGCCCCCAGTCCCGAGCTCCCCGCTGGCACA	0	0	0	0.10416	0	0	0	0	0	0	11
6429	GAAGTACTGTTCATAGCCCCCGCTGGCACAGAAGTACACTGATGTCTGAGAGGGGGTAGCCAACTCCAGAATGAGGGAGAAGTTCTCTTGGCTGCA	0	0	0	7.71442e-05	0	0	0	0	0	0	11
6438	GAAGTACTGTTCATAGCCCCCTGTTTCTAAGCTGCTTGCACA	0	0	0	0.0278491	0	0	0	0	0	0	11
6443	GAAGTACTGTTCATAGCCCTCATCTAAGCTGCTTGCACTGCA	0	0	0	0.000370292	0	0	0	0	0	0	11
6448	GAAGTACTGTTCATAGCTCAGTCTGCTGGCACA	0	0	0	0.259359	0	0	0	0	0	0	11
6452	GAAGTACTGTTCATAGCTGTCCTTGCTGCTTGCACA	0	0	0	0.0347612	0	0	0	0	0	0	11
6454	GAAGTACTGTTCATAGCTTCCGAGAGAGCTGCTTGCACA	0	0	0	0.000216004	0	0	0	0	0	0	11
6455	GAAGTACTGTTCATAGCTTTTGTCGAGAGAGCTGGCACA	0	0	0	1.77458	0	0	0	0	0	0	11
6466	GAAGTACTGTTCATAGGACCTGTCCCCACTGCA	0	0	0	0.165598	0	0	0	0	0	0	11
6467	GAAGTACTGTTCATAGGACCTGTCCCCTTGGCTGCTGGCACA	0	0	0	7.71442e-05	0	0	0	0	0	0	11
6468	GAAGTACTGTTCATAGGACCTGTCCCTGGAGCTGGCACA	0	0	0	0.000370292	0	0	0	0	0	0	11
6489	GAAGTACTGTTCATAGGAGATCCTGTCCAGGCTGCTGGCGCA	0	0	0	0.00100288	0	0	0	0	0	0	11
6491	GAAGTACTGTTCATAGGAGATGCCCCGGAGAGAGCTGGCACA	0	0	0	0.00291605	0	0	0	0	0	0	11
6496	GAAGTACTGTTCATAGGAGATTGTCCCGGCGGCCGCTAAGCTGCTGGCACA	0	0	0	0.0121734	0	0	0	0	0	0	11
6513	GAAGTACTGTTCATAGGAGCCTGCCCAGTCCAAGCTGCTGGCACA	0	0	0	0.339203	0	0	0	0	0	0	11
6524	GAAGTACTGTTCATAGGAGCTCAGCCCCGGGCCACCGCTGGCACA	0	0	0	0.00536924	0	0	0	0	0	0	11
6534	GAAGTACTGTTCATAGGAGCTCCCCCCCCAACCTAAGCTGCTTGCACA	0	0	0	0.0913388	0	0	0	0	0	0	11
6543	GAAGTACTGTTCATAGGAGCTCCCGGCATCACTGCA	0	0	0	0.000509152	0	0	0	0	0	0	11
6554	GAAGTACTGTTCATAGGAGCTCTCCCCTACACCACTGCTGGCACA	0	0	0	0.00501438	0	0	0	0	0	0	11
6557	GAAGTACTGTTCATAGGAGCTCTGTAAAGTGAAGGAAGCCACACGTCGCTGTGCATCACTGCTGGCACA	0	0	0	0.000586296	0	0	0	0	0	0	11
6559	GAAGTACTGTTCATAGGAGCTCTGTCCTAGAGAGCTGGCACA	0	0	0	0.000848587	0	0	0	0	0	0	11
6589	GAAGTACTGTTCATAGGAGGCCCCCCCATCACCGCTGGCACA	0	0	0	0.0217238	0	0	0	0	0	0	11
6594	GAAGTACTGTTCATAGGAGGGAATGGCTTCTAAGCTGCTTGCACA	0	0	0	0.0328017	0	0	0	0	0	0	11
6602	GAAGTACTGTTCATAGGAGTGCCCCCCAGTCCCCCTCCAGGCACA	0	0	0	0.000123431	0	0	0	0	0	0	11
6612	GAAGTACTGTTCATAGGAGTTTGCATTGTCATCACCGCTGGCACA	0	0	0	7.71442e-05	0	0	0	0	0	0	11
6626	GAAGTACTGTTCATAGGCCCCCCCAGTCTGCCCTGCACTGCA	0	0	0	0.334821	0	0	0	0	0	0	11
6657	GAAGTACTGTTCATAGGTCCCCAGAGCATCGCCGCTGGCACA	0	0	0	0.00291605	0	0	0	0	0	0	11
6668	GAAGTACTGTTCATAGGTTTTGTCCGGGGAGCTGGCACA	0	0	0	1.66886	0	0	0	0	0	0	11
6680	GAAGTACTGTTCATAGTTCCCAGTCCTATCTCTACTGCTAGCACA	0	0	0	0.0055081	0	0	0	0	0	0	11
6696	GAAGTACTGTTCATAGTTTATTGTCACGCTGCTAGCACA	0	0	0	0.0350698	0	0	0	0	0	0	11
6713	GAAGTACTGTTCATATCCCTGAAAACTGCTGGCACA	0	0	0	0.0010183	0	0	0	0	0	0	11
6714	GAAGTACTGTTCATATCTGTAATCTTGGCTGCTGGCACA	0	0	0	0.000293148	0	0	0	0	0	0	11
6717	GAAGTACTGTTCATATGTTCCCCCGGGTCTACTGCTAGCACA	0	0	0	0.000246862	0	0	0	0	0	0	11
6733	GAAGTACTGTTCATATTTCCCCCCAGTCCCACTGCTGGCACA	0	0	0	0.000293148	0	0	0	0	0	0	11
6734	GAAGTACTGTTCATATTTCCCCCCCACTGCACTGCA	0	0	0	0.262584	0	0	0	0	0	0	11
6735	GAAGTACTGTTCATATTTCCCCCCCAGTCCCCTGCTAGCACA	0	0	0	0.000432008	0	0	0	0	0	0	11
6736	GAAGTACTGTTCATATTTCCCCCCCCCTGAGGCACA	0	0	0	0.000246862	0	0	0	0	0	0	11
6740	GAAGTACTGTTCATCACCGCA	0	0	0	0.000231433	0	0	0	0	0	0	11
6744	GAAGTACTGTTCATCCAGCCCTAAACTGCTGGCACA	0	0	0	0.0215541	0	0	0	0	0	0	11
6750	GAAGTACTGTTCATCCCCCCCCCCCCCTGAGGCACA	0	0	0	0.000894873	0	0	0	0	0	0	11
6759	GAAGTACTGTTCATCCCCTTCATCACTGCTGGCACA	0	0	0	0.462063	0	0	0	0	0	0	11
6766	GAAGTACTGTTCATCCTCCCTGAGATCTAAGCTGCCTGCACA	0	0	0	0.0016046	0	0	0	0	0	0	11
6779	GAAGTACTGTTCATGCCCCCCAGTCCCGGATAAACTGCTAGCACA	0	0	0	0.0330949	0	0	0	0	0	0	11
6784	GAAGTACTGTTCATGCGCCCCCCCCTCTAAGCTGCTGGCACA	0	0	0	0.0126979	0	0	0	0	0	0	11
6790	GAAGTACTGTTCATGGCCCCCAGCTCCACTGCTGGCACA	0	0	0	0.0063104	0	0	0	0	0	0	11
6801	GAAGTACTGTTCATTCCCCCCCCAGTGGAGGCCGCTGGCACA	0	0	0	9.25731e-05	0	0	0	0	0	0	11
6806	GAAGTACTGTTCATTCCCCTGTCCCTCTTGGCTGCTGGCACA	0	0	0	0.0839792	0	0	0	0	0	0	11
6809	GAAGTACTGTTCATTCCCGGATGCACTGCA	0	0	0	0.174531	0	0	0	0	0	0	11
6812	GAAGTACTGTTCATTCTGTCCTAAGCTGCTTGCACA	0	0	0	0.120669	0	0	0	0	0	0	11
6815	GAAGTACTGTTCCAGCGCCCCCTGCGTACTGCTAGCACA	0	0	0	0.00544638	0	0	0	0	0	0	11
6816	GAAGTACTGTTCCAGGGAACGCCTGCTGGCACA	0	0	0	0.000293148	0	0	0	0	0	0	11
6821	GAAGTACTGTTCCCAATCCCCCCAGTCCCAACTGCTGGCACA	0	0	0	0.00129602	0	0	0	0	0	0	11
6833	GAAGTACTGTTCCCCCACTGTCCCCTCACTGCTGGCACA	0	0	0	0.120083	0	0	0	0	0	0	11
6838	GAAGTACTGTTCCCCCGCCCTGGTATCACCGCTGGCACA	0	0	0	0.00178975	0	0	0	0	0	0	11
6842	GAAGTACTGTTCCCCGCCCCCTGTCCCGGAGCTGCTGGCACA	0	0	0	0.00013886	0	0	0	0	0	0	11
6843	GAAGTACTGTTCCCCGCCCCCTGTCTCTAGGCTGCTTGCACA	0	0	0	0.00195946	0	0	0	0	0	0	11
6848	GAAGTACTGTTCCCCTGCCCCCCCAGCACTCCAGGCACA	0	0	0	0.0570405	0	0	0	0	0	0	11
6874	GAAGTACTGTTCCTCCCCCCCACTTCCGCTGGCACA	0	0	0	0.0234364	0	0	0	0	0	0	11
6880	GAAGTACTGTTCGACCCCTGTTCTGCTAGCACAGAGGTACATGGCAGAATACTCTAGGCCTGCAGAGCCAATGTAGAGAGAGCTGGCACA	0	0	0	7.71442e-05	0	0	0	0	0	0	11
6886	GAAGTACTGTTCGCCCTGTGAACTGCA	0	0	0	0.000324006	0	0	0	0	0	0	11
6902	GAAGTACTGTTCGTCTGCCCCCCCTAAGGCTAAGCTGCTGGCACA	0	0	0	0.0124974	0	0	0	0	0	0	11
6905	GAAGTACTGTTCTCCGCCCAGTCGACCGCTGGCACA	0	0	0	0.000108002	0	0	0	0	0	0	11
6907	GAAGTACTGTTCTCCTCCCCCCAGTTTCCGGGCACA	0	0	0	0.00243776	0	0	0	0	0	0	11
6912	GAAGTACTGTTCTCGCGCCCCCCCAACTAAGCTGCTTGCACA	0	0	0	0.0161849	0	0	0	0	0	0	11
6913	GAAGTACTGTTCTCGCGCCCCCCCAGTCCCCCTCCAGGCACA	0	0	0	0.11135	0	0	0	0	0	0	11
6922	GAAGTACTGTTCTTGTTCTGCACTGCAGGTGCAGTACAAGGTTCTGCCCTGGCTCATGTTGGCACA	0	0	0	0.00808472	0	0	0	0	0	0	11
6928	GAAGTAGAGCTGCCCGGTGTTTGCTCCGGAGAAACTGCTAGCACA	0	0	0	0.00152746	0	0	0	0	0	0	11
6939	GAAGTATTGTTCATAGCCCCCCCCCAGTGGATCTTGGCTGCTGGCACA	0	0	0	0.000864016	0	0	0	0	0	0	11
6940	GAAGTATTGTTCATAGGAGTGCCCCCCAGTCGAATCACTGCTGGCACA	0	0	0	0.000817729	0	0	0	0	0	0	11
6954	GAAGTGCTGTTCCCTCCCCCCTTGGCTGCTGGCACA	0	0	0	0.00157374	0	0	0	0	0	0	11
6960	GAAGTTGCCCCCTGTCCACCCATCACTGCTGGCACA	0	0	0	0.000756014	0	0	0	0	0	0	11
6968	GAAGTTTGTGTCACTGCTGGCACA	0	0	0	0.00026229	0	0	0	0	0	0	11
6973	GAATAACCTTTCGTTGGTCCCGACTAAGCTGCTTGCACA	0	0	0	0.000185146	0	0	0	0	0	0	11
6988	GAATCGGTCGTTGTGGGCATCTGCACTGCA	0	0	0	7.71442e-05	0	0	0	0	0	0	11
6990	GAATCTTTCGTGGTGGGCATCTGCACGGCA	0	0	0	9.25731e-05	0	0	0	0	0	0	11
6996	GAATCTTTTGTTGTTGGCATCCGCACCGCA	0	0	0	0.000108002	0	0	0	0	0	0	11
7043	TGCACCCGCAGTGCAGAAGGCTGGGGGTACTTGTACTTT	0	0	0	0.00560067	0	0	0	0	0	0	11
7045	TGCACCCGCAGTGCAGAAGGGGGCGAAGTCTTC	0	0	0	0.00564696	0	0	0	0	0	0	11
7068	TGCACCCGCAGTGCAGATTACACAGAAGTCTTC	0	0	0	0.0039035	0	0	0	0	0	0	11
7119	TGCACCGCAGGTGCAGATGAGGGACAGGGGGCAGGAAATACGCTCTATTTT	0	0	0	0.000200575	0	0	0	0	0	0	11
7122	TGCACCGCGGGTGCAGTGGGGGGGAAATATGAACAGTACTTC	0	0	0	9.25731e-05	0	0	0	0	0	0	11
7160	TGCACTGCAAACACAGAAGTCTTC	0	0	0	9.25731e-05	0	0	0	0	0	0	11
7162	TGCACTGCAGGTGCAGAAGGCTGGGGGTACTTGTACTTT	0	0	0	0.000169717	0	0	0	0	0	0	11
7163	TGCACTGCAGGTGCAGAAGGGGGCGAAGTCTTC	0	0	0	0.000231433	0	0	0	0	0	0	11
7187	TGCAGACTCCGGGACAGGGGCCACCAAGACACCCAGTACTTT	0	0	0	0.000123431	0	0	0	0	0	0	11
7188	TGCAGACTCCGGGACAGGGGGGACTCCGACTACACCTTC	0	0	0	0.133506	0	0	0	0	0	0	11
7208	TGCAGCCAAGAAGGGGGGGTTAACCAAGACACCCAGTACTTT	0	0	0	0.00100288	0	0	0	0	0	0	11
7230	TGCAGCCCAGGGAATCTTTCCAACGAAAGATTATTT	0	0	0	0.0673932	0	0	0	0	0	0	11
7234	TGCAGCCCCGACAGGATTTCCAACGAAAGATTATTT	0	0	0	0.000185146	0	0	0	0	0	0	11
7235	TGCAGCCCCGGGACAGATGCAAACACAGAAGTCTTC	0	0	0	0.000370292	0	0	0	0	0	0	11
7259	TGCAGCCTAGAAATTCAGTCCTCTGAGGCAGGAGACTCAGCACTGTACCTCTGTGCCAGCAGCCTGTCGGCCGGGGGCCAAGACACCCAGTACTTT	0	0	0	7.71442e-05	0	0	0	0	0	0	11
7265	TGCAGCCTAGAAATTCAGTCCTCTGAGGCAGGAGACTCAGCACTGTACCTCTGTGCCAGCAGTCTGTCGGCCGGGTACGCAGAAGTCTTC	0	0	0	0.000246862	0	0	0	0	0	0	11
7281	TGCAGCGCAGGTGCCAGCAACGAAAGATTATTT	0	0	0	0.000216004	0	0	0	0	0	0	11
7365	TGCAGTACCCCGGGACAGGGGGCCCCAGAAGTCTTC	0	0	0	0.0537078	0	0	0	0	0	0	11
7366	TGCAGTACCCCGGGACAGGGGGCTGGAAATACGCTCTATTTT	0	0	0	0.000169717	0	0	0	0	0	0	11
7418	TGCAGTGAACAGGGGAGGGACACAGAAACGCTGTATTTT	0	0	0	0.000123431	0	0	0	0	0	0	11
7419	TGCAGTGAACAGGGGAGGGACACAGAAGTCTTC	0	0	0	0.178743	0	0	0	0	0	0	11
7420	TGCAGTGAACAGGGGAGGGACTGGGGGGGCTGGCAAAACACCTTGTACTTT	0	0	0	0.000169717	0	0	0	0	0	0	11
7444	TGCAGTGACTGGGAGTACTATGCTGAGCAGTTC	0	0	0	0.0068967	0	0	0	0	0	0	11
7463	TGCAGTGAGCGGGACTGGGGCACAGAAGTCTTC	0	0	0	0.000123431	0	0	0	0	0	0	11
7464	TGCAGTGAGCGGGACTGGGGCCACCAAGACACCCAGTACTTT	0	0	0	0.193308	0	0	0	0	0	0	11
7465	TGCAGTGAGCGGGACTGGGGGGACTCCGACTACACCTTC	0	0	0	7.71442e-05	0	0	0	0	0	0	11
7466	TGCAGTGAGCGGGACTGGGGGGGCGGGGACACCCAGTACTTT	0	0	0	7.71442e-05	0	0	0	0	0	0	11
7467	TGCAGTGAGCGGGACTGGGGGTACTATGCTGAGCAGTTC	0	0	0	0.000354864	0	0	0	0	0	0	11
7493	TGCAGTGATGGGTGGACAGGGGGCAACTCCGACTACACCTTC	0	0	0	0.0008023	0	0	0	0	0	0	11
7537	TGCAGTGCACAGGGCAGTAGTGCAGAAACGCTGTATTTT	0	0	0	0.0008023	0	0	0	0	0	0	11
7591	TGCAGTGCAGAACGAGAACAGTACTTC	0	0	0	0.0054001	0	0	0	0	0	0	11
7609	TGCAGTGCAGAAGGGGAGAGGGGCCAAGACACCCAGTACTTT	0	0	0	0.000169717	0	0	0	0	0	0	11
7610	TGCAGTGCAGAAGGGGGCATCACAGAAGTCTTC	0	0	0	0.00169717	0	0	0	0	0	0	11
7611	TGCAGTGCAGAAGGGGGCGAAGTCCTCTTT	0	0	0	0.00257662	0	0	0	0	0	0	11
7629	TGCAGTGCAGACAGGCCTAGTGCAGAAACGCTGTATTTT	0	0	0	0.167233	0	0	0	0	0	0	11
7630	TGCAGTGCAGACAGGCCTAGTGCAGAAAGATTATTT	0	0	0	0.00013886	0	0	0	0	0	0	11
7631	TGCAGTGCAGACAGGCCTAGTGCAGAAGTCTTC	0	0	0	0.000154288	0	0	0	0	0	0	11
7633	TGCAGTGCAGACAGGGAGGACACAGAAGTCTTC	0	0	0	0.000216004	0	0	0	0	0	0	11
7634	TGCAGTGCAGACAGGGAGGACACCCAGTACTTT	0	0	0	0.141344	0	0	0	0	0	0	11
7655	TGCAGTGCAGACGCCAACAACGAAGGACTGTTT	0	0	0	7.71442e-05	0	0	0	0	0	0	11
7713	TGCAGTGCAGAGGACATCTATAATTCGCCCCTCTACTTT	0	0	0	0.093468	0	0	0	0	0	0	11
7733	TGCAGTGCAGAGGGCTGGGGCCACCAAGACACCCAGTACTTT	0	0	0	0.000231433	0	0	0	0	0	0	11
7734	TGCAGTGCAGAGGGCTGGGGGGGGTATGAACAGTACTTC	0	0	0	0.164256	0	0	0	0	0	0	11
7770	TGCAGTGCAGATACCCAGGGGTACTTGTACTTT	0	0	0	0.00013886	0	0	0	0	0	0	11
7771	TGCAGTGCAGATACCCAGGGGTTCAACGAAAGATTC	0	0	0	0.0013886	0	0	0	0	0	0	11
7789	TGCAGTGCAGATAGGCTGGGGGCCCCAGAAGTCTTC	0	0	0	0.000108002	0	0	0	0	0	0	11
7790	TGCAGTGCAGATAGGCTGGGGGTTAGTCAAAACACCTTGTACTTT	0	0	0	0.492936	0	0	0	0	0	0	11
7792	TGCAGTGCAGATAGGGCAGGGGGTGCAAACTCCGACTACACCTTC	0	0	0	9.25731e-05	0	0	0	0	0	0	11
7793	TGCAGTGCAGATAGGGCAGGGGGTGCAGAAACGCTGTATTTT	0	0	0	0.689963	0	0	6.40363e-05	0	0	0	11
7794	TGCAGTGCAGATAGGGCAGGGGGTGCAGAAGTCTTC	0	0	0	0.00131145	0	0	0	0	0	0	11
7819	TGCAGTGCAGATCACGGGGGCACAGAAACGCTGTATTTT	0	0	0	0.000200575	0	0	0	0	0	0	11
7820	TGCAGTGCAGATCACGGGGGCACAGAAGTCTTC	0	0	0	0.484281	0	0	0	0	0	0	11
7822	TGCAGTGCAGATCAGGACTGGGGGGGCTGGCAAAACACCTTGTACTTT	0	0	0	0.160738	0	0	0	0	0	0	11
7950	TGCAGTGCAGATGAGGGACAGGGGGCAGAAACGCTGTATTTT	0	0	0	0.000277719	0	0	0	0	0	0	11
7951	TGCAGTGCAGATGAGGGACAGGGGTCCGACTACACCTTC	0	0	0	7.71442e-05	0	0	0	0	0	0	11
7952	TGCAGTGCAGATGAGGGACATCAAAACACCTTGTACTTT	0	0	0	9.25731e-05	0	0	0	0	0	0	11
7953	TGCAGTGCAGATGAGGGGCAGGGGGCAGGAAATACGCTCTATTTT	0	0	0	0.00839329	0	0	0	0	0	0	11
7966	TGCAGTGCAGATGCCAACAAACAGTACTTC	0	0	0	7.71442e-05	0	0	0	0	0	0	11
7967	TGCAGTGCAGATGCCAACAACCAGGCTCCGCTTTTT	0	0	0	0.000154288	0	0	0	0	0	0	11
7968	TGCAGTGCAGATGCCAACAACGAAACGCTGTATTTT	0	0	0	0.000231433	0	0	0	0	0	0	11
7969	TGCAGTGCAGATGCCAACAACGAAAGATTATTT	0	0	0	9.44838	0.000240588	0.000191719	0.000153687	0.000290634	0.000329686	0.000149446	11
7970	TGCAGTGCAGATGCCAACAACGAAGTCTTC	0	0	0	0.00158917	0	0	0	0	0	0	11
7971	TGCAGTGCAGATGCCAAGACTGAAAGATTGTTC	0	0	0	7.71442e-05	0	0	0	0	0	0	11
7973	TGCAGTGCAGATGCCAGCAGTGAAGGATTATTT	0	0	0	7.71442e-05	0	0	0	0	0	0	11
7977	TGCAGTGCAGATGCCGACAACGCAGGATTGTTT	0	0	0	7.71442e-05	0	0	0	0	0	0	11
7981	TGCAGTGCAGATGCTGAGCAGTTC	0	0	0	0.000570867	0	0	0	0	0	0	11
7991	TGCAGTGCAGATGGCAATAACGAAAGCTTATTT	0	0	0	0.000108002	0	0	0	0	0	0	11
7997	TGCAGTGCAGATGGGAGAAACAAAAGATTATTT	0	0	0	7.71442e-05	0	0	0	0	0	0	11
7998	TGCAGTGCAGATGGGAGAAACACAGAAGTCTTC	0	0	0	1.07737	0	0	0	0	0	0	11
8009	TGCAGTGCAGATGGGGGGGCGGCCTCCGACTACACCTTC	0	0	0	0.139785	0	0	0	0	0	0	11
8010	TGCAGTGCAGATGGGGGTTCTGGAAATACGCTCTATTTT	0	0	0	0.000447437	0	0	0	0	0	0	11
8029	TGCAGTGCAGATTACACAGAAGTCTCCTTT	0	0	0	0.00353321	0	0	0	0	0	0	11
8173	TGCAGTGCAGGGCAGACTGGGGGGGACCAAGACACCCAGTACTTT	0	0	0	0.000200575	0	0	0	0	0	0	11
8174	TGCAGTGCAGGGCAGACTGGGGGGGCCAACTATGCTGAGCAGTTC	0	0	0	9.25731e-05	0	0	0	0	0	0	11
8175	TGCAGTGCAGGGCAGACTGGGGGGGCCTATGAACAGTACTTC	0	0	0	0.17305	0	0	0	0	0	0	11
8176	TGCAGTGCAGGGCAGACTGGGGGTGCAGAAACGCTGTATTTT	0	0	0	0.000370292	0	0	0	0	0	0	11
8241	TGCAGTGCAGGTGCCCACAACGAAGGATTGTTT	0	0	0	7.71442e-05	0	0	0	0	0	0	11
8287	TGCAGTGCAGTGACTGGGGGGAGATGGGACACCCAGTACTTT	0	0	0	0.0101368	0	7.3738e-05	0	0	0	0	11
8296	TGCAGTGCAGTGGGGGGGAAATATGAACAGTACTTC	0	0	0	0.244578	0	0	0	0	0	0	11
8312	TGCAGTGCATCCGGGAATGAACAGTACTTC	0	0	0	0.146697	0	0	0	0	0	0	11
8346	TGCAGTGCCCAGGGGGGCGAAGTCTTC	0	0	0	0.00013886	0	0	0	0	0	0	11
8347	TGCAGTGCCCAGGGGGGCTATAATTCGCCCCTCTACTTT	0	0	0	0.107555	0	0	0	0	0	0	11
8348	TGCAGTGCCCAGGGGGGCTATGAACAGTACTTC	0	0	0	7.71442e-05	0	0	0	0	0	0	11
8349	TGCAGTGCCCAGGGGTTCAACGAAAGATTATTT	0	0	0	0.00129602	0	0	0	0	0	0	11
8419	TGCAGTGCCGGACAACTTTCCAACGAAAGATTATTT	0	0	0	7.71442e-05	0	0	0	0	0	0	11
8464	TGCAGTGCCGTTAACCAAGACACAGAAGTCTTC	0	0	0	0.000169717	0	0	0	0	0	0	11
8465	TGCAGTGCCGTTAACCAAGACACCCAGTACTTT	0	0	0	0.379503	0	0	0	0	0	0	11
8480	TGCAGTGCCTCTGCTGAGCAGTTC	0	0	0	0.162481	0	0	0	0	0	0	11
8562	TGCAGTGCGGATGCCAGCAGCGAGAGATTATTT	0	0	0	7.71442e-05	0	0	0	0	0	0	11
8563	TGCAGTGCGGATGCCCACAACGACAGATTATTT	0	0	0	9.25731e-05	0	0	0	0	0	0	11
8577	TGCAGTGCGGCCGGGGGTTCTGGAAATACGCCCTATTTT	0	0	0	0.00333263	0	0	0	0	0	0	11
8610	TGCAGTGCGGGGGGGGGCAACAACGAAAGATTATTT	0	0	0	0.000154288	0	0	0	0	0	0	11
8611	TGCAGTGCGGGGGGGGGCAACACAGAAGTCTTC	0	0	0	0.0642457	0	0	0	0	0	0	11
8613	TGCAGTGCGGTCGGACAGGGGGCCCCAGAAGTCTTC	0	0	0	0.00013886	0	0	0	0	0	0	11
8614	TGCAGTGCGGTCGGACAGGGGGCTGGAAATACGCTCTATTTT	0	0	0	0.317464	0	0	0	0	0	0	11
8641	TGCAGTGCTCCCGGGACAGATGGCACAGAAGTCTTC	0	0	0	0.150092	0	0	0	0	0	0	11
8642	TGCAGTGCTCCCGGGGGTTCTGGAAATACGCTCTATTTT	0	0	0	0.000108002	0	0	0	0	0	0	11
8723	TGCAGTGGAGACAAAAACACAGAAGCCTTC	0	0	0	0.00654183	0	0	0	0	0	0	11
8791	TGCAGTGGGAGTCAAAACACAGAAGTCTTC	0	0	0	0.000246862	0	0	0	0	0	0	11
8793	TGCAGTGGGAGTCGAAACACCTTGTACTTT	0	0	0	0.00274634	0	0	0	0	0	0	11
8796	TGCAGTGGGCGTCAAAACACCTTGTACTTT	0	0	0	0.000231433	0	0	0	0	0	0	11
8806	TGCAGTGGGGACAGGTCCTATGAACAGTACTTC	0	0	0	0.141035	0	0	0	0	0	0	11
8860	TGCAGTGGGGTTGCTGAGCAGTTC	0	0	0	0.581004	0	0	0	0	0	0	11
8906	TGCAGTGTGGACATTGCAAACACAGAAGTCTTC	0	0	0	0.1529	0	0	0	0	0	0	11
8907	TGCAGTGTGGACATTGCAAACACCTTGTACTTT	0	0	0	0.000123431	0	0	0	0	0	0	11
8943	TGCAGTTTATGGGGGACTAGTGCAGAAACGCTGTATTTT	0	0	0	0.00209832	0	0	0	0	0	0	11
8976	TGCGCAAGCAGCTTAGATGAGGGTTATGAACAGTACTTC	0	0	0	0.000108002	0	0	0	0	0	0	11
8977	TGCGCAAGCAGCTTAGATGGGGGGCCAGACACCCAGTACTTT	0	0	0	0.0048138	0	0	0	0	0	0	11
8990	TGCGCCAGCAGCCTGGACAGGATCTCCTATGAACAGTACTTC	0	0	0	0.000925731	0	0	0	0	0	0	11
8996	TGCGCCAGCAGTGAAGGAGTAAACTCCGACTACACCTTC	0	0	0	0.00115716	0	0	0	0	0	0	11
9006	TGCGCCAGCAGTGATCGCTGGGGGGCAAGCACCGGGCAGCTCTACTTT	0	0	0	0.000416579	0	0	0	0	0	0	11
9012	TGCGCCAGCGCCGGGGCAGGCAACGAAAGATTATTC	0	0	0	0.000108002	0	0	0	0	0	0	11
9020	TGCGCCAGCGGTGATGCAAGCAGGTCTAGTGCAGAAACGCTGTATTTT	0	0	0	0.00512238	0	0	0	0	0	0	11
9026	TGCGCCAGCGGTGGGACTGGGGACACCCAGTACTTT	0	0	0	0.00106459	0	0	0	0	0	0	11
9027	TGCGCCAGCGGTGTCGGGACTGGGGATAACTATGCTGAGCAGTTC	0	0	0	0.00626411	0	0	0	0	0	0	11
9034	TGCGCGGGACAGGGGAGGGACACAGAAGTCTTC	0	0	0	0.00013886	0	0	0	0	0	0	11
9035	TGCGCGGGACATCAAAACACAGAAGTCTTC	0	0	0	7.71442e-05	0	0	0	0	0	0	11
9036	TGCGCGGGACATCAAAACACCTTGTACTTT	0	0	0	0.199819	0	0	0	0	0	0	11
9050	TGCGGTGAAGGGACTGGGGGGTATGAACAGTACTTC	0	0	0	0.00026229	0	0	0	0	0	0	11
9052	TGCGGTGACTCCGGGACTCTTAACCAAGACACCCAGTACTTT	0	0	0	0.00111088	0	0	0	0	0	0	11
9060	TGCGGTGATGAACAGTACTTC	0	0	0	0.000324006	0	0	0	0	0	0	11
9061	TGCGGTGATGCAGAGGGAAACCAAGACACCCAGTACTTT	0	0	0	0.000308577	0	0	0	0	0	0	11
9073	TGCGGTGCAGAACCCATTTCCAACGAAAGATTATTT	0	0	0	0.0158146	0	0	0	0	0	0	11
9098	TGCGGTGCCTGGGGGGCAAACACCGGGCAGCTCTACTTT	0	0	0	0.00203661	0	0	0	0	0	0	11
9110	TGCGGTGGGAGTCAAAACACCTTGTACTTT	0	0.000450427	0	0.00214461	0	0	0	0	0	0	11
9127	TGCTCCAGCAGTCAGTGGACACCCTATGCTGAGCAGTTC	0	0	0	0.00408864	0	0	0	0	0	0	11
9130	TGCTCCAGCAGTCGGACAGTGACAAACACCGGGCAGCTCTACTTT	0	0	0	0.00521495	0	0	0	0	0	0	11
9131	TGCTCCAGCAGTCTCGACAAATTGAATTCCTATAATTCGCCCCTCTACTTT	0	0	0	0.00382635	0	0	0	0	0	0	11
9141	TGCTTCCTCCTGCTGGAATTGGCTTCTCCCTCTCAGACATCTTTGTACTTCCGTGCCAGCAGGAGGGGGGATAACCAAGACACCCAGTACTTT	0	0	0	0.000925731	0	0	0	0	0	0	11
9175	TGTACCTGGAAACTGGGGGGAGGAGAACAGTACTTC	0	0	0	0.0029932	0	0	0	0	0	0	11
9181	TGTAGTCCCCACAGGGGGTGGGCTGAGCAGTTC	0	0	0	0.140588	0	0	0	0	0	0	11
9236	TGTGATAGAGGGACAGGGAGTAGTGCAGAAACGCTGTATTTT	0	0	0	0.00115716	0	0	0	0	0	0	11
9240	TGTGCAAACAGCCGACTGGGTAGTGCAGAAACGCTGTATTTT	0	0	0	0.00447437	0	0	0	0	0	0	11
9250	TGTGCAAGCAGCAAGGACAGCTATGAACAGTACTTC	0	0	0	0.0291297	0	0	0	0	0	0	11
9285	TGTGCAAGCAGCCCTACTGGGGGGGGGAGCTCCTATGAACAGTACTTC	0	0	0	0.000108002	0	0	0	0	0	0	11
9286	TGTGCAAGCAGCCCTACTGGGGGTAGTGTAGAAACGCTGTATTTT	0	0	0	0.000786871	0	0	0	0	0	0	11
9296	TGTGCAAGCAGCCGACTGGGTAGTGCAGAAGTCTTC	0	0	0	0.000169717	0	0	0	0	0	0	11
9319	TGTGCAAGCAGCGCAGGACTGGGGCAGGGGACCTTGTACTTT	0	0	0	0.0114328	0	0	0	0	0	0	11
9342	TGTGCAAGCAGCTCCGGACCGGCAAACACCGGGCAGCTCTACTTT	0	0	0	0.0628108	0	0	0	0	0	0	11
9351	TGTGCAAGCAGCTCGGACAATTCTGGAAATACGCCCTATTTT	0	0	0	0.00108002	0	0	0	0	0	0	11
9380	TGTGCAAGCAGCTTAGAAACAGGGGGCTATGAACAGTACTTC	0	0	0	0.0230661	0	0	0	0	0	0	11
9383	TGTGCAAGCAGCTTAGAACTGGGGGGGCGTGAACAGTACTTC	0	0	0	0.025581	0	0	0	0	0	0	11
9386	TGTGCAAGCAGCTTAGAAGCCATTCCCTCCTATGAACAGTACTTC	0	0	0	0.0258433	0	0	0	0	0	0	11
9387	TGTGCAAGCAGCTTAGAAGGGACAGCCTATGCTGAGCAGTTC	0	0	0	0.0258433	0	0	0	0	0	0	11
9388	TGTGCAAGCAGCTTAGAAGGGACCAACGAAAGATTATTT	0	0	0	0.0790266	0	0	0	0	0	0	11
9389	TGTGCAAGCAGCTTAGACAGGGGATCTGGAAATACGCTCTATTTT	0	0	0	0.0624714	0	0	0	0	0	0	11
9397	TGTGCAAGCAGCTTAGACGGGTTTAACTATGCTGAGCAGTTC	0	0	0	0.0248096	0	0	0	0	0	0	11
9413	TGTGCAAGCAGCTTAGATCCGGGGACCAACGAAACGCTGTATTTT	0	0	0	7.71442e-05	0	0	0	0	0	0	11
9414	TGTGCAAGCAGCTTAGATCCGGGGACCAACGAAAGATTC	0	0	0	0.000154288	0	0	0	0	0	0	11
9429	TGTGCAAGCAGCTTAGCAGGGTATAATTCGCCCCTCTACTTT	0	0	0	0.0924805	0	0	0	0	0	0	11
9432	TGTGCAAGCAGCTTAGCGGTTAGTCAAAACACCTTGTACTTT	0	0	0	0.00510695	0	0	0	0	0	0	11
9433	TGTGCAAGCAGCTTAGGACAGAATGAACAGTACTTC	0	0	0	0.101645	0	0	0	0	0	0	11
9438	TGTGCAAGCAGCTTAGGCACAGGGCAAGACACAGAAGTCTTC	0	0	0	0.000216004	0	0	0	0	0	0	11
9439	TGTGCAAGCAGCTTAGGCACAGGGCAAGACACCCAGTACTTT	0	0	0	0.0616845	0	0	0	0	0	0	11
9440	TGTGCAAGCAGCTTAGGCAGCACAGAAACGCTGTATTTT	0	0	0	7.71442e-05	0	0	0	0	0	0	11
9441	TGTGCAAGCAGCTTAGGCAGCACAGAAGTCTCCTTT	0	0	0	0.00108002	0	0	0	0	0	0	11
9449	TGTGCAAGCAGCTTAGGGTCAGGGGGCGGCACAGAAGTCTTC	0	0	0	0.0555439	0	0	0	0	0	0	11
9452	TGTGCAAGCAGCTTAGGTTGGGGGGGGAGCTCCTATGAACAGTACTTC	0	0	0	0.0704481	0	0	0	0	0	0	11
9453	TGTGCAAGCAGCTTAGTAGATTCTGGAAATACGCCCTATTTT	0	0	0	0.00114173	0	0	0	0	0	0	11
9460	TGTGCAAGCAGCTTAGTGGCAAGCACCGGGCAGCTCCACTTT	0	0	0	0.000277719	0	0	0	0	0	0	11
9462	TGTGCAAGCAGCTTAGTGGGGACAGGGGATGCTGAGCAGTTC	0	0	0	0.0321537	0	0	0	0	0	0	11
9468	TGTGCAAGCAGCTTAGTTGGGGGGGCGCGAGAACAGTACTTC	0	0	0	0.0137162	0	0	0	0	0	0	11
9473	TGTGCAAGCAGCTTCCGGGACAGGGAGAACACCGGGCAGTTC	0	0	0	0.00203661	0	0	0	0	0	0	11
9475	TGTGCAAGCAGCTTCGGATCAGGATATGCTGAGCAGTTC	0	0	0	0.000185146	0	0	0	0	0	0	11
9476	TGTGCAAGCAGCTTCGGATCAGGGGGTCAAAACACCTTGTACTTT	0	0	0	0.114868	0	0	0	0	0	0	11
9480	TGTGCAAGCAGCTTGGAGACAGGGGGCGGGGAACAGTACTTC	0	0	0	0.00212918	0	0	0	0	0	0	11
9481	TGTGCAAGCAGCTTGGCAACAAACTCCGACTACACCTTC	0	0	0	0.0319531	0	0	0	0	0	0	11
9482	TGTGCAAGCAGCTTGGCAACAAACTCCGGGCAGCTCTACTTT	0	0	0	9.25731e-05	0	0	0	0	0	0	11
9494	TGTGCAAGCAGCTTGGGGGGGAGGGAGAACACCGGGCAGCTCTACTTT	0	0	0	0.00013886	0	0	0	0	0	0	11
9495	TGTGCAAGCAGCTTGGGGGGGAGGGCAGGAACGCTGTATTTT	0	0	0	0.00216004	0	0	0	0	0	0	11
9500	TGTGCAAGCAGCTTTGGGGGAGGTGCAGAAACGCTGTATTTT	0	0	0	0.0457157	0	0	0	0	0	0	11
9506	TGTGCAAGCAGTCCAGGGGGCTCCGACTACACCTTC	0	0	0	0.045114	0	0	0	0	0	0	11
9507	TGTGCAAGCAGTCCTGGGGGGGCAAACACCGGGCAGCTCTACTTT	0	0	0	0.0526587	0	0	0	0	0	0	11
9537	TGTGCAGGCAGCTTAGATCTCAGGGAGGATGAACAGTACTTC	0	0	0	0.0017126	0	0	0	0	0	0	11
9574	TGTGCCACCGGGACAGGGGGCGACTCCGACTACACCTTC	0	0	0	0.00864016	0	0	0	0	0	0	11
9584	TGTGCCAGAAGGGGACTTTCCAACGAAAGATTATTT	0	0	0	0.0209832	0	0	0	0	0	0	11
9589	TGTGCCAGCAAAACAGGGGAAGGGACAGAAGTCCTCTTT	0	0	0	0.00151203	0	0	0	0	0	0	11
9591	TGTGCCAGCAAATCCGACTGGGGGGGCGCGGGTGAACAGTACTTC	0	0	0	0.000354864	0	0	0	0	0	0	11
9617	TGTGCCAGCACAGGGACAGATGCAAACACAGAAGTCTTC	0	0	0	0.00519952	0	0	0	0	0	0	11
9621	TGTGCCAGCACCAGACAGGATGCAAACACAGAAGTCTTC	0	0	0	0.000617154	0	0	0	0	0	0	11
9631	TGTGCCAGCACCCGTCGGGGGGGGCTCTATGAACAGTACTTC	0	0	0	0.000231433	0	0	0	0	0	0	11
9641	TGTGCCAGCACGAACGGACAGGGACCTTTCTTC	0	0	0	0.0629806	0	0	0	0	0	0	11
9682	TGTGCCAGCAGACGACAGTGGGGAAACACCGGGCAGCTCTACTTT	0	0	0	0.000632583	0	0	0	0	0	0	11
9688	TGTGCCAGCAGACTGAGCCATGAACAGTACTTC	0	0	0	0.00121888	0	0	0	0	0	0	11
9693	TGTGCCAGCAGAGACAGTGCAAACACAGAAGTCCTCTTT	0	0	0	0.00254576	0	0	0	0	0	0	11
9694	TGTGCCAGCAGAGACAGTGCAAACACCTTGTACTTT	0	0	0	7.71442e-05	0	0	0	0	0	0	11
9704	TGTGCCAGCAGATCCACTGGGACAGGGGTTGCTGAGCAGTTC	0	0	0	0.00135774	0	0	0	0	0	0	11
9705	TGTGCCAGCAGATCCACTGGGGATGGGAACACAGAAGTCTTC	0	0	0	0.00040115	0	0	0	0	0	0	11
9706	TGTGCCAGCAGATCCACTGGGGGTTATAACTATGCTGAGCAGTTC	0	0	0	0.334775	0	0	0	0	0	0	11
9714	TGTGCCAGCAGCAAGGGACTGGGCGTAAGTGCAGAAACGCTGTATTTT	0	0	0	0.000370292	0	0	0	0	0	0	11
9731	TGTGCCAGCAGCACGACTGGGGAGAGAGCTGAGCAGTTC	0	0	0	0.0111088	0	0	0	0	0	0	11
9745	TGTGCCAGCAGCCAAAACTGGGGGGTCTATGCTGAGCAGTTC	0	0	0	0.0731327	0	0	0	0	0	0	11
9757	TGTGCCAGCAGCCAAACAGGGGTAAACACAGAAGTCTTC	0	0	0	0.000123431	0	0	0	0	0	0	11
9764	TGTGCCAGCAGCCAAAGGACAGACTATGCTGAGCAGTTC	0	0	0	0.0442962	0	0	0	0	0	0	11
9782	TGTGCCAGCAGCCAACCGGGACACCACTATAATTCGCCCCTCTACTTT	0	0	0	0.000570867	0	0	0	0	0	0	11
9790	TGTGCCAGCAGCCAAGAAACTGGGGGGACCACCGGGCAGCTCTACTTT	0	0	0	0.0558216	0	0	0	0	0	0	11
9805	TGTGCCAGCAGCCAAGAAGGCAGTCGGGAAAGATTATTT	0	0	0	0.0302097	0	0	0	0	0	0	11
9806	TGTGCCAGCAGCCAAGAAGGGAGGGGACAAAACACCTTGTACTTT	0	0	0	0.0642766	0	0	0	0	0	0	11
9813	TGTGCCAGCAGCCAAGAAGGGGGGGTTAACAACCAGGCTCCGCTTTTT	0	0	0	0.000108002	0	0	0	0	0	0	11
9826	TGTGCCAGCAGCCAAGAATGGGGGAAAGACACCCAGGCTCCGCTTTTT	0	0	0	0.00152746	0	0	0	0	0	0	11
9873	TGTGCCAGCAGCCAAGACGAAAACTCCGACTACACCTTC	0	0	0	0.000293148	0	0	0	0	0	0	11
9901	TGTGCCAGCAGCCAAGAGAGGACTAGTGCAGAAACGCTGTATTTT	0	0	0	0.00109545	0	0	0	0	0	0	11
9920	TGTGCCAGCAGCCAAGAGGGACAGGGGAATACGCTCTATTTT	0	0	0	0.000123431	0	0	0	0	0	0	11
9921	TGTGCCAGCAGCCAAGAGGGACAGGGGAATGAACAGTACTTC	0	0	0	0.0972017	0	0	0	0	0	0	11
9924	TGTGCCAGCAGCCAAGAGGGACGGAAAAACACAGAAGTCTTC	0	0	0	0.000216004	0	0	0	0	0	0	11
9946	TGTGCCAGCAGCCAAGATAACCGGGACACCCAGTACTTT	0	0	0	0.000524581	0	0	0	0	0	0	11
9953	TGTGCCAGCAGCCAAGATACAGTTTCCAACGAAAGATTATTT	0	0	0	0.000601725	0	0	0	0	0	0	11
9989	TGTGCCAGCAGCCAAGATCCACTGGGGGGGGGCTATGAACAGTACTTC	0	0	0	0.0166169	0	0	0	0	0	0	11
10013	TGTGCCAGCAGCCAAGATCTACAGGGAGGCACAGAAGTCTTC	0	0	0	0.000447437	0	0	0	0	0	0	11
10035	TGTGCCAGCAGCCAAGATGCTGGAAATACGCTCTATTTT	0	0	0	0.000200575	0	0	0	0	0	0	11
10036	TGTGCCAGCAGCCAAGATGCTGGGGGGGACACAGAAGTCTTC	0	0	0	0.000154288	0	0	0	0	0	0	11
10037	TGTGCCAGCAGCCAAGATGCTGGGGGGGGCACCCAGGCTCCGCTTTTT	0	0	0	9.25731e-05	0	0	0	0	0	0	11
10040	TGTGCCAGCAGCCAAGATGGCAGGGCCAACGAAAGATTATTT	0	0	0	0.134586	0	0	0	0	0	0	11
10050	TGTGCCAGCAGCCAAGATGGGACGGATAATTCGCCCCTCTACTTT	0	0	0	0.000154288	0	0	0	0	0	0	11
10059	TGTGCCAGCAGCCAAGATGGGGGGGGGCAAGACACCCAGTACTTT	0	0	0	0.15813	0	0	0	0	0	0	11
10063	TGTGCCAGCAGCCAAGATTACAGATATGAACAGTACTTC	0	0	0	0.000216004	0	0	0	0	0	0	11
10083	TGTGCCAGCAGCCAAGATTTGAGCTATAACAACCAGGCTCCGCTTTTT	0	0	0	0.472416	0	0	0	0	0	0	11
10084	TGTGCCAGCAGCCAAGATTTGAGCTATAACAACGAAAGATTATTT	0	0	0	9.25731e-05	0	0	0	0	0	0	11
10085	TGTGCCAGCAGCCAAGATTTGAGCTATGCTGAGCAGTTC	0	0	0	0.000108002	0	0	0	0	0	0	11
10285	TGTGCCAGCAGCCAGAAGGATTCCAACGAAAGATTATTT	0	0	0	0.170134	0	0	0	0	0	0	11
10302	TGTGCCAGCAGCCAGGACTGGGGGCCCCAAGACACCCAGTACTTT	0	0	0	0.53228	0	0	0	0	0	0	11
10329	TGTGCCAGCAGCCAGGGTGGCAACACAGAAGTCTTC	0	0	0	0.0451911	0	0	0	0	0	0	11
10353	TGTGCCAGCAGCCCACAGGGCTCTAGTGCAGAAACGCTGTATTTT	0	0	0	0.0010183	0	0	0	0	0	0	11
10360	TGTGCCAGCAGCCCACTGGGGGAGGACAGGGCTGAGCAGTTC	0	0	0	7.71442e-05	0	0	0	0	0	0	11
10361	TGTGCCAGCAGCCCACTGGGGGATGGGAACACGGAAGTCTTC	0	0	0	7.71442e-05	0	0	0	0	0	0	11
10362	TGTGCCAGCAGCCCACTGGGGGGCACTAGTCAAAACACCTTGTACTTT	0	0	0	0.0109082	0	0	0	0	0	0	11
10377	TGTGCCAGCAGCCCAGGGTGGGGGAAAGACACCCAGTACTTT	0	0	0	9.25731e-05	0	0	0	0	0	0	11
10399	TGTGCCAGCAGCCCCAGGACCGCTAACACCGGGCAGCTCTACTTT	0	0	0	0.00066344	0	0	0	0	0	0	11
10414	TGTGCCAGCAGCCCCCCAGCAAACACAGAAGTCTTC	0	0	0	0.088793	0	0	0	0	0	0	11
10422	TGTGCCAGCAGCCCCCGAGGGACCAACGAAAGATTATTT	0	0	0	0.000339435	0	0	0	0	0	0	11
10423	TGTGCCAGCAGCCCCCGAGGGATTTCTGGAAATACGCTCTATTTT	0	0	0	0.131963	0	0	0	0	0	0	11
10426	TGTGCCAGCAGCCCCCGAGGGGGGGTTAACCAAGACACCCAGTACTTT	0	0	0	0.000694298	0	0	0	0	0	0	11
10429	TGTGCCAGCAGCCCCCGCTGGGGGGGCTATGCTGAGCAGTTC	0	0	0	0.000293148	0	0	0	0	0	0	11
10440	TGTGCCAGCAGCCCCGACAGAACAGAAACGCTGTATTTT	0	0	0	0.013238	0	0	0	0	0	0	11
10445	TGTGCCAGCAGCCCCGACAGGGGGGCCAACGAAAGATTATTT	0	0	0	0.00404236	0	0	0	0	0	0	11
10452	TGTGCCAGCAGCCCCGGACTGAGCTATGAGCAGTACTTC	0	0	0	0.000200575	0	0	0	0	0	0	11
10462	TGTGCCAGCAGCCCCGGGACAGATGCAAACACAGAATTC	0	0	0	0.00013886	0	0	0	0	0	0	11
10474	TGTGCCAGCAGCCCCGGGACAGGGGTGGACACCCAGTACTTT	0	0	0	0.0135774	0	0	0	0	0	0	11
10481	TGTGCCAGCAGCCCCGGGCAGGGAGAAGTCTTC	0	0	0	0.000524581	0	0	0	0	0	0	11
10589	TGTGCCAGCAGCCCTGGGACAGGGGTCTATGAACAGTACTTC	0	0	0	0.103512	0	0	0	0	0	0	11
10632	TGTGCCAGCAGCCGGGACGGGGGAGGTGAACAGTACTTC	0	0	0	0.000524581	0	0	0	0	0	0	11
10643	TGTGCCAGCAGCCGGGGACAGGTCAACCAGGCTCCGCTTTTT	0	0	0	0.00114173	0	0	0	0	0	0	11
10663	TGTGCCAGCAGCCTCACACATGCTGAGCAGTTC	0	0	0	0.00013886	0	0	0	0	0	0	11
10728	TGTGCCAGCAGCGCAGGGGCGGGAAATACGCTCTATTTT	0	0	0	0.0162466	0	0	0	0	0	0	11
10731	TGTGCCAGCAGCGCCGGGACAAAAAACACCTTGTACTTT	0	0	0	0.141714	0	0	0	0	0	0	11
10738	TGTGCCAGCAGCGCCGGGACAGGGGGCGGGGAACAGTACTTC	0	0	0	0.000108002	0	0	0	0	0	0	11
10746	TGTGCCAGCAGCGCTCAACTGGGGGGGCGCCGGGACACCCAGTACTTT	0	0	0	7.71442e-05	0	0	0	0	0	0	11
10757	TGTGCCAGCAGCGGGACAGGGTACACAGAAGTCTTC	0	0	0	0.401752	0	0	0	0	0	0	11
10760	TGTGCCAGCAGCGGGGACTGGGGGGCTAGTGCAGAAACGCTGTATTTT	0	0	0	0.000848587	0	0	0	0	0	0	11
10765	TGTGCCAGCAGCGGTTCCTATAATTCGCCCCTCTACTTT	0	0	0	0.0998401	0	0	0	0	0	0	11
10795	TGTGCCAGCAGCTCAGGGGGTGCTGGAAATACGCTCTATTTT	0	0	0	0.0460088	0	0	0	0	0	0	11
10796	TGTGCCAGCAGCTCAGGGGGTGCTGGGGGGGACACCCAGTACTTT	0	0	0	0.000339435	0	0	0	0	0	0	11
10803	TGTGCCAGCAGCTCCCGGACTGGGGGGAACTATGCTGAGCAGTTC	0	0	0	0.000833158	0	0	0	0	0	0	11
10810	TGTGCCAGCAGCTCCGGGACAGCAAACTCCGACTACACCTTC	0	0	0	0.0209369	0	0	0	0	0	0	11
10811	TGTGCCAGCAGCTCCGGGACAGGGGTCAACGAAAGATTATTT	0	0	0	0.0878827	0	0	0	0	0	0	11
10814	TGTGCCAGCAGCTCCTACAGTAGTGCAGAAACGCTGTATTTT	0	0	0	0.0185146	0	0	0	0	0	0	11
10819	TGTGCCAGCAGCTCGCAAAATTCCAACGAAAGATTATTT	0	0	0	0.000293148	0	0	0	0	0	0	11
10826	TGTGCCAGCAGCTCGTCCCGGGACGGGAACGAAAGATTATTT	0	0	0	0.00066344	0	0	0	0	0	0	11
10832	TGTGCCAGCAGCTCTCATTATGAACAGTACTTC	0	0	0	0.0592005	0	0	0	0	0	0	11
10836	TGTGCCAGCAGCTGGACGGGGGGCCACCAAGACACCCAGTACTTT	0	0	0	9.25731e-05	0	0	0	0	0	0	11
10870	TGTGCCAGCAGCTTAGAGAGCATTTCCAACGAAAGATTATTT	0	0	0	0.0232513	0	0	0	0	0	0	11
10880	TGTGCCAGCAGCTTAGAGGGGGCTTACCAAGACACCCAGTACTTC	0	0	0	0.000354864	0	0	0	0	0	0	11
10882	TGTGCCAGCAGCTTAGAGGGGGGGGCGCATGAACAGTACTTC	0	0	0	0.00968932	0	0	0	0	0	0	11
10895	TGTGCCAGCAGCTTAGCCTTAGGGGGGGCAGACGAACAGTACTTC	0	0	0	0.0100442	0	0	0	0	0	0	11
10905	TGTGCCAGCAGCTTAGCGGCCGCCGGGACAATCTCCTATGAACAGTACTTC	0	0	0	0.0065264	0	0	0	0	0	0	11
10933	TGTGCCAGCAGCTTAGGGTTT	0	0	0	0.0181289	0	0	0	0	0	0	11
10936	TGTGCCAGCAGCTTAGTCGGGACCAACGAAAGATTATTGTTC	0	0	0	0.000169717	0	0	0	0	0	0	11
10948	TGTGCCAGCAGCTTCAGGGGGCCGGAGGACACCCAGTACTTT	0	0	0	0.00911845	0	0	0	0	0	0	11
10954	TGTGCCAGCAGCTTCCGGGGCTGGGGGTATGAACAGTACTTC	0	0	0	0.00026229	0	0	0	0	0	0	11
10961	TGTGCCAGCAGCTTCTGGGGGGGCGCAAGGCAAAACACCTTGTACTTT	0	0	0	0.000478294	0	0	0	0	0	0	11
10965	TGTGCCAGCAGCTTGACAGGGCCGGGAGACACCCAGTACTTT	0	0	0	0.000200575	0	0	0	0	0	0	11
10972	TGTGCCAGCAGCTTGGACTGGGACAGGAACGAAAGATTATTT	0	0	0	0.000231433	0	0	0	0	0	0	11
10973	TGTGCCAGCAGCTTGGACTGGGCAGGCTCCTATGAACAGTACTTC	0	0	0	0.345159	0	0	0	0	0	0	11
10975	TGTGCCAGCAGCTTGGGACAGTATAACTATGCTGAGCAGTTC	0	0	0	0.0129448	0	0	0	0	0	0	11
10980	TGTGCCAGCAGCTTGGGGGGCGCCAACGAAAGATTATTT	0	0	0	0.000586296	0	0	0	0	0	0	11
10981	TGTGCCAGCAGCTTGGGGGTTGAGCAGCTCTTC	0	0	0	0.000694298	0	0	0	0	0	0	11
10999	TGTGCCAGCAGGACAGCTTCCAACGAAAGATTATCTTTC	0	0	0	0.000786871	0	0	0	0	0	0	11
11000	TGTGCCAGCAGGACAGCTTCCTTCACTTTACAGAGCTCCTATGAACAGTACTTC	0	0	0	0.000354864	0	0	0	0	0	0	11
11005	TGTGCCAGCAGGACCGGGGGGGCCCAAGACACCCAGTACTTT	0	0	0	0.00163546	0	0	0	0	0	0	11
11008	TGTGCCAGCAGGACTGGGGGGGATTCGCCCCTCTACTTT	0	0	0	0.000601725	0	0	0	0	0	0	11
11009	TGTGCCAGCAGGACTGGGGGGGCCCAAGACACCTTC	0	0	0	0.000200575	0	0	0	0	0	0	11
11020	TGTGCCAGCAGGCCGGGACAGAACACAGAAGTCTTC	0	0	0	0.190161	0	0	0	0	0	0	11
11031	TGTGCCAGCAGGCGTTCCCTGGAACAGTACTTC	0	0	0	0.000246862	0	0	0	0	0	0	11
11054	TGTGCCAGCAGGGACTGGGGGGCAAACACCGGGCAGCTCTACTTT	0	0	0	7.71442e-05	0	0	0	0	0	0	11
11055	TGTGCCAGCAGGGACTGGGGGTATGAGCAGTACTTC	0	0	0	0.00303948	0	0	0	0	0	0	11
11059	TGTGCCAGCAGGGCCCGGGACGGTGCAAACACAGAAGTCTTC	0	0	0	0.00026229	0	0	0	0	0	0	11
11081	TGTGCCAGCAGGTCCGGGACAGGGACAGAAACGCTGTATTTT	0	0	0	0.000324006	0	0	0	0	0	0	11
11082	TGTGCCAGCAGGTCCGGGACGGGGACAGAAGTCTTC	0	0	0	0.00211375	0	0	0	0	0	0	11
11090	TGTGCCAGCAGTAAACCGACTCAAAACACCTTGTACTTT	0	0	0	0.0312743	0	0	0	0	0	0	11
11096	TGTGCCAGCAGTAATGCGGGGGCGAACACAGAAGTCTTC	0	0	0	7.71442e-05	0	0	0	0	0	0	11
11134	TGTGCCAGCAGTATAAGGGTTTATGAACAGTACTTC	0	0	0	0.00013886	0	0	0	0	0	0	11
11136	TGTGCCAGCAGTATACAGCGACAGCAAGACACCCAGTACTTT	0	0	0	9.25731e-05	0	0	0	0	0	0	11
11139	TGTGCCAGCAGTATACTCCAGGCAAACACAGAAGTCTTC	0	0	0	0.000385721	0	0	0	0	0	0	11
11144	TGTGCCAGCAGTATAGCACAGGGGATATATGCTGAGCAGTTC	0	0	0	0.000416579	0	0	0	0	0	0	11
11185	TGTGCCAGCAGTATGTACAGCGGGTGGTCCTTGTACTTT	0	0	0	0.000154288	0	0	0	0	0	0	11
11187	TGTGCCAGCAGTATGTGGGACTATGAACAGTACTTC	0	0	0	0.00054001	0	0	0	0	0	0	11
11188	TGTGCCAGCAGTATGTGGGGATCCAACGAAAGATTATTT	0	0	0	0.000154288	0	0	0	0	0	0	11
11191	TGTGCCAGCAGTATTAGGGCGGATGCTGAGCAGTTC	0	0	0	0.000308577	0	0	0	0	0	0	11
11202	TGTGCCAGCAGTCAAGATCCCAGTGCAAACACAGAAGTCTTC	0	0	0	0.00475209	0	0	0	0	0	0	11
11245	TGTGCCAGCAGTCCCCTACAGGGGGCAGAAACGCTGTATTTT	0	0	0	0.07861	0	0	0	0	0	0	11
11248	TGTGCCAGCAGTCCCCTGGACAGGGCTGGAAATACGCTCTATTTT	0	0	0	0.000462865	0	0	0	0	0	0	11
11249	TGTGCCAGCAGTCCCCTGGGCAGGGCTGACACAGAAGTCTTC	0	0	0	0.00205204	0	0	0	0	0	0	11
11252	TGTGCCAGCAGTCCCGGACAACCAGAAGTCTTC	0	0	0	0.0126825	0	0	0	0	0	0	11
11268	TGTGCCAGCAGTCCCTGGGACAGGAACGAAAGATTATTT	0	0	0	0.00013886	0	0	0	0	0	0	11
11269	TGTGCCAGCAGTCCCTGGGACTGGGGCCACCAAGACACCCAGTACTTT	0	0	0	9.25731e-05	0	0	0	0	0	0	11
11270	TGTGCCAGCAGTCCCTGGGACTGGGGCTATGCTGAGCAGTTC	0	0	0	1.47969	0	0	0	0	0	0	11
11271	TGTGCCAGCAGTCCCTGGGACTGGGGGCATGGCACAGAAGTCTTC	0	0	0	9.25731e-05	0	0	0	0	0	0	11
11312	TGTGCCAGCAGTCGACAGGGGGCGCAAAACACCTTGTACTTT	0	0	0	0.00225261	0	0	0	0	0	0	11
11314	TGTGCCAGCAGTCGACAGGGGGGCCAAGACACCCAGTACTTT	0	0	0	0.000709727	0	0	0	0	0	0	11
11315	TGTGCCAGCAGTCGACAGGGGGTGTCCAACGAAAGATTATTT	0	0	0	0.151002	0	0	0	0	0	0	11
11316	TGTGCCAGCAGTCGACAGTCAAACCCCGACTACACCTTC	0	0	0	0.00558524	0	0	0	0	0	0	11
11317	TGTGCCAGCAGTCGACGGGGGGGTGAACAGTACTTC	0	0	0	9.25731e-05	0	0	0	0	0	0	11
11320	TGTGCCAGCAGTCGACTGGGCGGGGAAGTCTTC	0	0	0	0.000169717	0	0	0	0	0	0	11
11323	TGTGCCAGCAGTCGACTGGGGGTCTATGCTAAGCAGTTC	0	0	0	0.000771442	0	0	0	0	0	0	11
11328	TGTGCCAGCAGTCGCCGGGGCCTCCAAGACACCCAGTACTTT	0	0	0	0.0182678	0	0	0	0	0	0	11
11330	TGTGCCAGCAGTCGGACAGAAATTTCCAACGAAAGATTATTT	0	0	0	0.00651097	0	0	0	0	0	0	11
11332	TGTGCCAGCAGTCGGGACACTTCAAACTCCGACTACACCTTC	0	0	0	0.138011	0	0	0	0	0	0	11
11333	TGTGCCAGCAGTCGGGACAGAAACACAGAAGTCTTC	0	0	0	0.223333	0	0	0	0	0	0	11
11361	TGTGCCAGCAGTCTCCGGACAGGAGGCACAGAAGTCTTC	0	0	0	0.000416579	0	0	0	0	0	0	11
11367	TGTGCCAGCAGTCTCCTCCCGGGAGCAAACTCCGACTACACCTTC	0	0	0	0.00467494	0	0	0	0	0	0	11
11375	TGTGCCAGCAGTCTCTCGACAGCAAACAACGAAAGATTATTT	0	0	0	9.25731e-05	0	0	0	0	0	0	11
11376	TGTGCCAGCAGTCTCTCGACAGCAAACACCTTGTACTTT	0	0	0	0.000246862	0	0	0	0	0	0	11
11377	TGTGCCAGCAGTCTCTCGACAGGGGTTGCTGAGCAGTTC	0	0	0	0.000185146	0	0	0	0	0	0	11
11378	TGTGCCAGCAGTCTCTCGATAGCAGACACAGAAGTCTTC	0	0	0	7.71442e-05	0	0	0	0	0	0	11
11426	TGTGCCAGCAGTCTGTACCAGACAAACTCCGACTACACCTTC	0	0	0	0.000725156	0	0	0	0	0	0	11
11437	TGTGCCAGCAGTCTGTCGGAGGGACAGAACAACGAAAGATTATTT	0	0	0	0.061808	0	0	0	0	0	0	11
11448	TGTGCCAGCAGTCTGTTTGGGTGGCAAGACACCCAGTACTTT	0	0	0	0.0825135	0	0	0	0	0	0	11
11457	TGTGCCAGCAGTGAAAGGACAAAAGACACAGAAGTCTTC	0	0	0	0.000154288	0	0	0	0	0	0	11
11458	TGTGCCAGCAGTGAAAGGACAAAAGACACCCAGTACTTT	0	0	6.90496e-05	0.126563	0	0	0	0	0	0	11
11460	TGTGCCAGCAGTGAACAGAGTTACCAAGACACCCAGTACTTT	0	0	0	0.000632583	0	0	0	0	0	0	11
11461	TGTGCCAGCAGTGAACAGGGTTACCAAGACACCTTC	0	0	0	0.000169717	0	0	0	0	0	0	11
11473	TGTGCCAGCAGTGAAGCTGGGGGCCACCAAGACACCCAGTACTTT	0	0	0	0.00533838	0	0	0	0	0	0	11
11474	TGTGCCAGCAGTGAAGCTGGGGGCGCAGAAGTCTTC	0	0	0	0.000416579	0	0	0	0	0	0	11
11479	TGTGCCAGCAGTGAAGGGAATAACTATGCTGAGCAGTTC	0	0	0	0.0519181	0	0	0	0	0	0	11
11480	TGTGCCAGCAGTGAAGGGGACCAAGACACTCGGTACTTT	0	0	0	7.71442e-05	0	0	0	0	0	0	11
11499	TGTGCCAGCAGTGACACTGGGGGTGTTGAACAGTACTTC	0	0	0	0.112908	0	0	0	0	0	0	11
11512	TGTGCCAGCAGTGACAGGGGGCGCGCTGGAAATACGCTCTACTTT	0	0	0	0.00212918	0	0	0	0	0	0	11
11531	TGTGCCAGCAGTGACGCTGGGGGGAGTGAACAGTACTTC	0	0	0	0.00146574	0	0	0	0	0	0	11
11543	TGTGCCAGCAGTGAGAATTCCTTCACTTTACAGAGCTCCTATGAACAGTACTTC	0	0	0	0.000324006	0	0	0	0	0	0	11
11551	TGTGCCAGCAGTGAGAGGACATTTTCCAACGAAAGATTATTT	0	0	0	0.0654183	0	0	0	0	0	0	11
11587	TGTGCCAGCAGTGAGGGGACAGGCGTCTATGCTGAGCAGTTC	0	0	0	0.000509152	0	0	0	0	0	0	11
11588	TGTGCCAGCAGTGAGGGGACAGTGGGGGAACAGTACTTC	0	0	0	0.122382	0	0	0	0	0	0	11
11597	TGTGCCAGCAGTGATACAGGGGAGGACTCCGACTACGCCTTC	0	0	0	0.0066344	0	0	0	0	0	0	11
11604	TGTGCCAGCAGTGATAGAGGGACAAACACAGAAGTCTTC	0	0	0	0.000354864	0	0	0	0	0	0	11
11632	TGTGCCAGCAGTGATCCGGGACAGAACTATGCTGAGCAGTTC	0	0	0	0.149428	0	0	0	0	0	0	11
11644	TGTGCCAGCAGTGATCTAGACACCGGGCAGCTCTACTTT	0	0	0	0.110393	0	0	0	0	0	0	11
11645	TGTGCCAGCAGTGATCTAGACACCGGGCAGGGACCTTTCTTC	0	0	0	9.25731e-05	0	0	0	0	0	0	11
11657	TGTGCCAGCAGTGATGAAGGGGATGAACAGTACTTC	0	0	0	0.454302	0	0	0	0	0	0	11
11691	TGTGCCAGCAGTGATGCACAGAACACAGAAGTCTTC	0	0	0	0.129757	0	0	0	0	0	0	11
11693	TGTGCCAGCAGTGATGCACCGGGAGATCAAAACACCTCGTACTTT	0	0	0	0.00373378	0	0	0	0	0	0	11
11694	TGTGCCAGCAGTGATGCAGACCAGGCTCCGCTTTTT	0	0	0	0.00265376	0	0	0	0	0	0	11
11708	TGTGCCAGCAGTGATGCATGGAGGGGAGTCTTC	0	0	0	0.0272936	0	0	0	0	0	0	11
11709	TGTGCCAGCAGTGATGCATGGAGGGGGATGCAAAACACCTTGTACTTT	0	0	0	0.000108002	0	0	0	0	0	0	11
11730	TGTGCCAGCAGTGATGCCCTCTCGGGACAGGGAGGCTCCGACTACACCTTC	0	0	0	0.0582748	0	0	0	0	0	0	11
11739	TGTGCCAGCAGTGATGCCGGGAGCTCCTATGAACCGTACTTC	0	0	0	0.00192861	0	0	0	0	0	0	11
11747	TGTGCCAGCAGTGATGCCTGGGGGGGGGACTATGCTGAGCAGTTC	0	0	0	0.00311663	0	0	0	0	0	0	11
11757	TGTGCCAGCAGTGATGCGGGGGAAGGGACAGAAGTCTTC	0	0	0	0.000848587	0	0	0	0	0	0	11
11758	TGTGCCAGCAGTGATGCGGGGGATAACCAAGACACCCAGTACTTT	0	0	0	0.00826986	0	0	0	0	0	0	11
11759	TGTGCCAGCAGTGATGCGGGGGATGGAAATACGCTCTATTTT	0	0	0	0.000154288	0	0	0	0	0	0	11
11760	TGTGCCAGCAGTGATGCGGGGGATTCGCCCCTCTACTTT	0	0	6.90496e-05	6.17859	0.000180441	0	0	0	0.000122106	6.22691e-05	11
11761	TGTGCCAGCAGTGATGCGGGGGCAGAAACGCTGTATTTT	0	0	0	0.00410407	0	0	0	0	0	0	11
11762	TGTGCCAGCAGTGATGCGGGGGCGGGGGAACAGTACTTC	0	0	0	0.000200575	0	0	0	0	0	0	11
11764	TGTGCCAGCAGTGATGCGGGGGGGCGAGGGCAAGACACCCAGTACTTT	0	0	0	0.00293148	0	0	0	0	0	0	11
11773	TGTGCCAGCAGTGATGCTGGGGCGAACACGGAAGTCTTC	0	0	0	9.25731e-05	0	0	0	0	0	0	11
11780	TGTGCCAGCAGTGATGGCGGGGGGCGCGGCTCCGACTACACCTTC	0	0	0	0.00112631	0	0	0	0	0	0	11
11788	TGTGCCAGCAGTGATGGGCAGCGGTACTTC	0	0	0	0.00158917	0	0	0	0	0	0	11
11809	TGTGCCAGCAGTGATGGGTGGACAGGGGGCAACTTC	0	0	0	0.000231433	0	0	0	0	0	0	11
11817	TGTGCCAGCAGTGATGTAGGGGAGAGCTCCTATTTT	0	0	0	0.000108002	0	0	0	0	0	0	11
11821	TGTGCCAGCAGTGATGTCGGGTACGAACAGTACTTC	0	0	0	0.0021909	0	0	0	0	0	0	11
11834	TGTGCCAGCAGTGATTACAGAACAAACACAGAAGTCTTC	0	0	0	0.174685	0	0	0	0	0	0	11
11836	TGTGCCAGCAGTGATTACAGTTCTGGAAATACGCTCTATTTT	0	0	0	0.000231433	0	0	0	0	0	0	11
11837	TGTGCCAGCAGTGATTCGACTGGGGGGCACTCCTATGAACTGTACTTC	0	0	0	0.00126517	0	0	0	0	0	0	11
11844	TGTGCCAGCAGTGATTGGAACTCCGACTACACCTTC	0	0	0	0.423476	0	0	0	0	0	0	11
11857	TGTGCCAGCAGTGATTGGGGCAGGGGGATGCAAAACACCTTGTACTTT	0	0	0	0.00254576	0	0	0	0	0	0	11
11871	TGTGCCAGCAGTGCAGGGAACTATGCTGACACAGAAGTCTTC	0	0	0	7.71442e-05	0	0	0	0	0	0	11
11872	TGTGCCAGCAGTGCAGGGAACTATGCTGAGCAGTCCTTC	0	0	0	0.00495266	0	0	0	0	0	0	11
11885	TGTGCCAGCAGTGCCGGGACATGGAACACCGGGCAGCTCTACTTT	0	0	0	0.121857	0	0	0	0	0	0	11
11890	TGTGCCAGCAGTGCCTGGGGGTACTATGCTGAGCAGTTC	0	0	0	0.000108002	0	0	0	0	0	0	11
11891	TGTGCCAGCAGTGCCTGGGGGTCTAGTCAAAACACCTTGTACTTT	0	0	0	0.17322	0	0	0	0	0	0	11
11894	TGTGCCAGCAGTGCGGACAGGGCAAACTCCGACTACACCTTC	0	0	0	0.000108002	0	0	0	0	0	0	11
11895	TGTGCCAGCAGTGCGGACAGGGCTAACTATGCTGAGCAGTTC	0	0	0	0.0415962	0	0	0	0	0	0	11
11902	TGTGCCAGCAGTGCGGGACCGTTTAACCAAGACGCCCAGTACTTT	0	0	0	0.00603268	0	0	0	0	0	0	11
11903	TGTGCCAGCAGTGCTACTAGTGCAGAAACGCTGTATTTT	0	0	0	0.589907	0	0	0	0	0	0	11
11904	TGTGCCAGCAGTGCTACTAGTGCAGAAGTCTTC	0	0	0	0.00109545	0	0	0	0	0	0	11
11905	TGTGCCAGCAGTGCTCAGGGGGCAAACTCCGACTACGCCTTC	0	0	0	0.00589382	0	0	0	0	0	0	11
11936	TGTGCCAGCAGTGGAGCTGGGGGCCATGAACAGTACTTC	0	0	0	0.00709727	0	0	0	0	0	0	11
11943	TGTGCCAGCAGTGGCAGAAATTCTGGGGGTGAACAGTACTTC	0	0	0	7.71442e-05	0	0	0	0	0	0	11
11964	TGTGCCAGCAGTGGGACAACTGGAAATACAGAAGTCTTC	0	0	0	7.71442e-05	0	0	0	0	0	0	11
11965	TGTGCCAGCAGTGGGACAACTGGAAATACGCTCTATTTT	0	0	0	0.103389	0	0	0	0	0	0	11
11972	TGTGCCAGCAGTGGGACAGCAAACTCCGGCTACACCTTC	0	0	0	0.00165089	0	0	0	0	0	0	11
11976	TGTGCCAGCAGTGGGACAGGGGGCGCAGAAGTCTTC	0	0	0	0.113633	0	0	0	0	0	0	11
11983	TGTGCCAGCAGTGGGACAGGGGTCGGAAACACCTTGTACTTT	0	0	0	0.0533221	0	0	0	0	0	0	11
11984	TGTGCCAGCAGTGGGACAGGGGTTCAAGACACCCAGTACTTT	0	0	0	0.0122042	0	0	0	0	0	0	11
11999	TGTGCCAGCAGTGGGCTGGGGGTACAAGACACCTTC	0	0	0	0.000123431	0	0	0	0	0	0	11
12037	TGTGCCAGCAGTGGTGCGGGGGGGTCGCCCCTCTTC	0	0	0	7.71442e-05	0	0	0	0	0	0	11
12062	TGTGCCAGCAGTGTTACAGGGGCAAACTCCGACTACACCTTC	0	0	0	0.00126517	0	0	0	0	0	0	11
12063	TGTGCCAGCAGTGTTACAGGGGCGAACACAGAAGTCTTC	0	0	0	0.114266	0	0	0	0	0	0	11
12083	TGTGCCAGCAGTTCAGGGAGGAGTGCAGAAGTCTTC	0	0	0	0.000339435	0	0	0	0	0	0	11
12084	TGTGCCAGCAGTTCAGGGAGGAGTGCAGAGACGCTGTATTTT	0	0	0	0.00506066	0	0	0	0	0	0	11
12091	TGTGCCAGCAGTTCCGGACACACAAACTCCGACTACACCTTC	0	0	0	0.0122351	0	0	0	0	0	0	11
12099	TGTGCCAGCAGTTCCGGGGCAGGGAACGAAAGATTATTT	0	0	0	0.0010183	0	0	0	0	0	0	11
12109	TGTGCCAGCAGTTCGGGACCAAACACAGAAGTCTTC	0	0	0	0.185162	0	0	0	0	0	0	11
12112	TGTGCCAGCAGTTCTAGTCAAAACACAGAAGTCTTC	0	0	0	0.000339435	0	0	0	0	0	0	11
12113	TGTGCCAGCAGTTCTAGTCAAAACACCGGGCAGCTCTACTTT	0	0	0	0.000231433	0	0	0	0	0	0	11
12117	TGTGCCAGCAGTTGGACAGGGGAGAGCTCCTATGAACAGTACTTC	0	0	0	0.000555439	0	0	0	0	0	0	11
12118	TGTGCCAGCAGTTGGACAGGGGGCAACTCCGACTACACCTTC	0	0	0	0.0039035	0	0	0	0	0	0	11
12119	TGTGCCAGCAGTTGGACAGGGGGCCACCAAGACACCTTC	0	0	0	0.000231433	0	0	0	0	0	0	11
12120	TGTGCCAGCAGTTGGACAGGGGGCCACCAAGACGCCCAGTACTTT	0	0	0	0.00902588	0	0	0	0	0	0	11
12129	TGTGCCAGCAGTTGGGACTGGGGGGATTGGGAACAGTACTTC	0	0	0	0.0008023	0	0	0	0	0	0	11
12136	TGTGCCAGCAGTTTAAGAGGGGATGGGAACACAGAAGTCTTC	0	0	0	0.140387	0	0	0	0	0	0	11
12137	TGTGCCAGCAGTTTAAGAGGGGATGGGAACACCTTGTACTTT	0	0	0	0.000154288	0	0	0	0	0	0	11
12138	TGTGCCAGCAGTTTAAGAGGGGGTTATAACTATGCTGAGCAGTTC	0	0	0	0.000493723	0	0	0	0	0	0	11
12145	TGTGCCAGCAGTTTAAGTCACTTTTCCAACGAAAGATTATTT	0	0	0	0.415005	0	0	0	0	0	0	11
12147	TGTGCCAGCAGTTTAATGGACAACCAAGACACCCAGTACTTC	0	0	0	0.00208289	0	0	0	0	0	0	11
12148	TGTGCCAGCAGTTTAATGGACAGGGCTGAGCAGTTC	0	0	0	0.000277719	0	0	0	0	0	0	11
12152	TGTGCCAGCAGTTTACAGTATGCTGAGCAGCTCTTC	0	0	0	0.00615611	0	0	0	0	0	0	11
12156	TGTGCCAGCAGTTTACGGGGTTCCAACGAAAGATTATTT	0	0	0	0.0133922	0	0	0	0	0	0	11
12167	TGTGCCAGCAGTTTAGATGAGGGCTATGAACAGTACTTC	0	0	0	0.000324006	0	0	0	0	0	0	11
12181	TGTGCCAGCAGTTTAGGGCTGGATGAACAGTACTTC	0	0	0	0.017774	0	0	0	0	0	0	11
12191	TGTGCCAGCAGTTTAGGGGGTACAGAAGCCTTC	0	0	0	9.25731e-05	0	0	0	0	0	0	11
12196	TGTGCCAGCAGTTTATGGGGGACAAAAAACACCTTGTACTTT	0	0	0	0.000200575	0	0	0	0	0	0	11
12197	TGTGCCAGCAGTTTATGGGGGACTAGTGCAAACACAGAAGTCTTC	0	0	0	0.000169717	0	0	0	0	0	0	11
12241	TGTGCCAGCAGTTTCTCCGGAGCAAACACCGGGCAGCTCTACTTT	0	0	0	0.00163546	0	0	0	0	0	0	11
12248	TGTGCCAGCAGTTTCTGGGGGAGTGCAGAAACGCTGTATTTT	0	0	0	0.301665	0	0	0	0	0	0	11
12249	TGTGCCAGCAGTTTCTGGGGGAGTGCAGAAGTCTTC	0	0	0	0.000447437	0	0	0	0	0	0	11
12257	TGTGCCAGCAGTTTGACAGTTAGTCAAAACACCTTGTACTTT	0	0	0	0.0213381	0	0	0	0	0	0	11
12263	TGTGCCAGCAGTTTGGACAGGGCTGAGCAGTCCTTC	0	0	0	0.00374921	0	0	0	0	0	0	11
12268	TGTGCCAGCAGTTTGGGACGGGGCCCCGGGCAGCTCTACTTT	0	0	0	0.000987446	0	0	0	0	0	0	11
12272	TGTGCCAGCAGTTTGGGGAGCGAACAGTGCTTC	0	0	0	0.000524581	0	0	0	0	0	0	11
12283	TGTGCCAGCAGTTTGGGTGAGAAAGACACCCAGTACTTT	0	0	0	0.010507	0	0	0	0	0	0	11
12284	TGTGCCAGCAGTTTTAACTGGGGTATTAACCAAGACACCCAGTACTTT	0	0	0	0.0151048	0	0	0	0	0	0	11
12291	TGTGCCAGCAGTTTTCGGGACTGGGGGTATGCTGAGCAGTTC	0	0	0	0.551489	0	0	0	0	0	0	11
12316	TGTGCCAGCCCCGACGGAATTTCCAACGAAAGATTATTT	0	0	0	0.0285125	0	0	0	0	0	0	11
12332	TGTGCCAGCCGGGACAAGAACAACCAGGCTCCGCTTTTT	0	0	0	0.0504832	0	0	0	0	0	0	11
12344	TGTGCCAGCGAACAGGGGAACTATGCTGAGCAGTCCTTC	0	0	0	0.00203661	0	0	0	0	0	0	11
12351	TGTGCCAGCGATGACAGTGGGGCAGAAACGCTGTATTTT	0	0	0	0.107801	0	0	0	0	0	0	11
12352	TGTGCCAGCGATGACAGTGGGGCAGAGCAGTTC	0	0	0	7.71442e-05	0	0	0	0	0	0	11
12353	TGTGCCAGCGATGACAGTGGGGGGGTACAGTACTTC	0	0	0	0.000154288	0	0	0	0	0	0	11
12359	TGTGCCAGCGCCCCGCGGGACTGGGGGGGCGGGGACAAGAACAACCAGGCTCCGCTTTTT	0	0	0	9.25731e-05	0	0	0	0	0	0	11
12360	TGTGCCAGCGCCCCGCGGGACTGGGGGGGCGGGGACACAGAAGTCTTC	0	0	0	7.71442e-05	0	0	0	0	0	0	11
12361	TGTGCCAGCGCCCCGCGGGACTGGGGGGGCGGGGACACCCAGTACTTT	0	0	0	0.158701	0	0	0	0	0	0	11
12362	TGTGCCAGCGCCCCGCGGGACTGGGGTAACTATGCTGAGCAGTTC	0	0	0	0.00013886	0	0	0	0	0	0	11
12368	TGTGCCAGCGCCGGGACGGGCAACGAAAGATTATTT	0	0	0	0.00361035	0	0	0	0	0	0	11
12369	TGTGCCAGCGCCGGGACTCTTAACCAAGACACCCAGTACTTT	0	0	0	0.000246862	0	0	0	0	0	0	11
12377	TGTGCCAGCGGAAGTGGGGGGGAGGAACAGTACTTC	0	0	0	0.0296234	0	0	0	0	0	0	11
12384	TGTGCCAGCGGAGCTGGACAAACCAACGAAAGATTATTT	0	0	0	0.0785174	0	0	0	0	0	0	11
12385	TGTGCCAGCGGAGCTGGACAGGGACCTTTCTTC	0	0	0	0.000308577	0	0	0	0	0	0	11
12397	TGTGCCAGCGGCCAAGAAGGCCGGGGGGAGTCCAACGAAAGATTATTT	0	0	0	0.00108002	0	0	0	0	0	0	11
12401	TGTGCCAGCGGCCAAGATGCTGGGGGGGACGCCCAGTACTTT	0	0	0	0.000200575	0	0	0	0	0	0	11
12450	TGTGCCAGCGGCGATGCGGGACAGATTTCCAACGAAAGATTATTT	0	0	0	0.00200575	0	0	0	0	0	0	11
12453	TGTGCCAGCGGCGATGCTCTGGGGACCTATGAACAGTACTTC	0	0	0	0.00398064	0	0	0	0	0	0	11
12475	TGTGCCAGCGGCTCACAGGGGGTTCAAAACACCTTGTACTTT	0	0	0	0.000246862	0	0	0	0	0	0	11
12479	TGTGCCAGCGGCTTCGACAATTATGAACAGTACTTC	0	0	0	0.000277719	0	0	0	0	0	0	11
12483	TGTGCCAGCGGGACAGGCGTCTATGCTGAGCAGTCCTTC	0	0	0	0.0039035	0	0	0	0	0	0	11
12529	TGTGCCAGCGGGGAAAGACAGTTTAGTCAAAACACCTTGTACTTT	0	0	0	0.334158	0	0	0	0	0	0	11
12532	TGTGCCAGCGGGGACACTAGTCGAAACACCTCGTACTTT	0	0	0	9.25731e-05	0	0	0	0	0	0	11
12541	TGTGCCAGCGGGGAGCTCGGGACAAAAGACACCCAGTACTTT	0	0	0	0.000123431	0	0	0	0	0	0	11
12542	TGTGCCAGCGGGGAGCTCGGGACTGGGGGCTATGAACAGTACTTC	0	0	0	0.134694	0	0	0	0	0	0	11
12578	TGTGCCAGCGGTACTGGGGCTGAGCAGCTCTTC	0	0	0	0.00675784	0	0	0	0	0	0	11
12579	TGTGCCAGCGGTACTGGGGCTGAGCAGTTTAGTCAAAACACCTTGTACTTT	0	0	0	0.000324006	0	0	0	0	0	0	11
12580	TGTGCCAGCGGTACTGGGGCTGGAAATACGCTCTATTTT	0	0	0	7.71442e-05	0	0	0	0	0	0	11
12581	TGTGCCAGCGGTACTGGGGGGGCCTCCTATGAACAGTACTTC	0	0	0	0.000987446	0	0	0	0	0	0	11
12593	TGTGCCAGCGGTCCACAGGGGAATGGAAATACGCTCTATTTT	0	0	0	0.000509152	0	0	0	0	0	0	11
12610	TGTGCCAGCGGTCGACTGGGCGGGGAACAGTACTTC	0	0	0	0.00415036	0	0	0	0	0	0	11
12616	TGTGCCAGCGGTCTCTCGACAGCAAACACAGAAGTCTTC	0	0	0	0.00425836	0	0	0	0	0	0	11
12636	TGTGCCAGCGGTGAAAGGGACAAAAACTCCGGGCAGCTCTACTTT	0	0	0	9.25731e-05	0	0	0	0	0	0	11
12637	TGTGCCAGCGGTGAAAGGGACAAAGACTCCGACTACACCTTC	0	0	0	0.0057241	0	0	0	0	0	0	11
12643	TGTGCCAGCGGTGAACCGACAAATACAGAAGTCTTC	0	0	0	0.0679795	0	0	0	0	0	0	11
12650	TGTGCCAGCGGTGAAGACAATGCAAACTCCGGGCAGCTCTACTTT	0	0	0	0.000246862	0	0	0	0	0	0	11
12651	TGTGCCAGCGGTGAAGACAGCCTTTCTGGAAATACGCCCTATTTT	0	0	0	0.000910302	0	0	0	0	0	0	11
12652	TGTGCCAGCGGTGAAGAGGGAAACAACCAGGCTCCGCTTTTT	0	0	0	0.122397	0	0	0	0	0	0	11
12653	TGTGCCAGCGGTGAAGAGGGAAACAACCAGGCTGAGCAGTTC	0	0	0	7.71442e-05	0	0	0	0	0	0	11
12656	TGTGCCAGCGGTGAAGGGACTGGGGGGAAATGGGACACCCAGTACTTT	0	0	0	0.00013886	0	0	0	0	0	0	11
12657	TGTGCCAGCGGTGAAGGGACTGGGGGGTATGAACAGTTC	0	0	0	0.00183603	0	0	0	0	0	0	11
12716	TGTGCCAGCGGTGAGACGGGGGGTGGCAACCAGGCTCCGCTTTTT	0	0	0	0.00344063	0	0	0	0	0	0	11
12726	TGTGCCAGCGGTGAGAGGGGTTCTGGAAATACGCTCTATTTT	0	0	0	0.0762185	0	0	0	0	0	0	11
12727	TGTGCCAGCGGTGAGAGGGGTTCTGGGGATAACTATGCTGAGCAGTTC	0	0	0	0.000277719	0	0	0	0	0	0	11
12745	TGTGCCAGCGGTGAGGACAATGCAAACTCCGACTACACCTTC	0	0	0	0.86957	0	0	0	0	0	0	11
12747	TGTGCCAGCGGTGAGGACACCCCAAACACCGGGCAGCTCTACTTT	0	0	0	0.0507763	0	0	0	0	0	0	11
12768	TGTGCCAGCGGTGAGGGTTATAACAACCAGGCTCCGCTTTTT	0	0	0	0.0257045	0	0	0	0	0	0	11
12769	TGTGCCAGCGGTGAGGTGGGACAGGGAAACTCCGACTACACCTTC	0	0	0	0.07969	0	0	0	0	0	0	11
12770	TGTGCCAGCGGTGAGGTGGGACAGGGAAACTCCGGGCAGCTCTACTTT	0	0	0	7.71442e-05	0	0	0	0	0	0	11
12778	TGTGCCAGCGGTGATACCAGGGCGGGGGAACAGTACTTC	0	0	0	0.00203661	0	0	0	0	0	0	11
12790	TGTGCCAGCGGTGATAGGGAGAACTCCGACTACACCTTGTACTTT	0	0	0	0.000185146	0	0	0	0	0	0	11
12814	TGTGCCAGCGGTGATCCGGGACAGGGGTCCGACTGCACCTTC	0	0	0	0.00106459	0	0	0	0	0	0	11
12825	TGTGCCAGCGGTGATCTCGACTGGGGCGAAAACACCTTGTACTTT	0	0	0	0.0594011	0	0	0	0	0	0	11
12826	TGTGCCAGCGGTGATCTCGACTGGGGGGGCGGGGACACCCAGTACTTT	0	0	0	0.000108002	0	0	0	0	0	0	11
12827	TGTGCCAGCGGTGATCTCTCAACAAACTCCGACTACACCTTC	0	0	0	0.0470117	0	0	0	0	0	0	11
12833	TGTGCCAGCGGTGATGAAACTGGGGGGGCTGAGCAGTTC	0	0	0	0.0285279	0	0	0	0	0	0	11
12834	TGTGCCAGCGGTGATGAAACTGGGGGGTATGAACAGTACTTC	0	0	0	0.00013886	0	0	0	0	0	0	11
12840	TGTGCCAGCGGTGATGACCAAGACACCCAGTACTTT	0	0	0	0.754748	0	0	0	0	0	0	11
12903	TGTGCCAGCGGTGATGCAGGGACTGGGGGAAGTCAAAACACCTTGTACTTT	0	0	0	0.000169717	0	0	0	0	0	0	11
12906	TGTGCCAGCGGTGATGCAGGGCTGGGGGGGCGACAAAACACAGAAGTCCTCTTT	0	0	0	7.71442e-05	0	0	0	0	0	0	11
12907	TGTGCCAGCGGTGATGCAGGGCTGGGGGGGCGACAAAACACCTTGTACTTT	0	0	0	0.341965	0	0	0	0	0	0	11
12911	TGTGCCAGCGGTGATGCAGGGGGGCGAGGGCAGCTCTACTTT	0	0	0	0.000524581	0	0	0	0	0	0	11
12913	TGTGCCAGCGGTGATGCAGGGGGGGGGAGGGAACAGTACTTC	0	0	0	0.000169717	0	0	0	0	0	0	11
12914	TGTGCCAGCGGTGATGCAGGGGGGGGGAGTGCAGAAACGCTGTATTTT	0	0	0	0.0808626	0	0	0	0	0	0	11
12915	TGTGCCAGCGGTGATGCAGGGGGGGGGAGTGCAGAAGTCTTC	0	0	0	0.000216004	0	0	0	0	0	0	11
12922	TGTGCCAGCGGTGATGCAGGGTTCCAAGACAAAAGCTATGAACAGTACTTC	0	0	0	9.25731e-05	0	0	0	0	0	0	11
12923	TGTGCCAGCGGTGATGCAGGGTTCCAAGACACCTTC	0	0	0	0.000154288	0	0	0	0	0	0	11
12928	TGTGCCAGCGGTGATGCCAGACGTCGGGCAGCAGAAACGCTGTATTTT	0	0	0	0.000231433	0	0	0	0	0	0	11
12933	TGTGCCAGCGGTGATGCCAGGGGGCATGGCACAGAAACGCTGTATTTT	0	0	0	0.00013886	0	0	0	0	0	0	11
12934	TGTGCCAGCGGTGATGCCAGGGGGCATGGCACAGAAGTCTTC	0	0	0	0.0778385	0	0	0	0	0	0	11
12980	TGTGCCAGCGGTGATGCGAGAGGGAACTATGCTGAGCAGTTC	0	0	0	0.0982046	0	0	0	0	0	0	11
12983	TGTGCCAGCGGTGATGCGAGGGACTGGGGCGGGGACACAGAAGTCTTC	0	0	0	0.000154288	0	0	0	0	0	0	11
12984	TGTGCCAGCGGTGATGCGAGGGACTGGGGCGGGGACACCCAGTACTTT	0	0	0	0.0927274	0	0	0	0	0	0	11
13022	TGTGCCAGCGGTGATGCTGGGGACAGGACGGACACCGGGCAGCTCTACTTT	0	0	0	0.000277719	0	0	0	0	0	0	11
13027	TGTGCCAGCGGTGATGCTGGGGGGGGAAATGCTGAGCAGTTC	0	0	0	0.000200575	0	0	0	0	0	0	11
13028	TGTGCCAGCGGTGATGCTGGGGGGGTACAGTACTTC	0	0	0	0.514136	0	0	0	0	0	0	11
13063	TGTGCCAGCGGTGATGGGGCAAACACAGAAACGCTGTATTTT	0	0	0	0.000308577	0	0	0	0	0	0	11
13065	TGTGCCAGCGGTGATGGGGCAGGGGAAAACTCCGACTACACCTTC	0	0	0	0.00563153	0	0	0	0	0	0	11
13086	TGTGCCAGCGGTGATGTAGGGGAGAGCTCCTATGAACAGTACTTC	0	0	0	0.00703556	0	0	0	0	0	0	11
13088	TGTGCCAGCGGTGATGTGACCAACGAAAGATTATTT	0	0	0	0.0259668	0	0	0	0	0	0	11
13097	TGTGCCAGCGGTGATTACAGGGCCTCCTATGAACAGTACTTC	0	0	0	0.103836	7.21765e-05	0	0	0	0	0	11
13107	TGTGCCAGCGGTGATTGGGGCGCGGACTATGCTGAGCAGTTC	0	0	0	0.0403156	0	0	0	0	0	0	11
13133	TGTGCCAGCGGTGCCGGACAGGGAGACACCTTGTACTTT	0	0	0	0.0547261	0	0	0	0	0	0	11
13140	TGTGCCAGCGGTGCCTCCGGGACAAAAGACACCCAGTACTTT	0	0	0	0.129957	0	0	0	0	0	0	11
13144	TGTGCCAGCGGTGCCTGGGGGGCAAACACCGACTACACCTTC	0	0	0	0.00026229	0	0	0	0	0	0	11
13145	TGTGCCAGCGGTGCCTGGGGGGCAAACACCGGGCAGTTC	0	0	0	0.00186689	0	0	0	0	0	0	11
13153	TGTGCCAGCGGTGCTCGGGAGAACACCGGGCAGCTCTACTTT	0	0	0	0.273553	0	0	0	0	0	0	11
13170	TGTGCCAGCGGTGGACAGGGGGCAAACTCCGACTACACCTTC	0	0	0	0.000231433	0	0	0	0	0	0	11
13171	TGTGCCAGCGGTGGACAGGGGGCAGAAGTCTTC	0	0	0	0.0528592	0	0	0	0	0	0	11
13194	TGTGCCAGCGGTGGCCCCGGGCGGGGAAATGCTGAGCAGTTC	0	0	0	0.0842107	0	0	0	0	0	0	11
13196	TGTGCCAGCGGTGGCCCGGGACTGAGCTCCTATGAACAGTACTTC	0	0	0	0.213134	0	0	0	0	0	0	11
13197	TGTGCCAGCGGTGGCCGGGACTGGGCAGCAGAAACGCTGTATTTT	0	0	0	0.114204	0	0	0	0	0	0	11
13198	TGTGCCAGCGGTGGCCGGGACTGGGCAGCAGAAGTCTTC	0	0	0	0.000154288	0	0	0	0	0	0	11
13199	TGTGCCAGCGGTGGCCGGGACTGGGGTAACTATGCTGAGCAGTTC	0	0	0	0.00128059	0	0	0	0	0	0	11
13213	TGTGCCAGCGGTGGGACAGGGAGGGATACGCTCTATTTT	0	0	0	0.0211221	0	0	0	0	0	0	11
13255	TGTGCCAGCGGTGGTGCCCCGGGACAGAATTCTGGAAATACGCTCTATTTT	0	0	0	0.00270005	0	0	0	0	0	0	11
13258	TGTGCCAGCGGTGTAAGGGACACAGAAGTCCTCTTT	0	0	0	0.00271548	0	0	0	0	0	0	11
13281	TGTGCCAGCGGTGTCGGGACTGGGGATAACTCCGACTACACCTTC	0	0	0	9.25731e-05	0	0	0	0	0	0	11
13284	TGTGCCAGCGGTGTCTCCGGGACGGAGCAGTTC	0	0	0	0.0441882	0	0	0	0	0	0	11
13288	TGTGCCAGCGGTGTCTCCGGGACTGGGGGCTATGAACAGTACTTC	0	0	0	0.000416579	0	0	0	0	0	0	11
13310	TGTGCCAGCTCAAGTTCCAACGAAAGATTACTTTTC	0	0	0	0.00246862	0	0	0	0	0	0	11
13311	TGTGCCAGCTCACCTAACTGGGGGGCGTATGAACAGTACTTC	0	0	0	0.00158917	0	0	0	0	0	0	11
13314	TGTGCCAGCTCAGACATCAACGAAAGCTATGAACAGTACTTC	0	0	0	0.000432008	0	0	0	0	0	0	11
13316	TGTGCCAGCTCCAGGGACAAAAGCTATGAACACTACTTC	0	0	0	7.71442e-05	0	0	0	0	0	0	11
13317	TGTGCCAGCTCCAGGGGCAAAACTTATGAACAGTACTTC	0	0	0	0.0107693	0	0	0	0	0	0	11
13325	TGTGCCAGCTCCCCGGACAAAACCTATGAAAGATTATTT	0	0	0	0.000216004	0	0	0	0	0	0	11
13326	TGTGCCAGCTCCCCGGACAAAACCTATGAACAGTACTTC	0	0	0	1.93826	0	0	0	0	0	0	11
13328	TGTGCCAGCTCCCCGGACAGGGAGAACACCGGGCAGCTCTACTTT	0	0	0	9.25731e-05	0	0	0	0	0	0	11
13336	TGTGCCAGCTCCCTAAATGCAAACTCCGACTACACCTTC	0	0	0	0.0914776	0	0	0	0	0	0	11
13347	TGTGCCAGCTCCCTTGGGACAACAAACTCCGACTACACCTTC	0	0	0	0.21477	0	0	0	0	0	0	11
13348	TGTGCCAGCTCCCTTGGGACAGGGTACGAAAGATTATTT	0	0	0	0.00106459	0	0	0	0	0	0	11
13349	TGTGCCAGCTCCCTTGGGACTGGGGGTGAACAGTACTTC	0	0	0	0.000169717	0	0	0	0	0	0	11
13356	TGTGCCAGCTCCTGGACTGGGGCTAGTGCAGAAACGCTGTATTTT	0	0	0	0.173698	0	0	0	0	0	0	11
13357	TGTGCCAGCTCCTGGACTGGGGGTATGGACACAGAAGTCTTC	0	0	0	9.25731e-05	0	0	0	0	0	0	11
13359	TGTGCCAGCTCGCTGAGGGGGACTGGAAATACGCTCTATTTT	0	0	0	0.106845	0	0	0	0	0	0	11
13365	TGTGCCAGCTCTCACGACTGGGGGGGGTATGAAAGATTATTT	0	0	0	0.000185146	0	0	0	0	0	0	11
13366	TGTGCCAGCTCTCACGACTGGGGGGGGTATGAACAGTACTTC	0	0	0	0.0990532	0	0	0	0	0	0	11
13378	TGTGCCAGCTCTCCCGGCGGGGGGAGTGAACAGTACTTC	0	0	0	0.149104	0	0	0	0	0	0	11
13379	TGTGCCAGCTCTCCCGGGGGGAACTCCGACTACACCTTC	0	0	0	0.26496	0	0	0	0	0	0	11
13380	TGTGCCAGCTCTCCCGGGGGGAACTCCGGGCAGCTCTACTTT	0	0	0	0.00013886	0	0	0	0	0	0	11
13389	TGTGCCAGCTCTCCTACAAACCAAGACACCCAGTACTTT	0	0	0	0.110147	0	0	0	0	0	0	11
13403	TGTGCCAGCTCTCTAGGACAGAGCTCCTATGAACAGTACTTC	0	0	0	0.00026229	0	0	0	0	0	0	11
13413	TGTGCCAGCTCTCTCCCCAGGGCCTTTTCCAACGAAAGATTATTT	0	0	0	0.00501438	0	0	0	0	0	0	11
13420	TGTGCCAGCTCTCTCCTGGGGTACACCGGGCAGCTCTACTTT	0	0	0	0.108357	0	0	0	0	0	0	11
13425	TGTGCCAGCTCTCTCGACAAAAGCTATGAAAGATTATTT	0	0	0	0.000694298	0	0	0	0	0	0	11
13426	TGTGCCAGCTCTCTCGACAAAAGCTATGAACAGTACTTC	0	0	0	1.9738	7.21765e-05	0	0	0	0	7.47229e-05	11
13435	TGTGCCAGCTCTCTCGAGACTAGTGCAGAAACGCTGTATTTT	0	0	0	0.0663749	0	0	0	0	0	0	11
13445	TGTGCCAGCTCTCTCGGAAGCTATGAACAGTACCACGGTCCCGGCACCAGGCTCACGGTTTTC	0	0	0	0.00013886	0	0	0	0	0	0	11
13446	TGTGCCAGCTCTCTCGGACAAAACTCCGACTACACCTTC	0	0	0	0.000910302	0	0	0	0	0	0	11
13451	TGTGCCAGCTCTCTCGGACTGGGGGGCTACCAAGACACCCAGTACTTT	0	0	0	0.155399	0	0	0	0	0	0	11
13459	TGTGCCAGCTCTCTCGGGGGTATGGACACAGAAACGCTGTATTTT	0	0	0	7.71442e-05	0	0	0	0	0	0	11
13460	TGTGCCAGCTCTCTCGGGGGTATGGACACAGAAGTCTTC	0	0	0	0.0939154	0	0	0	0	0	0	11
13463	TGTGCCAGCTCTCTCGTGGGCTATGAACAGCACTTC	0	0	0	0.000509152	0	0	0	0	0	0	11
13468	TGTGCCAGCTCTCTCTGGGATAACTATGCTGAGCAGTTC	0	0	0	0.000833158	0	0	0	0	0	0	11
13471	TGTGCCAGCTCTCTCTGGGGCATCTCCTATGAACAGTACTTC	0	0	0	0.00013886	0	0	0	0	0	0	11
13472	TGTGCCAGCTCTCTCTGGGGGAATTCCTATAATTCGCCCCTCTACTTT	0	0	0	0.00970475	0	0	0	0	0	0	11
13502	TGTGCCAGCTCTCTTTGGGACATCCAAGACACCCAGTACTTT	0	0	0	0.0899502	0	0	0	0	0	0	11
13503	TGTGCCAGCTCTGATGGGACAACTAGTGCAGAAACGCCGTATTTT	0	0	0	0.00543095	0	0	0	0	0	0	11
13504	TGTGCCAGCTCTGATGGGACAACTAGTGCAGAAAGATTATTT	0	0	0	0.00013886	0	0	0	0	0	0	11
13506	TGTGCCAGCTCTGCCGGGACAGGGTACGAAACGCTGTATTTT	0	0	0	0.00124974	0	0	0	0	0	0	11
13507	TGTGCCAGCTCTGCCGGGACAGGGTACGAAAGATTATTT	0	0	0	0.331319	0	0	0	0	0	0	11
13508	TGTGCCAGCTCTGCCGGGACAGGGTATGAACAGTACTTC	0	0	0	0.000216004	0	0	0	0	0	0	11
13511	TGTGCCAGCTCTGCCGGGACTGGAAATACGCTCTATTTT	0	0	0	0.0008023	0	0	0	0	0	0	11
13523	TGTGCCAGCTCTTCCAGACAGGGAAGGGCAGAAACGCTGTATTTT	0	0	0	0.00234519	0	0	0	0	0	0	11
13531	TGTGCCAGCTCTTCTGGGTTCTATGAACAGTACTTC	0	0	0	0.0479991	0	0	0	0	0	0	11
13532	TGTGCCAGCTCTTGGATAGGGGGCCACCAAGACACCCAGTACTTT	0	0	0	0.000324006	0	0	0	0	0	0	11
13533	TGTGCCAGCTCTTGGGACAATGCAAACACAGAAGTCTTC	0	0	0	0.000216004	0	0	0	0	0	0	11
13534	TGTGCCAGCTCTTGGGACAGGGCTGACACAGAAGTCTTC	0	0	0	0.000246862	0	0	0	0	0	0	11
13535	TGTGCCAGCTCTTGGGACAGTTCTGGAAATACGCTCTATTTT	0	0	0	0.177416	0	0	0	0	0	0	11
13545	TGTGCCAGCTGTGGCAGAAATTCTGGAAATACGCTCTATTTT	0	0	0	0.000246862	0	0	0	0	0	0	11
13551	TGTGCCAGGGGGAGGCGCATTGCAGAAACGCTGTATTTT	0	0	0	0.00843958	0	0	0	0	0	0	11
13556	TGTGCCAGTAGACTGAGCTATGAACAGTACTTC	0	0	0	0.000694298	0	0	0	0	0	0	11
13568	TGTGCCAGTAGTGATGGGGACTGGGCAGAAACGCTGTATTTT	0	0	0	0.000555439	0	0	0	0	0	0	11
13572	TGTGCCAGTAGTTTAGGGGGCACAGAAGTCTTC	0	0	0	0.00040115	0	0	0	0	0	0	11
13602	TGTGCCCTCCCCTCCGGGACTGGGGGGGACCAAGACACCCAGTACTTT	0	0	0	0.0918788	0	0	0	0	0	0	11
13603	TGTGCCCTCCCCTCCGGGACTGGGGGGGCGCGAGAACAGTACTTC	0	0	0	0.000246862	0	0	0	0	0	0	11
13604	TGTGCCCTCCCCTCCGGGACTGGGGGGGTTAACTATGCTGAGCAGTTC	0	0	0	7.71442e-05	0	0	0	0	0	0	11
13605	TGTGCCCTCCCCTCCGGGACTGGGGGTGCAGAAACGCTGTATTTT	0	0	0	0.000123431	0	0	0	0	0	0	11
13611	TGTGCCGGCAAGGGGACAGGGGCCAACGAAAGATTATTT	0	0	0	0.000632583	0	0	0	0	0	0	11
13624	TGTGCCGGCAGCCAAGGGGGGAGGGAACAGTACTTC	0	0	0	0.00123431	0	0	0	0	0	0	11
13634	TGTGCCGGCAGCCCGGGGACCAACGAAAGATTATTT	0	0	0	0.00199032	0	0	0	0	0	0	11
13638	TGTGCCGGCAGCCGGACTGGGCAAGACACCCAGTACTTT	0	0	0	0.000601725	0	0	0	0	0	0	11
13669	TGTGCCGGCAGTGACACAAACTCCGACTACACCTTCGGCTCAGGGACAGATGCAAACACAGAAGTCTTC	0	0	0	0.000169717	0	0	0	0	0	0	11
13671	TGTGCCGGCAGTGAGAATTCCTATAATTCACCCCTCTACTTT	0	0	0	0.000370292	0	0	0	0	0	0	11
13681	TGTGCCGGCAGTGATGCAAAGGACAACCAAGACACCCAGTACTTT	0	0	0	0.00223718	0	0	0	0	0	0	11
13710	TGTGCCGGCAGTTTGACACATTCCAACGAAAGATTATTT	0	0	0	0.000200575	0	0	0	0	0	0	11
13719	TGTGCCGGCGGTGACTGGGAGGGCACCCAGTACTTT	0	0	0	0.00279262	0	0	0	0	0	0	11
13726	TGTGCCGGCGGTGATCGCCAACAGCAAAACACCGGGCAGCTCTACTTT	0	0	0	0.0024069	0	0	0	0	0	0	11
13738	TGTGCCGGCTCAGACATCAACGAAAGATTATTT	0	0	0	0.00314749	0	0	0	0	0	0	11
13741	TGTGCCGGCTCTCTCGATGGCAGGGGTGCAGAAACGCTGTATTTT	0	0	0	0.000169717	0	0	0	0	0	0	11
13742	TGTGCCGGCTCTCTGGGACAGGGGAACACCGGGCAGCTCTACTTT	0	0	0	0.000385721	0	0	0	0	0	0	11
13748	TGTGCCTCAGGGGGGGGGGGTGCAGAAACGCTGTATTTT	0	0	0	7.71442e-05	0	0	0	0	0	0	11
13749	TGTGCCTCAGGGGGGGGGTATGAACAGTACTTC	0	0	0	0.00382635	0	0	0	0	0	0	11
13760	TGTGCCTGGAAACTGGGGGGGGCGACTCAAAACACCTTGTACTTT	0	0	0	0.000246862	0	0	0	0	0	0	11
13764	TGTGCCTGGAAGGGACAGGGGGGCTCCGACTACACCTTC	0	0	0	0.101383	0	0	0	0	0	0	11
13765	TGTGCCTGGAAGTATGGGGGAAACTCCGACTACACCTTC	0	0	0	7.71442e-05	0	0	0	0	0	0	11
13766	TGTGCCTGGAAGTATGGGGGTGCAGAAACGCTGTATTTT	0	0	0	0.0835164	0	0	0	0	0	0	11
13767	TGTGCCTGGAAGTATGGGGGTGCAGGGGAACAGTACTTC	0	0	0	0.000308577	0	0	0	0	0	0	11
13768	TGTGCCTGGACCTGGGGGGTTAACTATGCTGAGCAGTTC	0	0	0	0.173929	0	0	0	0	0	0	11
13769	TGTGCCTGGACCTGGGGGTACTATGCTGAGCAGTCCTTC	0	0	0	7.71442e-05	0	0	0	0	0	0	11
13773	TGTGCCTGGAGAAACTGGGATAGTGCAGAAACGCTGTATTTT	0	0	0	0.080014	0	0	0	0	0	0	11
13774	TGTGCCTGGAGAAACTGGGATAGTGCAGGGGAACAGTACTTC	0	0	0	0.00013886	0	0	0	0	0	0	11
13783	TGTGCCTGGAGACGGACTGGCCCTGAACAGTACTTC	0	0	0	0.0900582	0	0	0	0	0	0	11
13823	TGTGCCTGGAGGGACAGGCGGAGGGACTCCGACTACACCTTC	0	0	0	0.0021909	0	0	0	0	0	0	11
13824	TGTGCCTGGAGGGGGACTGGGGGGGCGCGAGAACAGTACTTC	0	0	0	0.137054	0	0	0	0	0	0	11
13825	TGTGCCTGGAGGGGGACTGGGGGGGCGGGGGCAGAAACGCTGTATTTT	0	0	0	0.000617154	0	0	0	0	0	0	11
13834	TGTGCCTGGAGTCACAGGGGAAACTCCGACTACACCTTC	0	0	0	0.0381247	0	0	0	0	0	0	11
13835	TGTGCCTGGAGTCACAGGGGGCAAAACACAGAAGTCTTC	0	0	0	9.25731e-05	0	0	0	0	0	0	11
13836	TGTGCCTGGAGTCACAGGGGGCAAAACACCTTGTACTTT	0	0	0	0.0760025	0	0	0	0	0	0	11
13837	TGTGCCTGGAGTCACAGGGGGGGGGGGTATGAACAGTACTTC	0	0	0	0.000169717	0	0	0	0	0	0	11
13846	TGTGCCTGGAGTCCCAGCAACCAGGCTCCGCTTTTT	0	0	0	0.0679178	0	0	0	0	0	0	11
13847	TGTGCCTGGAGTCCCAGCAACCAGGCTGAGCAGTTC	0	0	0	7.71442e-05	0	0	0	0	0	0	11
13901	TGTGCCTGGAGTCTACAGGGAAACTCCGACTACACCTTC	0	0	0	0.0598639	0	0	0	0	0	0	11
13905	TGTGCCTGGAGTCTACTCAGAAATTCTGGAAATACGCTCTATTTT	0	0	0	0.0712504	0	0	0	0	0	0	11
13919	TGTGCCTGGAGTCTAGGACAGGGGGCGCGAGAACAGTACTTC	0	0	0	0.000231433	0	0	0	0	0	0	11
13920	TGTGCCTGGAGTCTAGGACAGGGGGCGGGGGCAGAAACGCTGTATTTT	0	0	0	0.141436	0	0	0	0	0	0	11
13924	TGTGCCTGGAGTCTAGGGGCAGCAAACACAGAAGTCTTC	0	0	0	0.0783168	0	0	0	0	0	0	11
13938	TGTGCCTGGAGTCTAGTGGGGGCAGGGGAACAGTACTTC	0	0	0	0.000617154	0	0	0	0	0	0	11
13939	TGTGCCTGGAGTCTAGTGGGGGCGACTCAAAACACTTTGTACTTT	0	0	0	0.00424293	0	0	0	0	0	0	11
13941	TGTGCCTGGAGTCTAGTGGTGGGGGGAGGTCAAAACACCTTGTACTTT	0	0	0	0.160337	0	0	0	0	0	0	11
13964	TGTGCCTGGAGTCTGGGAGGGTCCAACGAAAGATTATTT	0	0	0	0.0538775	0	0	0	0	0	0	11
13965	TGTGCCTGGAGTCTGGGCCCGGGACAGAATAATTCGCCCCTCTACTTT	0	0	0	0.0449751	0	0	0	0	0	0	11
13971	TGTGCCTGGAGTCTGTCTGGGGCCAACTATGCTGAGCAGTTC	0	0	0	0.0723767	0	0	0	0	0	0	11
13972	TGTGCCTGGAGTCTGTCTGGGGCGACTCAAAACACCTTGTACTTT	0	0	0	0.000216004	0	0	0	0	0	0	11
13988	TGTGCCTGGAGTGCTGGGGGGGCAGGGGAACAGTACTTC	0	0	0	0.0710653	0	0	0	0	0	0	11
13993	TGTGCCTGGAGTGGGGGGGACCAAGACACCCAGTACTTT	0	0	0	0.0909222	0	0	0	0	0	0	11
13998	TGTGCCTGGAGTTCTGGGGGTTCTGAACAGTACTTC	0	0	0	0.0666681	0	0	0	0	0	0	11
13999	TGTGCCTGGAGTTCTGGGGGTTCTGGAAATACGCTCTATTTT	0	0	0	0.000123431	0	0	0	0	0	0	11
14014	TGTGCCTGGGGACAGGGGGCAAACACCGGGCAGCTCTACTTT	0	0	0	7.71442e-05	0	0	0	0	0	0	11
14020	TGTGCCTGGGGGGGGACTGGGGGGGCGACTCAAAACACCTTGTACTTT	0	0	0	9.25731e-05	0	0	0	0	0	0	11
14039	TGTGCGAGCAGTTACGGTGCAGAAACGCTATATTTT	0	0	0	7.71442e-05	0	0	0	0	0	0	11
14047	TGTGCTAGCAACAGGGGGGATGCAGAAACGCTGTATTTT	0	0	0	0.000277719	0	0	0	0	0	0	11
14048	TGTGCTAGCAACAGGGGTGACACCCAGTACTTT	0	0	0	0.497658	0	0	0	0	0	0	11
14049	TGTGCTAGCACACCAGACTGGGGGCAAGACACCCAGTACTTT	0	0	0	0.00112631	0	0	0	0	0	0	11
14050	TGTGCTAGCACCAGACTGGGGGGGCGCTCTGAGCAGTTC	0	0	0	0.00391893	0	0	0	0	0	0	11
14051	TGTGCTAGCACCCGGGACAGGGCTGCTGAGCAGTTC	0	0	0	0.0340052	0	0	0	0	0	0	11
14067	TGTGCTAGCAGACTAACAGGGGATGGAAATACGCTTTTT	0	0	0	0.000601725	0	0	0	0	0	0	11
14084	TGTGCTAGCAGCAGACAGGGTTCCAACGAAAGATTATTT	0	0	0	0.0312588	0	0	0	0	0	0	11
14094	TGTGCTAGCAGCCCACAGGGGGCTAACTATGCTGAGCAGCTCTTC	0	0	0	0.0021909	0	0	0	0	0	0	11
14095	TGTGCTAGCAGCCCACTGGGGGAGGACACCCAGTACTTT	0	0	0	0.000848587	0	0	0	0	0	0	11
14105	TGTGCTAGCAGCCCGACAAGTGCAGAAACGCTGTATTTT	0	0	0	0.0302405	0	0	0	0	0	0	11
14110	TGTGCTAGCAGCCGCGACAGTTCCAACGAAAGATTATTT	0	0	0	0.0431391	0	0	0	0	0	0	11
14111	TGTGCTAGCAGCCGGACTGGGAACTATGCTGAGCAGTCCTTC	0	0	0	0.000277719	0	0	0	0	0	0	11
14117	TGTGCTAGCAGCGTGACAATAAACTATGAACAGTACTTC	0	0	0	0.0329097	0	0	0	0	0	0	11
14132	TGTGCTAGCAGGCCGAGACAAAACACCGGGCAGCTCTACTTT	0	0	0	0.00118802	0	0	0	0	0	0	11
14138	TGTGCTAGCAGGGGACAGGGCCAAAACACCTTGTACTTT	0	0	0	0.040871	0	0	0	0	0	0	11
14139	TGTGCTAGCAGGGGACAGGGGAATTCTGGAAATACGCTCTATTTT	0	0	0	0.0461168	0	0	0	0	0	0	11
14157	TGTGCTAGCAGTACGCAGGGGGCGCTGGAACAGTACTTC	0	0	0	0.00328634	0	0	0	0	0	0	11
14165	TGTGCTAGCAGTAGACCCGGGGGAACATATGAACAGTACTTC	0	0	0	0.00013886	0	0	0	0	0	0	11
14170	TGTGCTAGCAGTAGACTGAGAGACACCCAGTACTTT	0	0	0	0.0351778	0	0	0	0	0	0	11
14178	TGTGCTAGCAGTAGAGATAGGACTGGGAACTATGAACAGTACTTC	0	0	0	0.00357949	0	0	0	0	0	0	11
14186	TGTGCTAGCAGTAGAGATGAGGGGGGAAACTCCGACTACACCTTC	0	0	0	0.0039035	0	0	0	0	0	0	11
14213	TGTGCTAGCAGTAGGGGGTCTAGCGGCACCTTGTACTTT	0	0	0	0.00432008	0	0	0	0	0	0	11
14214	TGTGCTAGCAGTAGGTCCGGGGGGTACCAAGACACCCAGTACTTT	0	0	0	0.0045978	0	0	0	0	0	0	11
14217	TGTGCTAGCAGTAGTCGGTCTTCCAACGAAAGATTATTT	0	0	0	0.00635669	0	0	0	0	0	0	11
14218	TGTGCTAGCAGTAGTCTGGGGAACTATGCTGAGCAGTTC	0	0	0	0.00188232	0	0	0	0	0	0	11
14246	TGTGCTAGCAGTCCCCAGGAGCAGTTC	0	0	0	0.0900428	0	0	0	0	0	0	11
14247	TGTGCTAGCAGTCCCCCGGGGCAGGGGGACACCCAGTACTTT	0	0	0	0.0026229	0	0	0	0	0	0	11
14273	TGTGCTAGCAGTCGGGGGGTTGGTCAAAACACCTTGTACTTT	0	0	0	0.00905673	0	0	0	0	0	0	11
14275	TGTGCTAGCAGTCTACAGGGCACAGAAGTCTTC	0	0	0	0.00333263	0	0	0	0	0	0	11
14288	TGTGCTAGCAGTGATGCAGGACAGGGGGCTGGAAATACGCTCTATTTT	0	0	0	0.00178975	0	0	0	0	0	0	11
14292	TGTGCTAGCAGTGCCCCCCTGCTTTTT	0	0	0	0.00026229	0	0	0	0	0	0	11
14302	TGTGCTAGCAGTTATCCGGGACACCAAGACACCCAGTACTTT	0	0	0	0.0406242	0	0	0	0	0	0	11
14322	TGTGCTAGCAGTTCGCCCGGGACTGGGGGTGATGCAGGAACGCTGTATTTT	0	0	0	0.00245319	0	0	0	0	0	0	11
14326	TGTGCTAGCAGTTCGGGGGGGGCGCTTGCTGAGCAGTTC	0	0	0	0.0835472	0	0	0	0	0	0	11
14327	TGTGCTAGCAGTTCTCACTGGGGGCTAAACACCGGGCAGCTCTACTTT	0	0	0	0.00237604	0	0	0	0	0	0	11
14336	TGTGCTAGCAGTTGCGGCAGGGAGTCTAACTATGCTGAGCAGTTC	0	0	0	0.223857	0	0	0	0	0	0	11
14338	TGTGCTAGCAGTTGGACTGCTAGTGCAGGAACGCTGTATTTT	0	0	0	0.00206747	0	0	0	0	0	0	11
14367	TGTGCTAGCAGTTTACAGGGCACAGAAACGCTGTATTTT	0	0	0	7.71442e-05	0	0	0	0	0	0	11
14382	TGTGCTAGCAGTTTAGACAGGGCCCAGGCTCCGCTTTTT	0	0	0	0.031984	0	0	0	0	0	0	11
14383	TGTGCTAGCAGTTTAGACAGGGCTGCTGAGCAGTTC	0	0	0	9.25731e-05	0	0	0	0	0	0	11
14384	TGTGCTAGCAGTTTAGACAGTTCCAACGAAAGATTATTT	0	0	0	0.00013886	0	0	0	0	0	0	11
14386	TGTGCTAGCAGTTTAGAGTATAATTCGCCCCCCTACTTT	0	0	0	0.00100288	0	0	0	0	0	0	11
14391	TGTGCTAGCAGTTTAGGAGCAAACTATGCTGAGCAGTTC	0	0	0	0.0110933	0	0	0	0	0	0	11
14394	TGTGCTAGCAGTTTAGGGACAGGGACAGAAGTCTTC	0	0	0	0.000185146	0	0	0	0	0	0	11
14395	TGTGCTAGCAGTTTAGGGACAGGGAGTCATTCGCCCCTCTACTTT	0	0	0	0.00257662	0	0	0	0	0	0	11
14397	TGTGCTAGCAGTTTAGGGCAGCTTGGAAATACGCTCTATTTT	0	0	0	0.0191163	0	0	0	0	0	0	11
14400	TGTGCTAGCAGTTTAGGGGCAAACTCCGCGGAGCAGTTC	0	0	0	7.71442e-05	0	0	0	0	0	0	11
14412	TGTGCTAGCAGTTTATCAGGCAGCCAGGCTCCGCTTTTT	0	0	0	0.0293148	0	0	0	0	0	0	11
14413	TGTGCTAGCAGTTTATCAGGGGATGGAAATACGCTCTATTTT	0	0	0	0.0852752	0	0	0	0	0	0	11
14416	TGTGCTAGCAGTTTATCCGGGACTGGGGGGCATGAACAGTACTTC	0	0	0	0.0268153	0	0	0	0	0	0	11
14417	TGTGCTAGCAGTTTATCGACACTTAACCAAGACACCCAGTACTTT	0	0	0	0.0353166	0	0	0	0	0	0	11
14432	TGTGCTAGCAGTTTATCTGGGGCAAACACAGAAGTCTTC	0	0	0	0.0189158	0	0	0	0	0	0	11
14450	TGTGCTAGCAGTTTGGGACAGGGGCTTTATGAACAGTACTTC	0	0	0	0.172525	0	0	0	0	0	0	11
14460	TGTGCTAGCAGTTTTCAGAGATATGAACAGTACTTC	0	0	0	0.000108002	0	0	0	0	0	0	11
14468	TGTGCTAGCCACAGGGGACTGGGGGGTGAACAGTACTTC	0	0	0	0.00177432	0	0	0	0	0	0	11
14469	TGTGCTAGCCACAGGGGGCGCGTTTATGAACAGTACTTC	0	0	0	0.0334652	0	0	0	0	0	0	11
14470	TGTGCTAGCCACAGGGGGGACTCCGACTACACCTTC	0	0	0	7.71442e-05	0	0	0	0	0	0	11
14471	TGTGCTAGCCACAGGGGGGGGGCGCTTGCTGAGCAGTTC	0	0	0	9.25731e-05	0	0	0	0	0	0	11
14483	TGTGCTAGCGGTCGGAGGGTTAGTCAAAACACCTTGTACTTT	0	0	0	0.000169717	0	0	0	0	0	0	11
14491	TGTGCTAGCGGTTGGGGGGATGCAGAAACGCTGTATTTT	0	0	0	0.00283891	0	0	0	0	0	0	11
14493	TGTGCTAGCGGTTTAGGGACAGGGGTTTCCAACGAAAGATTATTT	0	0	0	0.00197489	0	0	0	0	0	0	11
14496	TGTGCTAGGCTGGGGGCTCAAAACACCTTGTACTTT	0	0	0	0.000894873	0	0	0	0	0	0	11
14497	TGTGCTAGGCTGGGGGTTCAAAACACCGGGCAGCTCTACTTT	0	0	0	0.00040115	0	0	0	0	0	0	11
14512	TGTGCTGGCAGTAGAGAGGGCAACGAAAGATTATTT	0	0	0	0.00413493	0	0	0	0	0	0	11
14515	TGTGCTGGCAGTCCCGGACTGGGGGGAGACACCGGGCAGCTCTACTTT	0	0	0	0.000617154	0	0	0	0	0	0	11
14518	TGTGCTGGCAGTGAAGGGGACCAAGACACCCAGTACTTT	0	0	0	0.000354864	0	0	0	0	0	0	11
14519	TGTGCTGGCAGTTCACAGGGCGAACAGTACTTC	0	0	0	0.0010183	0	0	0	0	0	0	11
14526	TGTGGGAGCGGGACAGGGGGAACAGAAGTCTTC	0	0	0	0.000200575	0	0	0	0	0	0	11
14532	TGTGGTGCATCCGGGACAATCAACGAAAGATTATTT	0	0	0	0.00245319	0	0	0	0	0	0	11
14539	TGTGGTGCCGGGGGGGGCGGGCAAGACACCCAGTACTTT	0	0	0	0.00211375	0	0	0	0	0	0	11
14541	TGTGGTGCTAAGAACTGGGGTAACCAAGACACCCAGTACTTT	0	0	0	0.00464408	0	0	0	0	0	0	11
14547	TGTGGTGCTAGAAAGCGGAACTATGCTGAGCAGTTC	0	0	0	0.00563153	0	0	0	0	0	0	11
14599	TGTGGTGCTAGGGCCGTCAGTAACTCCGACTACACCTTC	0	0	0	0.01529	0	0	0	0	0	0	11
14603	TGTGGTGCTAGGGGGACAGTTAATTCGCCCCTCTACTTT	0	0	0	0.00126517	0	0	0	0	0	0	11
14605	TGTGGTGCTAGGGGTACAGGGGTTAATTCTGGAAATACGCTCTATTTT	0	0	0	0.0130682	0	0	0	0	0	0	11
14627	TGTGGTGCTGGGACAGGGGGCTCCGACTACACCTTC	0	0	0	0.00178975	0	0	0	0	0	0	11
14632	TGTGGTGCTTGGCCTGGGGGTAGTGCAGAAACGCTGTATTTT	0	0	0	7.71442e-05	0	0	0	0	0	0	11
14645	TGTGTCAGCAGCTTAGGCAGGCGTTCTGGAAATACGCTCTATTTT	0	0	0	0.000678869	0	0	0	0	0	0	11
14668	TGTGTCAGCTCTCCGGGAAACACAGAAGTCTTC	0	0	0	7.71442e-05	0	0	0	0	0	0	11
14675	TGTGTTAGCAGTTCCCGGGACTGGGGGGTCTATGAACAGTACTTC	0	0	0	0.00174346	0	0	0	0	0	0	11
2535	AAAGTAGAGCTGCCCGGTGTCCTGTCCTTGGCTGCTGGCACA	8.72244e-05	0	0	0	0	0	1.17334	0	0	0	12
4185	GAACTGCTCAGCATCCGCGCCCGGAGCACTGCA	9.96851e-05	0.000100095	6.90496e-05	0	6.01471e-05	8.84856e-05	1.78003	0	7.32637e-05	0.000112084	12
7278	TGCAGCGCAGGTGACAACTATGAGCAGTACTTC	6.23032e-05	0	0	0	0	0	0.883765	0	0	0	12
8702	TGCAGTGGACACACTAGTCAAAACACCTTGTACTTT	6.23032e-05	0	0	0	0	0	1.60631	0	0	0	12
1	AAAAACACCTTGTACTTTGGTGCGGGCACCCGCCCGACTCCAGGCACA	0	0	0	0	0	0	8.96508e-05	0	0	0	13
233	AAAATACAGCGTTTCGCCCCCCCAGTCCCCGGGGCTGCTGGCACA	0	0	0	0	0	0	0.000845279	0	0	0	13
234	AAAATACAGCGTTTCGCCCCCCCAGTCCCGTTTACTGCA	0	0	0	0	0	0	0.483538	0	0	0	13
235	AAAATACAGCGTTTCGCCCCTTAAACTGCTAGCACA	0	0	0	0	0	0	7.68436e-05	0	0	0	13
246	AAAATACAGCGTTTCTGAACTCCCCCCCCGTGCACTGCA	0	0	0	0	0	0	0.265226	0	0	0	13
358	AAAATACAGCGTTTCTGCACTACTCCCCAGACGCCTGCTGGCACA	0	0	0	0	0	0	0.000973352	0	0	0	13
362	AAAATACAGCGTTTCTGCACTACTGTCCCGTTTACTGCA	0	0	0	0	0	0	0.000115265	0	0	0	13
364	AAAATACAGCGTTTCTGCACTACTGTCTTGGCTGCTGGCACA	0	0	0	0	0	0	0.0825812	0	0	0	13
410	AAAATACAGCGTTTCTGCACTAGGCAAGTTTATACTGCTGGCACA	0	0	0	0	0	0	0.003522	0	0	0	13
560	AAAATACAGCGTTTCTGCATTGGGGCTGCTGACACA	0	0	0	0	0	0	6.40363e-05	0	0	0	13
586	AAAATACAGCGTTTCTGCCCCTGTCCCGGAGGCACTGCA	0	0	0	0	0	0	6.40363e-05	0	0	0	13
588	AAAATACAGCGTTTCTGCCCCTGTCCCTTGGCTGCTGGCACA	0	0	0	0	0	0	0.242569	0	0	0	13
702	AAAATAGAGCGTATTATATCTGGCACTGCA	0	0	0	0	0	0	6.40363e-05	0	0	0	13
829	AAAATAGAGCGTATTTCCAGAATTGGCCCCCGCCCGACTCCAGGCACA	0	0	0	0	0	0	0.39732	0	0	0	13
978	AAAATGCTGAGCCTGCTGAGGGCTGCTGGCACA	0	0	0	0	0	0	0.000461061	0	0	0	13
979	AAAATGCTGAGCCTGGGCGTCCCCACTGCTGGCACA	0	0	0	0	0	0	0.0216699	0	0	0	13
980	AAAATGCTGAGCCTGGGTGTCTTGGTTCCCCCCAGCAGCACCGCTGGCACA	0	0	0	0	0	0	7.68436e-05	0	0	0	13
991	AAAATGCTGAGCCTGGTTGTAGCCCCCTCTCCGGGCACA	0	0	0	0	0	0	7.68436e-05	0	0	0	13
992	AAAATGCTGAGCCTGGTTGTAGCCCCCTGACGCACTGCA	0	0	0	0	0	0	0.50663	0	0	0	13
997	AAAATGCTGAGCCTGGTTGTCCCTCCCCGGTAAACTGCTAGCACA	0	0	0	0	0	0	0.935545	0	0	0	13
998	AAAATGCTGAGCCTGGTTGTCCTGTCCTTGGCTGCTGGCACA	0	0	0	0	0	0	0.000166494	0	0	0	13
1000	AAAATGCTGAGCCTGGTTGTTAAATGTCCGTCTCCAGGCACA	0	0	0	0	0	0	0.401943	0	0	0	13
1020	AAAATTCTCTATACTGCTGGCACA	0	0	0	0	0	0	0.0014088	0	0	0	13
1036	AAACCTGGTCCCTGAGCCGAGGGTGTAGTCGGAGCCCCTGTCGGGGCTGCTGGCACA	0	0	0	0	0	0	0.00014088	0	0	0	13
1082	AAAGAGGACTTCTGTGTTTACTGTAGCACTGCA	0	0	0	0	0	0	0.000115265	0	0	0	13
1093	AAAGAGGACTTCTGTGTTTGCCCCCTGTCGGGTACTGCA	0	0	0	0	0	0	0.00676223	0	0	0	13
1096	AAAGAGGACTTCTGTGTTTGCGAGATCTTGGCTGCA	0	0	0	0	0	0	6.40363e-05	0	0	0	13
1101	AAAGAGGACTTCTGTGTTTGTTTGTCCCGGACCACTGCA	0	0	0	0	0	0	6.40363e-05	0	0	0	13
1109	AAAGCACTGGGTGTCCTGGTCCCCCCCCTGGCTGCTGGCACA	0	0	0	0	0	0	7.68436e-05	0	0	0	13
1114	AAAGCAGAGGGGCGAATTATAGGAATTGTAATCTGCACTGCA	0	0	0	0	0	0	0.037474	0	0	0	13
1171	AAAGGAACCAGGCTCACAGTTGTAGAGGAGCCGAGTGCCTGGCCCAACGTACTGGGCCTGTCCTTGGCTGCTGGCACA	0	0	0	0	0	0	8.96508e-05	0	0	0	13
1174	AAAGGAACCAGGCTCACAGTTGTAGAGGATCTGAGAAATGTGACTCCACCCAAGGTCTCCTTTACCAAAGAAGACTTCTGTGGCCCTATCTGCACTGCAGGTGCTGGCACA	0	0	0	0	0	0	7.68436e-05	0	0	0	13
1175	AAAGGAACCAGGCTCACAGTTGTAGAGGATCTGAGAAATGTGACTCCACCCAAGGTCTTGGCTGCTGGCACA	0	0	0	0	0	0	0.00028176	0	0	0	13
1177	AAAGGAACCAGGCTCACAGTTGTAGAGGATCTGAGAAATGTGACTCCACCCAGTCCCGGTAGAACTACA	0	0	0	0	0	0	0.00170337	0	0	0	13
1178	AAAGGAACCAGGCTCACAGTTGTAGAGGATCTGAGAAATGTGACTCCCCGGTAAACTGCTAGCACA	0	0	0	0	0	0	8.96508e-05	0	0	0	13
1180	AAAGGAACCAGGCTCACAGTTGTCACCTGCGCTGCA	0	0	0	0	0	0	0.00014088	0	0	0	13
1197	AAAGGAGACTTCTGTGTTTACCGTGGCACTGCA	0	0	0	0	0	0	0.000294567	0	0	0	13
1201	AAAGGAGACTTCTGTGTTTGCTGTTCGGCTGCTGGCACA	0	0	0	0	0	0	7.68436e-05	0	0	0	13
1202	AAAGGAGACTTCTGTGTTTGCTTGTCCCGGACCACTACA	0	0	0	0	0	0	6.40363e-05	0	0	0	13
1233	AAAGTACAAGGTGAGCCCCTGAATACTGCTGGCACA	0	0	0	0	0	0	0.00156249	0	0	0	13
1252	AAAGTACAAGGTGTCAGCCCCCTGACTGCTAGCACA	0	0	0	0	0	0	0.216263	0	0	0	13
1258	AAAGTACAAGGTGTCCCGGGCATCTGCACTGCA	0	0	0	0	0	0	0.62817	0	0	0	13
1298	AAAGTACAAGGTGTTTACGGGATCTGCACTGCA	0	0	0	0	0	0	0.655322	0	0	0	13
1299	AAAGTACAAGGTGTTTACGGGATCTTGGCTGCTGGCACA	0	0	0	0	0	0	0.000345796	0	0	0	13
1324	AAAGTACAAGGTGTTTCTGTCCCGGAGCGCACTGCA	0	0	0	0	0	0	0.000230531	0	0	0	13
1330	AAAGTACAAGGTGTTTGCCCCCTGTCGGGTACTGCA	0	0	0	0	0	0	0.000128073	0	0	0	13
1342	AAAGTACAAGGTGTTTTCCCCCAGATAGCTGCTGGCACA	0	0	0	0	0	0	0.00148564	0	0	0	13
1369	AAAGTACAAGGTGTTTTGACCCAAGACCCCCGTTACCGCTAAGCTGCTGGCACA	0	0	0	0	0	0	0.095555	0	0	0	13
1376	AAAGTACAAGGTGTTTTGACCCCCCCAGTCCCCGGGGCTGCTGGCACA	0	0	0	0	0	0	0.000166494	0	0	0	13
1377	AAAGTACAAGGTGTTTTGACCCCCCCCAGCAGCACCGCTGGCACA	0	0	0	0	0	0	7.68436e-05	0	0	0	13
1378	AAAGTACAAGGTGTTTTGACCCCCCCCAGTCCCGGTAGAACTACA	0	0	0	0	0	0	0.491773	0	0	0	13
1402	AAAGTACAAGGTGTTTTGACCGCCCCTATACGGACTGCTGGCACA	0	0	0	0	0	0	0.000102458	0	0	0	13
1431	AAAGTACAAGGTGTTTTGACTAACTGCACTGCGGGTGCA	0	0	0	0	0	0	0.0337984	0	0	0	13
1432	AAAGTACAAGGTGTTTTGACTAACTGCACTGCTAGCACA	0	0	0	0	0	0	0.00028176	0	0	0	13
1495	AAAGTACAAGGTGTTTTGACTAGTGTGTCCACTGCA	0	0	0	0	0	0	1.5531	0	0	0	13
1501	AAAGTACAAGGTGTTTTGACTATCGCCCGCACTGCA	0	0	0	0	0	0	0.000102458	0	0	0	13
1514	AAAGTACAAGGTGTTTTGACTCAGATCTGCACTGCA	0	0	0	0	0	0	0.00028176	0	0	0	13
1516	AAAGTACAAGGTGTTTTGACTCAGATCTTGGCTGCTGGCACA	0	0	0	0	0	0	0.253468	0	0	0	13
1550	AAAGTACAAGGTGTTTTGACTGTCCCCACTGCTGGCGCA	0	0	0	0	0	0	8.96508e-05	0	0	0	13
1654	AAAGTACAAGGTGTTTTGTCCCCTGTCAGGCCTGCTGGCACA	0	0	0	0	0	0	0.0040599	0	0	0	13
1693	AAAGTACAAGGTGTTTTTTGTCCCCCCACTGCA	0	0	0	0	0	0	0.493144	0	0	0	13
1756	AAAGTACTGGGCCTGTCCTTGGCTGCA	0	0	0	0	0	0	0.000960544	0	0	0	13
1808	AAAGTACTGGGTGCTCCCACCAGGGTCTTGGCTGCTGGCACA	0	0	0	0	0	0	0.228366	0	0	0	13
1809	AAAGTACTGGGTGGCTTGTTGTCCTTGGCTGCTGGCACA	0	0	0	0	0	0	0.505067	0	0	0	13
1865	AAAGTACTGGGTGTCCCTCCCCGGTAAACTGCTAGCACA	0	0	0	0	0	0	6.40363e-05	0	0	0	13
1888	AAAGTACTGGGTGTCCTGGTTATGTGTCGGTCTGCTGGCACA	0	0	0	0	0	0	0.00117827	0	0	0	13
1983	AAAGTACTGGGTGTCTTCCCCTGCCAATCGGCTGCTGGCACA	0	0	0	0	0	0	0.205979	0	0	0	13
1990	AAAGTACTGGGTGTCTTCCTCCCAATCTTGGCTGCTGGCACA	0	0	0	0	0	0	0.423574	0	0	0	13
2136	AAAGTACTGGGTGTCTTGGCCGCCCCTGTCCTGGCTGCTGGCACA	0	0	0	0	0	0	6.40363e-05	0	0	0	13
2142	AAAGTACTGGGTGTCTTGGCCTGCCCCTGTGGGGCTGCTGGCACA	0	0	0	0	0	0	0.0917768	0	0	0	13
2146	AAAGTACTGGGTGTCTTGGCGGCGCCCCCCCAGTCCCGAACTGCTGGCACA	0	0	0	0	0	0	0.00171617	0	0	0	13
2202	AAAGTACTGGGTGTCTTGGTCCCCCCCCCTAGCAGCACCGCTGGCACA	0	0	0	0	0	0	0.000384218	0	0	0	13
2215	AAAGTACTGGGTGTCTTGGTCGCCCCAGTCCCCGGGGCTGCTGGCACA	0	0	0	0	0	0	0.00014088	0	0	0	13
2216	AAAGTACTGGGTGTCTTGGTCGCCCCTGTAGGCACTGCA	0	0	0	0	0	0	0.000115265	0	0	0	13
2217	AAAGTACTGGGTGTCTTGGTCGCCCCTGTCTTGGCTGCCGGCACA	0	0	0	0	0	0	0.0183784	0	0	0	13
2233	AAAGTACTGGGTGTCTTGGTTAAACCCCCAGTCCGAGCTGCTGGCACA	0	0	0	0	0	0	0.0878322	0	0	0	13
2256	AAAGTACTGGGTGTCTTGGTTAAGAGCCTGTGGGCTGCTGGCACA	0	0	0	0	0	0	0.000115265	0	0	0	13
2313	AAAGTACTGGGTGTCTTGGTTCCCCCCAGAATCTGCACTGCA	0	0	0	0	0	0	0.000128073	0	0	0	13
2314	AAAGTACTGGGTGTCTTGGTTCCCCCCAGCAGCACCGCTGGCACA	0	0	0	0	0	0	0.881498	0	0	0	13
2316	AAAGTACTGGGTGTCTTGGTTCCCCCCAGTCCCGGTAGAACTACA	0	0	0	0	0	0	6.40363e-05	0	0	0	13
2323	AAAGTACTGGGTGTCTTGGTTCCCCTGTCCCGGGCTGCTGGCACA	0	0	0	0	0	0	0.362112	0	0	0	13
2331	AAAGTACTGGGTGTCTTGGTTCCCTGTCCCGGGGCTGCTGGCACA	0	0	0	0	0	0	0.000128073	0	0	0	13
2332	AAAGTACTGGGTGTCTTGGTTCCCTGTCGCACTGCA	0	0	0	0	0	0	0.000115265	0	0	0	13
2351	AAAGTACTGGGTGTCTTGGTTTGCCCCCTGTGGGCTGCTGGCACA	0	0	0	0	0	0	7.68436e-05	0	0	0	13
2368	AAAGTACTGGGTGTCTTGTTGAACTATACTGCTGGCACA	0	0	0	0	0	0	0.0017674	0	0	0	13
2407	AAAGTACTGGGTGTTGTTGGTACCCGCGCTGCAGGTGCAGTACAAGGTTCTGCCCTGGCTCATGTTGGCACA	0	0	0	0	0	0	0.000115265	0	0	0	13
2451	AAAGTAGAGCTGCCCGGGTCCCCCAGCAGCACCGCTGGCACA	0	0	0	0	0	0	0.000115265	0	0	0	13
2452	AAAGTAGAGCTGCCCGGGTCCCCCAGTCCCACCACTGCA	0	0	0	0	0	0	0.575469	0	0	0	13
2453	AAAGTAGAGCTGCCCGGGTCCCCCAGTCGCACTGCA	0	0	0	0	0	0	0.000166494	0	0	0	13
2536	AAAGTAGAGCTGCCCGGTGTCCTGTCCTTGGTTAAGAGCCTCTGCACTGCA	0	0	0	0	0	0	0.000256145	0	0	0	13
2537	AAAGTAGAGCTGCCCGGTGTCCTGTCCTTGGTTTGCCCCCTCGGCACTGCA	0	0	0	0	0	0	0.000230531	0	0	0	13
2593	AAAGTAGAGCTGCCCGGTGTTGTCCCTTAGACTCCAGGCACA	0	0	0	0	0	0	0.505835	0	0	0	13
2662	AAAGTAGAGCTGCCCGGTGTTTGCGTGTCCTTGGCTGCA	0	0	0	0	0	0	0.0012423	0	0	0	13
2672	AAAGTAGAGCTGCCCGGTGTTTGGTGCCCCCCAGTCCTGGCTGCTGGCACA	0	0	0	0	0	0	0.206184	0	0	0	13
2679	AAAGTAGAGCTGCCCGGTGTTTGTCTGGACTATACTGCTGGCACA	0	0	0	0	0	0	0.00207478	0	0	0	13
2689	AAAGTAGAGCTGCCCGGTGTTTTGACTAGTGTGTCCACTGCA	0	0	0	0	0	0	7.68436e-05	0	0	0	13
2698	AAAGTAGAGCTGCCCGGTGTTTTTTGTCCCCCCACTGCA	0	0	0	0	0	0	0.000115265	0	0	0	13
2731	AAAGTAGAGGGGCGAATCTCCCCCTGCACTGCGGGTGCA	0	0	0	0	0	0	0.0169568	0	0	0	13
2732	AAAGTAGAGGGGCGAATCTCCCCCTGCACTGCTAGCACA	0	0	0	0	0	0	0.000332989	0	0	0	13
2733	AAAGTAGAGGGGCGAATCTCCCCCTGTCCCACTGCA	0	0	0	0	0	0	6.40363e-05	0	0	0	13
2780	AAAGTAGAGGGGCGAATTATAGGAAATGTCCCGGCCTGCACTGCA	0	0	0	0	0	0	1.90991	0	0	0	13
2801	AAAGTAGAGGGGCGAATTATAGGAATTGGCCCCCGCCCGACTCCAGGCACA	0	0	0	0	0	0	0.000102458	0	0	0	13
2828	AAAGTAGAGGGGCGAATTATATCTGGCACA	0	0	0	0	0	0	0.0249229	0	0	0	13
2829	AAAGTAGAGGGGCGAATTATATCTGGGGGGAACTATGCTGGCACA	0	0	0	0	0	0	6.40363e-05	0	0	0	13
2830	AAAGTAGAGGGGCGAATTATATCTGTGGTCTTGGCCTGCACTGCA	0	0	0	0	0	0	6.40363e-05	0	0	0	13
2831	AAAGTAGAGGGGCGAATTATATCTGTGGTCTTGGCTGCTGGCACA	0	0	0	0	0	0	0.00289444	0	0	0	13
2896	AAAGTAGAGGGGCGAATTCTCCTCCCTCTCTGCACTGCA	0	0	0	0	0	0	0.297064	0	0	0	13
2908	AAAGTAGAGGGGCGAATTTCCCGCGCCCCCTCTCCGGGCACA	0	0	0	0	0	0	0.000102458	0	0	0	13
2909	AAAGTAGAGGGGCGAATTTCCCGCGCCCCCTGCCAAGCA	0	0	0	0	0	0	8.96508e-05	0	0	0	13
2910	AAAGTAGAGGGGCGAATTTCCCGCGCCCCCTGCTGCACTGCA	0	0	0	0	0	0	0.403403	0	0	0	13
2912	AAAGTAGAGGGGCGAATTTCTCCCCTGCCGATCTGCACTGCA	0	0	0	0	0	0	0.389533	0	0	0	13
2914	AAAGTAGAGGGGCGAATTTCTCCCCTGGCTGCTGGCACA	0	0	0	0	0	0	8.96508e-05	0	0	0	13
2926	AAAGTAGAGGGGCGACCCTCCCCTGGTCTCTTGGCTGCTGGCACA	0	0	0	0	0	0	0.000409832	0	0	0	13
2928	AAAGTAGAGGGGCGACCTTCCCCTGGCTTGGCTGCTGGCACA	0	0	0	0	0	0	0.261652	0	0	0	13
3188	AAATAATCTTTCGTTGGAAACCGGAGCTATACTGCTGGCACA	0	0	0	0	0	0	0.00197232	0	0	0	13
3276	AAATAATCTTTCGTTGGAACCTGTCGTACTGCTGGCACA	0	0	0	0	0	0	0.00156249	0	0	0	13
3328	AAATAATCTTTCGTTGGAGTCCTGATCTTGGCTGCTGGCACA	0	0	0	0	0	0	0.00148564	0	0	0	13
3332	AAATAATCTTTCGTTGGATCCCTGTCCTCTGCTGGCACA	0	0	0	0	0	0	0.00608345	0	0	0	13
3333	AAATAATCTTTCGTTGGATCCCTGTCGATCACTGCA	0	0	0	0	0	0	6.40363e-05	0	0	0	13
3362	AAATAATCTTTCGTTGGGATCCCCTTGGGGACTGCTAGCACA	0	0	0	0	0	0	0.200408	0	0	0	13
3618	GAACTGCCCAGCACCGTCTGCACTGCA	0	0	0	0	0	0	0.0133708	0	0	0	13
3622	GAACTGCCCAGCATAGGGACTGCCATCTTGGCTGCTGGCACA	0	0	0	0	0	0	0.0135245	0	0	0	13
3646	GAACTGCCCGGTGTTTGCGCGATCTGCACTGCGGGTGCA	0	0	0	0	0	0	6.40363e-05	0	0	0	13
3647	GAACTGCCCGGTGTTTGCGTGTCCTTGGCTGCTGGCACA	0	0	0	0	0	0	0.00311216	0	0	0	13
3667	GAACTGCTCAGCAACCCCTGTCACTATACTGCTGGCACA	0	0	0	0	0	0	0.00395744	0	0	0	13
3698	GAACTGCTCAGCACCGCCTGCACTGCA	0	0	0	0	0	0	0.02126	0	0	0	13
3699	GAACTGCTCAGCACCGTCTGCACTGCAGGTGCAGTACAAGGTTCTTAACCAAGACACCCAATCTTGGCTGCTGGCACA	0	0	0	0	0	0	0.000640363	0	0	0	13
3700	GAACTGCTCAGCACCGTCTGCACTGCAGGTGCAGTGCCGAGGGGGCAAACCAAGACACCCAGGGTCTTGGCTGCTGGCACA	0	0	0	0	0	0	0.000115265	0	0	0	13
3702	GAACTGCTCAGCACCTGTCCCGGAGGCACTGCA	0	0	0	0	0	0	0.700608	0	0	0	13
3703	GAACTGCTCAGCACCTGTCCCTGATTGGCTGCTGGCACA	0	0	0	0	0	0	8.96508e-05	0	0	0	13
3725	GAACTGCTCAGCAGCCTGTCCCGGTTTACTGCTGGCACA	0	0	0	0	0	0	0.00116546	0	0	0	13
3728	GAACTGCTCAGCAGGCCCCCCCAGTCCCGGGCTGCTGGCACA	0	0	0	0	0	0	0.214329	0	0	0	13
3729	GAACTGCTCAGCAGGCCCCCCCAGTGGCCTGCTGGCACA	0	0	0	0	0	0	0.000128073	0	0	0	13
3822	GAACTGCTCAGCATAGAGTCCCCCCACATCTGCACTGCA	0	0	9.66694e-05	0	0	0	1.336	0.000118896	0	0	13
3824	GAACTGCTCAGCATAGAGTCCTTGGCTGCTGGCACA	0	0	0	0	0	0	0.000230531	0	0	0	13
3840	GAACTGCTCAGCATAGCCCCCCAGTGGCCTGCTAGCACA	0	0	0	0	0	0	0.544872	0	0	0	13
3849	GAACTGCTCAGCATAGCCCCCTGCCAAGCA	0	0	0	0	0	0	0.48496	0	0	0	13
3850	GAACTGCTCAGCATAGCCCCCTGCCGAATCTGCACTGCA	0	0	0	0	0	0	0.000128073	0	0	0	13
3869	GAACTGCTCAGCATAGCTGATCATACTGCTGGCACA	0	0	0	0	0	0	0.0037013	0	0	0	13
3888	GAACTGCTCAGCATAGGGACCCCCCAGTCTGCTGGCACA	0	0	0	0	0	0	0.00138318	0	0	0	13
3890	GAACTGCTCAGCATAGGGACTGCCAGAATCTGCACTGCA	0	0	0	0	0	0	0.000166494	0	0	0	13
3891	GAACTGCTCAGCATAGGGACTGCCATCTTGGTTTGCCCCCTCGGCACTGCA	0	0	0	0	0	0	7.68436e-05	0	0	0	13
3919	GAACTGCTCAGCATAGTCCCCCCCCCAGTCTAGGCTGCTGGCACA	0	0	0	0	0	0	0.0787774	0	0	0	13
3988	GAACTGCTCAGCATAGTTACTGTGGCTGCTGGCACA	0	0	0	0	0	0	0.159169	0	0	0	13
4056	GAACTGCTCAGCATAGTTCCCCCCAGAATCTTGGCTGCTGGCGCA	0	0	0	0	0	0	6.40363e-05	0	0	0	13
4057	GAACTGCTCAGCATAGTTCCCCCCAGCAGCACCGCTGGCACA	0	0	0	0	0	0	0.00028176	0	0	0	13
4061	GAACTGCTCAGCATAGTTCCCCCCAGTCCCACCACTGCA	0	0	0	0	0	0	0.00014088	0	0	0	13
4076	GAACTGCTCAGCATAGTTCCCGGAGGCACTGCA	0	0	0	0	0	0	0.000230531	0	0	0	13
4095	GAACTGCTCAGCATAGTTCTGTCCCCTGCTAGCACA	0	0	0	0	0	0	0.247616	0	0	0	13
4123	GAACTGCTCAGCATAGTTTCCCAGTCGGGAGCTGCTGGCACA	0	0	0	0	0	0	0.219068	0	0	0	13
4124	GAACTGCTCAGCATAGTTTCCCAGTGGCCTGCTGGCACA	0	0	0	0	0	0	0.000153687	0	0	0	13
4204	GAACTGCTCAGCATGGCCCCCTGCCGGATCTTGGCTGCTGGCACA	0	0	0	0	0	0	0.807152	0	0	0	13
4205	GAACTGCTCAGCATGGGTGTCCCGGCCGCTGCTGGCACA	0	0	0	0	0	0	0.00130634	0	0	0	13
4219	GAACTGCTCAGCATTCCCTGATTGGCTGCTGGCACTGCA	0	0	0	0	0	0	0.000883701	0	0	0	13
4226	GAACTGCTCAGCATTTGTCGGGCTGCTGGCACA	0	0	0	0	0	0	0.3866	0	0	0	13
4378	GAAGACCTCTGCGTTTACTGTGGCACTGCA	0	0	0	0	0	0	0.000102458	0	0	0	13
4392	GAAGACCTCTGTGTTTGCCTGTCCCGGACCACTGCA	0	0	0	0	0	0	0.000217723	0	0	0	13
4406	GAAGACTCCCGTGTTTGCTTGTCCCGGACCACTGCA	0	0	0	0	0	0	0.000192109	0	0	0	13
4413	GAAGACTCCTGGTACCCCTGCACTGCA	0	0	0	0	0	0	0.00791489	0	0	0	13
4450	GAAGACTTCCGTCTCCCCTTCTGGATCTGCACTGCA	0	0	0	0	0	0	0.0366544	0	0	0	13
4461	GAAGACTTCCGTGTTTGCTGTTTGGCTGCTGGCACA	0	0	0	0	0	0	0.0075819	0	0	0	13
4487	GAAGACTTCTCCCTCCCTGTATGGACTGCA	0	0	0	0	0	0	0.534703	0	0	0	13
4532	GAAGACTTCTGCGTTTGCTTGTCCCGGATCACTGCA	0	0	0	0	0	0	0.000153687	0	0	0	13
4543	GAAGACTTCTGGTACCCCCGCACTGCA	0	0	0	0	0	0	0.00486676	0	0	0	13
4544	GAAGACTTCTGGTACCCCTGCGCCGCA	0	0	0	0	0	0	0.000473869	0	0	0	13
4575	GAAGACTTCTGTCTCCCCCCAGTCCCCGGGGCTGCTGGCACA	0	0	0	0	0	0	0.000589134	0	0	0	13
4576	GAAGACTTCTGTCTCCCCCTCTGGACCTGCACTGCA	0	0	0	0	0	0	7.68436e-05	0	0	0	13
4578	GAAGACTTCTGTCTCCCCTCCTGGATCCGCACTGCA	0	0	0	0	0	0	8.96508e-05	0	0	0	13
4581	GAAGACTTCTGTCTCCCCTTCTGGATCTTGGCTGCTGGCACA	0	0	0	0	0	0	0.000576327	0	0	0	13
4664	GAAGACTTCTGTGCCTCCCCCTGTCCCATTGCA	0	0	0	0	0	0	6.40363e-05	0	0	0	13
4704	GAAGACTTCTGTGGCCCTATCTGCACTGCA	0	0	0	0	0	0	1.48548	0	0	0	13
4795	GAAGACTTCTGTGTCTCCCCTTGAACTGCTAGACCAGAAGTACACAGATGTCTGGTTTGTATTAGCAGAATCCAGAATCAGGGAGCA	0	0	0	0	0	0	8.96508e-05	0	0	0	13
4799	GAAGACTTCTGTGTCTGATTGCCCTGCACTGCA	0	0	0	0	0	0	7.68436e-05	0	0	0	13
4822	GAAGACTTCTGTGTGTGCTTGTCCCGGACCGCTGCA	0	0	0	0	0	0	0.000102458	0	0	0	13
4851	GAAGACTTCTGTGTTCCCCTGTCGATCACTGCA	0	0	0	0	0	0	1.17202	0	0	0	13
4880	GAAGACTTCTGTGTTCGGCCCCCTGCGGCTGCTGGCACA	0	0	0	0	0	0	0.000307374	0	0	0	13
4924	GAAGACTTCTGTGTTTACTGCGGTACTGCA	0	0	0	0	0	0	0.00014088	0	0	0	13
4925	GAAGACTTCTGTGTTTACTGTGGCACA	0	0	0	0	0	0	0.0346308	0	0	0	13
4937	GAAGACTTCTGTGTTTCCCCCTGTCCCACA	0	0	0	0	0	0	0.00413674	0	0	0	13
4940	GAAGACTTCTGTGTTTCCCCCTTCTCCACTGCA	0	0	0	0	0	0	6.40363e-05	0	0	0	13
4965	GAAGACTTCTGTGTTTCTGTCCCGGAGCGCACTGCA	0	0	0	0	0	0	1.48605	0	0	0	13
4970	GAAGACTTCTGTGTTTGAACCCGGGATACTGCA	0	0	0	0	0	0	0.000204916	0	0	0	13
5014	GAAGACTTCTGTGTTTGCAATCATACTGCTGGCACA	0	0	0	0	0	0	0.00331708	0	0	0	13
5053	GAAGACTTCTGTGTTTGCCCCCGCCCGACTCCAGGCACA	0	0	0	0	0	0	0.000115265	0	0	0	13
5062	GAAGACTTCTGTGTTTGCCCCCTGTCGGGTACTGCGGGTGCA	0	0	0	0	0	0	0.0179814	0	0	0	13
5063	GAAGACTTCTGTGTTTGCCCCCTGTCGGGTACTGGCACA	0	0	0	0	0	0	0.000115265	0	0	0	13
5085	GAAGACTTCTGTGTTTGCCGTTTGGCTGCCGGCACA	0	0	0	0	0	0	0.000128073	0	0	0	13
5096	GAAGACTTCTGTGTTTGCGAGATCTTGGTTTGCCCCCTCGGCACTGCA	0	0	0	0	0	0	6.40363e-05	0	0	0	13
5114	GAAGACTTCTGTGTTTGCTGTCCCACTGCA	0	0	0	0	0	0	1.91169	0	0	0	13
5118	GAAGACTTCTGTGTTTGCTGTCCCGGGGCTGCTGGCACA	0	0	0	0	0	0	0.000358603	0	0	0	13
5129	GAAGACTTCTGTGTTTGCTTGTCCCGGACTACTGCGGGTGCA	0	0	0	0	0	0	0.000320181	0	0	0	13
5130	GAAGACTTCTGTGTTTGCTTGTCCCGGGCTGCTGGCACA	0	0	0	0	0	0	0.000409832	0	0	0	13
5181	GAAGACTTCTGTGTTTTGACTAGTGTGTCCACTGCA	0	0	0	0	0	0	7.68436e-05	0	0	0	13
5215	GAAGACTTCTGTTTTTTCTTGTCCCGGACCACTGCA	0	0	0	0	0	0	0.00014088	0	0	0	13
5253	GAAGAGCTGCTCAGCATAGCCCCCCAGTGGCCTGCTGGTGCA	0	0	0	0	0	0	0.000166494	0	0	0	13
5263	GAAGAGCTGCTCAGCATAGTTCCCCCCTGTCCCTATACTGCTGGCACA	0	0	0	0	0	0	0.00014088	0	0	0	13
5272	GAAGAGCTGCTCAGCATTCCCTGATTGGCTGCTGGCACA	0	0	0	0	0	0	0.00778681	0	0	0	13
5279	GAAGAGCTGCTCAGCGCCGTCTGCACTGCA	0	0	0	0	0	0	0.000179302	0	0	0	13
5286	GAAGCACCGCCCCCCCCAGTCCCCGGCGCTGCTGGCACA	0	0	0	0	0	0	0.000115265	0	0	0	13
5307	GAAGGAAGCCGGCTCATAGGCCCCTAAACTGCTAGCACA	0	0	0	0	0	0	6.40363e-05	0	0	0	13
5308	GAAGGAAGCCGGCTCATAGTTCCCGGATGGACTGCTAGCACA	0	0	0	0	0	0	8.96508e-05	0	0	0	13
5319	GAAGGAAGCCGGCTCATTGTTGTAGAGGAGCCGAGTGCCTGGCCCAAAGTACTGGGTGTCTTGGTCCCCCCCCTGGCTGCTGGCACA	0	0	0	0	0	0	0.000691592	0	0	0	13
5322	GAAGGAAGCCGGCTCATTGTTGTAGAGGAGCCGAGTGCCTGGCCCAAAGTACTGGGTGTCTTGGTTCCCCCCAGCAGCACCGCA	0	0	0	0	0	0	7.68436e-05	0	0	0	13
5330	GAAGGAAGCCGGCTCATTGTTGTAGAGGATCTGAGAAATGTGACCCCCCCCAGTCCCGGTAGAACTGCA	0	0	0	0	0	0	8.96508e-05	0	0	0	13
5347	GAAGGAAGCCGGCTCATTGTTGTCACCTGCGCTGCA	0	0	0	0	0	0	0.000153687	0	0	0	13
5378	GAAGGACTGCTCGGCACCGTCTGCACTGCA	0	0	0	0	0	0	0.000153687	0	0	0	13
5400	GAAGGCTTCTGTGCTTACTGTGGCACTGCA	0	0	0	0	0	0	0.000691592	0	0	0	13
5407	GAAGGCTTCTGTGTTCGCTTGTCCCGGACCACTGCA	0	0	0	0	0	0	0.0374356	0	0	0	13
5410	GAAGGCTTCTGTGTTTCTGTCCTGGCTGCTGGCACA	0	0	0	0	0	0	0.00727452	0	0	0	13
5430	GAAGGGCGAATTATATCTGGCACTGCA	0	0	0	0	0	0	0.00116546	0	0	0	13
5463	GAAGGTGTAGTCGGACCGCCCCCAGTCCCCGGGGCTGCTGGCACA	0	0	0	0	0	0	0.000115265	0	0	0	13
5465	GAAGGTGTAGTCGGACCGCCCCTGGTCTAAGCTGCTGGCACA	0	0	0	0	0	0	0.000115265	0	0	0	13
5470	GAAGGTGTAGTCGGAGACCTGCCCTGCTCTAAGCTGCTGGCA	0	0	0	0	0	0	8.96508e-05	0	0	0	13
5491	GAAGGTGTAGTCGGAGCCCCTGTCGGGGCTGCTGGCATAGAAATATACAGCTGTCTGAGAAAGGGAAGCCAACTCCAGAATGAGAGAGAAATTCTCTTGGCTGCTGGCACA	0	0	0	0	0	0	6.40363e-05	0	0	0	13
5518	GAAGGTGTAGTCGGAGGTCCCCTGTCCTTGGCTGCTGGCACA	0	0	0	0	0	0	0.164765	0	0	0	13
5519	GAAGGTGTAGTCGGAGGTCCCCTGTCGATCACTGCA	0	0	0	0	0	0	6.40363e-05	0	0	0	13
5532	GAAGGTGTAGTCGGAGTCCCCTGTCCCCCTTAAACTGCTAGCACA	0	0	0	0	0	0	0.0809803	0	0	0	13
5682	GAAGGTGTAGTCGGAGTTTGCCCCTGTCCTGGGACTGCA	0	0	0	0	0	0	0.000243338	0	0	0	13
5691	GAAGGTGTAGTCGGAGTTTGCGAGATCTTGGCTGCTGGCACA	0	0	0	0	0	0	6.40363e-05	0	0	0	13
5717	GAAGGTGTAGTCGGAGTTTGGATGGATACTGCTGGCACA	0	0	0	0	0	0	0.00226688	0	0	0	13
5719	GAAGGTGTAGTCGGAGTTTGGCCCCCTGTCGGGGCTGCTGGCACA	0	0	0	0	0	0	0.000525098	0	0	0	13
5883	GAAGTACTGCTCACAATACCCTGTCCCGGGGCTGCTGGCACA	0	0	0	0	0	0	0.0143569	0	0	0	13
5885	GAAGTACTGCTCACCCTCACTCCAGGCACA	0	0	0	0	0	0	0.152983	0	0	0	13
5887	GAAGTACTGCTCACCCTGTCCCTCTTGGCTGCTGGCACA	0	0	0	0	0	0	0.178392	0	0	0	13
5893	GAAGTACTGCTCAGCACCTCCCCCCCCCAGGCCTTGGCTGCTGGCACA	0	0	0	0	0	0	0.00402148	0	0	0	13
5928	GAAGTACTGCTCATACCCCCAGTTCCGCGGGCTGCTGGCACA	0	0	0	0	0	0	0.00113985	0	0	0	13
5932	GAAGTACTGCTCATACCCTGCCAGATCTTGGCTGCTGGCACA	0	0	0	0	0	0	0.203917	0	0	0	13
5933	GAAGTACTGCTCATACCCTGCCAGTCCCCTGCTAGCACA	0	0	0	0	0	0	6.40363e-05	0	0	0	13
5934	GAAGTACTGCTCATACCTGCCCATACTGCTGGCACA	0	0	0	0	0	0	0.00117827	0	0	0	13
5955	GAAGTACTGCTCATAGCCCTGTCCGAGGCTGTTGGCACA	0	0	0	0	0	0	0.000128073	0	0	0	13
5970	GAAGTACTGCTCATAGGAGACCCCCCAGTCAAAGCTGCTGGCACA	0	0	0	0	0	0	0.000768436	0	0	0	13
5977	GAAGTACTGCTCATAGGAGCCCCAGCCTGCACTGCA	0	0	0	0	0	0	0.0190316	0	0	0	13
5978	GAAGTACTGCTCATAGGAGCCCCAGTCTGCCAAGCA	0	0	0	0	0	0	0.00014088	0	0	0	13
5982	GAAGTACTGCTCATAGGAGCCCCCTCTCCGGGCACA	0	0	0	0	0	0	0.000320181	0	0	0	13
5983	GAAGTACTGCTCATAGGAGCCGTCCCCGGGGCTGCTGGCACA	0	0	0	0	0	0	0.000268952	0	0	0	13
5988	GAAGTACTGCTCATAGGAGCTCCCAGTCCCGAGGCTGCCGGCACA	0	0	0	0	0	0	0.0177124	0	0	0	13
5990	GAAGTACTGCTCATAGGAGCTCCCCCAGCCTTCTTGGCTGCTGGCACA	0	0	0	0	0	0	0.00144722	0	0	0	13
5994	GAAGTACTGCTCATAGGAGCTCCCCCGGTCTTGGCTGCTGGCACA	0	0	0	0	0	0	0.565159	0	0	0	13
5995	GAAGTACTGCTCATAGGAGCTCCCCCTGCTAGCACAGAAGTACACAGATGTCTGGTTTGCTGTCCCACTGCA	0	0	0	0	0	0	0.00131915	0	0	0	13
5996	GAAGTACTGCTCATAGGAGCTCCCCTCGGCACTGCA	0	0	0	0	0	0	0.000102458	0	0	0	13
6005	GAAGTACTGCTCATAGGAGCTGTCCGGACTGCTAGCACA	0	0	0	0	0	0	0.81061	0	0	0	13
6019	GAAGTACTGCTCATAGGAGTCCCCCCCAGTTATACTGCTGGCACA	0	0	0	0	0	0	0.00220285	0	0	0	13
6020	GAAGTACTGCTCATAGGAGTCCCCGGGGCTGCTGGCACA	0	0	0	0	0	0	0.000358603	0	0	0	13
6025	GAAGTACTGCTCATAGGAGTTCCCCTGCTCTTGGCTGCA	0	0	0	0	0	0	0.00455938	0	0	0	13
6030	GAAGTACTGCTCATAGGCCCCTAAACTGCTAGCACA	0	0	0	0	0	0	0.157388	0	0	0	13
6048	GAAGTACTGCTCATAGGTTATAGCTATACTGCTGGCACA	0	0	0	0	0	0	0.00188267	0	0	0	13
6059	GAAGTACTGCTCATAGTTCCCCCCAGAATCTGCATTGCAGGTGCAGTACAAGGTTCTGCCCTGGCTCATGTTGGCACA	0	0	0	0	0	0	0.000268952	0	0	0	13
6061	GAAGTACTGCTCATAGTTCCCGGATGGACTGCTAGCACA	0	0	0	0	0	0	0.21894	0	0	0	13
6064	GAAGTACTGCTCATAGTTGTCACCTGCGCTGCA	0	0	8.28595e-05	0	0	0	0.889836	0	0	0	13
6083	GAAGTACTGCTCATCCCCAGTCCCACCACTGCA	0	0	0	0	0	0	7.68436e-05	0	0	0	13
6084	GAAGTACTGCTCATCCCCAGTCGCACTGCA	0	0	0	0	0	0	1.65338	0	0	0	13
6102	GAAGTACTGCTCATCGCCCCCCAGTCCCCCCACATCTGCACTGCA	0	0	0	0	0	0	0.000192109	0	0	0	13
6103	GAAGTACTGCTCATCGCCCCCCAGTCCCCTGCTAGCACA	0	0	0	0	0	0	0.269657	0	0	0	13
6109	GAAGTACTGCTCATTGATCCCTGTCCCGGAGGCACTGCA	0	0	0	0	0	0	8.96508e-05	0	0	0	13
6110	GAAGTACTGCTCATTGATCCCTGTCCCGGGGCTGCTGGCACA	0	0	0	0	0	0	0.464878	0	0	0	13
6111	GAAGTACTGCTCATTGATCCCTGTCCGGGCACA	0	0	0	0	0	0	0.000128073	0	0	0	13
6120	GAAGTACTGCTCCCCCCAGTCCCCGGGGCTGCTGGCACA	0	0	0	7.71442e-05	0	0.000530914	5.89836	9.24743e-05	0	8.71767e-05	13
6144	GAAGTACTGCTCGTATCCAGTCTGGCTACTGGCACA	0	0	0	0	0	0	0.000102458	0	0	0	13
6167	GAAGTACTGGTCGGGCCCAGTCGCACTGCA	0	0	0	0	0	0	6.40363e-05	0	0	0	13
6168	GAAGTACTGGTCGGGCCCCCTCCGGGCACA	0	0	0	0	0	0	0.000192109	0	0	0	13
6169	GAAGTACTGGTCGGGCCCCCTCTCCGGTAAACTGCTAGCACA	0	0	0	0	0	0	0.000320181	0	0	0	13
6651	GAAGTACTGTTCATAGGTATCTGCACTGCA	0	0	0	0	0	0	0.000128073	0	0	0	13
6935	GAAGTATTGCTCCCCCCAGTCTGCACTGCA	0	0	0	0	0	0	0.000166494	0	0	0	13
6944	GAAGTCTGCAGTGTTTACTGTGGCACTGCA	0	0	0	0	0	0	6.40363e-05	0	0	0	13
6984	GAATAATCTTTCGTTGTTTGTTCTGCTGGCACA	0	0	0	0	0	0	0.000128073	0	0	0	13
7016	TGCAATGCCACAGTAAGCACAGAAGTCTTC	0	0	0	0	0	0	0.000192109	0	0	0	13
7083	TGCACCCGCAGTGCAGGGGGAGATTCGCCCCTCTACTTT	0	0	0	0	0	0	0.0189035	0	0	0	13
7091	TGCACCCGCAGTGCAGTTAGTCAAAACACCTTGTACTTT	0	0	0	0	0	0	0.035681	0	0	0	13
7093	TGCACCCGCAGTGCCACAGTAAACACTGAAGTCTTC	0	0	0	0	0	0	8.96508e-05	0	0	0	13
7115	TGCACCCGCAGTGTAGACTGGGGCTCCTATGAGCAGTACTTC	0	0	0	0	0	0	6.40363e-05	0	0	0	13
7118	TGCACCGCAGGTGCAGATCGCGCAAACACCGGGCAGCTCTACTTT	0	0	0	0	0	0	0.000115265	0	0	0	13
7134	TGCACCTACAGTGCAGATCGGCAGGGGAGAAATTCGCCCCTGCCGATCTGCACTGTAGGTGCAGGGGTACCAGAAGTCTTC	0	0	0	0	0	0	7.68436e-05	0	0	0	13
7147	TGCACCTACAGTGCGACTGGGGATGAGCAGTTC	0	0	0	0	0	0	6.40363e-05	0	0	0	13
7151	TGCACCTACGGTGCAGGGGTACCAGAAGTCTTC	0	0	0	0	0	0	0.000115265	0	0	0	13
7212	TGCAGCCAAGAGCAGGGGAACTCCTATGAGCAGTACTTC	0	0	0	0	0	0	0.0042392	0	0	0	13
7224	TGCAGCCAAGGACACGCAAACATCGGGCAGCTCTACTTT	0	0	0	0	0	0	0.00116546	0	0	0	13
7225	TGCAGCCAAGGACAGGCCCAGTACTTT	0	0	0	0	0	0	0.00169056	0	0	0	13
7274	TGCAGCGCAGATTCTGGGGGGAACTATGCTGAGCAGTTC	0	0	0	0	0	0	0.0601045	0	0	0	13
7277	TGCAGCGCAGGGGGAGATTCGCCCCTCTACTTTGCGGCAGGCACCCGGCTCACTGTGACAGAGGAGCCGAGTGCCTGGCCCAAAGTACTGGGTGTCTTC	0	0	0	0	0	0	6.40363e-05	0	0	0	13
7279	TGCAGCGCAGGTGACAACTATGAGCCTGGTTCCTTT	0	0	0	0	0	0	0.000217723	0	0	0	13
7280	TGCAGCGCAGGTGCAGATAGGGCCACAGAAGTCTTC	0	0	0	0	0	0	0.000115265	0	0	0	13
7282	TGCAGCGCAGGTGGGACTGGGGGACCCGGGCAGCTCTACTTT	0	0	0	0	0	0	0.000192109	0	0	0	13
7344	TGCAGTAAACGGGACTGGGGGCCAAACTCCGACTACACCTTC	0	0	0	0	0	0	8.96508e-05	0	0	0	13
7345	TGCAGTAAACGGGACTGGGGGGAGCAGTACTTC	0	0	0	0	0	0	0.000345796	0	0	0	13
7346	TGCAGTAAACGGGACTGGGGGGGCGAAACGCTGTATTTT	0	0	0	0	0	0	0.465634	0	0	0	13
7347	TGCAGTAAACGGGACTGGGGGGGCGAAGTCTTC	0	0	0	0	0	0	0.00014088	0	0	0	13
7367	TGCAGTACCCGACAGGGGGCAAACACAGAAGCCTTC	0	0	0	0	0	0	0.0254224	0	0	0	13
7378	TGCAGTCCATACAGGGAGGGAGAAACGCTGTATTTT	0	0	0	0	0	0	0.000153687	0	0	0	13
7379	TGCAGTCCATACAGGGAGGGAGAAGTCTTC	0	0	0	0	0	0	0.585305	0	0	0	13
7482	TGCAGTGATCGACAGGGGAACACAGAAACGCTGTATTTT	0	0	0	0	0	0	0.000192109	0	0	0	13
7483	TGCAGTGATCGACAGGGGAACACAGAAGTCTTC	0	0	0	0	0	0	1.36664	0	0	0	13
7484	TGCAGTGATCGACAGGGGAACCAAGACACCCAGTACTTT	0	0	0	0	0	0	6.40363e-05	0	0	0	13
7485	TGCAGTGATCGACAGGGGAACTATGCTGAGCAGTTC	0	0	0	0	0	0	0.000166494	0	0	0	13
7503	TGCAGTGCAACAGGGGAGGAGAATTCGCCCCTCTACTTT	0	0	0	0	0	0	0.000345796	0	0	0	13
7504	TGCAGTGCAACAGGGGATAGTGCAGAAACGCTGTATTTT	0	0	0	0	0	0	0.547638	0	0	0	13
7505	TGCAGTGCAACAGGGGATAGTGCAGAAGTCTTC	0	0	0	0	0	0	0.001063	0	0	0	13
7567	TGCAGTGCACGGGGGGGGAGTTCAGAAACGCTGTATTTT	0	0	0	0	0	0	0.25717	0	0	0	13
7568	TGCAGTGCACGGGGGGGGAGTTCAGAAGTCTTC	0	0	0	0	0	0	0.000307374	0	0	0	13
7569	TGCAGTGCACGGGGGGGGGGACTCTATGCTGAGCAGTTC	0	0	0	0	0	0	7.68436e-05	0	0	0	13
7670	TGCAGTGCAGACGGTGCTGAGCAGTTC	0	0	0	0	0	0	1.98155	0	0	0	13
7671	TGCAGTGCAGACGGTGCTGGAAATACGCTCTATTTT	0	0	0	0	0	0	0.000204916	0	0	0	13
7672	TGCAGTGCAGACTGGCTCTCCTATGAGCAGTACTTC	0	0	0	0	0	0	6.40363e-05	0	0	0	13
7674	TGCAGTGCAGACTGGGGCCCATATGAGCAGTACTTC	0	0	0	0	0	0	6.40363e-05	0	0	0	13
7675	TGCAGTGCAGACTGGGGCTACAACCAGGCTCAGCATTTT	0	0	0	0	0	0	0.00147283	0	0	0	13
7676	TGCAGTGCAGACTGGGGCTCCTATGAGCAGCTCTACTTT	0	0	0	0	0	0	0.000128073	0	0	0	13
7678	TGCAGTGCAGACTGGGGCTCCTATGAGCGGTACTTC	0	0	0	0	0	0	0.0153815	0	0	0	13
7679	TGCAGTGCAGACTGGGGCTCCTATTTT	0	0	0	0	0	0	8.96508e-05	0	0	0	13
7689	TGCAGTGCAGACTGGGGGTCTGATGAGCAGTACTTC	0	0	0	0	0	0	6.40363e-05	0	0	0	13
7705	TGCAGTGCAGAGAGGGAGGAGAATTCGCCCCTCTACTTT	0	0	0	0	0	0	0.330171	0	0	0	13
7748	TGCAGTGCAGAGGTACCAGAAGTCTTC	0	0	0	0	0	0	0.00203635	0	0	0	13
7795	TGCAGTGCAGATAGGGCCACAGAAGTCTTC	0	0	0	0	0	0	1.70705	0	0	0	13
7853	TGCAGTGCAGATCCAGAAGGGGAGACAGAAACGCTGTATTTT	0	0	0	0	0	0	0.00108862	0	0	0	13
7854	TGCAGTGCAGATCCAGAAGGGGAGACAGAGGTCTTC	0	0	0	0	0	0	0.0425713	0	0	0	13
7860	TGCAGTGCAGATCCCGTAAACACCTTGTACTTT	0	0	0	0	0	0	0.706897	0	0	0	13
7882	TGCAGTGCAGATCGCGCAAACACCGACTACACCTTC	0	0	0	0	0	0	0.000320181	0	0	0	13
7883	TGCAGTGCAGATCGCGCAAACACCGGGACAGGGATCAATGAGCAGTACTTC	0	0	0	0	0	0	7.68436e-05	0	0	0	13
7884	TGCAGTGCAGATCGCGCAAACACCGGGCAGCTCTACTTT	0	0	0	0	0	0	0.714991	0	0	0	13
7885	TGCAGTGCAGATCGCGCAAACCAAGACACCCAGTACTTT	0	0	0	0	0	0	8.96508e-05	0	0	0	13
7890	TGCAGTGCAGATCGGCAGGGGAGAAATTCGCCCCTCTACTTT	0	0	0	0	0	0	0.421039	0	0	0	13
7976	TGCAGTGCAGATGCCCGGGACAGAAACACAGAAGCCTTC	0	0	0	0	0	0	0.000179302	0	0	0	13
8019	TGCAGTGCAGATGTGGGGCCAAACTCCGACTACACCTTC	0	0	0	0	0	0	0.000192109	0	0	0	13
8020	TGCAGTGCAGATGTGGGGGGACTCTACTTT	0	0	0	0	0	0	0.00028176	0	0	0	13
8021	TGCAGTGCAGATGTGGGGGGACTCTATGAGCAGTACTTC	0	0	0	0	0	0	0.000153687	0	0	0	13
8023	TGCAGTGCAGATGTGGGGGGAGAAGTCTTC	0	0	0	0	0	0	0.000384218	0	0	0	13
8024	TGCAGTGCAGATGTGGGGGGTCCCGATGCTGAGCAGTTC	0	0	0	0	0	0	8.96508e-05	0	0	0	13
8026	TGCAGTGCAGATTACAATTCCCAGGGTTCGCCCCTCTACTTT	0	0	0	0	0	0	6.40363e-05	0	0	0	13
8027	TGCAGTGCAGATTACAATTCCTATAATTCGCCCCTCTGCTTT	0	0	0	0	0	0	0.0354761	0	0	0	13
8028	TGCAGTGCAGATTACAATTCCTATGAGCAGTACTTC	0	0	0	0	0	0	8.96508e-05	0	0	0	13
8042	TGCAGTGCAGATTCTGGGGGAAACACAGAAGTCTTC	0	0	0	0	0	0	0.000192109	0	0	0	13
8043	TGCAGTGCAGATTCTGGGGGACTCTATGCTGAGCAGTTC	0	0	0	0	0	0	0.000153687	0	0	0	13
8044	TGCAGTGCAGATTCTGGGGGGAACTACGCTGAGCATTTT	0	0	0	0	0	0	0.000179302	0	0	0	13
8045	TGCAGTGCAGATTCTGGGGGGAACTATAATTCGCCCCTCTACTTT	0	0	0	0	0	0	0.000397025	0	0	0	13
8046	TGCAGTGCAGATTCTGGGGGGAACTATGAGCAGTACTTC	0	0	0	0	0	0	0.000499483	0	0	0	13
8048	TGCAGTGCAGATTCTGGGGGGAGCTATGCTAAGCAGTTC	0	0	0	0	0	0	7.68436e-05	0	0	0	13
8049	TGCAGTGCAGATTCTGGGGGGGACTATGCTGAGCGGTTC	0	0	0	0	0	0	0.000115265	0	0	0	13
8078	TGCAGTGCAGCAGGGGGCGCGGGAAACTATGCTGAGCAGTTC	0	0	0	0	0	0	6.40363e-05	0	0	0	13
8079	TGCAGTGCAGCAGGGGGCGCGGGAAATTCGCCCCTCTACTTT	0	0	0	0	0	0	0.450572	0	0	0	13
8147	TGCAGTGCAGGCCGGGACATTTCCTATAATTCGCCCCTCTACTTT	0	0	0	0	0	0	1.92588	0	0	0	13
8148	TGCAGTGCAGGCCGGGACATTTCCTATGAGCAGTACTTC	0	0	0	0	0	0	0.000832472	0	0	0	13
8149	TGCAGTGCAGGCCGGGAGGGAGAAGTCTTC	0	0	0	0	0	0	0.00079405	0	0	0	13
8150	TGCAGTGCAGGCCGGGGGCCAAACTCCGACTACACCTTC	0	0	0	0	0	0	6.40363e-05	0	0	0	13
8159	TGCAGTGCAGGCGTGGGCGGACTCTATGCTGAGCAGTTC	0	0	0	0	0	0	6.40363e-05	0	0	0	13
8162	TGCAGTGCAGGGAAAGCTGGAAATACGCTCTATTTT	0	0	0	0	0	0	0.174396	0	0	0	13
8220	TGCAGTGCAGGGGGCTATGCTGAGCAGTACTTC	0	0	0	0	0	0	8.96508e-05	0	0	0	13
8228	TGCAGTGCAGGGGTACCAGGAGTCTTC	0	0	0	0	0	0	0.0113472	0	0	0	13
8229	TGCAGTGCAGGGGTACTGGAAGTCTTC	0	0	0	0	0	0	0.000115265	0	0	0	13
8231	TGCAGTGCAGGGTTTTCCAACGAAAGATTATTT	0	0	0	0	0	0	6.40363e-05	0	0	0	13
8235	TGCAGTGCAGGTAGGGCCGCAGAGGTCTTC	0	0	0	0	0	0	6.40363e-05	0	0	0	13
8246	TGCAGTGCAGGTGTGGGGGGTCTCTATGCTGGGCAGTTC	0	0	0	0	0	0	6.40363e-05	0	0	0	13
8250	TGCAGTGCAGGTTGGGGGGGGAACTATGCTGAGCAGTTC	0	0	0	0	0	0	8.96508e-05	0	0	0	13
8299	TGCAGTGCAGTTAGTCAAAACACCGGGCAGCTCTACTTT	0	0	0	0	0	0	0.000384218	0	0	0	13
8328	TGCAGTGCCACAGTAAACACGGAAGTCTCCTTT	0	0	0	0	0	0	8.96508e-05	0	0	0	13
8329	TGCAGTGCCACAGTAAACCAAGACACCCAGTACTTT	0	0	0	0	0	0	7.68436e-05	0	0	0	13
8330	TGCAGTGCCACAGTAAGCACAGAAACGCTGTATTTT	0	0	0	0	0	0	7.68436e-05	0	0	0	13
8332	TGCAGTGCCACGGTAAACACAGAAGTCTTC	0	0	0	0	0	0	0.0357835	0	0	0	13
8345	TGCAGTGCCAGGTATAATCCGCCCCTCTACTTT	0	0	0	0	0	0	0.000153687	0	0	0	13
8384	TGCAGTGCCCGACGGGGGGCAAACACAGAAGTCTCCTTC	0	0	0	0	0	0	8.96508e-05	0	0	0	13
8411	TGCAGTGCCGAGGGGGAGACAGAAGTCTTC	0	0	0	0	0	0	0.000550712	0	0	0	13
8412	TGCAGTGCCGAGGGGGATAGTGCAGAAACGCTGTATTTT	0	0	0	0	0	0	0.000473869	0	0	0	13
8413	TGCAGTGCCGAGGGGGCAAACACCGGGCAGCTCTACTTT	0	0	0	0	0	0	0.00051229	0	0	0	13
8414	TGCAGTGCCGAGGGGGCAAACCAAGACACCCAGTACTTT	0	0	0	0	0	0	0.487329	0	0	0	13
8415	TGCAGTGCCGAGGGGGCAAACCAGGCTCAGCATTTT	0	0	0	0	0	0	0.000153687	0	0	0	13
8416	TGCAGTGCCGAGGGGGCCTATGAGCAGTACTTC	0	0	0	0	0	0	6.40363e-05	0	0	0	13
8466	TGCAGTGCCTACAGGGGGCCAAACACAGAAGTCTTC	0	0	0	0	0	0	0.000998966	0	0	0	13
8467	TGCAGTGCCTACAGGGGGCCAAACACCTTGTACTTT	0	0	0	0	0	0	0.000473869	0	0	0	13
8468	TGCAGTGCCTACAGGGGGCCAAACTCCGACTACACCTTC	0	0	0	0	0	0	0.526993	0	0	0	13
8476	TGCAGTGCCTCCGGGACAGGTGCAGAAACGCTGTATTTT	0	0	0	0	0	0	0.00014088	0	0	0	13
8500	TGCAGTGCGACTGGGGAGGGAGAAGTCTTC	0	0	0	0	0	0	0.000332989	0	0	0	13
8501	TGCAGTGCGACTGGGGATGAGCAGTACTTC	0	0	0	0	0	0	1.71905	0	0	0	13
8502	TGCAGTGCGACTGGGGGACCCGGGCAGCTCTACTTT	0	0	0	0	0	0	0.00144722	0	0	0	13
8503	TGCAGTGCGACTGGGGGGGGACTCTATGCTGAGCAGTTC	0	0	0	0	0	0	7.68436e-05	0	0	0	13
8525	TGCAGTGCGCTCCGGGACAACTATGAGCAGTACTTC	0	0	0	0	0	0	0.000153687	0	0	0	13
8526	TGCAGTGCGCTCCGGGACAGAAACACAGAAGTCTTC	0	0	0	0	0	0	1.71028	0	0	0	13
8527	TGCAGTGCGCTCCGGGACAGAAACACCTTGTACTTT	0	0	0	0	0	0	0.000332989	0	0	0	13
8528	TGCAGTGCGCTCCGGGATAGTGCAGAAACGCTGTATTTT	0	0	0	0	0	0	0.00014088	0	0	0	13
8541	TGCAGTGCGGACGTGGGGGGTCTCTATGCTGAGCAGTTC	0	0	0	0	0	0	6.40363e-05	0	0	0	13
8615	TGCAGTGCGGTTAGTCAAAACACCTTGTACTTTGGTGCGGGCACAGAAGTCTTC	0	0	0	0	0	0	0.000115265	0	0	0	13
8619	TGCAGTGCGTCAGGGGGCCATGCTGAGCAGTTC	0	0	0	0	0	0	7.68436e-05	0	0	0	13
8620	TGCAGTGCGTCAGGGGGCGAAACGCTGTATTTT	0	0	0	0	0	0	0.000192109	0	0	0	13
8621	TGCAGTGCGTCAGGGGGCTACAACCAAGACACCCAGTACTTT	0	0	0	0	0	0	0.000115265	0	0	0	13
8622	TGCAGTGCGTCAGGGGGCTACAACCAGGCTCAGCATTTT	0	0	0	0	0	0	0.457514	0	0	0	13
8623	TGCAGTGCGTCAGGGGGCTCCTATGAGCAGTACTTC	0	0	0	0	0	0	0.000268952	0	0	0	13
8638	TGCAGTGCTACAGTAGACACAGAAGTCCTCTTT	0	0	0	0	0	0	7.68436e-05	0	0	0	13
8645	TGCAGTGCTCCGGGCGCGGATGCTGAGCAGTTC	0	8.7583e-05	8.28595e-05	0	0	0.000117981	1.89318	0	8.54743e-05	0	13
8646	TGCAGTGCTCCGGGCGCGGATGCTGGGGGGAACTATGCTGAGCAGTTC	0	0	0	0	0	0	0.000166494	0	0	0	13
8701	TGCAGTGGACACACTAGTCAAAACACAGAAGTCTTC	0	0	0	0	0	0	0.00143441	0	0	0	13
8747	TGCAGTGGGACAGCAAACACAGAAGTCTTC	0	0	0	0	0.000108265	0	2.29018	0	0	0	13
8748	TGCAGTGGGACAGCAAACACCGGGCAGCTCTACTTT	0	0	0	0	0	0	0.000998966	0	0	0	13
8751	TGCAGTGGGACAGGGGGAAACACAGAAACGCTGTATTTT	0	0	0	0	0	0	0.00115265	0	0	0	13
8752	TGCAGTGGGACAGGGGGAAACACAGAAGTCTTCTTTGGTAAAGGAACCAGGCTCACAGTTGTAGAGGCTCTTAACCAAGACACCCAGTACTTC	0	0	0	0	0	0	0.00139599	0	0	0	13
8753	TGCAGTGGGACAGGGGGAAACATAGAAGTCTTCTTTGGTAAAGGAACCAGGCTCACAGTTGTAGAGGAGCCGAGTGCCTGGCCCAAAGTACTGGGTGTCTTC	0	0	0	0	0	0	0.000371411	0	0	0	13
8755	TGCAGTGGGACAGGGGGAGATTCGCCCCTCTACTTT	0	0	0	0	0	0	0.00093493	0	0	0	13
8760	TGCAGTGGGACAGGGGGCTATGCTGAGCAGTTC	0	0	0	0	0	0	0.000845279	0	0	0	13
8846	TGCAGTGGGGGGACAAAAAACACCTTGTACTTT	0	0	0	0	0	0	0.548548	0	0	0	13
8859	TGCAGTGGGGGGGTACCAGAAGTCTTC	0	0	0	0	0	0	0.000294567	0	0	0	13
8867	TGCAGTGGTCCGGGACAAGCAAACACCTTGTACTTT	0	0	0	0	0	0	0.000217723	0	0	0	13
8868	TGCAGTGGTCCGGGACAAGCGAACACAGAAGCCTTC	0	0	0	0	0	0	0.0323127	0	0	0	13
8869	TGCAGTGGTCCGGGACAGGCAAACGCAGAAGTCTTC	0	0	0	0	0	0	0.000166494	0	0	0	13
8870	TGCAGTGGTCGGGGACAAGCAAACACAGAAGTCTTC	0	0	0	0	0	0	0.00384218	0	0	0	13
8876	TGCAGTGGTGGGACTGGGGATGAGCAGTACTTC	0	0	0	0	0	0	0.000461061	0	0	0	13
8877	TGCAGTGGTGGGACTGGGGGAAACACAGAAGTCTTC	0	0	0	0	0	0	0.000742821	0	0	0	13
8878	TGCAGTGGTGGGACTGGGGGACCCGGGCAGCTCTACTTT	0	0	0	0	0	0	0.5627	0	0	0	13
8879	TGCAGTGGTGGGACTGGGGGCTACAACCAGGCTCAGCATTTT	0	0	0	0	0	0	0.000115265	0	0	0	13
8880	TGCAGTGGTGGGACTGGGGGGAACTATGCTGAGCAGTTC	0	0	0	0	0	0	0.00051229	0	0	0	13
8935	TGCAGTGTTGGGTCTAGTGCAGAAACGCTGTATTTT	0	0	0	0	0	0	6.40363e-05	0	0	0	13
8957	TGCCAAGCAGGTGACAACGATGAGCAGTACTTC	0	0	0	0	0	0	6.40363e-05	0	0	0	13
8964	TGCCGCACTGCAGGGGGCTATGCTGAGCAGTTC	0	0	0	0	0	0	8.96508e-05	0	0	0	13
8973	TGCCGTGCCACAGTAAACCCAGAAGTCTTC	0	0	0	0	0	0	6.40363e-05	0	0	0	13
8980	TGCGCCAGCAGCCAAACGGCAAACACAGAAGTCTTC	0	0	0	0	0	0	0.00042264	0	0	0	13
8985	TGCGCCAGCAGCCAATCAGGGAATGCTGAGCAGTTC	0	0	0	0	0	0	0.00972071	0	0	0	13
9081	TGCGGTGCAGATGTGGGGGGACTCTATGCTGAGCAGTTC	0	0	0	0	0	0	0.0454402	0	0	0	13
9083	TGCGGTGCAGCAGGGGGACCCGGGCAGCTCTACTTT	0	0	0	0	0	0	7.68436e-05	0	0	0	13
9087	TGCGGTGCAGGGGTACCAGAAGTCTACTTT	0	0	0	0	0	0	0.000192109	0	0	0	13
9092	TGCGGTGCCAGATATAATTCGCCCCTCTACTTT	0	0	0	0	0	0	0.0209271	0	0	0	13
9108	TGCGGTGGCCCGGGACAAGCAAACACAGAGGTCTTC	0	0	0	0	0	0	0.000153687	0	0	0	13
9143	TGCTTGGCAGATCCAGAAGGGGAGACAGAAGTCTTC	0	0	0	0	0	0	0.000153687	0	0	0	13
9144	TGCTTGGCAGGGGGCGAAACGCTGTATTTT	0	0	0	0	0	0	0.000166494	0	0	0	13
9145	TGCTTGGCAGGGGGCGCGGGAAATTCGCCCCTCTACTTT	0	0	0	0	0	0	0.000384218	0	0	0	13
9146	TGCTTGGCAGGGGGCTATGCTGAGCAGTTC	0	0	0	0	0	0	0.484486	0	0	0	13
9147	TGCTTGGCAGGGGGCTCCTATGAGCAGTACTTC	0	0	0	0	0	0	0.000153687	0	0	0	13
9148	TGCTTGGCAGGGGTACCAGAAGTCTTC	0	0	0	0	0	0	0.000204916	0	0	0	13
9149	TGCTTGGCAGTTAGTCAAAACACCTTGTACTTT	0	0	0	0	0	0	8.96508e-05	0	0	0	13
9185	TGTAGTGCAGATCTCGCAAACACAGAAGTCTTC	0	0	0	0	0	0	7.68436e-05	0	0	0	13
9187	TGTAGTGCAGATGTGGGGGGACTCTATGCTGAGCATTTT	0	0	0	0	0	0	8.96508e-05	0	0	0	13
9205	TGTAGTTCTACCGGGACTGGGGGGGGTCAAAACACCTTGTACTTT	0	0	0	0	0	0	0.694013	0	0	0	13
9206	TGTAGTTCTACCGGGACTGGGGGGGGTCACATTTCTCAGATCCTCTACAACTGTGAGCCTGGTTCCTTT	0	0	0	0	0	0	0.000896508	0	0	0	13
9233	TGTCCCACTGCAGGTGACAACTATGAGCAGTACTTC	0	0	0	0	0	0	0.000499483	0	0	0	13
9237	TGTGATAGCGGGGGGAGCTCCTATGTGCAGTACTTC	0	0	0	0	0	0	0.000204916	0	0	0	13
9674	TGTGCCAGCAGACCAACACATAACCAAGACACCCAGTACTTT	0	0	0	0	0	0	0.000525098	0	0	0	13
9689	TGTGCCAGCAGACTGGGGGGTCCCTATGCTGAGCAGTTC	0	0	0	0	0	0	0.000576327	0	0	0	13
9696	TGTGCCAGCAGAGGACAGGGATCCAACGAAAGATTATTT	0	0	0	0	0	0	0.00416236	0	0	0	13
9751	TGTGCCAGCAGCCAAACAGCAAACACAGAAACGCTGTATTTT	0	0	0	0	0	0	0.000204916	0	0	0	13
9752	TGTGCCAGCAGCCAAACAGCAAACACAGAGGTCTTC	0	0	0	0	0	0	0.00751786	0	0	0	13
9841	TGTGCCAGCAGCCAAGACAGTAGTGCAGAAACGCTGTATTTT	0	0	0	0	0	0	0.0736289	0	0	0	13
9842	TGTGCCAGCAGCCAAGACAGTAGTGCAGAAGTCTTC	0	0	0	0	0	0	0.00014088	0	0	0	13
9850	TGTGCCAGCAGCCAAGACCACAGATATAATTCGCCCCTCTACTTT	0	0	0	0	0	0	0.0012423	0	0	0	13
9859	TGTGCCAGCAGCCAAGACCCTGGTGGGAGCACCCAGTACTTT	0	0	0	0	0	0	0.224831	0	0	0	13
9861	TGTGCCAGCAGCCAAGACCGGGGGAGCTCCTATGAGCAGTACTTC	0	0	0	0	0	0	0.592528	0	0	0	13
9862	TGTGCCAGCAGCCAAGACCGGGGGCGGTCCGACTACACCTTC	0	0	0	0	0	0	0.001063	0	0	0	13
9882	TGTGCCAGCAGCCAAGACGGGGGCGGCCAAGACACCCGGTACTTT	0	0	0	0	0	0	8.96508e-05	0	0	0	13
9906	TGTGCCAGCAGCCAAGAGCAGGGGGGCGGCTATGAGCAGTACTTC	0	0	0	0	0	0	0.000102458	0	0	0	13
9922	TGTGCCAGCAGCCAAGAGGGACAGGGTGAGCAGTACTTC	0	0	0	0	0	0	0.217518	0	0	0	13
9982	TGTGCCAGCAGCCAAGATCAGGACTCCAACGAAAGATTATTT	0	0	0	0	0	0	0.00108862	0	0	0	13
10016	TGTGCCAGCAGCCAAGATCTCGCAAACACAGAAGTCTTC	0	0	0	0	0	0	0.82279	0	0	0	13
10017	TGTGCCAGCAGCCAAGATCTCGCAAACATCGGGCAGCTCTACTTT	0	0	0	0	0	0	0.000256145	0	0	0	13
10018	TGTGCCAGCAGCCAAGATCTGAGTCAAAACACCTTGTACTTT	0	0	0	0	0	0	0.233617	0	0	0	13
10019	TGTGCCAGCAGCCAAGATCTGGCAGGGTATGAGCAGTACTTC	0	0	0	0	0	0	0.222488	0	0	0	13
10020	TGTGCCAGCAGCCAAGATCTGGGAAACTATGCTGAGCAGTTC	0	0	0	0	0	0	0.000268952	0	0	0	13
10041	TGTGCCAGCAGCCAAGATGGCAGTCCCTATGCTGAGCAGTTC	0	0	0	0	0	0	0.385383	0	0	0	13
10042	TGTGCCAGCAGCCAAGATGGCAGTCCCTATGCTGAGGCTCTTAACCAAGACACCCAGTACTTT	0	0	0	0	0	0	0.000102458	0	0	0	13
10076	TGTGCCAGCAGCCAAGATTGGGAGGAAGACACAGAAGTCTTC	0	0	0	0	0	0	8.96508e-05	0	0	0	13
10077	TGTGCCAGCAGCCAAGATTGGGAGGAAGACACCCAGTACTTT	0	0	0	0	0	0	0.408961	0	0	0	13
10102	TGTGCCAGCAGCCAAGCCAGGGGAAGGTCGCCCCTCTACTTT	0	0	0	0	0	0	0.24677	0	0	0	13
10121	TGTGCCAGCAGCCAAGGACAACAAGCCACCCAGTACTTT	0	0	0	0	0	0	0.507949	0	0	0	13
10122	TGTGCCAGCAGCCAAGGACACGCAAACACCGGGCAGTTC	0	0	0	0	0	0	0.00307374	0	0	0	13
10123	TGTGCCAGCAGCCAAGGACACGCAAACACCTTGTACTTT	0	0	0	0	0	0	0.000102458	0	0	0	13
10124	TGTGCCAGCAGCCAAGGACAGACTTCTGGAAATACGCTCTATTTT	0	0	0	0	0	0	0.000102458	0	0	0	13
10126	TGTGCCAGCAGCCAAGGACAGGACACAGAAGTCTTC	0	0	0	0	0	0	0.000192109	0	0	0	13
10127	TGTGCCAGCAGCCAAGGACAGGACACCGGGCAGCTCTACTTT	0	0	0	0	0	0	1.12288	0	0	0	13
10133	TGTGCCAGCAGCCAAGGACAGGGGACCTCCGACTACACCTTC	0	0	0	0	0	0	0.162652	0	0	0	13
10162	TGTGCCAGCAGCCAAGGCCTGGGGGGGGGAGGTGCTGAGCAGTACTTC	0	0	0	0	0	0	0.00468746	0	0	0	13
10174	TGTGCCAGCAGCCAAGGGACAGGGGCAGAAACGCTGTATTTT	0	0	0	0	0	0	0.216468	0	0	0	13
10175	TGTGCCAGCAGCCAAGGGACAGGGGCAGAAGTCTTC	0	0	0	0	0	0	0.000166494	0	0	0	13
10176	TGTGCCAGCAGCCAAGGGACAGGGGGCCATGCTGAGCAGTTC	0	0	0	0	0	0	0.000461061	0	0	0	13
10238	TGTGCCAGCAGCCAATCAGGGAACTATGAGCAGTACTTC	0	0	0	0	0	0	0.000115265	0	0	0	13
10239	TGTGCCAGCAGCCAATCAGGGAATGCTGAGCAGCAGTTC	0	0	0	0	0	0	6.40363e-05	0	0	0	13
10240	TGTGCCAGCAGCCAATCAGGGGCAGAAACGCTGTATTTT	0	0	0	0	0	0	7.68436e-05	0	0	0	13
10253	TGTGCCAGCAGCCACAGTAACTATGCTGAGCAGCTCTTC	0	0	0	0	0	0	0.00791489	0	0	0	13
10297	TGTGCCAGCAGCCAGGACAGAAACACAGAAACGCTGTATTTT	0	0	0	0	0	0	6.40363e-05	0	0	0	13
10298	TGTGCCAGCAGCCAGGACAGGAACACTGAAGTCTTC	0	0	0	0	0	0	6.40363e-05	0	0	0	13
10301	TGTGCCAGCAGCCAGGACTGGGGGACACCAAACACCGGGCAGCTCTACTTT	0	0	0	0	0	0	0.00519975	0	0	0	13
10303	TGTGCCAGCAGCCAGGACTGGGGGGCAGAAACGCTGTATTTT	0	0	0	0	0	0	0.000217723	0	0	0	13
10354	TGTGCCAGCAGCCCACAGGGGCAGGGGAACTCCTATGAGCAGTACTTC	0	0	0	0	0	0	0.000384218	0	0	0	13
10387	TGTGCCAGCAGCCCCACAGGGGCAGGCCAAGACACCCAGTACTTT	0	0	0	0	0	0	0.0866411	0	0	0	13
10424	TGTGCCAGCAGCCCCCGAGGGGACACAGAAGTCTTC	0	0	0	0	0	0	0.000230531	0	0	0	13
10425	TGTGCCAGCAGCCCCCGAGGGGACACCGGGCAGCTCTACTTT	0	0	0	0	0	0	0.45841	0	0	0	13
10443	TGTGCCAGCAGCCCCGACAGGGGCTCCGACTACACCCTCGGCTCAGGGACCAGGCTTTTGGTAATAGAGGAGCCGAGTGCCTGGCCCAAAGTACTGGGTGTCTTC	0	0	0	0	0	0	0.000717207	0	0	0	13
10463	TGTGCCAGCAGCCCCGGGACAGGGAACCAAGACACCCAGTACTTT	0	0	0	0	0	0	0.000678785	0	0	0	13
10465	TGTGCCAGCAGCCCCGGGACAGGGATCAATGAGCAGTACTTC	0	0	0	0	0	0	0.520884	0	0	0	13
10476	TGTGCCAGCAGCCCCGGGACAGGGTATTGTGAGCAGTACTTC	0	0	0	0	0	0	0.015087	0	0	0	13
10483	TGTGCCAGCAGCCCCGGGGACTGGGGGCGGTCCGACTACACCTTC	0	0	0	0	0	0	0.000883701	0	0	0	13
10484	TGTGCCAGCAGCCCCGGGGACTGGGGGGAGCAAGACACCCAGTACTTT	0	0	0	0	0	0	0.000486676	0	0	0	13
10485	TGTGCCAGCAGCCCCGGGGACTGGGGGGAGCAGTACTTC	0.000174449	0	0	0.000447437	0	0.000722633	7.6246	0.000145317	0	0.000249076	13
10486	TGTGCCAGCAGCCCCGGGGACTGGGGGGCACCAAACACCGGGCAGCTCTACTTT	0	0	0	0	0	0	0.00892666	0	0	0	13
10487	TGTGCCAGCAGCCCCGGGGACTGGGGGGGCGAAACGCTGTATTTT	0	0	0	0	0	0	0.00116546	0	0	0	13
10491	TGTGCCAGCAGCCCCGGGGGACTGGGGGAGCAGTACTTC	0	0	0	0	0	0	0.000102458	0	0	0	13
10506	TGTGCCAGCAGCCCGACAAATGCTGAGCAGTTC	0	0	0	0	0	0	0.433756	0	0	0	13
10508	TGTGCCAGCAGCCCGACAGCAAACACAGAAGTCTTC	0	0	0	0	0	0	0.000153687	0	0	0	13
10521	TGTGCCAGCAGCCCGCGGGACTGGGGGTATGAGCGGTGCTTC	0	0	0	0	0	0	0.000755628	0	0	0	13
10542	TGTGCCAGCAGCCCGGGACAGGGGAACCAAGACACCCAGTACTTT	0	0	0	0	0	0	0.321974	0	0	0	13
10544	TGTGCCAGCAGCCCGGGACAGGGGCGGTCCGACTACACCTTC	0	0	0	0	0	0	0.000268952	0	0	0	13
10555	TGTGCCAGCAGCCCGGGACGGGGGACAAAAAACACCTTGTACTTT	0	0	0	0	0	0	6.40363e-05	0	0	0	13
10557	TGTGCCAGCAGCCCGGGACTGGGGGGGCCTGCTGAGCAGTTC	0	0	0	0	0	0	0.220131	0	0	0	13
10560	TGTGCCAGCAGCCCGGGGACTGGGGGGGAGCAGTACTTC	0	0	0	0	0	0	6.40363e-05	0	0	0	13
10574	TGTGCCAGCAGCCCTCAGCAGGCTCAGCATTTT	0	0	0	0	0	0	0.000179302	0	0	0	13
10610	TGTGCCAGCAGCCGATTGGCAGGGGAAGACACCCAGTACTTT	0	0	0	0	0	0	0.19394	0	0	0	13
10614	TGTGCCAGCAGCCGCAGGGGGCCGAACACAGAAGTCTTC	0	0	0	0	0	0	0.000204916	0	0	0	13
10625	TGTGCCAGCAGCCGGGACAGAAACACAGAAGTCTTC	0	0	0	0	0	0	0.00786366	0	0	0	13
10648	TGTGCCAGCAGCCGGGGGGGGGACCAAGACACCCAGTACTTT	0	0	0	0	0	0	0.00519975	0	0	0	13
10661	TGTGCCAGCAGCCTAGACTGGGGGGGGGACTATGCTGAGCAGTTC	0	0	0	0	0	0	0.052497	0	0	0	13
10682	TGTGCCAGCAGCCTCGGACAGGGCTATGAACAGTACTTC	0	0	0	0	0	0	6.40363e-05	0	0	0	13
10753	TGTGCCAGCAGCGGCCGGGACACCCATGCTGAGCAGTTC	0	0	0	0	0	0	0.000576327	0	0	0	13
10790	TGTGCCAGCAGCTATCTGGGGGAAAACACCTTGTACTTT	0	0	0	0	0	0	0.000486676	0	0	0	13
10801	TGTGCCAGCAGCTCCCGACTGGGAAACTATGCTGAGCAGTTC	0	0	0	0	0	0	0.227969	0	0	0	13
10821	TGTGCCAGCAGCTCGGACTGGGGGTTTAACCAAGACACCCAGTACTTT	0	0	0	0	0	0	0.0606808	0	0	0	13
10911	TGTGCCAGCAGCTTAGCGGTAACGGGGGGGGACTATGCTGAGCAGTTC	0	0	0	0	0	0	6.40363e-05	0	0	0	13
10912	TGTGCCAGCAGCTTAGCGGTAACGGGGGTCTTGGGTCAAAACACAGAAGTCTTC	0	0	0	0	0	0	6.40363e-05	0	0	0	13
10913	TGTGCCAGCAGCTTAGCGGTAACGGGGGTCTTGGGTCAAAACACCTTGTACTTT	0	0	0	0	0	0	0.067443	0	0	0	13
10988	TGTGCCAGCAGCTTTGACTGGGGGGTCTCCTATGAGCAGTACTTC	0	0	0	0	0	0	0.000461061	0	0	0	13
11013	TGTGCCAGCAGGCCACTGGGGGGCGATGAGCAGTACTTT	0	0	0	0	0	0	0.000217723	0	0	0	13
11014	TGTGCCAGCAGGCCACTGGGGGGGCCTGCTGAGCAGTTC	0	0	0	0	0	0	6.40363e-05	0	0	0	13
11025	TGTGCCAGCAGGCCTGACAGGGGACAAAACACCTTGTACTTT	0	0	0	0	0	0	0.00192109	0	0	0	13
11030	TGTGCCAGCAGGCGTCTGGGGAGTAGTGCAGAAACGCTGTATTTT	0	0	0	0	0	0	0.000755628	0	0	0	13
11091	TGTGCCAGCAGTAAACCGGGACAGGCTGCTGAGCAGTTC	0	0	0	0	0	0	0.000640363	0	0	0	13
11101	TGTGCCAGCAGTACGACAGGTTCCAACGAAAGATTATTT	0	0	0	0	0	0	0.0012295	0	0	0	13
11127	TGTGCCAGCAGTATAAACTTGCCTAGTGCAGAAACGCTGTATTTT	0	0	0	0	0	0	0.00244619	0	0	0	13
11129	TGTGCCAGCAGTATAACTGGGGGGGACTCCTATGAGCAGTACTTC	0	0	0	0	0	0	0.0012295	0	0	0	13
11142	TGTGCCAGCAGTATAGAGAATTTT	0	0	0	0	0	0	0.000960544	0	0	0	13
11148	TGTGCCAGCAGTATAGCTATAACCTATGAGCAGTACTTC	0	0	0	0	0	0	0.00093493	0	0	0	13
11149	TGTGCCAGCAGTATAGCTCCGGTTTCCAACGAAAGATTATTT	0	0	0	0	0	0	0.00116546	0	0	0	13
11154	TGTGCCAGCAGTATAGGGGGCAGCACCGGGCAGCTCTACTTT	0	0	0	0	0	0	0.000768436	0	0	0	13
11156	TGTGCCAGCAGTATAGTCCAGACAAACACCGGGCAGCTCTACTTT	0	0	0	0	0	0	0.000909315	0	0	0	13
11159	TGTGCCAGCAGTATAGTGACAGGGGTTGCTGAGCAGTTC	0	0	0	0	0	0	0.00171617	0	0	0	13
11160	TGTGCCAGCAGTATAGTTCAACAAGACACCCAGTACTTT	0	0	0	0	0	0	0.000742821	0	0	0	13
11164	TGTGCCAGCAGTATCCATCCAAACTCCGACTACACCTTC	0	0	0	0	0	0	0.00142161	0	0	0	13
11173	TGTGCCAGCAGTATGATCAGCTATGCTGAGCAGTTC	0	0	0	0	0	0	0.000896508	0	0	0	13
11174	TGTGCCAGCAGTATGATTGCAAACACAGAAGTCTTC	0	0	0	0	0	0	0.00207478	0	0	0	13
11175	TGTGCCAGCAGTATGGACACCAATTCGCCCCTCTACTTT	0	0	0	0	0	0	0.000858086	0	0	0	13
11180	TGTGCCAGCAGTATGGGCAGGTATGAGCAGTACTTC	0	0	0	0	0	0	0.000627556	0	0	0	13
11183	TGTGCCAGCAGTATGGGGACAGGGGGGAACTATGCTGAGCGGTTC	0	0	0	0	0	0	6.40363e-05	0	0	0	13
11192	TGTGCCAGCAGTATTCAGGGGCTCACCTTGTACTTT	0	0	0	0	0	0	0.0010502	0	0	0	13
11669	TGTGCCAGCAGTGATGACTGGGGGACCTATGAACAGTACTTC	0	0	0	0	0	0	6.40363e-05	0	0	0	13
12010	TGTGCCAGCAGTGGGGACTGGGGGGGGATCTATGCTGAGCAGTTC	0	0	0	0	0	0	6.40363e-05	0	0	0	13
12110	TGTGCCAGCAGTTCGGGACTGGGGGGGCGCCGCCAAGACACCCAGTACTTT	0	0	0	0	0	0	0.00110142	0	0	0	13
12327	TGTGCCAGCCGCCAAGGGCACGCAAACACCGGGCAGCTCTACTTT	0	0	0	0	0	0	0.000102458	0	0	0	13
13033	TGTGCCAGCGGTGATGCTTCAGGCTATGAACAGTACTTC	0	0	0	0	0	0	8.96508e-05	0	0	0	13
13156	TGTGCCAGCGGTGCTGCTGGGGGGAACACAGAAGTCTTC	0	0	0	0	0	0	6.40363e-05	0	0	0	13
13158	TGTGCCAGCGGTGCTGCTGGGGGGGGGGACTATGCTGAGCAGTTC	0	0	0	0	0	0	6.40363e-05	0	0	0	13
13559	TGTGCCAGTAGCCAGACTGGATATGAGCAGTACTTC	0	0	0	0	0	0	0.000909315	0	0	0	13
13597	TGTGCCCGGAGAGGGGGGCCCGACCAGTACTTC	0	0	0	0	0	0	0.00042264	0	0	0	13
13618	TGTGCCGGCAGCCAAGACAGGGGCGACCAAGACACCCAGTACTTT	0	0	0	0	0	0	0.0168672	0	0	0	13
13619	TGTGCCGGCAGCCAAGAGACCAGGGGAGGGTCGCCCCTCTACTTT	0	0	0	0	0	0	8.96508e-05	0	0	0	13
13642	TGTGCCGGCAGCCTCGGGACTGGGAGCTCCTATGAGCAGTACTTC	0	0	0	0	0	0	0.0186089	0	0	0	13
13782	TGTGCCTGGAGACGGACATTTAACAACCAGGCTCAGCATTTT	0	0	0	0	0	0	0.467132	0	0	0	13
13838	TGTGCCTGGAGTCACATTTCTCAGATCCTCTACAACTGTGAGCCTGGTTCCTTT	0	0	0	0	0	0	0.000204916	0	0	0	13
13881	TGTGCCTGGAGTCGGGCGGGGGCCAATTCTGGAAATACGCTCTATTTT	0	0	0	0	0	0	0.468425	0	0	0	13
13898	TGTGCCTGGAGTCTAAGGGACAACACCGGGCAGCTCTACTTT	0	0	0	0	0	0	0.655552	0	0	0	13
13899	TGTGCCTGGAGTCTAAGGGACAACCAGGCTCAGCATTTT	0	0	0	0	0	0	7.68436e-05	0	0	0	13
13982	TGTGCCTGGAGTGAGGGTGAGCAGTACTTC	0	0	0	0	0	0	0.197872	0	0	0	13
14041	TGTGCGCTCCGGGACAGAAACACAGAAGTCTCCTTT	0	0	0	0	0	0	7.68436e-05	0	0	0	13
14089	TGTGCTAGCAGCCAGGACAGAAGCACAGAAGTCTTC	0	0	0	0	0	0	6.40363e-05	0	0	0	13
14098	TGTGCTAGCAGCCCCCGAGGGGACTGGGGGGAGCAGTACTTC	0	0	0	0	0	0	7.68436e-05	0	0	0	13
14126	TGTGCTAGCAGGCCACTGGGGAGGGACAACCAGGCTCAGCATTTT	0	0	0	0	0	0	0.00803015	0	0	0	13
14127	TGTGCTAGCAGGCCACTGGGGGGCTATGCTGAGCAGTTC	0	0	0	0	0	0	0.644871	0	0	0	13
14128	TGTGCTAGCAGGCCACTGGGGGGCTATGCTGGAAATACGCTCTATTTT	0	0	0	0	0	0	7.68436e-05	0	0	0	13
14137	TGTGCTAGCAGGGGACAGAACTATGCTGAGCAGTTC	0	0	0	0	0	0	0.254493	0	0	0	13
14140	TGTGCTAGCAGGGGACTGGGGGATCCCAACGAAAGATTATTT	0	0	0	0	0	0	0.000909315	0	0	0	13
14141	TGTGCTAGCAGGGGACTGGGGGGAGCAGTACTCCGGTCCTGGCACCAGGCTGTCTGTCCTGGAGGATCTGAGAAATGTGAGCCTGGTTCCTTT	0	0	0	0	0	0	6.40363e-05	0	0	0	13
14142	TGTGCTAGCAGGGGACTGGGGGGCGATGAGCAGGCTCAGCATTTT	0	0	0	0	0	0	0.000922123	0	0	0	13
14143	TGTGCTAGCAGGGGACTGGGGGGCGATGAGCAGTACTTC	0	0	0	0	0	0	0.294862	0	0	0	13
14148	TGTGCTAGCAGGGGGAGCTCCTATAATTCGCCCCTCTACTTT	0	0	0	0	0	0	0.000102458	0	0	0	13
14149	TGTGCTAGCAGGGGGAGCTCCTATGAGCATTTT	0	0	0	0	0	0	0.000307374	0	0	0	13
14150	TGTGCTAGCAGGGGGGGCTCCCATGAGCAGTACTTC	0	0	0	0	0	0	7.68436e-05	0	0	0	13
14233	TGTGCTAGCAGTCAGGGGGCAAACCAAGACACCCAGTACTTT	0	0	0	0	0	0	6.40363e-05	0	0	0	13
14235	TGTGCTAGCAGTCAGGGGGCTGACAACCAGGCTCAGCATTTT	0	0	0	0	0	0	0.00051229	0	0	0	13
14236	TGTGCTAGCAGTCAGGGGGCTGACACAGAAGTCTTC	0	0	0	0	0	0	0.000819665	0	0	0	13
14237	TGTGCTAGCAGTCAGGGGGCTGACACCTTGTACTTT	0	0	0	0	0	0	0.226304	0	0	0	13
14239	TGTGCTAGCAGTCCATCCGGGAACTATGAGCAGTACTTC	0	0	0	0	0	0	0.211064	0	0	0	13
14240	TGTGCTAGCAGTCCATCCGGGAACTATGCTGAGCAGTTC	0	0	0	0	0	0	0.000217723	0	0	0	13
14245	TGTGCTAGCAGTCCCCAAGGGGATCCCAACGAAAGATTATTT	0	0	0	0	0	0	0.167865	0	0	0	13
14258	TGTGCTAGCAGTCCGGACAGCTCCTATGAGCAGTACTTC	0	0	0	0	0	0	0.813158	0	0	0	13
14359	TGTGCTAGCAGTTTAAGGGGGACAGGGGACTCCGACTACACCTTC	0	0	0	0	0	0	0.079008	0	0	0	13
14360	TGTGCTAGCAGTTTAAGGGGGAGGGACAACCAGTACTTT	0	0	0	0	0	0	6.40363e-05	0	0	0	13
14361	TGTGCTAGCAGTTTAAGGGGTGACACAGAAGTCTTC	0	0	0	0	0	0	0.754527	0	0	0	13
14362	TGTGCTAGCAGTTTAAGGGGTGACACCTTGTACTTT	0	0	0	0	0	0	0.000691592	0	0	0	13
14370	TGTGCTAGCAGTTTACCGGGGAGCTCCTATGGGCAGTACTTC	0	0	0	0	0	0	0.000115265	0	0	0	13
14372	TGTGCTAGCAGTTTACCGGGGAGGGACAACCAGGCTCTTAACCAAGACACCCAGTACTTT	0	0	0	0	0	0	7.68436e-05	0	0	0	13
14373	TGTGCTAGCAGTTTACCGGGGAGGGACAACGAAAGATTATTT	0	0	0	0	0	0	0.00079405	0	0	0	13
14374	TGTGCTAGCAGTTTACCGGGGAGGGACACCGGGCAGCTCTACTTT	0	0	0	0	0	0	0.000153687	0	0	0	13
14375	TGTGCTAGCAGTTTACCGGGGAGGGACGACCAGGCTCAGCATTTT	0	0	0	0	0	0	0.0269081	0	0	0	13
14376	TGTGCTAGCAGTTTACCGGGGGGCTATGCTGAGCAGTTC	0	0	0	0	0	0	0.000268952	0	0	0	13
14402	TGTGCTAGCAGTTTAGGGGCCTATGAGCAGTACTTC	0	0	0	0	0	0	0.149858	0	0	0	13
14480	TGTGCTAGCGGGGGACTGGGGGGACTCTATGCTGAGCAGTTC	0	0	0	0	0	0	7.68436e-05	0	0	0	13
14506	TGTGCTCCCCTGTCGATCACTGCAGGTGACAACTATGAGCAGTACTTC	0	0	0	0	0	0	8.96508e-05	0	0	0	13
891	AAAATAGAGCGTATTTCCAGCTTTCCCTGCACTGCA	0	0	0	0	0	0	0.195464	7.92637e-05	0	0	14
2255	AAAGTACTGGGTGTCTTGGTTAAGAGCCTCTGCACTGCA	0	0	0	0	0	0	0.595806	9.24743e-05	0	0	14
4055	GAACTGCTCAGCATAGTTCCCCCCAGAATCTGCACTGCA	0	0	0	0	0	0	0.645691	9.24743e-05	0	0	14
7719	TGCAGTGCAGAGGCTCTTAACCAAGACACCCAGTACTTT	0	0	0	0	0	0	0.500623	0.000105685	0	0	14
4320	GAACTGCTCAGTCCCCCCCAGTCCACTGCTGGCACA	0	0	0	0	0	0	0	0.000198159	0.27966	11.911	15
11931	TGTGCCAGCAGTGGACTGGGGGGGACTGAGCAGTTC	0	0	0	0	0	0	0	0.000462372	0.283188	13.7231	15
6322	GAAGTACTGTTCATACCCCCAGATGTGGCTGCTGGCACA	0	0	0	0	6.01471e-05	0	0	0	0	0.831553	16
9814	TGTGCCAGCAGCCAAGAAGGGGTGGGGGGGCGCAGAAGTGCAGAAACGCTGTATTTT	0	0	0	0	9.62353e-05	0	0	0	0	1.34139	16
3517	GAAACGCTGTATTTTGGCCCAGGAACCAGACTGACTGTTCTCGAGGATCTGAGAAATGTGACTCCAGGCACA	0	0.000112607	6.90496e-05	0	0	0	0	0	0	0	17
2	AAAAACCCTGTCCCGGGGGGTGCTGGCACA	0	0.0390245	0	0	0	0	0	0	0	0	18
3	AAAAACCCTGTCCCGTATACTGCTGGCACA	0	0.000237725	0	0	0	0	0	0	0	0	18
12	AAAAAGCGGAGCCCTCCCCCTATCACTGCTGGCACA	0	0.0438415	0	0	0	0	0	0	0	0	18
16	AAAAAGCGGAGCCGCGCCCCTGTCGCCACTGCTGGCACA	0	0.0481456	0	0	0	0	0	0	0	0	18
17	AAAAAGCGGAGCCTCCCTCCCTGTGGGGCTGCTGGCACA	0	0.0243481	0	0	0	0	0	0	0	0	18
29	AAAAAGCGGAGCCTGGCTGTTTCCCTGTCTGCTGCTGGCACA	0	0.000788247	0	0	0	0	0	0	0	0	18
31	AAAAAGCGGAGCCTGGGCGGCCCCTGTCCTACGAGAGCTGGCACA	0	0.0014764	0	0	0	0	0	0	0	0	18
46	AAAAAGCGGAGCCTGGTGGTCCCTGTCGGGACTGCTAGCACA	0	0.0309793	0	0	0	0	0	0	0	0	18
48	AAAAAGCGGAGCCTGGTTCAGTCGACTGCTGGCACA	0	0.035396	0	0	0	0	0	0	0	0	18
50	AAAAAGCGGAGCCTGGTTCCCCGTTTGGCTGCTGGCACA	0	0.000588057	0	0	0	0	0	0	0	0	18
54	AAAAAGCGGAGCCTGGTTCCTTTCCCTGTCACCGCTGGCACA	0	0.0684774	0	0	0	0	0	0	0	0	18
[truncated: 12,683 more rows]
