# Supplementary material for: Gut Microbiome Contributes to Liver Fibrosis Impact on T Cell Receptor Immune Repertoire
Source: Front Microbiol. 2020 Nov 27;11:571847. doi: 10.3389/fmicb.2020.571847 (PMC7729130; doi:10.3389/fmicb.2020.571847)
Supplement: Supplementary file 8 [file Table_8.XLSX]

## Sheet: Species
Species	S1	S2	S3	S4	S5	S6	S7	S8	S9	S10	C1	C2	C3	C4	C5	C6	C7	C8	C9	C10
Lactobacillus_murinus	1.0986	0.4488	1.5798	4.4892	1.7118	1.9356	0.7929	0.1482	0.3207	0.5929	0.1959	8.3609	0.0421	25.4771	0.2966	0.1686	13.9142	0.0488	0.0497	0.0879
Lactobacillus_gasseri	0.2649	0.3549	0.0654	0.0842	4.088	4.9399	4.3502	0.0366	0.0286	0.5294	0.0957	4.8787	0.0102	0.2449	0.0321	0.1236	6.4123	0.0215	1.4134	1.42
Bacteroides_acidifaciens	0.0218	0.2301	0.4161	0.3063	0.5536	0.0103	0.0312	0.7254	2.9318	0.3106	0.1458	0.0183	0.1321	0.0015	0.304	0.0969	0.0116	0.2482	0.4109	1.6897
Clostridiales_bacterium_CIEAF_020	0.0296	0.0081	0.6887	1.356	0.0175	0.0206	0.0036	0.0244	0.2787	5.8273	0.0015	0.0017	0	0.0031	0.0219	0.007	0.0072	0.0057	0.005	0.0074
Helicobacter_mastomyrinus	0.0187	0.0373	0.0797	0.0232	0.1355	0.0074	0.4349	0.6085	0.042	3.9922	0.0805	0.0083	0.0145	0.0062	0.0614	0.0197	0.0188	0.1908	0.1226	0.6064
Lactobacillus_reuteri	0.2041	0.0211	0.0016	0.0174	0.236	0.4004	0.3917	0.0296	0.0057	0.0988	0.0091	1.257	0	0.1463	0.0044	0.0098	2.5773	0.0043	0.0431	0.1907
Akkermansia_muciniphila	0.0203	0.0713	0.0271	0.0087	0	0.0162	0.1309	0.0558	0.0038	0	0.7182	0.2142	0.7507	0.0031	0.4998	0.6069	0.1462	0.5638	0.4606	0.216
Lachnospiraceae_bacterium_DW17	0.0234	0.0211	0.7269	1.1963	0.609	0.0236	0.0024	0.4028	0.5631	0.4588	0.003	0.0033	0.0029	0.0508	0.0058	0.0014	0.0029	0.01	0.2303	0.0313
Streptococcus_danieliae	0.0218	0.0146	0.0223	0.0218	0.0612	0.0191	0.0252	0.0122	0.0134	0.0311	0.0061	2.5589	0.0029	0.1171	0.0029	0.007	0.1273	0.01	0	0.0015
Lactobacillus_iners_LactinV_11V1-d	0.0016	0	0.0016	0	0	1.2497	0	0	0	0	0	0	0	0.0015	0	0	0.0014	0	0	0
Turicibacter_sp_LA61	0.0016	0	0.0016	0.0058	0.0743	0	0	0	0.0038	0.0014	0.0046	0.4749	0.0015	0.1571	0.0029	0.0028	0.4906	0.0014	0	0
Lachnospiraceae_bacterium_A4	0.0109	0.013	0.0255	0.0058	0.1005	0.0015	0.0084	0.0157	0.0038	0.6621	0	0	0.0044	0.0046	0.0015	0.0014	0.0029	0.0186	0	0
Oligella_ureolytica_DSM_18253	0	0	0	0	0	0	0	0	0.0019	0	0	0.3653	0.0102	0.1201	0	0	0.1925	0.0057	0	0
Weissella_confusa	0.0031	0.0032	0.0016	0.0073	0.0058	0.131	0.0108	0.0017	0	0	0.003	0.2009	0	0.1725	0.0015	0	0.0188	0.0014	0.0017	0.0998
Lachnospiraceae_bacterium_28-4	0.282	0.1977	0.0016	0.0029	0.0058	0.0029	0.006	0.0017	0.0363	0.0085	0.0015	0	0	0	0	0	0.0333	0	0.0033	0
Staphylococcus_lentus	0	0	0	0	0	0.0015	0	0.0017	0	0.0014	0.0015	0.0083	0.0015	0.3003	0	0	0.2258	0	0.0033	0.0015
Bacteroides_caecimuris	0.0016	0	0.0287	0.0247	0.0146	0	0	0	0	0.1045	0	0	0	0	0	0	0	0	0.0166	0.2265
Lachnospiraceae_bacterium_COE1	0.1106	0.1069	0.0096	0	0.0015	0.0015	0	0	0.0286	0.1115	0	0	0	0	0	0	0	0.0014	0.005	0
Mucispirillum_schaedleri_ASF457	0.0062	0	0.0191	0	0.0379	0	0.0036	0.0227	0.0076	0.1793	0.0061	0	0	0	0.0029	0.0014	0.0014	0.0143	0.0348	0.0104
Clostridiales_bacterium_CIEAF_012	0.0016	0.0032	0.0048	0.0073	0.0087	0.0015	0.0024	0.1081	0.0821	0.0155	0.0061	0.0017	0	0.0046	0.0058	0.0014	0.0101	0	0.0066	0.0089
Enterococcus_faecalis	0.0062	0	0.0016	0.0015	0	0.0029	0	0	0	0	0	0.0149	0	0.1479	0	0	0.0926	0.0014	0	0
Enteractinococcus_viverrae	0	0.0016	0	0	0	0	0	0	0	0	0	0.0017	0	0.0786	0	0	0.1187	0	0	0
Catenulispora_acidiphila_DSM_44928	0	0	0	0	0	0	0	0	0	0	0	0	0	0.1217	0	0	0.0014	0	0	0
Thermomonosporaceae_bacterium_YE4-D4-16-CH2	0	0	0	0	0	0.1104	0.0012	0	0	0	0	0	0	0.0092	0	0	0	0	0	0
Burkholderiales_bacterium_YL45	0	0	0	0	0.1005	0	0	0	0	0	0	0	0	0	0	0	0	0	0	0
