# Supplementary material for: Gut Microbiome Contributes to Liver Fibrosis Impact on T Cell Receptor Immune Repertoire
Source: Front Microbiol. 2020 Nov 27;11:571847. doi: 10.3389/fmicb.2020.571847 (PMC7729130; doi:10.3389/fmicb.2020.571847)
Supplement: Supplementary file 10 [file Table_10.XLSX]

## Sheet: V
UnFMT group
Sample 1				Sample 2				Sample 3				Sample 4				Sample 5
Segment	Reads	Percentage(%)		Segment	Reads	Percentage(%)		Segment	Reads	Percentage(%)		Segment	Reads	Percentage(%)		Segment	Reads	Percentage(%)
TRBV1	2305690	46.5749		TRBV1	4314559	34.1826		TRBV1	2691607	34.534		TRBV1	4160669	55.8291		TRBV1	4862859	53.436
TRBV5	932000	18.8264		TRBV13-3	1935700	15.3358		TRBV26	1182073	15.1663		TRBV5	1633952	21.9248		TRBV5	1566070	17.2089
TRBV26	755240	15.2558		TRBV13-2	1705662	13.5133		TRBV5	897631	11.5168		TRBV13-3	466062	6.25376		TRBV26	957602	10.5227
TRBV29	604891	12.2188		TRBV26	850239	6.73612		TRBV31	695993	8.92976		TRBV29	341284	4.57945		TRBV13-3	453839	4.98705
TRBV31	241196	4.87215		TRBV13-1	822064	6.5129		TRBV12-1	616014	7.90361		TRBV13-2	294996	3.95834		TRBV13-2	415288	4.56343
TRBV30	92211	1.86266		TRBV12-1	752073	5.95839		TRBV13-2	572478	7.34504		TRBV31	160200	2.14961		TRBV29	401889	4.41619
TRBV3	15036	0.303727		TRBV5	693878	5.49733		TRBV29	356364	4.57224		TRBV30	147002	1.97252		TRBV31	301041	3.30802
TRBV21	2389	0.0482577		TRBV15	580403	4.59831		TRBV13-3	344346	4.41804		TRBV13-1	135961	1.82436		TRBV30	63081	0.693171
TRBV24	748	0.0151096		TRBV29	566522	4.48834		TRBV13-1	252680	3.24195		TRBV26	99494	1.33504		TRBV13-1	54090	0.594373
TRBV23	548	0.0110696		TRBV30	205637	1.62918		TRBV15	118582	1.52144		TRBV15	4240	0.0568936		TRBV12-1	16555	0.181916
TRBV20	150	0.00302999		TRBV31	104248	0.825917		TRBV30	38813	0.49798		TRBV23	2393	0.03211		TRBV15	3252	0.0357349
TRBV13-3	131	0.0026462		TRBV16	69039	0.546969		TRBV16	19680	0.252499		TRBV21	1621	0.0217511		TRBV21	1680	0.0184608
TRBV13-2	101	0.0020402		TRBV14	12120	0.0960221		TRBV3	3043	0.0390424		TRBV17	1084	0.0145454		TRBV3	814	0.00894471
TRBV19	39	0.000787799		TRBV3	6750	0.0534777		TRBV14	1372	0.0176031		TRBV3	986	0.0132304		TRBV23	601	0.00660414
TRBV13-1	38	0.000767599		TRBV17	1042	0.00825537		TRBV24	1058	0.0135744		TRBV16	863	0.01158		TRBV16	494	0.00542837
TRBV15	32	0.000646399		TRBV23	786	0.00622718		TRBV21	1048	0.0134461		TRBV14	659	0.00884266		TRBV14	321	0.00352734
TRBV12-1	28	0.000565599		TRBV12-2	386	0.00305813		TRBV23	381	0.00488832		TRBV19	451	0.00605165		TRBV17	319	0.00350536
TRBV4	14	0.000282799		TRBV20	375	0.00297098		TRBV20	322	0.00413134		TRBV4	261	0.00350217		TRBV20	201	0.00220871
TRBV2	12	0.0002424		TRBV24	244	0.00193312		TRBV19	190	0.00243775		TRBV24	179	0.00240187		TRBV24	141	0.00154939
TRBV16	8	0.0001616		TRBV4	134	0.00106163		TRBV17	172	0.0022068		TRBV2	61	0.000818516		TRBV19	129	0.00141753
TRBV25	1	2.02e-05		TRBV19	123	0.000974482		TRBV12-2	149	0.00191171		TRBV20	53	0.00071117		TRBV4	48	0.000527452
TRBV6	1	2.02e-05		TRBV2	107	0.00084772		TRBV4	58	0.000744154		TRBV12-2	33	0.000442804		TRBV2	28	0.000307681
				TRBV6	2	1.58452e-05		TRBV2	25	0.000320756		TRBV12-1	5	6.70915e-05		TRBV6	4	4.39544e-05
				TRBV21	1	7.92262e-06		TRBV6	2	2.56605e-05		TRBV6	3	4.02549e-05
FMT group
Sample 1				Sample 2				Sample 3				Sample 4				Sample 5
Segment	Reads	Percentage(%)		Segment	Reads	Percentage(%)		Segment	Reads	Percentage(%)		Segment	Reads	Percentage(%)		Segment	Reads	Percentage(%)
TRBV1	2775107	45.3259		TRBV1	2204559	42.3495		TRBV1	5379141	63.3717		TRBV1	4840126	52.131		TRBV1	4297699	59.5154
TRBV5	1190517	19.4448		TRBV13-2	902547	17.3379		TRBV5	1595476	18.7963		TRBV5	1632995	17.5883		TRBV5	1211155	16.7723
TRBV31	1033590	16.8817		TRBV5	760859	14.6161		TRBV13-2	832947	9.81295		TRBV13-2	1247913	13.4408		TRBV31	805121	11.1495
TRBV13-1	503482	8.22339		TRBV29	400528	7.69413		TRBV30	404230	4.76223		TRBV13-3	575998	6.20384		TRBV29	632977	8.7656
TRBV13-2	401701	6.561		TRBV13-3	312783	6.00855		TRBV13-1	156251	1.84079		TRBV30	314067	3.38269		TRBV30	165407	2.29059
TRBV30	102803	1.67909		TRBV12-1	255795	4.91381		TRBV13-3	43742	0.515324		TRBV13-1	285765	3.07786		TRBV26	103939	1.43937
TRBV29	70289	1.14803		TRBV26	143475	2.75615		TRBV29	32970	0.38842		TRBV31	154738	1.66662		TRBV3	1955	0.0270732
TRBV12-1	16744	0.27348		TRBV13-1	68379	1.31356		TRBV12-1	23999	0.282732		TRBV29	130934	1.41024		TRBV21	876	0.012131
TRBV15	12730	0.20792		TRBV31	56217	1.07993		TRBV26	8824	0.103956		TRBV12-1	51527	0.554976		TRBV13-1	875	0.0121172
TRBV13-3	6091	0.0994846		TRBV30	51160	0.982782		TRBV15	4679	0.0551233		TRBV26	25962	0.279626		TRBV24	271	0.00375286
TRBV14	5692	0.0929677		TRBV15	34122	0.655482		TRBV14	2500	0.0294525		TRBV15	11212	0.12076		TRBV20	239	0.00330972
TRBV21	1357	0.0221639		TRBV16	10986	0.211041		TRBV31	1152	0.0135717		TRBV14	6873	0.0740263		TRBV2	176	0.00243728
TRBV3	789	0.0128868		TRBV3	1395	0.0267979		TRBV16	706	0.00831739		TRBV16	2760	0.0297268		TRBV13-2	171	0.00236804
TRBV16	744	0.0121518		TRBV14	1045	0.0200744		TRBV3	673	0.00792861		TRBV20	1113	0.0119877		TRBV19	142	0.00196645
TRBV20	427	0.00697421		TRBV17	646	0.0124096		TRBV21	319	0.00375814		TRBV17	1017	0.0109537		TRBV13-3	81	0.0011217
TRBV4	199	0.00325028		TRBV21	401	0.00770319		TRBV4	194	0.00228551		TRBV4	660	0.00710859		TRBV4	57	0.000789348
TRBV17	113	0.00184563		TRBV24	165	0.00316964		TRBV24	186	0.00219127		TRBV3	580	0.00624694		TRBV15	4	5.53928e-05
TRBV2	85	0.00138831		TRBV19	139	0.00267018		TRBV2	107	0.00126057		TRBV24	131	0.00141095		TRBV12-1	3	4.15446e-05
TRBV26	72	0.00117598		TRBV2	122	0.00234362		TRBV23	72	0.000848232		TRBV19	58	0.000624694		TRBV6	2	2.76964e-05
TRBV24	13	0.00021233		TRBV23	110	0.0021131		TRBV17	42	0.000494802		TRBV23	54	0.000581612		TRBV16	2	2.76964e-05
TRBV19	5	8.16652e-05		TRBV20	98	0.00188258		TRBV20	20	0.00023562		TRBV2	48	0.000516988
TRBV6	4	6.53322e-05		TRBV4	77	0.00147917		TRBV19	10	0.00011781		TRBV6	6	6.46235e-05
TRBV12-2	4	6.53322e-05		TRBV12-2	22	0.000422619		TRBV12-2	4	4.7124e-05		TRBV12-2	6	6.46235e-05
				TRBV6	3	5.76299e-05						TRBV21	1	1.07706e-05

## Sheet: J
UnFMT group
Sample 1				Sample 2				Sample 3				Sample 4				Sample 5
Segment	Reads	Percentage(%)		Segment	Reads	Percentage(%)		Segment	Reads	Percentage(%)		Segment	Reads	Percentage(%)		Segment	Reads	Percentage(%)
TRBJ2-1	1065197	21.5169		TRBJ2-7	2803431	22.2105		TRBJ1-1	1239129	15.8983		TRBJ2-1	1244944	16.705		TRBJ2-1	1672086	18.3739
TRBJ2-5	811094	16.3841		TRBJ1-1	2079097	16.4719		TRBJ2-1	1141071	14.6402		TRBJ2-5	1214772	16.3002		TRBJ2-3	1196694	13.15
TRBJ2-3	705144	14.2439		TRBJ1-4	1348461	10.6833		TRBJ2-7	1108971	14.2284		TRBJ1-1	979301	13.1405		TRBJ2-5	962229	10.5735
TRBJ2-2	575049	11.616		TRBJ2-1	1297084	10.2763		TRBJ2-4	889875	11.4173		TRBJ2-3	940795	12.6239		TRBJ2-7	879190	9.66106
TRBJ2-4	447976	9.0491		TRBJ2-5	1050316	8.32125		TRBJ2-5	701400	8.99914		TRBJ2-7	640546	8.59503		TRBJ2-4	816405	8.97114
TRBJ1-6	392717	7.93287		TRBJ2-2	958552	7.59424		TRBJ1-6	665298	8.53594		TRBJ2-4	543817	7.2971		TRBJ1-1	717966	7.88944
TRBJ1-1	334232	6.75147		TRBJ2-4	807977	6.40129		TRBJ2-3	479405	6.15089		TRBJ1-6	439195	5.89325		TRBJ2-2	708753	7.7882
TRBJ1-3	251758	5.0855		TRBJ2-3	707409	5.60453		TRBJ2-2	478931	6.1448		TRBJ1-4	364207	4.88704		TRBJ1-6	499285	5.48644
TRBJ1-4	212620	4.29492		TRBJ1-2	685355	5.4298		TRBJ1-5	384156	4.92882		TRBJ1-3	288717	3.87409		TRBJ1-5	491575	5.40172
TRBJ1-5	78905	1.59388		TRBJ1-3	361494	2.86398		TRBJ1-3	304825	3.91098		TRBJ1-2	279649	3.75241		TRBJ1-3	484150	5.32013
TRBJ1-2	70186	1.41775		TRBJ1-5	315895	2.50271		TRBJ1-4	217817	2.79465		TRBJ1-5	270973	3.636		TRBJ1-4	419221	4.60665
TRBJ2-7	5626	0.113645		TRBJ1-6	207023	1.64016		TRBJ1-2	183203	2.35054		TRBJ2-2	245596	3.29548		TRBJ1-2	252792	2.77783
FMT group
Sample 1				Sample 2				Sample 3				Sample 4				Sample 5
Segment	Reads	Percentage(%)		Segment	Reads	Percentage(%)		Segment	Reads	Percentage(%)		Segment	Reads	Percentage(%)		Segment	Reads	Percentage(%)
TRBJ2-5	1487041	24.2879		TRBJ2-1	826856	15.8839		TRBJ2-4	1183891	13.9474		TRBJ2-7	1383435	14.9004		TRBJ2-5	1207288	16.7188
TRBJ2-1	811222	13.2497		TRBJ2-5	703502	13.5142		TRBJ2-5	1074947	12.664		TRBJ1-1	1271605	13.6959		TRBJ2-1	1105631	15.311
TRBJ2-7	664493	10.8532		TRBJ1-1	687898	13.2145		TRBJ2-1	998984	11.769		TRBJ2-1	1079097	11.6225		TRBJ2-4	818681	11.3373
TRBJ2-3	622069	10.1603		TRBJ2-7	655636	12.5947		TRBJ1-1	963816	11.3547		TRBJ2-5	984037	10.5987		TRBJ1-1	703865	9.74727
TRBJ2-4	531696	8.68421		TRBJ2-4	435668	8.36916		TRBJ1-6	885426	10.4312		TRBJ2-4	857849	9.23954		TRBJ2-3	694962	9.62398
TRBJ2-2	445040	7.26886		TRBJ1-6	428141	8.22457		TRBJ2-3	846627	9.97411		TRBJ1-4	622565	6.70539		TRBJ1-6	629642	8.71941
TRBJ1-1	441646	7.21342		TRBJ2-3	316445	6.0789		TRBJ2-7	815937	9.61255		TRBJ2-3	604201	6.5076		TRBJ1-5	581421	8.05164
TRBJ1-6	358218	5.85079		TRBJ1-2	302486	5.81074		TRBJ2-2	481430	5.67173		TRBJ1-3	594855	6.40694		TRBJ2-2	522206	7.23162
TRBJ1-4	267859	4.37495		TRBJ2-2	298448	5.73317		TRBJ1-2	442585	5.21409		TRBJ1-2	519017	5.59012		TRBJ1-4	381474	5.28273
TRBJ1-3	193493	3.16033		TRBJ1-4	257844	4.95317		TRBJ1-4	323303	3.80883		TRBJ1-6	494792	5.3292		TRBJ1-2	317122	4.39157
TRBJ1-5	185990	3.03778		TRBJ1-3	158624	3.04716		TRBJ1-5	252219	2.97139		TRBJ1-5	459556	4.94969		TRBJ1-3	250135	3.46392
TRBJ1-2	113791	1.85855		TRBJ1-5	134085	2.57577		TRBJ1-3	219079	2.58097		TRBJ2-2	413535	4.45402		TRBJ2-7	8725	0.120826

## Sheet: VJ
UnFMT group																									FMT group
Sample 1					Sample 2					Sample 3					Sample 4					Sample 5					Sample 1					Sample 2					Sample 3					Sample 4					Sample 5
V segment	J segment	Reads	Percentage(%)		V segment	J segment	Reads	Percentage(%)		V segment	J segment	Reads	Percentage(%)		V segment	J segment	Reads	Percentage(%)		V segment	J segment	Reads	Percentage(%)		V segment	J segment	Reads	Percentage(%)		V segment	J segment	Reads	Percentage(%)		V segment	J segment	Reads	Percentage(%)		V segment	J segment	Reads	Percentage(%)		V segment	J segment	Reads	Percentage(%)
TRBV2	TRBJ2-1	1	2.02e-05		TRBV2	TRBJ1-3	5	3.96131e-05		TRBV2	TRBJ2-5	3	3.84907e-05		TRBV2	TRBJ2-3	25	0.000335457		TRBV2	TRBJ2-3	1	1.09886e-05		TRBV17	TRBJ2-2	11	0.000179663		TRBV2	TRBJ1-3	14	0.000268939		TRBV2	TRBJ1-3	7	8.2467e-05		TRBV2	TRBJ1-1	3	3.23118e-05		TRBV2	TRBJ2-5	27	0.000373902
TRBV2	TRBJ2-3	2	4.03999e-05		TRBV2	TRBJ2-5	21	0.000166375		TRBV2	TRBJ1-3	1	1.28302e-05		TRBV2	TRBJ2-1	16	0.000214693		TRBV2	TRBJ2-1	12	0.000131863		TRBV17	TRBJ1-6	15	0.000244996		TRBV2	TRBJ2-2	11	0.00021131		TRBV2	TRBJ2-5	19	0.000223839		TRBV2	TRBJ2-1	13	0.000140018		TRBV2	TRBJ1-5	6	8.30892e-05
TRBV2	TRBJ2-5	9	0.0001818		TRBV2	TRBJ2-2	4	3.16905e-05		TRBV2	TRBJ2-2	2	2.56605e-05		TRBV2	TRBJ2-5	11	0.000147601		TRBV2	TRBJ1-6	3	3.29658e-05		TRBV17	TRBJ2-7	87	0.00142097		TRBV2	TRBJ1-6	1	1.921e-05		TRBV2	TRBJ2-2	6	7.0686e-05		TRBV2	TRBJ2-3	2	2.15412e-05		TRBV2	TRBJ2-2	24	0.000332357
TRBV19	TRBJ2-3	3	6.05999e-05		TRBV2	TRBJ1-6	5	3.96131e-05		TRBV2	TRBJ1-6	1	1.28302e-05		TRBV2	TRBJ1-5	5	6.70915e-05		TRBV2	TRBJ1-2	2	2.19772e-05		TRBV2	TRBJ2-5	23	0.00037566		TRBV2	TRBJ1-2	4	7.68398e-05		TRBV2	TRBJ1-6	7	8.2467e-05		TRBV2	TRBJ2-5	10	0.000107706		TRBV2	TRBJ1-6	11	0.00015233
TRBV19	TRBJ1-1	9	0.0001818		TRBV2	TRBJ1-2	7	5.54583e-05		TRBV2	TRBJ1-2	2	2.56605e-05		TRBV2	TRBJ1-6	4	5.36732e-05		TRBV2	TRBJ2-7	10	0.000109886		TRBV2	TRBJ1-5	2	3.26661e-05		TRBV2	TRBJ2-1	49	0.000941288		TRBV2	TRBJ1-2	1	1.1781e-05		TRBV2	TRBJ2-4	2	2.15412e-05		TRBV2	TRBJ1-2	7	9.69374e-05
TRBV19	TRBJ1-5	1	2.02e-05		TRBV2	TRBJ2-1	14	0.000110917		TRBV2	TRBJ1-1	7	8.98117e-05		TRBV17	TRBJ1-3	32	0.000429385		TRBV17	TRBJ2-1	20	0.000219772		TRBV2	TRBJ1-2	8	0.000130664		TRBV2	TRBJ2-3	22	0.000422619		TRBV2	TRBJ2-3	19	0.000223839		TRBV2	TRBJ1-2	4	4.30824e-05		TRBV2	TRBJ2-3	44	0.000609321
TRBV19	TRBJ2-4	8	0.0001616		TRBV2	TRBJ2-3	13	0.000102994		TRBV2	TRBJ2-1	1	1.28302e-05		TRBV17	TRBJ2-5	520	0.00697751		TRBV17	TRBJ1-1	162	0.00178015		TRBV2	TRBJ1-1	8	0.000130664		TRBV2	TRBJ1-1	3	5.76299e-05		TRBV2	TRBJ1-1	23	0.000270963		TRBV2	TRBJ1-4	9	9.69353e-05		TRBV2	TRBJ2-1	28	0.00038775
TRBV19	TRBJ1-6	18	0.000363599		TRBV2	TRBJ2-4	3	2.37678e-05		TRBV2	TRBJ2-3	2	2.56605e-05		TRBV17	TRBJ1-5	11	0.000147601		TRBV17	TRBJ2-5	33	0.000362624		TRBV2	TRBJ2-1	4	6.53322e-05		TRBV2	TRBJ2-4	15	0.000288149		TRBV2	TRBJ2-1	4	4.7124e-05		TRBV2	TRBJ2-7	5	5.38529e-05		TRBV2	TRBJ1-1	16	0.000221571
TRBV12-1	TRBJ2-5	5	0.000101		TRBV2	TRBJ1-4	10	7.92262e-05		TRBV2	TRBJ2-4	5	6.41512e-05		TRBV17	TRBJ2-2	35	0.00046964		TRBV17	TRBJ2-2	19	0.000208783		TRBV2	TRBJ2-3	5	8.16652e-05		TRBV2	TRBJ1-4	2	3.84199e-05		TRBV2	TRBJ2-4	8	9.4248e-05		TRBV17	TRBJ1-3	7	7.53941e-05		TRBV2	TRBJ2-4	11	0.00015233
TRBV12-1	TRBJ1-5	3	6.05999e-05		TRBV2	TRBJ2-7	25	0.000198065		TRBV2	TRBJ1-4	1	1.28302e-05		TRBV17	TRBJ2-1	157	0.00210667		TRBV17	TRBJ1-6	39	0.000428555		TRBV2	TRBJ2-4	3	4.89991e-05		TRBV2	TRBJ2-7	1	1.921e-05		TRBV2	TRBJ2-7	13	0.000153153		TRBV17	TRBJ2-5	519	0.00558994		TRBV2	TRBJ1-4	2	2.76964e-05
TRBV12-1	TRBJ2-2	3	6.05999e-05		TRBV17	TRBJ2-5	139	0.00110124		TRBV17	TRBJ1-1	1	1.28302e-05		TRBV17	TRBJ2-3	28	0.000375712		TRBV17	TRBJ1-4	23	0.000252738		TRBV2	TRBJ1-4	3	4.89991e-05		TRBV17	TRBJ2-5	47	0.000902868		TRBV17	TRBJ2-1	16	0.000188496		TRBV17	TRBJ2-2	45	0.000484676		TRBV12-1	TRBJ2-1	1	1.38482e-05
TRBV12-1	TRBJ1-2	2	4.03999e-05		TRBV17	TRBJ2-2	410	0.00324827		TRBV17	TRBJ2-4	20	0.000256605		TRBV17	TRBJ1-1	29	0.000389131		TRBV17	TRBJ2-7	23	0.000252738		TRBV2	TRBJ2-7	29	0.000473658		TRBV17	TRBJ2-2	18	0.000345779		TRBV17	TRBJ1-2	18	0.000212058		TRBV17	TRBJ1-2	31	0.000333888		TRBV12-1	TRBJ2-5	1	1.38482e-05
TRBV12-1	TRBJ1-1	1	2.02e-05		TRBV17	TRBJ1-6	1	7.92262e-06		TRBV17	TRBJ1-4	25	0.000320756		TRBV17	TRBJ2-4	185	0.00248238		TRBV19	TRBJ1-3	3	3.29658e-05		TRBV19	TRBJ1-2	4	6.53322e-05		TRBV17	TRBJ1-6	36	0.000691559		TRBV17	TRBJ2-7	8	9.4248e-05		TRBV17	TRBJ1-1	121	0.00130324		TRBV12-1	TRBJ2-2	1	1.38482e-05
TRBV12-1	TRBJ2-1	3	6.05999e-05		TRBV17	TRBJ2-1	71	0.000562506		TRBV17	TRBJ2-7	126	0.00161661		TRBV17	TRBJ1-4	10	0.000134183		TRBV19	TRBJ2-5	12	0.000131863		TRBV19	TRBJ2-7	1	1.6333e-05		TRBV17	TRBJ1-2	1	1.921e-05		TRBV19	TRBJ1-1	1	1.1781e-05		TRBV17	TRBJ2-3	39	0.000420053		TRBV19	TRBJ2-5	20	0.000276964
TRBV12-1	TRBJ2-3	1	2.02e-05		TRBV17	TRBJ1-1	55	0.000435744		TRBV19	TRBJ1-3	12	0.000153963		TRBV17	TRBJ2-7	77	0.00103321		TRBV19	TRBJ2-2	7	7.69202e-05		TRBV12-1	TRBJ1-3	4	6.53322e-05		TRBV17	TRBJ1-1	354	0.00680033		TRBV19	TRBJ2-3	1	1.1781e-05		TRBV17	TRBJ2-1	36	0.000387741		TRBV19	TRBJ1-5	16	0.000221571
TRBV12-1	TRBJ2-4	1	2.02e-05		TRBV17	TRBJ2-3	46	0.00036444		TRBV19	TRBJ2-5	120	0.00153963		TRBV12-1	TRBJ2-1	2	2.68366e-05		TRBV19	TRBJ1-6	8	8.79087e-05		TRBV12-1	TRBJ2-5	12979	0.211987		TRBV17	TRBJ2-3	45	0.000864448		TRBV19	TRBJ1-5	1	1.1781e-05		TRBV17	TRBJ2-4	44	0.000473906		TRBV19	TRBJ2-2	7	9.69374e-05
TRBV12-1	TRBJ1-4	3	6.05999e-05		TRBV17	TRBJ2-4	122	0.000966559		TRBV19	TRBJ2-2	11	0.000141133		TRBV12-1	TRBJ2-5	1	1.34183e-05		TRBV19	TRBJ1-2	2	2.19772e-05		TRBV12-1	TRBJ2-2	5	8.16652e-05		TRBV17	TRBJ2-1	91	0.00174811		TRBV19	TRBJ1-2	7	8.2467e-05		TRBV17	TRBJ1-4	15	0.000161559		TRBV19	TRBJ1-6	27	0.000373902
TRBV12-1	TRBJ2-7	6	0.0001212		TRBV17	TRBJ1-4	43	0.000340672		TRBV19	TRBJ1-6	5	6.41512e-05		TRBV12-1	TRBJ1-2	2	2.68366e-05		TRBV19	TRBJ2-3	55	0.000604373		TRBV12-1	TRBJ1-6	4	6.53322e-05		TRBV17	TRBJ2-4	4	7.68398e-05		TRBV12-1	TRBJ1-3	19	0.000223839		TRBV17	TRBJ2-7	160	0.00172329		TRBV19	TRBJ1-2	5	6.9241e-05
TRBV13-1	TRBJ2-5	1	2.02e-05		TRBV17	TRBJ2-7	155	0.00122801		TRBV19	TRBJ2-3	5	6.41512e-05		TRBV19	TRBJ1-3	48	0.000644078		TRBV19	TRBJ2-1	28	0.000307681		TRBV12-1	TRBJ1-2	1	1.6333e-05		TRBV17	TRBJ1-4	17	0.000326569		TRBV12-1	TRBJ2-5	55	0.000647955		TRBV19	TRBJ2-5	1	1.07706e-05		TRBV19	TRBJ1-1	10	0.000138482
TRBV13-1	TRBJ1-5	4	8.07999e-05		TRBV19	TRBJ1-3	5	3.96131e-05		TRBV19	TRBJ1-1	9	0.000115472		TRBV19	TRBJ2-5	7	9.39281e-05		TRBV19	TRBJ1-1	3	3.29658e-05		TRBV12-1	TRBJ2-1	25	0.000408326		TRBV17	TRBJ2-7	33	0.000633929		TRBV12-1	TRBJ1-5	4	4.7124e-05		TRBV19	TRBJ1-3	8	8.61647e-05		TRBV19	TRBJ2-3	14	0.000193875
TRBV13-1	TRBJ1-2	5	0.000101		TRBV19	TRBJ1-6	3	2.37678e-05		TRBV19	TRBJ2-1	3	3.84907e-05		TRBV19	TRBJ1-5	5	6.70915e-05		TRBV19	TRBJ2-4	10	0.000109886		TRBV12-1	TRBJ1-1	14	0.000228663		TRBV19	TRBJ2-5	21	0.000403409		TRBV12-1	TRBJ2-2	29	0.000341649		TRBV19	TRBJ1-5	4	4.30824e-05		TRBV19	TRBJ2-1	32	0.000443143
TRBV13-1	TRBJ2-1	4	8.07999e-05		TRBV19	TRBJ1-2	5	3.96131e-05		TRBV19	TRBJ2-4	10	0.000128302		TRBV19	TRBJ2-2	61	0.000818516		TRBV19	TRBJ2-7	1	1.09886e-05		TRBV12-1	TRBJ2-3	13	0.00021233		TRBV19	TRBJ1-3	3	5.76299e-05		TRBV12-1	TRBJ1-6	5231	0.0616264		TRBV19	TRBJ1-6	11	0.000118476		TRBV19	TRBJ2-4	11	0.00015233
TRBV13-1	TRBJ2-3	4	8.07999e-05		TRBV19	TRBJ1-1	11	8.71488e-05		TRBV19	TRBJ1-4	4	5.1321e-05		TRBV19	TRBJ1-6	28	0.000375712		TRBV12-1	TRBJ1-3	7	7.69202e-05		TRBV12-1	TRBJ2-4	27	0.000440992		TRBV19	TRBJ2-2	9	0.00017289		TRBV12-1	TRBJ1-2	6151	0.0724649		TRBV19	TRBJ1-2	15	0.000161559		TRBV13-1	TRBJ1-3	1	1.38482e-05
TRBV13-1	TRBJ1-1	5	0.000101		TRBV19	TRBJ2-3	4	3.16905e-05		TRBV19	TRBJ2-7	11	0.000141133		TRBV19	TRBJ1-2	8	0.000107346		TRBV12-1	TRBJ2-5	56	0.000615361		TRBV12-1	TRBJ1-4	3	4.89991e-05		TRBV19	TRBJ1-6	15	0.000288149		TRBV12-1	TRBJ2-3	31	0.000365211		TRBV19	TRBJ2-1	5	5.38529e-05		TRBV13-1	TRBJ2-5	854	0.0118264
TRBV13-1	TRBJ2-4	4	8.07999e-05		TRBV19	TRBJ2-1	9	7.13035e-05		TRBV12-1	TRBJ2-5	622	0.00798041		TRBV19	TRBJ2-3	35	0.00046964		TRBV12-1	TRBJ1-5	5	5.4943e-05		TRBV12-1	TRBJ2-7	3669	0.0599259		TRBV19	TRBJ1-2	6	0.00011526		TRBV12-1	TRBJ2-1	6586	0.0775897		TRBV19	TRBJ1-1	2	2.15412e-05		TRBV13-1	TRBJ1-5	1	1.38482e-05
TRBV13-1	TRBJ1-4	1	2.02e-05		TRBV19	TRBJ2-4	1	7.92262e-06		TRBV12-1	TRBJ1-3	44939	0.576579		TRBV19	TRBJ2-1	149	0.00199933		TRBV12-1	TRBJ2-2	11	0.000120875		TRBV13-1	TRBJ1-3	2520	0.0411593		TRBV19	TRBJ2-3	12	0.00023052		TRBV12-1	TRBJ1-1	13	0.000153153		TRBV19	TRBJ2-4	2	2.15412e-05		TRBV13-1	TRBJ2-2	2	2.76964e-05
TRBV13-1	TRBJ2-7	10	0.000202		TRBV19	TRBJ1-4	2	1.58452e-05		TRBV12-1	TRBJ1-5	66	0.000846796		TRBV19	TRBJ1-1	15	0.000201274		TRBV12-1	TRBJ1-6	23	0.000252738		TRBV13-1	TRBJ2-5	15301	0.249912		TRBV19	TRBJ2-1	30	0.000576299		TRBV12-1	TRBJ2-4	62	0.000730422		TRBV19	TRBJ1-4	6	6.46235e-05		TRBV13-1	TRBJ1-6	2	2.76964e-05
TRBV25	TRBJ2-5	1	2.02e-05		TRBV19	TRBJ2-7	83	0.000657577		TRBV12-1	TRBJ2-2	50651	0.649865		TRBV19	TRBJ2-4	78	0.00104663		TRBV12-1	TRBJ1-2	9	9.88973e-05		TRBV13-1	TRBJ1-5	118	0.0019273		TRBV19	TRBJ1-1	21	0.000403409		TRBV12-1	TRBJ1-4	41	0.000483021		TRBV19	TRBJ2-7	4	4.30824e-05		TRBV13-1	TRBJ1-2	2	2.76964e-05
TRBV30	TRBJ1-3	18	0.000363599		TRBV12-1	TRBJ1-3	46714	0.370097		TRBV12-1	TRBJ1-6	30790	0.395043		TRBV19	TRBJ1-4	8	0.000107346		TRBV12-1	TRBJ2-3	14	0.00015384		TRBV13-1	TRBJ2-2	3554	0.0580476		TRBV19	TRBJ2-4	15	0.000288149		TRBV12-1	TRBJ2-7	5777	0.0680588		TRBV12-1	TRBJ1-3	27	0.000290806		TRBV13-1	TRBJ1-1	4	5.53928e-05
TRBV30	TRBJ2-5	62603	1.26458		TRBV12-1	TRBJ2-5	171553	1.35915		TRBV12-1	TRBJ1-2	74	0.000949438		TRBV19	TRBJ2-7	9	0.000120765		TRBV12-1	TRBJ2-1	16342	0.179576		TRBV13-1	TRBJ1-6	59800	0.976716		TRBV19	TRBJ1-4	2	3.84199e-05		TRBV13-1	TRBJ1-3	16811	0.19805		TRBV12-1	TRBJ2-5	4219	0.0454411		TRBV13-1	TRBJ2-3	3	4.15446e-05
TRBV30	TRBJ1-5	23	0.000464599		TRBV12-1	TRBJ1-5	34930	0.276737		TRBV12-1	TRBJ1-1	63568	0.815593		TRBV13-1	TRBJ1-3	34	0.000456222		TRBV12-1	TRBJ1-1	10	0.000109886		TRBV13-1	TRBJ1-2	19274	0.314803		TRBV19	TRBJ2-7	5	9.60498e-05		TRBV13-1	TRBJ2-5	3467	0.0408447		TRBV12-1	TRBJ1-5	1977	0.0212935		TRBV13-1	TRBJ2-4	2	2.76964e-05
TRBV30	TRBJ2-2	115	0.002323		TRBV12-1	TRBJ2-2	39685	0.314409		TRBV12-1	TRBJ2-1	17242	0.221219		TRBV13-1	TRBJ2-5	8188	0.109869		TRBV12-1	TRBJ2-4	47	0.000516464		TRBV13-1	TRBJ2-3	41214	0.67315		TRBV12-1	TRBJ1-3	168	0.00322727		TRBV13-1	TRBJ1-5	95	0.00111919		TRBV12-1	TRBJ2-2	2326	0.0250524		TRBV13-1	TRBJ2-7	4	5.53928e-05
TRBV30	TRBJ1-6	63	0.0012726		TRBV12-1	TRBJ1-6	183	0.00144984		TRBV12-1	TRBJ2-3	48057	0.616583		TRBV13-1	TRBJ1-5	8318	0.111613		TRBV12-1	TRBJ1-4	7	7.69202e-05		TRBV13-1	TRBJ1-1	51343	0.838587		TRBV12-1	TRBJ2-5	69333	1.33188		TRBV13-1	TRBJ2-2	8018	0.0944601		TRBV12-1	TRBJ1-6	76	0.000818565		TRBV30	TRBJ1-3	69	0.000955526
TRBV30	TRBJ1-2	7	0.0001414		TRBV12-1	TRBJ1-2	215	0.00170336		TRBV12-1	TRBJ2-4	97918	1.25631		TRBV13-1	TRBJ2-2	80	0.00107346		TRBV12-1	TRBJ2-7	24	0.000263726		TRBV13-1	TRBJ2-1	18383	0.30025		TRBV12-1	TRBJ1-5	78	0.00149838		TRBV13-1	TRBJ1-6	6997	0.0824317		TRBV12-1	TRBJ1-2	36191	0.389798		TRBV30	TRBJ2-5	20696	0.286602
TRBV30	TRBJ1-1	35	0.000706999		TRBV12-1	TRBJ1-1	356	0.00282045		TRBV12-1	TRBJ1-4	59020	0.757241		TRBV13-1	TRBJ1-6	52	0.000697751		TRBV13-1	TRBJ2-5	11514	0.126523		TRBV13-1	TRBJ2-4	25219	0.411903		TRBV12-1	TRBJ2-2	27625	0.530675		TRBV13-1	TRBJ1-2	2494	0.0293818		TRBV12-1	TRBJ1-1	50	0.000538529		TRBV30	TRBJ1-5	63	0.000872437
TRBV30	TRBJ2-1	29125	0.588324		TRBV12-1	TRBJ2-1	64786	0.513275		TRBV12-1	TRBJ2-7	203067	2.6054		TRBV13-1	TRBJ1-2	13720	0.184099		TRBV13-1	TRBJ1-3	5340	0.0586791		TRBV13-1	TRBJ1-4	5888	0.096169		TRBV12-1	TRBJ1-6	227	0.00436066		TRBV13-1	TRBJ1-1	61510	0.724649		TRBV12-1	TRBJ2-3	2896	0.0311916		TRBV30	TRBJ2-2	120	0.00166178
TRBV30	TRBJ2-3	75	0.001515		TRBV12-1	TRBJ2-3	84026	0.665706		TRBV13-1	TRBJ1-3	66	0.000846796		TRBV13-1	TRBJ1-1	10557	0.141657		TRBV13-1	TRBJ1-5	20	0.000219772		TRBV13-1	TRBJ2-7	260868	4.26077		TRBV12-1	TRBJ1-2	12427	0.238722		TRBV13-1	TRBJ2-1	5444	0.0641358		TRBV12-1	TRBJ2-1	419	0.00451288		TRBV30	TRBJ1-6	100	0.00138482
TRBV30	TRBJ2-4	99	0.0019998		TRBV12-1	TRBJ2-4	588	0.0046585		TRBV13-1	TRBJ2-5	37444	0.480416		TRBV13-1	TRBJ2-3	6332	0.0849646		TRBV13-1	TRBJ2-2	20	0.000219772		TRBV30	TRBJ1-3	20	0.000326661		TRBV12-1	TRBJ2-3	103	0.00197863		TRBV13-1	TRBJ2-3	6509	0.0766825		TRBV12-1	TRBJ2-4	105	0.00113091		TRBV30	TRBJ1-2	22	0.000304661
TRBV30	TRBJ1-4	47	0.000949398		TRBV12-1	TRBJ1-4	40719	0.322601		TRBV13-1	TRBJ1-5	10018	0.128533		TRBV13-1	TRBJ2-1	10651	0.142918		TRBV13-1	TRBJ1-6	36	0.000395589		TRBV30	TRBJ2-5	5571	0.0909914		TRBV12-1	TRBJ1-1	58918	1.13181		TRBV13-1	TRBJ2-4	19935	0.234854		TRBV12-1	TRBJ1-4	3151	0.0339381		TRBV30	TRBJ1-1	79	0.00109401
TRBV30	TRBJ2-7	1	2.02e-05		TRBV12-1	TRBJ2-7	268318	2.12578		TRBV13-1	TRBJ2-2	51	0.000654343		TRBV13-1	TRBJ2-4	164	0.0022006		TRBV13-1	TRBJ1-2	10286	0.113029		TRBV30	TRBJ1-5	36	0.00058799		TRBV12-1	TRBJ2-1	76387	1.46739		TRBV13-1	TRBJ1-4	3205	0.0377581		TRBV12-1	TRBJ2-7	90	0.000969353		TRBV30	TRBJ2-3	64399	0.891811
TRBV13-2	TRBJ2-5	7	0.0001414		TRBV13-1	TRBJ2-5	31967	0.253262		TRBV13-1	TRBJ1-6	147	0.00188605		TRBV13-1	TRBJ1-4	94	0.00126132		TRBV13-1	TRBJ2-3	79	0.000868099		TRBV30	TRBJ2-2	27038	0.441613		TRBV12-1	TRBJ2-4	393	0.00754951		TRBV13-1	TRBJ2-7	21766	0.256425		TRBV13-1	TRBJ1-3	7767	0.0836552		TRBV30	TRBJ2-1	16629	0.230282
TRBV13-2	TRBJ1-3	5	0.000101		TRBV13-1	TRBJ1-3	18368	0.145523		TRBV13-1	TRBJ1-2	10894	0.139773		TRBV13-1	TRBJ2-7	77771	1.04355		TRBV13-1	TRBJ1-1	13084	0.143775		TRBV30	TRBJ1-6	39	0.000636989		TRBV12-1	TRBJ1-4	2327	0.0447016		TRBV30	TRBJ1-3	111	0.00130769		TRBV13-1	TRBJ2-5	13509	0.1455		TRBV30	TRBJ2-4	62937	0.871565
TRBV13-2	TRBJ1-5	2	4.03999e-05		TRBV13-1	TRBJ1-5	58637	0.464558		TRBV13-1	TRBJ2-1	52659	0.675628		TRBV30	TRBJ1-3	70	0.000939281		TRBV13-1	TRBJ2-1	494	0.00542837		TRBV30	TRBJ1-2	20	0.000326661		TRBV12-1	TRBJ2-7	7809	0.150011		TRBV30	TRBJ2-5	64906	0.764658		TRBV13-1	TRBJ1-5	13298	0.143227		TRBV30	TRBJ1-4	147	0.00203569
TRBV13-2	TRBJ2-2	5	0.000101		TRBV13-1	TRBJ2-2	31710	0.251226		TRBV13-1	TRBJ1-1	24646	0.316214		TRBV30	TRBJ2-5	145117	1.94722		TRBV13-1	TRBJ2-4	7761	0.0852825		TRBV30	TRBJ2-3	76	0.00124131		TRBV13-1	TRBJ2-5	6809	0.130801		TRBV30	TRBJ1-5	114	0.00134303		TRBV13-1	TRBJ2-2	10893	0.117324		TRBV30	TRBJ2-7	146	0.00202184
TRBV13-2	TRBJ1-6	5	0.000101		TRBV13-1	TRBJ1-6	61806	0.489665		TRBV13-1	TRBJ2-3	11483	0.14733		TRBV30	TRBJ1-5	64	0.000858771		TRBV13-1	TRBJ1-4	26	0.000285703		TRBV30	TRBJ2-1	56435	0.921755		TRBV13-1	TRBJ1-3	2374	0.0456044		TRBV30	TRBJ2-2	385	0.00453568		TRBV13-1	TRBJ1-6	2802	0.0301792		TRBV13-2	TRBJ1-3	9	0.000124634
TRBV13-2	TRBJ1-2	7	0.0001414		TRBV13-1	TRBJ1-2	9273	0.0734664		TRBV13-1	TRBJ2-4	35410	0.454319		TRBV30	TRBJ2-2	81	0.00108688		TRBV13-1	TRBJ2-7	5430	0.0596681		TRBV30	TRBJ1-1	81	0.00132298		TRBV13-1	TRBJ1-5	1298	0.0249345		TRBV30	TRBJ1-6	277	0.00326334		TRBV13-1	TRBJ1-2	36842	0.39681		TRBV13-2	TRBJ2-5	9	0.000124634
TRBV13-2	TRBJ2-1	17	0.000343399		TRBV13-1	TRBJ2-1	424872	3.3661		TRBV13-1	TRBJ1-4	10532	0.135128		TRBV30	TRBJ1-6	152	0.00203958		TRBV30	TRBJ2-5	201	0.00220871		TRBV30	TRBJ2-4	103	0.0016823		TRBV13-1	TRBJ2-2	7845	0.150702		TRBV30	TRBJ1-2	116	0.0013666		TRBV13-1	TRBJ2-1	62305	0.671061		TRBV13-2	TRBJ1-5	6	8.30892e-05
TRBV13-2	TRBJ2-3	4	8.07999e-05		TRBV13-1	TRBJ2-3	26220	0.207731		TRBV13-1	TRBJ2-7	59330	0.761219		TRBV30	TRBJ1-2	61	0.000818516		TRBV30	TRBJ1-3	43	0.00047251		TRBV30	TRBJ1-4	70	0.00114331		TRBV13-1	TRBJ1-6	2726	0.0523664		TRBV30	TRBJ1-1	280	0.00329868		TRBV13-1	TRBJ1-1	35441	0.38172		TRBV13-2	TRBJ2-2	4	5.53928e-05
TRBV13-2	TRBJ1-1	4	8.07999e-05		TRBV13-1	TRBJ1-1	45647	0.361644		TRBV30	TRBJ2-5	15	0.000192454		TRBV30	TRBJ1-1	312	0.00418651		TRBV30	TRBJ1-5	132	0.00145049		TRBV30	TRBJ2-7	13314	0.217458		TRBV13-1	TRBJ1-2	6301	0.121042		TRBV30	TRBJ2-3	91496	1.07791		TRBV13-1	TRBJ2-3	33034	0.355796		TRBV13-2	TRBJ1-6	7	9.69374e-05
TRBV13-2	TRBJ2-4	6	0.0001212		TRBV13-1	TRBJ2-4	24051	0.190547		TRBV30	TRBJ1-3	38607	0.495337		TRBV30	TRBJ2-1	343	0.00460247		TRBV30	TRBJ2-2	129	0.00141753		TRBV13-2	TRBJ2-5	17407	0.284309		TRBV13-1	TRBJ2-3	2856	0.0548636		TRBV30	TRBJ2-1	864	0.0101788		TRBV13-1	TRBJ2-4	39012	0.420182		TRBV13-2	TRBJ1-2	11	0.00015233
TRBV13-2	TRBJ1-4	29	0.000585799		TRBV13-1	TRBJ1-4	26740	0.211851		TRBV30	TRBJ1-5	38	0.000487549		TRBV30	TRBJ2-3	367	0.00492451		TRBV30	TRBJ1-6	43	0.00047251		TRBV13-2	TRBJ1-3	8249	0.134731		TRBV13-1	TRBJ1-1	2982	0.0572841		TRBV30	TRBJ2-4	84086	0.990617		TRBV13-1	TRBJ1-4	8099	0.087231		TRBV13-2	TRBJ2-3	59	0.000817044
TRBV13-2	TRBJ2-7	10	0.000202		TRBV13-1	TRBJ2-7	62773	0.497326		TRBV30	TRBJ2-2	7	8.98117e-05		TRBV30	TRBJ2-4	206	0.00276417		TRBV30	TRBJ1-2	19	0.000208783		TRBV13-2	TRBJ1-5	16364	0.267274		TRBV13-1	TRBJ2-1	2240	0.0430303		TRBV30	TRBJ1-4	277	0.00326334		TRBV13-1	TRBJ2-7	22763	0.245171		TRBV13-2	TRBJ1-1	12	0.000166178
TRBV6	TRBJ2-1	1	2.02e-05		TRBV30	TRBJ2-5	99	0.000784339		TRBV30	TRBJ1-6	11	0.000141133		TRBV30	TRBJ1-4	83	0.00111372		TRBV30	TRBJ1-1	37	0.000406578		TRBV13-2	TRBJ2-2	61996	1.01258		TRBV13-1	TRBJ2-4	13803	0.265155		TRBV30	TRBJ2-7	161318	1.90049		TRBV30	TRBJ2-5	44360	0.477783		TRBV13-2	TRBJ2-1	12	0.000166178
TRBV21	TRBJ1-3	3	6.05999e-05		TRBV30	TRBJ1-3	61	0.00048328		TRBV30	TRBJ1-2	6	7.69815e-05		TRBV30	TRBJ2-7	146	0.00195907		TRBV30	TRBJ2-3	59802	0.65714		TRBV13-2	TRBJ1-6	22546	0.368245		TRBV13-1	TRBJ1-4	6076	0.11672		TRBV13-2	TRBJ1-3	74124	0.873255		TRBV30	TRBJ1-3	85247	0.91816		TRBV13-2	TRBJ2-4	5	6.9241e-05
TRBV21	TRBJ2-5	7	0.0001414		TRBV30	TRBJ1-5	111	0.00087941		TRBV30	TRBJ2-3	15	0.000192454		TRBV13-2	TRBJ1-3	106	0.00142234		TRBV30	TRBJ2-1	485	0.00532947		TRBV13-2	TRBJ1-2	48775	0.796644		TRBV13-1	TRBJ2-7	13069	0.251055		TRBV13-2	TRBJ2-5	113837	1.34111		TRBV30	TRBJ1-5	163	0.00175561		TRBV13-2	TRBJ1-4	5	6.9241e-05
TRBV21	TRBJ2-2	252	0.00509039		TRBV30	TRBJ2-2	85	0.000673422		TRBV30	TRBJ1-1	20	0.000256605		TRBV13-2	TRBJ2-5	38318	0.514162		TRBV30	TRBJ2-4	186	0.00204388		TRBV13-2	TRBJ2-3	19258	0.314542		TRBV30	TRBJ2-5	41	0.000787608		TRBV13-2	TRBJ1-5	47217	0.556263		TRBV30	TRBJ2-2	87	0.000937041		TRBV13-2	TRBJ2-7	32	0.000443143
TRBV21	TRBJ1-6	689	0.0139178		TRBV30	TRBJ1-6	26	0.000205988		TRBV30	TRBJ2-1	36	0.000461889		TRBV13-2	TRBJ1-5	52913	0.710002		TRBV30	TRBJ1-4	48	0.000527452		TRBV13-2	TRBJ2-1	27320	0.446219		TRBV30	TRBJ1-3	10821	0.207871		TRBV13-2	TRBJ2-2	24117	0.284122		TRBV30	TRBJ1-6	157	0.00169098		TRBV6	TRBJ2-5	2	2.76964e-05
TRBV21	TRBJ2-1	1172	0.0236744		TRBV30	TRBJ1-2	49	0.000388208		TRBV30	TRBJ2-4	35	0.000449059		TRBV13-2	TRBJ2-2	21079	0.282844		TRBV30	TRBJ2-7	1956	0.0214937		TRBV13-2	TRBJ1-1	32506	0.530922		TRBV30	TRBJ1-5	19	0.000364989		TRBV13-2	TRBJ1-6	21736	0.256072		TRBV30	TRBJ1-2	87	0.000937041		TRBV21	TRBJ1-3	2	2.76964e-05
TRBV21	TRBJ2-3	3	6.05999e-05		TRBV30	TRBJ1-1	63035	0.499402		TRBV30	TRBJ1-4	4	5.1321e-05		TRBV13-2	TRBJ1-6	214	0.00287152		TRBV13-2	TRBJ2-5	20868	0.22931		TRBV13-2	TRBJ2-4	80099	1.30826		TRBV30	TRBJ2-2	5	9.60498e-05		TRBV13-2	TRBJ1-2	62283	0.733756		TRBV30	TRBJ2-1	92326	0.994405		TRBV21	TRBJ2-5	4	5.53928e-05
TRBV21	TRBJ1-1	1	2.02e-05		TRBV30	TRBJ2-3	72614	0.575293		TRBV30	TRBJ2-7	19	0.000243775		TRBV13-2	TRBJ1-2	7060	0.0947332		TRBV13-2	TRBJ1-3	93085	1.02287		TRBV13-2	TRBJ1-4	11334	0.185119		TRBV30	TRBJ1-6	6	0.00011526		TRBV13-2	TRBJ1-1	110143	1.29759		TRBV30	TRBJ1-1	42949	0.462586		TRBV21	TRBJ1-5	2	2.76964e-05
TRBV21	TRBJ2-4	255	0.00515099		TRBV30	TRBJ2-1	257	0.00203611		TRBV13-2	TRBJ1-3	10843	0.139118		TRBV13-2	TRBJ2-1	34395	0.461522		TRBV13-2	TRBJ1-5	200	0.00219772		TRBV13-2	TRBJ2-7	55847	0.912151		TRBV30	TRBJ1-2	16	0.000307359		TRBV13-2	TRBJ2-1	15131	0.178258		TRBV30	TRBJ2-3	22293	0.240109		TRBV21	TRBJ2-2	231	0.00319894
TRBV21	TRBJ1-4	2	4.03999e-05		TRBV30	TRBJ2-4	32375	0.256495		TRBV13-2	TRBJ2-5	58572	0.751493		TRBV13-2	TRBJ2-3	39519	0.530278		TRBV13-2	TRBJ2-2	251	0.00275814		TRBV6	TRBJ1-1	1	1.6333e-05		TRBV30	TRBJ1-1	28	0.000537879		TRBV13-2	TRBJ2-3	203185	2.39372		TRBV30	TRBJ2-4	238	0.0025634		TRBV21	TRBJ1-6	1	1.38482e-05
TRBV21	TRBJ2-7	5	0.000101		TRBV30	TRBJ1-4	117	0.000926946		TRBV13-2	TRBJ1-5	276	0.00354115		TRBV13-2	TRBJ1-1	19759	0.265132		TRBV13-2	TRBJ1-6	176	0.00193399		TRBV6	TRBJ2-5	1	1.6333e-05		TRBV30	TRBJ2-3	12679	0.243563		TRBV13-2	TRBJ2-4	1071	0.0126175		TRBV30	TRBJ1-4	172	0.00185254		TRBV21	TRBJ2-1	629	0.00871052
TRBV23	TRBJ2-1	111	0.0022422		TRBV30	TRBJ2-7	36808	0.291616		TRBV13-2	TRBJ2-2	284	0.00364379		TRBV13-2	TRBJ2-4	19956	0.267775		TRBV13-2	TRBJ1-2	48089	0.52843		TRBV6	TRBJ1-2	1	1.6333e-05		TRBV30	TRBJ2-1	17470	0.335598		TRBV13-2	TRBJ1-4	15800	0.18614		TRBV30	TRBJ2-7	25988	0.279906		TRBV21	TRBJ2-3	2	2.76964e-05
TRBV23	TRBJ2-5	291	0.00587819		TRBV13-2	TRBJ1-3	59620	0.472346		TRBV13-2	TRBJ1-6	474	0.00608154		TRBV13-2	TRBJ1-4	279	0.0037437		TRBV13-2	TRBJ2-3	31655	0.347844		TRBV6	TRBJ2-7	1	1.6333e-05		TRBV30	TRBJ2-4	28	0.000537879		TRBV13-2	TRBJ2-7	144303	1.70003		TRBV13-2	TRBJ1-3	22542	0.242791		TRBV21	TRBJ1-4	2	2.76964e-05
TRBV23	TRBJ2-4	146	0.00294919		TRBV13-2	TRBJ2-5	127361	1.00903		TRBV13-2	TRBJ1-2	28568	0.366535		TRBV13-2	TRBJ2-7	61398	0.823856		TRBV13-2	TRBJ1-1	493	0.00541738		TRBV21	TRBJ2-3	1	1.6333e-05		TRBV30	TRBJ1-4	9	0.00017289		TRBV21	TRBJ1-2	319	0.00375814		TRBV13-2	TRBJ2-5	105423	1.13547		TRBV21	TRBJ2-7	3	4.15446e-05
TRBV15	TRBJ1-1	1	2.02e-05		TRBV13-2	TRBJ1-5	80402	0.636994		TRBV13-2	TRBJ2-1	124007	1.59104		TRBV6	TRBJ2-4	2	2.68366e-05		TRBV13-2	TRBJ2-1	843	0.00926338		TRBV21	TRBJ2-1	1348	0.0220169		TRBV30	TRBJ2-7	10038	0.19283		TRBV12-2	TRBJ1-4	4	4.7124e-05		TRBV13-2	TRBJ1-5	64028	0.689619		TRBV15	TRBJ2-1	1	1.38482e-05
TRBV15	TRBJ2-3	26	0.000525199		TRBV13-2	TRBJ2-2	170649	1.35199		TRBV13-2	TRBJ1-1	112646	1.44528		TRBV6	TRBJ1-2	1	1.34183e-05		TRBV13-2	TRBJ2-4	27005	0.296747		TRBV21	TRBJ2-5	1	1.6333e-05		TRBV13-2	TRBJ1-3	16042	0.308166		TRBV23	TRBJ2-7	72	0.000848232		TRBV13-2	TRBJ2-2	17166	0.184888		TRBV15	TRBJ2-5	2	2.76964e-05
TRBV15	TRBJ2-5	2	4.03999e-05		TRBV13-2	TRBJ1-6	27723	0.219639		TRBV13-2	TRBJ2-3	25374	0.325555		TRBV21	TRBJ2-1	407	0.00546125		TRBV13-2	TRBJ1-4	284	0.00312076		TRBV21	TRBJ1-5	2	3.26661e-05		TRBV13-2	TRBJ2-5	60440	1.16105		TRBV15	TRBJ2-5	21	0.000247401		TRBV13-2	TRBJ1-6	130906	1.40993		TRBV15	TRBJ2-2	1	1.38482e-05
TRBV15	TRBJ2-2	3	6.05999e-05		TRBV13-2	TRBJ1-2	122004	0.966591		TRBV13-2	TRBJ2-4	1055	0.0135359		TRBV21	TRBJ2-3	589	0.00790338		TRBV13-2	TRBJ2-7	192339	2.11354		TRBV21	TRBJ2-2	3	4.89991e-05		TRBV13-2	TRBJ1-5	19513	0.374844		TRBV15	TRBJ1-3	709	0.00835273		TRBV13-2	TRBJ1-2	134600	1.44972		TRBV24	TRBJ1-3	6	8.30892e-05
TRBV24	TRBJ1-3	15	0.000302999		TRBV13-2	TRBJ2-3	169715	1.34459		TRBV13-2	TRBJ1-4	22309	0.28623		TRBV21	TRBJ2-2	622	0.00834618		TRBV6	TRBJ2-1	2	2.19772e-05		TRBV21	TRBJ1-2	2	3.26661e-05		TRBV13-2	TRBJ2-2	9579	0.184012		TRBV15	TRBJ1-5	2	2.3562e-05		TRBV13-2	TRBJ2-3	97221	1.04713		TRBV24	TRBJ2-5	42	0.000581625
TRBV24	TRBJ2-5	161	0.00325219		TRBV13-2	TRBJ2-1	168614	1.33586		TRBV13-2	TRBJ2-7	188070	2.41298		TRBV21	TRBJ1-6	1	1.34183e-05		TRBV6	TRBJ2-7	2	2.19772e-05		TRBV12-2	TRBJ2-7	4	6.53322e-05		TRBV13-2	TRBJ1-6	32768	0.629472		TRBV15	TRBJ2-2	9	0.000106029		TRBV13-2	TRBJ2-1	104178	1.12206		TRBV24	TRBJ1-5	15	0.000207723
TRBV24	TRBJ1-5	8	0.0001616		TRBV13-2	TRBJ1-1	285704	2.26352		TRBV6	TRBJ2-1	2	2.56605e-05		TRBV21	TRBJ1-2	2	2.68366e-05		TRBV21	TRBJ2-5	1	1.09886e-05		TRBV15	TRBJ1-3	2	3.26661e-05		TRBV13-2	TRBJ1-2	48473	0.931164		TRBV15	TRBJ1-6	10	0.00011781		TRBV13-2	TRBJ1-1	210384	2.26596		TRBV24	TRBJ2-2	15	0.000207723
TRBV24	TRBJ2-2	42	0.000848398		TRBV13-2	TRBJ2-4	96993	0.768438		TRBV21	TRBJ2-1	4	5.1321e-05		TRBV15	TRBJ1-3	1	1.34183e-05		TRBV21	TRBJ1-3	1	1.09886e-05		TRBV15	TRBJ2-5	12	0.000195997		TRBV13-2	TRBJ1-1	46611	0.895395		TRBV15	TRBJ1-2	5	5.8905e-05		TRBV13-2	TRBJ2-4	89058	0.959207		TRBV24	TRBJ1-6	21	0.000290812
TRBV24	TRBJ1-6	26	0.000525199		TRBV13-2	TRBJ1-4	34252	0.271365		TRBV21	TRBJ1-1	2	2.56605e-05		TRBV15	TRBJ2-5	26	0.000348876		TRBV21	TRBJ1-5	2	2.19772e-05		TRBV15	TRBJ1-5	5	8.16652e-05		TRBV13-2	TRBJ2-1	84508	1.6234		TRBV15	TRBJ1-1	4	4.7124e-05		TRBV13-2	TRBJ1-4	67993	0.732325		TRBV24	TRBJ1-2	17	0.00023542
TRBV24	TRBJ1-2	75	0.001515		TRBV13-2	TRBJ2-7	362625	2.87294		TRBV21	TRBJ1-3	1034	0.0132665		TRBV15	TRBJ1-5	2	2.68366e-05		TRBV21	TRBJ2-2	472	0.00518662		TRBV15	TRBJ2-2	6	9.79983e-05		TRBV13-2	TRBJ2-3	12145	0.233305		TRBV15	TRBJ2-3	15	0.000176715		TRBV13-2	TRBJ2-7	204414	2.20166		TRBV24	TRBJ2-3	34	0.000470839
TRBV24	TRBJ1-1	150	0.00302999		TRBV6	TRBJ2-5	1	7.92262e-06		TRBV21	TRBJ2-4	1	1.28302e-05		TRBV15	TRBJ2-2	4	5.36732e-05		TRBV21	TRBJ2-1	530	0.00582395		TRBV15	TRBJ1-6	1	1.6333e-05		TRBV13-2	TRBJ2-4	52652	1.01144		TRBV15	TRBJ2-1	30	0.00035343		TRBV6	TRBJ2-1	1	1.07706e-05		TRBV24	TRBJ2-1	62	0.000858589
TRBV24	TRBJ2-3	109	0.0022018		TRBV6	TRBJ2-2	1	7.92262e-06		TRBV21	TRBJ2-7	7	8.98117e-05		TRBV15	TRBJ1-6	7	9.39281e-05		TRBV21	TRBJ1-1	1	1.09886e-05		TRBV15	TRBJ2-3	9424	0.153923		TRBV13-2	TRBJ1-4	84000	1.61364		TRBV15	TRBJ2-4	2707	0.0318912		TRBV6	TRBJ1-1	1	1.07706e-05		TRBV24	TRBJ1-1	20	0.000276964
TRBV24	TRBJ2-1	54	0.0010908		TRBV21	TRBJ2-1	1	7.92262e-06		TRBV12-2	TRBJ1-3	11	0.000141133		TRBV15	TRBJ1-2	1	1.34183e-05		TRBV21	TRBJ2-3	3	3.29658e-05		TRBV15	TRBJ2-1	1277	0.0208573		TRBV13-2	TRBJ2-7	435816	8.37201		TRBV15	TRBJ1-4	9	0.000106029		TRBV6	TRBJ1-4	1	1.07706e-05		TRBV24	TRBJ2-4	28	0.00038775
TRBV24	TRBJ2-4	106	0.0021412		TRBV15	TRBJ1-3	76	0.000602119		TRBV12-2	TRBJ2-2	6	7.69815e-05		TRBV15	TRBJ1-1	12	0.00016102		TRBV21	TRBJ2-4	670	0.00736236		TRBV15	TRBJ1-1	1988	0.0324701		TRBV6	TRBJ2-1	1	1.921e-05		TRBV15	TRBJ2-7	1158	0.0136424		TRBV6	TRBJ2-7	3	3.23118e-05		TRBV24	TRBJ1-4	5	6.9241e-05
TRBV24	TRBJ1-4	2	4.03999e-05		TRBV15	TRBJ2-5	22012	0.174393		TRBV12-2	TRBJ1-6	44	0.000564531		TRBV15	TRBJ2-3	20	0.000268366		TRBV15	TRBJ2-5	3	3.29658e-05		TRBV15	TRBJ2-4	7	0.000114331		TRBV6	TRBJ1-6	1	1.921e-05		TRBV24	TRBJ1-3	5	5.8905e-05		TRBV21	TRBJ1-1	1	1.07706e-05		TRBV24	TRBJ2-7	6	8.30892e-05
TRBV16	TRBJ2-3	4	8.07999e-05		TRBV15	TRBJ1-5	3580	0.028363		TRBV12-2	TRBJ1-1	8	0.000102642		TRBV15	TRBJ2-1	20	0.000268366		TRBV15	TRBJ2-2	7	7.69202e-05		TRBV15	TRBJ1-4	4	6.53322e-05		TRBV6	TRBJ2-7	1	1.921e-05		TRBV24	TRBJ2-5	12	0.000141372		TRBV12-2	TRBJ2-3	2	2.15412e-05		TRBV16	TRBJ2-5	1	1.38482e-05
TRBV16	TRBJ2-1	4	8.07999e-05		TRBV15	TRBJ2-2	251425	1.99194		TRBV12-2	TRBJ2-1	50	0.000641512		TRBV15	TRBJ2-4	1677	0.0225025		TRBV15	TRBJ1-6	3	3.29658e-05		TRBV15	TRBJ2-7	4	6.53322e-05		TRBV21	TRBJ2-1	110	0.0021131		TRBV24	TRBJ1-5	9	0.000106029		TRBV12-2	TRBJ2-5	3	3.23118e-05		TRBV16	TRBJ1-4	1	1.38482e-05
TRBV20	TRBJ2-3	28	0.000565599		TRBV15	TRBJ1-6	8892	0.0704479		TRBV12-2	TRBJ2-3	11	0.000141133		TRBV15	TRBJ1-4	4	5.36732e-05		TRBV15	TRBJ1-2	1	1.09886e-05		TRBV24	TRBJ2-1	2	3.26661e-05		TRBV21	TRBJ1-1	272	0.00522511		TRBV24	TRBJ1-6	3	3.5343e-05		TRBV12-2	TRBJ2-7	1	1.07706e-05		TRBV20	TRBJ1-1	25	0.000346205
TRBV20	TRBJ2-1	91	0.0018382		TRBV15	TRBJ1-2	201	0.00159245		TRBV12-2	TRBJ2-4	3	3.84907e-05		TRBV15	TRBJ2-7	2466	0.0330895		TRBV15	TRBJ2-1	3220	0.0353833		TRBV24	TRBJ2-2	3	4.89991e-05		TRBV21	TRBJ2-4	2	3.84199e-05		TRBV24	TRBJ1-2	109	0.00128413		TRBV23	TRBJ2-5	54	0.000581612		TRBV20	TRBJ2-1	64	0.000886285
TRBV20	TRBJ2-5	12	0.0002424		TRBV15	TRBJ1-1	113552	0.899629		TRBV12-2	TRBJ1-4	11	0.000141133		TRBV23	TRBJ2-5	2378	0.0319087		TRBV15	TRBJ1-1	2	2.19772e-05		TRBV24	TRBJ1-6	4	6.53322e-05		TRBV21	TRBJ2-7	17	0.000326569		TRBV24	TRBJ1-1	1	1.1781e-05		TRBV15	TRBJ2-5	17	0.0001831		TRBV20	TRBJ2-3	67	0.00092783
TRBV20	TRBJ2-4	17	0.000343399		TRBV15	TRBJ2-3	85577	0.677994		TRBV12-2	TRBJ2-7	5	6.41512e-05		TRBV23	TRBJ1-5	2	2.68366e-05		TRBV15	TRBJ2-3	2	2.19772e-05		TRBV24	TRBJ2-7	4	6.53322e-05		TRBV12-2	TRBJ2-1	4	7.68398e-05		TRBV24	TRBJ2-3	4	4.7124e-05		TRBV15	TRBJ1-3	1146	0.0123431		TRBV20	TRBJ2-5	18	0.000249268
TRBV20	TRBJ2-7	2	4.03999e-05		TRBV15	TRBJ2-1	28561	0.226278		TRBV15	TRBJ1-3	24	0.000307926		TRBV23	TRBJ2-2	2	2.68366e-05		TRBV15	TRBJ2-4	5	5.4943e-05		TRBV16	TRBJ2-3	1	1.6333e-05		TRBV12-2	TRBJ2-5	3	5.76299e-05		TRBV24	TRBJ2-1	1	1.1781e-05		TRBV15	TRBJ1-5	2	2.15412e-05		TRBV20	TRBJ2-2	13	0.000180027
TRBV31	TRBJ2-5	57207	1.15558		TRBV15	TRBJ2-4	12044	0.09542		TRBV15	TRBJ2-5	148	0.00189888		TRBV23	TRBJ1-6	1	1.34183e-05		TRBV15	TRBJ1-4	5	5.4943e-05		TRBV16	TRBJ2-1	287	0.00468758		TRBV12-2	TRBJ1-5	2	3.84199e-05		TRBV24	TRBJ2-4	2	2.3562e-05		TRBV15	TRBJ2-2	19	0.000204641		TRBV20	TRBJ2-4	33	0.000456991
TRBV31	TRBJ1-3	26472	0.534733		TRBV15	TRBJ1-4	7918	0.0627313		TRBV15	TRBJ1-5	22	0.000282265		TRBV23	TRBJ1-2	1	1.34183e-05		TRBV15	TRBJ2-7	4	4.39544e-05		TRBV16	TRBJ2-5	398	0.00650055		TRBV12-2	TRBJ2-2	8	0.00015368		TRBV24	TRBJ1-4	1	1.1781e-05		TRBV15	TRBJ1-6	757	0.00815334		TRBV20	TRBJ1-6	12	0.000166178
TRBV31	TRBJ1-5	29928	0.604545		TRBV15	TRBJ2-7	46565	0.368917		TRBV15	TRBJ2-2	32340	0.41493		TRBV23	TRBJ2-3	2	2.68366e-05		TRBV23	TRBJ2-1	1	1.09886e-05		TRBV16	TRBJ1-5	58	0.000947316		TRBV12-2	TRBJ1-2	3	5.76299e-05		TRBV24	TRBJ2-7	39	0.000459459		TRBV15	TRBJ1-2	5	5.38529e-05		TRBV20	TRBJ1-2	7	9.69374e-05
TRBV31	TRBJ2-2	133	0.0026866		TRBV23	TRBJ2-5	1	7.92262e-06		TRBV15	TRBJ1-6	3294	0.0422628		TRBV23	TRBJ1-1	1	1.34183e-05		TRBV23	TRBJ1-1	265	0.00291198		TRBV20	TRBJ1-3	6	9.79983e-05		TRBV12-2	TRBJ2-7	2	3.84199e-05		TRBV16	TRBJ2-1	3	3.5343e-05		TRBV15	TRBJ2-3	18	0.000193871		TRBV31	TRBJ2-5	45821	0.634539
TRBV31	TRBJ1-6	20117	0.406363		TRBV23	TRBJ2-2	2	1.58452e-05		TRBV15	TRBJ1-2	22	0.000282265		TRBV23	TRBJ2-4	1	1.34183e-05		TRBV23	TRBJ2-5	332	0.00364821		TRBV20	TRBJ2-5	53	0.000865651		TRBV23	TRBJ2-3	52	0.000998918		TRBV16	TRBJ1-1	1	1.1781e-05		TRBV15	TRBJ2-1	4462	0.0480584		TRBV31	TRBJ1-3	15138	0.209634
TRBV31	TRBJ1-2	23900	0.482779		TRBV23	TRBJ1-2	1	7.92262e-06		TRBV15	TRBJ2-1	31036	0.3982		TRBV23	TRBJ1-4	2	2.68366e-05		TRBV23	TRBJ2-4	1	1.09886e-05		TRBV20	TRBJ2-2	20	0.000326661		TRBV23	TRBJ2-5	58	0.00111418		TRBV16	TRBJ1-3	1	1.1781e-05		TRBV15	TRBJ1-1	1742	0.0187624		TRBV31	TRBJ1-5	388573	5.38104
TRBV31	TRBJ2-3	327	0.00660539		TRBV23	TRBJ2-3	514	0.00407222		TRBV15	TRBJ1-1	10097	0.129547		TRBV23	TRBJ2-7	3	4.02549e-05		TRBV23	TRBJ1-4	1	1.09886e-05		TRBV20	TRBJ2-3	85	0.00138831		TRBV15	TRBJ2-5	3309	0.0635658		TRBV16	TRBJ2-5	3	3.5343e-05		TRBV15	TRBJ2-4	1387	0.0149388		TRBV31	TRBJ2-2	31423	0.435152
TRBV31	TRBJ1-1	26626	0.537844		TRBV23	TRBJ1-1	2	1.58452e-05		TRBV15	TRBJ2-3	8376	0.107466		TRBV12-2	TRBJ2-4	33	0.000442804		TRBV23	TRBJ1-2	1	1.09886e-05		TRBV20	TRBJ2-1	146	0.00238462		TRBV15	TRBJ1-3	2789	0.0535766		TRBV16	TRBJ1-4	1	1.1781e-05		TRBV15	TRBJ1-4	769	0.00828258		TRBV31	TRBJ1-6	13668	0.189277
TRBV31	TRBJ2-1	31823	0.642823		TRBV23	TRBJ2-4	127	0.00100617		TRBV15	TRBJ2-4	20834	0.267305		TRBV24	TRBJ2-3	6	8.05098e-05		TRBV24	TRBJ2-5	2	2.19772e-05		TRBV20	TRBJ1-1	26	0.000424659		TRBV15	TRBJ1-5	3738	0.0718068		TRBV16	TRBJ2-7	697	0.00821136		TRBV15	TRBJ2-7	888	0.00956428		TRBV31	TRBJ1-2	96319	1.33385
TRBV31	TRBJ2-4	24602	0.49696		TRBV23	TRBJ1-4	1	7.92262e-06		TRBV15	TRBJ1-4	15	0.000192454		TRBV24	TRBJ1-1	41	0.00055015		TRBV24	TRBJ2-2	2	2.19772e-05		TRBV20	TRBJ2-4	48	0.000783986		TRBV15	TRBJ2-2	7950	0.152719		TRBV20	TRBJ1-1	9	0.000106029		TRBV24	TRBJ2-5	9	9.69353e-05		TRBV31	TRBJ2-1	10845	0.150184
TRBV31	TRBJ1-4	59	0.0011918		TRBV23	TRBJ2-7	138	0.00109332		TRBV15	TRBJ2-7	12374	0.158762		TRBV24	TRBJ2-5	121	0.00162361		TRBV24	TRBJ1-6	3	3.29658e-05		TRBV20	TRBJ1-4	1	1.6333e-05		TRBV15	TRBJ1-6	635	0.0121983		TRBV20	TRBJ2-1	11	0.000129591		TRBV24	TRBJ1-3	22	0.000236953		TRBV31	TRBJ2-3	89830	1.24398
TRBV31	TRBJ2-7	2	4.03999e-05		TRBV12-2	TRBJ2-5	27	0.000213911		TRBV23	TRBJ2-1	80	0.00102642		TRBV24	TRBJ1-3	1	1.34183e-05		TRBV24	TRBJ1-2	2	2.19772e-05		TRBV20	TRBJ2-7	42	0.000685988		TRBV15	TRBJ1-2	29	0.000557089		TRBV1	TRBJ1-3	88835	1.04657		TRBV24	TRBJ1-6	2	2.15412e-05		TRBV31	TRBJ1-1	29730	0.411707
TRBV26	TRBJ1-3	129	0.0026058		TRBV12-2	TRBJ1-5	13	0.000102994		TRBV23	TRBJ1-1	93	0.00119321		TRBV24	TRBJ1-5	1	1.34183e-05		TRBV24	TRBJ2-1	2	2.19772e-05		TRBV26	TRBJ1-3	2	3.26661e-05		TRBV15	TRBJ2-3	861	0.0165398		TRBV1	TRBJ2-5	671638	7.91257		TRBV24	TRBJ1-2	1	1.07706e-05		TRBV31	TRBJ2-4	29600	0.409907
TRBV26	TRBJ2-5	296563	5.99056		TRBV12-2	TRBJ2-2	32	0.000253524		TRBV23	TRBJ2-5	1	1.28302e-05		TRBV24	TRBJ2-4	5	6.70915e-05		TRBV24	TRBJ2-3	60	0.000659316		TRBV26	TRBJ2-5	19	0.000310328		TRBV15	TRBJ1-1	1686	0.032388		TRBV1	TRBJ1-5	126300	1.48794		TRBV24	TRBJ1-1	3	3.23118e-05		TRBV31	TRBJ1-4	54031	0.748232
TRBV26	TRBJ1-5	66	0.0013332		TRBV12-2	TRBJ1-2	8	6.33809e-05		TRBV23	TRBJ2-2	1	1.28302e-05		TRBV24	TRBJ1-6	3	4.02549e-05		TRBV24	TRBJ1-1	3	3.29658e-05		TRBV26	TRBJ1-5	1	1.6333e-05		TRBV15	TRBJ2-1	5806	0.111533		TRBV1	TRBJ2-2	309270	3.64351		TRBV24	TRBJ2-1	1	1.07706e-05		TRBV31	TRBJ2-7	143	0.00198029
TRBV26	TRBJ2-2	123954	2.50387		TRBV12-2	TRBJ1-1	2	1.58452e-05		TRBV23	TRBJ2-4	3	3.84907e-05		TRBV24	TRBJ2-7	1	1.34183e-05		TRBV24	TRBJ2-4	14	0.00015384		TRBV26	TRBJ2-2	3	4.89991e-05		TRBV15	TRBJ2-4	1609	0.0309088		TRBV1	TRBJ1-6	789235	9.29798		TRBV24	TRBJ2-3	1	1.07706e-05		TRBV26	TRBJ1-3	18	0.000249268
TRBV26	TRBJ1-6	22890	0.462377		TRBV12-2	TRBJ2-1	22	0.000174298		TRBV23	TRBJ1-4	1	1.28302e-05		TRBV16	TRBJ2-1	200	0.00268366		TRBV24	TRBJ1-4	3	3.29658e-05		TRBV26	TRBJ1-6	5	8.16652e-05		TRBV15	TRBJ1-4	89	0.00170969		TRBV1	TRBJ1-2	295151	3.47717		TRBV24	TRBJ2-4	67	0.000721629		TRBV26	TRBJ2-5	16101	0.22297
TRBV26	TRBJ1-2	157	0.00317139		TRBV12-2	TRBJ2-3	11	8.71488e-05		TRBV23	TRBJ2-7	202	0.00259171		TRBV16	TRBJ2-5	658	0.00882924		TRBV24	TRBJ2-7	50	0.00054943		TRBV26	TRBJ1-2	2	3.26661e-05		TRBV15	TRBJ2-7	5621	0.107979		TRBV1	TRBJ2-3	257793	3.03706		TRBV24	TRBJ2-7	25	0.000269265		TRBV26	TRBJ1-5	45	0.000623169
TRBV26	TRBJ2-1	119517	2.41424		TRBV12-2	TRBJ2-4	55	0.000435744		TRBV24	TRBJ1-3	1	1.28302e-05		TRBV16	TRBJ2-4	2	2.68366e-05		TRBV16	TRBJ2-2	1	1.09886e-05		TRBV26	TRBJ2-3	3	4.89991e-05		TRBV24	TRBJ2-5	38	0.000729978		TRBV1	TRBJ2-1	694171	8.17803		TRBV16	TRBJ1-3	139	0.00149711		TRBV26	TRBJ2-2	64	0.000886285
TRBV26	TRBJ2-3	57728	1.1661		TRBV12-2	TRBJ1-4	1	7.92262e-06		TRBV24	TRBJ2-5	132	0.00169359		TRBV16	TRBJ2-7	3	4.02549e-05		TRBV16	TRBJ1-4	493	0.00541738		TRBV26	TRBJ2-1	13	0.00021233		TRBV24	TRBJ2-2	9	0.00017289		TRBV1	TRBJ1-1	605547	7.13395		TRBV16	TRBJ2-5	381	0.00410359		TRBV26	TRBJ1-6	4481	0.0620538
TRBV26	TRBJ1-1	27200	0.549439		TRBV12-2	TRBJ2-7	215	0.00170336		TRBV24	TRBJ1-5	410	0.0052604		TRBV20	TRBJ2-5	9	0.000120765		TRBV20	TRBJ1-3	16	0.000175817		TRBV26	TRBJ1-1	10	0.00016333		TRBV24	TRBJ1-6	2	3.84199e-05		TRBV1	TRBJ2-4	1029246	12.1255		TRBV16	TRBJ1-5	1	1.07706e-05		TRBV26	TRBJ1-2	3881	0.0537449
TRBV26	TRBJ2-4	88802	1.7938		TRBV24	TRBJ2-3	1	7.92262e-06		TRBV24	TRBJ2-2	39	0.00050038		TRBV20	TRBJ2-2	11	0.000147601		TRBV20	TRBJ2-5	13	0.000142852		TRBV26	TRBJ2-4	5	8.16652e-05		TRBV24	TRBJ1-2	9	0.00017289		TRBV1	TRBJ1-4	250817	2.95488		TRBV16	TRBJ2-2	1	1.07706e-05		TRBV26	TRBJ2-1	62412	0.864294
TRBV26	TRBJ1-4	16985	0.343096		TRBV24	TRBJ2-1	1	7.92262e-06		TRBV24	TRBJ1-6	5	6.41512e-05		TRBV20	TRBJ2-7	33	0.000442804		TRBV20	TRBJ1-5	6	6.59316e-05		TRBV26	TRBJ1-4	2	3.26661e-05		TRBV24	TRBJ2-3	10	0.0001921		TRBV1	TRBJ2-7	261138	3.07647		TRBV16	TRBJ1-6	1	1.07706e-05		TRBV26	TRBJ2-3	128	0.00177257
TRBV26	TRBJ2-7	1249	0.0252298		TRBV24	TRBJ1-1	1	7.92262e-06		TRBV24	TRBJ2-1	196	0.00251473		TRBV31	TRBJ2-5	722	0.00968801		TRBV20	TRBJ2-2	9	9.88973e-05		TRBV26	TRBJ2-7	7	0.000114331		TRBV24	TRBJ2-1	71	0.00136391		TRBV26	TRBJ1-3	10	0.00011781		TRBV16	TRBJ1-1	174	0.00187408		TRBV26	TRBJ1-1	60	0.000830892
TRBV1	TRBJ1-3	197773	3.99501		TRBV24	TRBJ2-4	2	1.58452e-05		TRBV24	TRBJ1-1	152	0.0019502		TRBV31	TRBJ1-3	234	0.00313988		TRBV20	TRBJ1-6	7	7.69202e-05		TRBV1	TRBJ1-3	125186	2.04467		TRBV24	TRBJ1-1	5	9.60498e-05		TRBV26	TRBJ2-5	39	0.000459459		TRBV16	TRBJ2-1	1410	0.0151865		TRBV26	TRBJ2-4	16663	0.230753
TRBV1	TRBJ2-5	227220	4.58984		TRBV24	TRBJ2-2	45	0.000356518		TRBV24	TRBJ2-3	50	0.000641512		TRBV31	TRBJ1-5	90	0.00120765		TRBV20	TRBJ1-2	14	0.00015384		TRBV1	TRBJ2-5	304979	4.98123		TRBV24	TRBJ1-4	21	0.000403409		TRBV26	TRBJ1-5	19	0.000223839		TRBV16	TRBJ2-3	1	1.07706e-05		TRBV26	TRBJ1-4	31	0.000429294
TRBV1	TRBJ1-5	35557	0.71825		TRBV24	TRBJ1-4	30	0.000237678		TRBV24	TRBJ2-4	51	0.000654343		TRBV31	TRBJ2-2	62	0.000831934		TRBV20	TRBJ2-3	76	0.000835133		TRBV1	TRBJ1-5	138872	2.2682		TRBV16	TRBJ2-5	507	0.00973945		TRBV26	TRBJ2-2	26	0.000306306		TRBV16	TRBJ2-4	210	0.00226182		TRBV26	TRBJ2-7	55	0.000761651
TRBV1	TRBJ2-2	81092	1.63806		TRBV24	TRBJ2-7	164	0.00129931		TRBV24	TRBJ1-4	1	1.28302e-05		TRBV31	TRBJ1-6	442	0.00593089		TRBV20	TRBJ2-1	27	0.000296692		TRBV1	TRBJ2-2	183940	3.0043		TRBV16	TRBJ1-3	319	0.00612798		TRBV26	TRBJ1-6	24	0.000282744		TRBV16	TRBJ1-4	3	3.23118e-05		TRBV1	TRBJ1-3	198541	2.74944
TRBV1	TRBJ1-6	311020	6.28259		TRBV16	TRBJ1-3	792	0.00627471		TRBV24	TRBJ2-7	21	0.000269435		TRBV31	TRBJ1-2	255	0.00342167		TRBV20	TRBJ2-4	10	0.000109886		TRBV1	TRBJ1-6	230712	3.76823		TRBV16	TRBJ1-5	1	1.921e-05		TRBV26	TRBJ1-2	8206	0.0966749		TRBV16	TRBJ2-7	439	0.00472829		TRBV1	TRBJ2-5	699114	9.68147
TRBV1	TRBJ1-2	32150	0.649429		TRBV16	TRBJ2-5	9917	0.0785686		TRBV16	TRBJ1-3	1032	0.0132408		TRBV31	TRBJ2-1	50245	0.674202		TRBV20	TRBJ2-7	23	0.000252738		TRBV1	TRBJ1-2	38912	0.635551		TRBV16	TRBJ2-2	628	0.0120639		TRBV26	TRBJ1-1	38	0.000447678		TRBV20	TRBJ1-3	11	0.000118476		TRBV1	TRBJ1-5	88429	1.22458
TRBV1	TRBJ2-3	386971	7.8168		TRBV16	TRBJ1-5	2253	0.0178497		TRBV16	TRBJ2-5	2380	0.030536		TRBV31	TRBJ2-3	34084	0.457349		TRBV26	TRBJ1-3	10003	0.109919		TRBV1	TRBJ1-1	215569	3.5209		TRBV16	TRBJ1-6	293	0.00562852		TRBV26	TRBJ2-3	37	0.000435897		TRBV20	TRBJ2-5	52	0.000560071		TRBV1	TRBJ2-2	317800	4.40096
TRBV1	TRBJ2-1	494936	9.99769		TRBV16	TRBJ2-2	3865	0.0306209		TRBV16	TRBJ1-5	4	5.1321e-05		TRBV31	TRBJ1-1	58711	0.787801		TRBV26	TRBJ2-5	115737	1.27179		TRBV1	TRBJ2-1	465306	7.59986		TRBV16	TRBJ1-2	846	0.0162516		TRBV26	TRBJ2-1	56	0.000659736		TRBV20	TRBJ1-5	7	7.53941e-05		TRBV1	TRBJ1-6	543316	7.52395
TRBV1	TRBJ1-1	231129	4.6688		TRBV16	TRBJ1-6	3628	0.0287432		TRBV16	TRBJ2-2	1009	0.0129457		TRBV31	TRBJ2-4	273	0.00366319		TRBV26	TRBJ1-5	300	0.00329658		TRBV1	TRBJ2-3	333274	5.44338		TRBV16	TRBJ1-1	566	0.0108728		TRBV26	TRBJ2-4	31	0.000365211		TRBV20	TRBJ2-2	11	0.000118476		TRBV1	TRBJ1-2	131661	1.82327
TRBV1	TRBJ2-4	159905	3.23008		TRBV16	TRBJ1-2	6101	0.0483359		TRBV16	TRBJ1-6	8	0.000102642		TRBV31	TRBJ1-4	110	0.00147601		TRBV26	TRBJ2-2	82580	0.907438		TRBV1	TRBJ2-4	353723	5.77737		TRBV16	TRBJ2-3	939	0.0180382		TRBV26	TRBJ1-4	18	0.000212058		TRBV20	TRBJ1-6	9	9.69353e-05		TRBV1	TRBJ2-1	535713	7.41866
TRBV1	TRBJ1-4	144672	2.92237		TRBV16	TRBJ1-1	2737	0.0216842		TRBV16	TRBJ1-2	4	5.1321e-05		TRBV31	TRBJ2-7	14972	0.200899		TRBV26	TRBJ1-6	36822	0.404622		TRBV1	TRBJ1-4	130503	2.13151		TRBV16	TRBJ2-1	808	0.0155216		TRBV26	TRBJ2-7	320	0.00376992		TRBV20	TRBJ1-2	15	0.000161559		TRBV1	TRBJ1-1	526576	7.29213
TRBV1	TRBJ2-7	3265	0.0659529		TRBV16	TRBJ2-1	5406	0.0428297		TRBV16	TRBJ2-3	2333	0.029933		TRBV26	TRBJ1-3	29	0.000389131		TRBV26	TRBJ1-2	90204	0.991215		TRBV1	TRBJ2-7	254131	4.15073		TRBV16	TRBJ2-4	1819	0.0349429		TRBV31	TRBJ1-3	3	3.5343e-05		TRBV20	TRBJ2-3	18	0.000193871		TRBV1	TRBJ2-3	382520	5.29722
TRBV4	TRBJ2-3	2	4.03999e-05		TRBV16	TRBJ2-3	12585	0.0997061		TRBV16	TRBJ2-1	3341	0.0428659		TRBV26	TRBJ2-5	10424	0.139872		TRBV26	TRBJ2-1	164180	1.80411		TRBV31	TRBJ1-3	160	0.00261329		TRBV16	TRBJ1-4	2358	0.0452971		TRBV31	TRBJ2-5	4	4.7124e-05		TRBV20	TRBJ1-1	54	0.000581612		TRBV1	TRBJ2-4	572719	7.93113
TRBV4	TRBJ2-1	2	4.03999e-05		TRBV16	TRBJ2-4	5605	0.0444063		TRBV16	TRBJ1-1	800	0.0102642		TRBV26	TRBJ1-5	21193	0.284374		TRBV26	TRBJ2-3	82132	0.902515		TRBV31	TRBJ2-5	970825	15.8565		TRBV16	TRBJ2-7	1902	0.0365373		TRBV31	TRBJ1-5	9	0.000106029		TRBV20	TRBJ2-1	692	0.00745325		TRBV1	TRBJ1-4	295038	4.08575
TRBV4	TRBJ2-5	4	8.07999e-05		TRBV16	TRBJ1-4	1970	0.0156076		TRBV16	TRBJ2-4	2401	0.0308054		TRBV26	TRBJ2-2	39	0.000523313		TRBV26	TRBJ1-1	37655	0.413775		TRBV31	TRBJ1-5	9130	0.149121		TRBV20	TRBJ2-3	14	0.000268939		TRBV31	TRBJ2-2	4	4.7124e-05		TRBV20	TRBJ2-4	35	0.000376971		TRBV1	TRBJ2-7	6272	0.0868559
TRBV4	TRBJ2-4	2	4.03999e-05		TRBV16	TRBJ2-7	14180	0.112343		TRBV16	TRBJ1-4	2	2.56605e-05		TRBV26	TRBJ1-6	40	0.000536732		TRBV26	TRBJ2-4	196475	2.15898		TRBV31	TRBJ2-2	29918	0.488652		TRBV20	TRBJ2-1	15	0.000288149		TRBV31	TRBJ1-6	972	0.0114511		TRBV20	TRBJ1-4	151	0.00162636		TRBV4	TRBJ2-5	10	0.000138482
TRBV4	TRBJ1-6	3	6.05999e-05		TRBV20	TRBJ1-1	28	0.000221833		TRBV16	TRBJ2-7	6366	0.0816774		TRBV26	TRBJ1-2	13502	0.181174		TRBV26	TRBJ1-4	42553	0.467598		TRBV31	TRBJ1-6	463	0.0075622		TRBV20	TRBJ1-1	15	0.000288149		TRBV31	TRBJ1-2	27	0.000318087		TRBV20	TRBJ2-7	58	0.000624694		TRBV4	TRBJ1-5	5	6.9241e-05
TRBV4	TRBJ1-4	1	2.02e-05		TRBV20	TRBJ2-1	121	0.000958636		TRBV20	TRBJ2-3	41	0.00052604		TRBV26	TRBJ1-1	26232	0.351989		TRBV26	TRBJ2-7	98961	1.08744		TRBV31	TRBJ1-2	111	0.00181297		TRBV20	TRBJ2-5	12	0.00023052		TRBV31	TRBJ2-3	8	9.4248e-05		TRBV1	TRBJ2-5	625487	6.73686		TRBV4	TRBJ2-2	1	1.38482e-05
TRBV5	TRBJ1-3	23614	0.477002		TRBV20	TRBJ2-3	82	0.000649654		TRBV20	TRBJ1-1	20	0.000256605		TRBV26	TRBJ2-3	12913	0.17327		TRBV31	TRBJ1-3	420	0.00461521		TRBV31	TRBJ1-1	15087	0.246417		TRBV20	TRBJ2-4	6	0.00011526		TRBV31	TRBJ2-1	12	0.000141372		TRBV1	TRBJ1-3	332950	3.58607		TRBV4	TRBJ1-6	2	2.76964e-05
TRBV5	TRBJ2-5	68103	1.37568		TRBV20	TRBJ1-3	24	0.000190143		TRBV20	TRBJ1-3	26	0.000333586		TRBV26	TRBJ2-1	89	0.00119423		TRBV31	TRBJ2-5	30797	0.338416		TRBV31	TRBJ2-1	5974	0.0975736		TRBV20	TRBJ1-6	6	0.00011526		TRBV31	TRBJ1-1	31	0.000365211		TRBV1	TRBJ1-5	249092	2.68287		TRBV4	TRBJ1-2	7	9.69374e-05
TRBV5	TRBJ1-5	6070	0.122614		TRBV20	TRBJ1-5	73	0.000578351		TRBV20	TRBJ2-5	65	0.000833966		TRBV26	TRBJ2-4	51	0.000684333		TRBV31	TRBJ1-5	239	0.00262627		TRBV31	TRBJ2-3	340	0.00555323		TRBV20	TRBJ1-4	24	0.000461039		TRBV31	TRBJ2-4	5	5.8905e-05		TRBV1	TRBJ2-2	274241	2.95374		TRBV4	TRBJ2-3	14	0.000193875
TRBV5	TRBJ2-2	206276	4.16677		TRBV20	TRBJ2-4	47	0.000372363		TRBV20	TRBJ1-6	38	0.000487549		TRBV26	TRBJ1-4	14874	0.199584		TRBV31	TRBJ2-2	22382	0.245947		TRBV31	TRBJ2-4	616	0.0100612		TRBV20	TRBJ2-7	6	0.00011526		TRBV31	TRBJ1-4	23	0.000270963		TRBV1	TRBJ1-6	246219	2.65192		TRBV4	TRBJ1-1	2	2.76964e-05
TRBV5	TRBJ1-6	29302	0.591899		TRBV1	TRBJ1-3	119075	0.943385		TRBV20	TRBJ1-4	48	0.000615852		TRBV26	TRBJ2-7	108	0.00144918		TRBV31	TRBJ1-6	736	0.0080876		TRBV31	TRBJ1-4	80	0.00130664		TRBV26	TRBJ1-3	4137	0.0794716		TRBV31	TRBJ2-7	54	0.000636174		TRBV1	TRBJ1-2	239128	2.57555		TRBV4	TRBJ2-1	10	0.000138482
TRBV5	TRBJ1-2	13590	0.274518		TRBV1	TRBJ2-5	357967	2.83603		TRBV20	TRBJ2-7	84	0.00107774		TRBV1	TRBJ1-3	267626	3.59108		TRBV31	TRBJ1-2	278	0.00305483		TRBV31	TRBJ2-7	886	0.0144711		TRBV26	TRBJ2-5	11624	0.223297		TRBV4	TRBJ1-3	16	0.000188496		TRBV1	TRBJ2-3	310298	3.34209		TRBV4	TRBJ2-4	6	8.30892e-05
TRBV5	TRBJ2-1	199401	4.02789		TRBV1	TRBJ1-5	248	0.00196481		TRBV31	TRBJ1-3	28380	0.364122		TRBV1	TRBJ2-5	535299	7.1828		TRBV31	TRBJ2-3	126350	1.38841		TRBV4	TRBJ1-3	4	6.53322e-05		TRBV26	TRBJ1-5	14093	0.270726		TRBV4	TRBJ2-5	30	0.00035343		TRBV1	TRBJ1-1	467058	5.03049		TRBV5	TRBJ1-3	26313	0.364388
TRBV5	TRBJ2-3	193973	3.91825		TRBV1	TRBJ2-2	267356	2.11816		TRBV31	TRBJ2-5	75310	0.966246		TRBV1	TRBJ1-5	119957	1.60962		TRBV31	TRBJ2-1	59688	0.655887		TRBV4	TRBJ2-5	30	0.000489991		TRBV26	TRBJ2-2	17586	0.337826		TRBV4	TRBJ1-5	1	1.1781e-05		TRBV1	TRBJ2-1	559600	6.02722		TRBV5	TRBJ2-5	244083	3.38011
TRBV5	TRBJ1-1	38789	0.783536		TRBV1	TRBJ1-6	205	0.00162414		TRBV31	TRBJ1-5	78262	1.00412		TRBV1	TRBJ2-2	155669	2.08881		TRBV31	TRBJ1-1	1455	0.0159884		TRBV4	TRBJ1-5	8	0.000130664		TRBV26	TRBJ1-6	51	0.000979708		TRBV4	TRBJ2-2	13	0.000153153		TRBV1	TRBJ2-4	493599	5.31635		TRBV5	TRBJ1-5	85761	1.18764
TRBV5	TRBJ2-4	152007	3.07054		TRBV1	TRBJ1-2	271890	2.15408		TRBV31	TRBJ2-2	41895	0.537523		TRBV1	TRBJ1-6	315944	4.23943		TRBV31	TRBJ2-4	54505	0.598933		TRBV4	TRBJ2-2	12	0.000195997		TRBV26	TRBJ1-2	75	0.00144075		TRBV4	TRBJ1-6	4	4.7124e-05		TRBV1	TRBJ1-4	362909	3.90874		TRBV5	TRBJ2-2	147861	2.04761
TRBV5	TRBJ1-4	253	0.00511059		TRBV1	TRBJ2-3	512	0.00405638		TRBV31	TRBJ1-6	14050	0.180265		TRBV1	TRBJ1-2	60077	0.806131		TRBV31	TRBJ1-4	245	0.00269221		TRBV4	TRBJ1-6	5	8.16652e-05		TRBV26	TRBJ2-3	114	0.00218994		TRBV4	TRBJ1-2	31	0.000365211		TRBV1	TRBJ2-7	679545	7.3191		TRBV5	TRBJ1-6	44144	0.611315
TRBV5	TRBJ2-7	622	0.0125644		TRBV1	TRBJ2-1	143732	1.13873		TRBV31	TRBJ1-2	38824	0.498122		TRBV1	TRBJ2-3	638097	8.56217		TRBV31	TRBJ2-7	3946	0.043361		TRBV4	TRBJ1-2	20	0.000326661		TRBV26	TRBJ2-1	55659	1.06921		TRBV4	TRBJ2-3	24	0.000282744		TRBV26	TRBJ1-3	10	0.000107706		TRBV5	TRBJ1-2	80849	1.11961
TRBV13-3	TRBJ2-5	7	0.0001414		TRBV1	TRBJ1-1	135207	1.07119		TRBV31	TRBJ2-1	63387	0.813271		TRBV1	TRBJ2-1	917851	12.316		TRBV1	TRBJ1-3	314287	3.45357		TRBV4	TRBJ2-1	41	0.000669655		TRBV26	TRBJ1-1	15069	0.289475		TRBV4	TRBJ1-1	10	0.00011781		TRBV26	TRBJ2-5	10043	0.108169		TRBV5	TRBJ2-1	267209	3.70037
TRBV13-3	TRBJ1-3	8	0.0001616		TRBV1	TRBJ2-4	520685	4.12519		TRBV31	TRBJ2-3	63149	0.810217		TRBV1	TRBJ1-1	429793	5.76709		TRBV1	TRBJ2-5	528100	5.80308		TRBV4	TRBJ1-1	20	0.000326661		TRBV26	TRBJ2-4	11642	0.223642		TRBV4	TRBJ2-1	15	0.000176715		TRBV26	TRBJ1-5	20	0.000215412		TRBV5	TRBJ1-1	121423	1.68149
TRBV13-3	TRBJ2-2	4	8.07999e-05		TRBV1	TRBJ1-4	1008161	7.98727		TRBV31	TRBJ1-1	116100	1.48959		TRBV1	TRBJ2-4	377814	5.06962		TRBV1	TRBJ1-5	380455	4.18067		TRBV4	TRBJ2-3	11	0.000179663		TRBV26	TRBJ1-4	12742	0.244773		TRBV4	TRBJ2-4	28	0.000329868		TRBV26	TRBJ2-2	30	0.000323118		TRBV5	TRBJ2-3	110970	1.53674
TRBV13-3	TRBJ1-6	4	8.07999e-05		TRBV1	TRBJ2-7	1489521	11.8009		TRBV31	TRBJ2-4	39264	0.503767		TRBV1	TRBJ1-4	162371	2.17874		TRBV1	TRBJ2-2	565141	6.2101		TRBV4	TRBJ2-4	13	0.00021233		TRBV26	TRBJ2-7	683	0.0131204		TRBV4	TRBJ1-4	19	0.000223839		TRBV26	TRBJ1-6	23	0.000247724		TRBV5	TRBJ2-4	62651	0.867604
TRBV13-3	TRBJ1-2	8	0.0001616		TRBV26	TRBJ1-3	168	0.001331		TRBV31	TRBJ1-4	28731	0.368626		TRBV1	TRBJ2-7	180171	2.41759		TRBV1	TRBJ1-6	381505	4.1922		TRBV4	TRBJ1-4	19	0.000310328		TRBV1	TRBJ2-5	392063	7.53151		TRBV4	TRBJ2-7	3	3.5343e-05		TRBV26	TRBJ1-2	29	0.000312347		TRBV5	TRBJ1-4	18155	0.251414
TRBV13-3	TRBJ2-3	9	0.0001818		TRBV26	TRBJ2-5	28224	0.223608		TRBV31	TRBJ2-7	108641	1.39389		TRBV4	TRBJ2-5	30	0.000402549		TRBV1	TRBJ1-2	28844	0.316955		TRBV4	TRBJ2-7	16	0.000261329		TRBV1	TRBJ1-3	59002	1.13343		TRBV13-3	TRBJ2-5	7611	0.0896652		TRBV26	TRBJ2-3	20	0.000215412		TRBV5	TRBJ2-7	1736	0.0240405
TRBV13-3	TRBJ1-1	31	0.000626199		TRBV26	TRBJ1-5	60533	0.47958		TRBV26	TRBJ1-3	29988	0.384754		TRBV4	TRBJ1-3	12	0.00016102		TRBV1	TRBJ2-1	574001	6.30746		TRBV5	TRBJ2-5	154915	2.53023		TRBV1	TRBJ1-5	26762	0.514097		TRBV13-3	TRBJ1-3	8493	0.100056		TRBV26	TRBJ2-1	42	0.000452365		TRBV13-3	TRBJ2-5	3	4.15446e-05
TRBV13-3	TRBJ2-1	11	0.0002222		TRBV26	TRBJ2-2	120306	0.953138		TRBV26	TRBJ2-5	68903	0.884043		TRBV4	TRBJ2-2	15	0.000201274		TRBV1	TRBJ2-3	608890	6.69084		TRBV5	TRBJ1-3	52092	0.850821		TRBV1	TRBJ2-2	131955	2.53485		TRBV13-3	TRBJ1-5	22	0.000259182		TRBV26	TRBJ1-1	34	0.0003662		TRBV13-3	TRBJ1-3	7	9.69374e-05
TRBV13-3	TRBJ2-4	6	0.0001212		TRBV26	TRBJ1-6	173	0.00137061		TRBV26	TRBJ1-5	15820	0.202975		TRBV4	TRBJ1-6	42	0.000563568		TRBV1	TRBJ1-1	628056	6.90145		TRBV5	TRBJ1-5	21378	0.349168		TRBV1	TRBJ1-6	361822	6.95059		TRBV13-3	TRBJ2-2	25	0.000294525		TRBV26	TRBJ2-4	50	0.000538529		TRBV13-3	TRBJ1-5	3	4.15446e-05
TRBV13-3	TRBJ1-4	2	4.03999e-05		TRBV26	TRBJ1-2	20303	0.160853		TRBV26	TRBJ2-2	25491	0.327056		TRBV4	TRBJ1-2	3	4.02549e-05		TRBV1	TRBJ2-4	430092	4.72611		TRBV5	TRBJ2-2	138470	2.26164		TRBV1	TRBJ1-2	174123	3.3449		TRBV13-3	TRBJ1-6	61	0.000718641		TRBV26	TRBJ1-4	11832	0.127438		TRBV13-3	TRBJ2-2	1	1.38482e-05
TRBV13-3	TRBJ2-7	41	0.000828199		TRBV26	TRBJ2-1	167091	1.3238		TRBV26	TRBJ1-6	81722	1.04851		TRBV4	TRBJ2-1	69	0.000925862		TRBV1	TRBJ1-4	244954	2.6917		TRBV5	TRBJ1-6	41862	0.683734		TRBV1	TRBJ2-3	109879	2.11077		TRBV13-3	TRBJ1-2	24811	0.292298		TRBV26	TRBJ2-7	3829	0.0412406		TRBV13-3	TRBJ1-6	2	2.76964e-05
TRBV29	TRBJ1-3	3661	0.0739521		TRBV26	TRBJ1-1	80327	0.6364		TRBV26	TRBJ1-2	50982	0.654112		TRBV4	TRBJ1-1	24	0.000322039		TRBV1	TRBJ2-7	178534	1.96184		TRBV5	TRBJ1-2	155	0.00253162		TRBV1	TRBJ1-1	442256	8.49572		TRBV13-3	TRBJ2-3	54	0.000636174		TRBV31	TRBJ2-5	25638	0.276136		TRBV13-3	TRBJ1-2	3	4.15446e-05
TRBV29	TRBJ2-5	97738	1.9743		TRBV26	TRBJ2-3	66154	0.524113		TRBV26	TRBJ1-1	582440	7.47285		TRBV4	TRBJ2-3	19	0.000254948		TRBV4	TRBJ1-1	2	2.19772e-05		TRBV5	TRBJ2-1	233951	3.82113		TRBV1	TRBJ2-1	158679	3.04822		TRBV13-3	TRBJ2-1	57	0.000671517		TRBV31	TRBJ1-3	51908	0.55908		TRBV13-3	TRBJ1-1	7	9.69374e-05
TRBV29	TRBJ1-5	7243	0.146308		TRBV26	TRBJ2-4	55668	0.441036		TRBV26	TRBJ2-3	65460	0.839868		TRBV4	TRBJ2-4	31	0.000415967		TRBV4	TRBJ2-1	12	0.000131863		TRBV5	TRBJ2-3	218074	3.56181		TRBV1	TRBJ2-4	193980	3.72635		TRBV13-3	TRBJ1-1	66	0.000777546		TRBV31	TRBJ1-5	15712	0.169227		TRBV13-3	TRBJ2-3	3	4.15446e-05
TRBV29	TRBJ2-2	162546	3.28342		TRBV26	TRBJ1-4	132948	1.0533		TRBV26	TRBJ2-1	99708	1.27928		TRBV4	TRBJ1-4	8	0.000107346		TRBV4	TRBJ2-3	7	7.69202e-05		TRBV5	TRBJ1-1	109473	1.78803		TRBV1	TRBJ1-4	73029	1.40288		TRBV13-3	TRBJ2-4	49	0.000577269		TRBV31	TRBJ2-2	35865	0.386287		TRBV13-3	TRBJ2-1	13	0.000180027
TRBV29	TRBJ1-6	7986	0.161317		TRBV26	TRBJ2-7	118344	0.937594		TRBV26	TRBJ2-4	74116	0.950927		TRBV4	TRBJ2-7	8	0.000107346		TRBV4	TRBJ1-3	11	0.000120875		TRBV5	TRBJ2-4	51248	0.837036		TRBV1	TRBJ2-7	81009	1.55618		TRBV13-3	TRBJ1-4	39	0.000459459		TRBV31	TRBJ1-6	6043	0.0650867		TRBV13-3	TRBJ2-4	10	0.000138482
TRBV29	TRBJ1-2	47	0.000949398		TRBV31	TRBJ1-3	63	0.000499125		TRBV26	TRBJ1-4	18169	0.233113		TRBV14	TRBJ2-3	43	0.000576987		TRBV4	TRBJ2-2	5	5.4943e-05		TRBV5	TRBJ1-4	117120	1.91293		TRBV31	TRBJ1-3	67	0.00128707		TRBV13-3	TRBJ2-7	2454	0.0289106		TRBV31	TRBJ1-2	337	0.00362969		TRBV13-3	TRBJ1-4	17	0.00023542
TRBV29	TRBJ2-1	183621	3.70914		TRBV31	TRBJ2-5	60808	0.481758		TRBV26	TRBJ2-7	69274	0.888803		TRBV14	TRBJ2-1	184	0.00246897		TRBV4	TRBJ1-4	6	6.59316e-05		TRBV5	TRBJ2-7	51779	0.845709		TRBV31	TRBJ2-5	3097	0.0594932		TRBV5	TRBJ1-3	29797	0.351038		TRBV31	TRBJ2-1	275	0.00296191		TRBV13-3	TRBJ2-7	12	0.000166178
TRBV29	TRBJ2-3	60965	1.23149		TRBV31	TRBJ1-5	30	0.000237678		TRBV1	TRBJ1-3	89584	1.14939		TRBV14	TRBJ1-1	74	0.000992954		TRBV4	TRBJ2-7	5	5.4943e-05		TRBV14	TRBJ2-5	836	0.0136544		TRBV31	TRBJ1-5	52	0.000998918		TRBV5	TRBJ2-5	207078	2.43959		TRBV31	TRBJ2-3	258	0.00277881		TRBV29	TRBJ1-3	9926	0.137457
TRBV29	TRBJ1-1	9023	0.182264		TRBV31	TRBJ2-2	60	0.000475357		TRBV1	TRBJ2-5	206766	2.65286		TRBV14	TRBJ2-5	175	0.0023482		TRBV13-3	TRBJ2-5	23308	0.256122		TRBV14	TRBJ2-2	17	0.000277662		TRBV31	TRBJ2-2	9913	0.190428		TRBV5	TRBJ1-5	78213	0.921427		TRBV31	TRBJ1-1	821	0.00884265		TRBV29	TRBJ2-5	180232	2.49589
TRBV29	TRBJ2-4	21216	0.428562		TRBV31	TRBJ1-6	25	0.000198065		TRBV1	TRBJ1-5	229201	2.94071		TRBV14	TRBJ2-4	42	0.000563568		TRBV13-3	TRBJ1-3	60352	0.663184		TRBV14	TRBJ1-6	1	1.6333e-05		TRBV31	TRBJ1-6	138	0.00265097		TRBV5	TRBJ2-2	139239	1.64037		TRBV31	TRBJ2-4	533	0.00574072		TRBV29	TRBJ1-5	18475	0.255846
TRBV29	TRBJ1-4	50432	1.01872		TRBV31	TRBJ1-2	78	0.000617964		TRBV1	TRBJ2-2	246381	3.16113		TRBV14	TRBJ1-2	12	0.00016102		TRBV13-3	TRBJ1-5	23314	0.256188		TRBV14	TRBJ1-2	92	0.00150264		TRBV31	TRBJ1-2	11989	0.230308		TRBV5	TRBJ1-6	47596	0.560728		TRBV31	TRBJ1-4	274	0.00295114		TRBV29	TRBJ2-2	24454	0.338644
TRBV29	TRBJ2-7	413	0.00834258		TRBV31	TRBJ2-1	85	0.000673422		TRBV1	TRBJ1-6	440804	5.65563		TRBV14	TRBJ2-7	129	0.00173096		TRBV13-3	TRBJ2-2	158	0.0017362		TRBV14	TRBJ2-3	116	0.00189463		TRBV31	TRBJ2-1	138	0.00265097		TRBV5	TRBJ1-2	42641	0.502354		TRBV31	TRBJ2-7	17074	0.183897		TRBV29	TRBJ1-6	23743	0.328798
TRBV3	TRBJ1-3	60	0.001212		TRBV31	TRBJ1-1	112	0.000887333		TRBV1	TRBJ1-2	37076	0.475694		TRBV13-3	TRBJ1-3	12112	0.162522		TRBV13-3	TRBJ1-6	150	0.00164829		TRBV14	TRBJ1-1	54	0.000881984		TRBV31	TRBJ2-3	17980	0.345395		TRBV5	TRBJ2-1	276258	3.2546		TRBV4	TRBJ1-3	27	0.000290806		TRBV29	TRBJ1-2	4284	0.0593257
TRBV3	TRBJ2-5	1153	0.0232906		TRBV31	TRBJ2-3	76	0.000602119		TRBV1	TRBJ1-1	239384	3.07136		TRBV13-3	TRBJ2-5	51743	0.694303		TRBV13-3	TRBJ1-2	55743	0.612537		TRBV14	TRBJ2-1	305	0.00498158		TRBV31	TRBJ1-1	391	0.00751109		TRBV5	TRBJ2-3	287221	3.38375		TRBV4	TRBJ2-5	85	0.0009155		TRBV29	TRBJ1-1	25694	0.355816
TRBV3	TRBJ2-2	624	0.0126048		TRBV31	TRBJ2-4	148	0.00117255		TRBV1	TRBJ2-3	195517	2.50853		TRBV13-3	TRBJ1-5	60770	0.81543		TRBV13-3	TRBJ1-1	110	0.00120875		TRBV14	TRBJ2-4	209	0.00341361		TRBV31	TRBJ2-4	6430	0.12352		TRBV5	TRBJ1-1	185797	2.18887		TRBV4	TRBJ1-5	12	0.000129247		TRBV29	TRBJ2-1	211429	2.92791
TRBV3	TRBJ1-6	594	0.0119988		TRBV31	TRBJ1-4	42516	0.336838		TRBV1	TRBJ2-1	276696	3.55008		TRBV13-3	TRBJ2-2	12133	0.162804		TRBV13-3	TRBJ2-3	255	0.00280209		TRBV14	TRBJ1-4	57	0.000930983		TRBV31	TRBJ1-4	5199	0.0998726		TRBV5	TRBJ2-4	34284	0.4039		TRBV4	TRBJ2-2	46	0.000495447		TRBV29	TRBJ2-3	46567	0.644869
TRBV3	TRBJ1-2	238	0.00480759		TRBV31	TRBJ2-7	247	0.00195689		TRBV1	TRBJ2-4	480711	6.16764		TRBV13-3	TRBJ1-6	12756	0.171164		TRBV13-3	TRBJ2-1	28410	0.312186		TRBV14	TRBJ2-7	4005	0.0654138		TRBV31	TRBJ2-7	823	0.0158098		TRBV5	TRBJ1-4	52945	0.623745		TRBV4	TRBJ1-6	26	0.000280035		TRBV29	TRBJ2-4	73858	1.0228
TRBV3	TRBJ2-1	5303	0.10712		TRBV4	TRBJ2-5	14	0.000110917		TRBV1	TRBJ1-4	188	0.00241209		TRBV13-3	TRBJ1-2	13810	0.185307		TRBV13-3	TRBJ2-4	25650	0.281857		TRBV13-3	TRBJ1-3	2	3.26661e-05		TRBV4	TRBJ2-5	7	0.00013447		TRBV5	TRBJ2-7	214407	2.52593		TRBV4	TRBJ1-2	64	0.000689318		TRBV29	TRBJ1-4	14003	0.193916
TRBV3	TRBJ2-3	4910	0.0991818		TRBV4	TRBJ1-3	20	0.000158452		TRBV1	TRBJ2-7	249299	3.19857		TRBV13-3	TRBJ2-3	49248	0.660824		TRBV13-3	TRBJ1-4	78026	0.857396		TRBV13-3	TRBJ2-5	6	9.79983e-05		TRBV4	TRBJ1-5	3	5.76299e-05		TRBV14	TRBJ1-3	82	0.000966042		TRBV4	TRBJ2-3	27	0.000290806		TRBV29	TRBJ2-7	312	0.00432064
TRBV3	TRBJ1-1	1228	0.0248056		TRBV4	TRBJ1-5	2	1.58452e-05		TRBV4	TRBJ2-5	3	3.84907e-05		TRBV13-3	TRBJ2-1	33771	0.453149		TRBV13-3	TRBJ2-7	158363	1.74019		TRBV13-3	TRBJ1-5	2	3.26661e-05		TRBV4	TRBJ1-6	6	0.00011526		TRBV14	TRBJ2-5	932	0.0109799		TRBV4	TRBJ1-1	85	0.0009155		TRBV3	TRBJ1-3	105	0.00145406
TRBV3	TRBJ2-4	794	0.0160388		TRBV4	TRBJ1-6	3	2.37678e-05		TRBV4	TRBJ1-5	4	5.1321e-05		TRBV13-3	TRBJ1-1	23089	0.309815		TRBV5	TRBJ1-3	407	0.00447236		TRBV13-3	TRBJ2-2	6	9.79983e-05		TRBV4	TRBJ1-2	1	1.921e-05		TRBV14	TRBJ1-5	171	0.00201455		TRBV4	TRBJ2-1	82	0.000883188		TRBV3	TRBJ2-5	248	0.00343436
TRBV3	TRBJ1-4	132	0.0026664		TRBV4	TRBJ1-1	3	2.37678e-05		TRBV4	TRBJ2-2	8	0.000102642		TRBV13-3	TRBJ2-4	28469	0.382005		TRBV5	TRBJ2-5	230666	2.53469		TRBV13-3	TRBJ1-6	4	6.53322e-05		TRBV4	TRBJ2-1	25	0.000480249		TRBV14	TRBJ2-2	194	0.00228551		TRBV4	TRBJ2-4	44	0.000473906		TRBV3	TRBJ1-5	21	0.000290812
					TRBV4	TRBJ2-3	15	0.000118839		TRBV4	TRBJ1-2	1	1.28302e-05		TRBV13-3	TRBJ1-4	13747	0.184461		TRBV5	TRBJ1-5	86795	0.953755		TRBV13-3	TRBJ1-2	6	9.79983e-05		TRBV4	TRBJ1-1	4	7.68398e-05		TRBV14	TRBJ1-2	90	0.00106029		TRBV4	TRBJ1-4	73	0.000786253		TRBV3	TRBJ2-2	184	0.00254807
					TRBV4	TRBJ2-1	17	0.000134684		TRBV4	TRBJ2-1	15	0.000192454		TRBV13-3	TRBJ2-7	154414	2.07197		TRBV5	TRBJ2-2	24324	0.267287		TRBV13-3	TRBJ1-1	5970	0.0975083		TRBV4	TRBJ2-3	8	0.00015368		TRBV14	TRBJ1-1	34	0.000400554		TRBV4	TRBJ2-7	89	0.000958582		TRBV3	TRBJ1-6	105	0.00145406
					TRBV4	TRBJ2-4	30	0.000237678		TRBV4	TRBJ2-3	6	7.69815e-05		TRBV5	TRBJ1-3	8354	0.112096		TRBV5	TRBJ1-6	79652	0.875263		TRBV13-3	TRBJ2-3	7	0.000114331		TRBV4	TRBJ2-4	8	0.00015368		TRBV14	TRBJ2-1	109	0.00128413		TRBV5	TRBJ1-3	66989	0.721511		TRBV3	TRBJ1-2	47	0.000650866
					TRBV4	TRBJ2-7	30	0.000237678		TRBV4	TRBJ1-1	7	8.98117e-05		TRBV5	TRBJ2-5	392659	5.26881		TRBV5	TRBJ1-2	19102	0.209904		TRBV13-3	TRBJ2-1	10	0.00016333		TRBV4	TRBJ1-4	10	0.0001921		TRBV14	TRBJ2-3	77	0.000907137		TRBV5	TRBJ2-5	112895	1.21595		TRBV3	TRBJ2-1	542	0.00750573
					TRBV5	TRBJ2-5	82050	0.650051		TRBV4	TRBJ2-4	8	0.000102642		TRBV5	TRBJ1-5	7531	0.101053		TRBV5	TRBJ1-1	22890	0.251529		TRBV13-3	TRBJ2-4	13	0.00021233		TRBV4	TRBJ2-7	5	9.60498e-05		TRBV14	TRBJ2-4	43	0.000506583		TRBV5	TRBJ1-5	91947	0.990323		TRBV3	TRBJ2-3	308	0.00426525
					TRBV5	TRBJ1-3	48039	0.380595		TRBV4	TRBJ2-7	6	7.69815e-05		TRBV5	TRBJ2-2	45748	0.61386		TRBV5	TRBJ2-3	274904	3.02081		TRBV13-3	TRBJ1-4	3	4.89991e-05		TRBV13-3	TRBJ1-3	18201	0.34964		TRBV14	TRBJ1-4	59	0.000695079		TRBV5	TRBJ2-2	59872	0.644857		TRBV3	TRBJ1-1	207	0.00286658
					TRBV5	TRBJ1-5	29007	0.229811		TRBV13-3	TRBJ1-3	21988	0.282112		TRBV5	TRBJ1-6	100974	1.3549		TRBV5	TRBJ2-1	525166	5.77084		TRBV13-3	TRBJ2-7	62	0.00101265		TRBV13-3	TRBJ2-5	23511	0.451645		TRBV14	TRBJ2-7	709	0.00835273		TRBV5	TRBJ1-6	100791	1.08558		TRBV3	TRBJ2-4	147	0.00203569
					TRBV5	TRBJ2-2	55908	0.442938		TRBV13-3	TRBJ2-5	42588	0.546415		TRBV5	TRBJ1-2	92712	1.24404		TRBV5	TRBJ2-4	73796	0.810914		TRBV29	TRBJ2-5	3492	0.057035		TRBV13-3	TRBJ1-5	22788	0.437757		TRBV29	TRBJ1-3	43	0.000506583		TRBV5	TRBJ1-2	37199	0.400655		TRBV3	TRBJ1-4	37	0.000512384
					TRBV5	TRBJ1-6	31808	0.252003		TRBV13-3	TRBJ1-5	78	0.00100076		TRBV5	TRBJ2-1	181419	2.43433		TRBV5	TRBJ1-4	52386	0.575648		TRBV29	TRBJ1-3	5233	0.0854708		TRBV13-3	TRBJ2-2	4415	0.084812		TRBV29	TRBJ2-5	4994	0.0588343		TRBV5	TRBJ1-1	318668	3.43224		TRBV3	TRBJ2-7	4	5.53928e-05
					TRBV5	TRBJ1-2	71299	0.564875		TRBV13-3	TRBJ2-2	108	0.00138567		TRBV5	TRBJ1-1	378366	5.07703		TRBV5	TRBJ2-7	175982	1.93379		TRBV29	TRBJ1-5	14	0.000228663		TRBV13-3	TRBJ1-6	1949	0.0374402		TRBV29	TRBJ1-5	42	0.000494802		TRBV5	TRBJ2-1	209965	2.26145
					TRBV5	TRBJ2-1	78292	0.620277		TRBV13-3	TRBJ1-6	98	0.00125736		TRBV5	TRBJ2-3	119063	1.59762		TRBV14	TRBJ1-1	41	0.000450532		TRBV29	TRBJ2-2	38	0.000620656		TRBV13-3	TRBJ1-2	24377	0.468281		TRBV29	TRBJ2-2	77	0.000907137		TRBV5	TRBJ2-3	127008	1.36795
					TRBV5	TRBJ2-3	85611	0.678263		TRBV13-3	TRBJ1-2	12001	0.153976		TRBV5	TRBJ2-4	114582	1.5375		TRBV14	TRBJ2-1	21	0.00023076		TRBV29	TRBJ1-6	2756	0.0450139		TRBV13-3	TRBJ1-1	27832	0.534652		TRBV29	TRBJ1-6	13218	0.155721		TRBV5	TRBJ2-4	67646	0.728587
					TRBV5	TRBJ1-1	48988	0.388113		TRBV13-3	TRBJ2-3	106	0.00136001		TRBV5	TRBJ1-4	65327	0.876577		TRBV14	TRBJ2-5	105	0.0011538		TRBV29	TRBJ1-2	6407	0.104646		TRBV13-3	TRBJ2-1	32318	0.620827		TRBV29	TRBJ1-2	64	0.000753984		TRBV5	TRBJ1-4	104047	1.12065
					TRBV5	TRBJ2-4	45376	0.359497		TRBV13-3	TRBJ2-1	46659	0.598647		TRBV5	TRBJ2-7	127217	1.70704		TRBV14	TRBJ1-3	44	0.000483498		TRBV29	TRBJ2-3	60	0.000979983		TRBV13-3	TRBJ2-3	27266	0.523779		TRBV29	TRBJ2-1	167	0.00196743		TRBV5	TRBJ2-7	335968	3.61857
					TRBV5	TRBJ1-4	19346	0.153271		TRBV13-3	TRBJ1-1	37898	0.486241		TRBV29	TRBJ1-3	58	0.000778261		TRBV14	TRBJ1-2	55	0.000604373		TRBV29	TRBJ2-1	86	0.00140464		TRBV13-3	TRBJ2-4	58532	1.1244		TRBV29	TRBJ1-1	307	0.00361677		TRBV13-3	TRBJ1-3	22341	0.240626
					TRBV5	TRBJ2-7	98154	0.777636		TRBV13-3	TRBJ2-4	20374	0.261403		TRBV29	TRBJ2-5	28132	0.377483		TRBV14	TRBJ2-7	55	0.000604373		TRBV29	TRBJ1-1	9474	0.154739		TRBV13-3	TRBJ1-4	29795	0.572361		TRBV29	TRBJ2-3	116	0.0013666		TRBV13-3	TRBJ2-5	31029	0.334201
					TRBV13-3	TRBJ1-3	32235	0.255386		TRBV13-3	TRBJ1-4	29415	0.377402		TRBV29	TRBJ1-5	111	0.00148943		TRBV29	TRBJ1-3	106	0.00116479		TRBV29	TRBJ2-4	20274	0.331136		TRBV13-3	TRBJ2-7	41799	0.802957		TRBV29	TRBJ2-4	12276	0.144624		TRBV13-3	TRBJ1-5	14929	0.160794
					TRBV13-3	TRBJ2-5	42538	0.337012		TRBV13-3	TRBJ2-7	133033	1.70685		TRBV29	TRBJ2-2	9834	0.131956		TRBV29	TRBJ2-5	231	0.00253837		TRBV29	TRBJ1-4	2726	0.0445239		TRBV5	TRBJ1-3	5990	0.115068		TRBV29	TRBJ1-4	45	0.000530145		TRBV13-3	TRBJ2-2	4827	0.0519896
					TRBV13-3	TRBJ1-5	30206	0.239311		TRBV5	TRBJ1-3	24682	0.316676		TRBV29	TRBJ1-6	8535	0.114525		TRBV29	TRBJ1-5	107	0.00117578		TRBV29	TRBJ2-7	19729	0.322235		TRBV5	TRBJ2-5	116193	2.23206		TRBV29	TRBJ2-7	1621	0.019097		TRBV13-3	TRBJ1-6	434	0.00467444
					TRBV13-3	TRBJ2-2	801	0.00634602		TRBV5	TRBJ2-5	182568	2.34239		TRBV29	TRBJ1-2	78421	1.05228		TRBV29	TRBJ2-2	13191	0.144951		TRBV3	TRBJ1-3	13	0.00021233		TRBV5	TRBJ1-5	16650	0.319846		TRBV3	TRBJ1-3	13	0.000153153		TRBV13-3	TRBJ1-2	34153	0.367848
					TRBV13-3	TRBJ1-6	72231	0.572258		TRBV5	TRBJ1-5	37462	0.480647		TRBV29	TRBJ2-3	40293	0.540663		TRBV29	TRBJ1-6	79	0.000868099		TRBV3	TRBJ2-5	193	0.00315228		TRBV5	TRBJ2-2	44690	0.858493		TRBV3	TRBJ2-5	301	0.00354608		TRBV13-3	TRBJ2-3	6574	0.0708058
					TRBV13-3	TRBJ1-2	92107	0.729728		TRBV5	TRBJ2-2	80458	1.0323		TRBV29	TRBJ1-1	32182	0.431828		TRBV29	TRBJ1-2	141	0.00154939		TRBV3	TRBJ1-6	1	1.6333e-05		TRBV5	TRBJ1-6	22186	0.426192		TRBV3	TRBJ2-2	18	0.000212058		TRBV13-3	TRBJ1-1	164977	1.7769
					TRBV13-3	TRBJ2-1	76790	0.608378		TRBV5	TRBJ1-6	22867	0.293389		TRBV29	TRBJ2-1	14709	0.19737		TRBV29	TRBJ2-1	298489	3.27997		TRBV3	TRBJ1-2	1	1.6333e-05		TRBV5	TRBJ1-2	18691	0.359053		TRBV3	TRBJ1-6	55	0.000647955		TRBV13-3	TRBJ2-1	38052	0.409842
					TRBV13-3	TRBJ1-1	1255213	9.94457		TRBV5	TRBJ1-2	4605	0.0590833		TRBV29	TRBJ2-4	119	0.00159678		TRBV29	TRBJ1-1	13697	0.150511		TRBV3	TRBJ2-3	107	0.00174764		TRBV5	TRBJ2-1	291775	5.60499		TRBV3	TRBJ1-2	61	0.000718641		TRBV13-3	TRBJ2-4	155169	1.67126
					TRBV13-3	TRBJ2-3	87039	0.689577		TRBV5	TRBJ2-3	58933	0.756125		TRBV29	TRBJ1-4	107290	1.43965		TRBV29	TRBJ2-3	12409	0.136357		TRBV3	TRBJ2-1	309	0.00504691		TRBV5	TRBJ2-3	84285	1.61911		TRBV3	TRBJ1-1	1	1.1781e-05		TRBV13-3	TRBJ1-4	40514	0.43636
					TRBV13-3	TRBJ2-4	766	0.00606872		TRBV5	TRBJ2-1	292530	3.75323		TRBV29	TRBJ2-7	21600	0.289835		TRBV29	TRBJ2-4	178	0.00195597		TRBV3	TRBJ1-1	22	0.000359327		TRBV5	TRBJ1-1	71697	1.3773		TRBV3	TRBJ2-1	49	0.000577269		TRBV13-3	TRBJ2-7	62999	0.678536
					TRBV13-3	TRBJ1-4	17588	0.139343		TRBV5	TRBJ1-1	50886	0.65288		TRBV3	TRBJ1-1	104	0.0013955		TRBV29	TRBJ1-4	161	0.00176916		TRBV3	TRBJ2-4	89	0.00145364		TRBV5	TRBJ2-4	26595	0.510889		TRBV3	TRBJ2-3	37	0.000435897		TRBV14	TRBJ1-3	211	0.00227259
					TRBV13-3	TRBJ2-7	228186	1.80783		TRBV5	TRBJ2-4	48122	0.617417		TRBV3	TRBJ2-3	112	0.00150285		TRBV29	TRBJ2-7	63100	0.69338		TRBV3	TRBJ1-4	46	0.00075132		TRBV5	TRBJ1-4	24412	0.468954		TRBV3	TRBJ2-4	58	0.000683298		TRBV14	TRBJ2-5	1051	0.0113199
					TRBV14	TRBJ1-3	277	0.00219456		TRBV5	TRBJ1-4	49265	0.632082		TRBV3	TRBJ2-1	267	0.00358268		TRBV3	TRBJ2-1	113	0.00124171		TRBV3	TRBJ2-7	8	0.000130664		TRBV5	TRBJ2-7	37695	0.724119		TRBV3	TRBJ2-7	80	0.00094248		TRBV14	TRBJ2-2	88	0.000947812
					TRBV14	TRBJ2-5	607	0.00480903		TRBV5	TRBJ2-7	45253	0.580607		TRBV3	TRBJ2-5	234	0.00313988		TRBV3	TRBJ1-3	25	0.000274715							TRBV14	TRBJ1-3	65	0.00124865							TRBV14	TRBJ1-6	36	0.000387741
					TRBV14	TRBJ1-5	303	0.00240055		TRBV14	TRBJ2-1	149	0.00191171		TRBV3	TRBJ2-4	127	0.00170412		TRBV3	TRBJ2-5	250	0.00274715							TRBV14	TRBJ2-5	213	0.00409172							TRBV14	TRBJ1-2	132	0.00142172
					TRBV14	TRBJ2-2	281	0.00222626		TRBV14	TRBJ2-5	822	0.0105465		TRBV3	TRBJ2-2	121	0.00162361		TRBV3	TRBJ2-2	44	0.000483498							TRBV14	TRBJ2-2	49	0.000941288							TRBV14	TRBJ2-1	956	0.0102967
					TRBV14	TRBJ1-6	150	0.00118839		TRBV14	TRBJ2-2	1	1.28302e-05		TRBV3	TRBJ1-2	1	1.34183e-05		TRBV3	TRBJ2-7	382	0.00419764							TRBV14	TRBJ1-6	12	0.00023052							TRBV14	TRBJ1-1	982	0.0105767
					TRBV14	TRBJ1-2	117	0.000926946		TRBV14	TRBJ2-4	124	0.00159095		TRBV3	TRBJ2-7	20	0.000268366												TRBV14	TRBJ1-2	17	0.000326569							TRBV14	TRBJ2-3	434	0.00467444
					TRBV14	TRBJ1-1	276	0.00218664		TRBV14	TRBJ1-6	2	2.56605e-05																	TRBV14	TRBJ2-1	13	0.000249729							TRBV14	TRBJ2-4	105	0.00113091
					TRBV14	TRBJ2-1	465	0.00368402		TRBV14	TRBJ2-7	274	0.00351549																	TRBV14	TRBJ2-3	139	0.00267018							TRBV14	TRBJ1-4	340	0.003662
					TRBV14	TRBJ2-3	211	0.00167167		TRBV29	TRBJ2-5	23444	0.300792																	TRBV14	TRBJ1-1	144	0.00276623							TRBV14	TRBJ2-7	2538	0.0273358
					TRBV14	TRBJ2-4	564	0.00446836		TRBV29	TRBJ1-3	13564	0.174029																	TRBV14	TRBJ2-4	129	0.00247808							TRBV29	TRBJ1-3	3490	0.0375894
					TRBV14	TRBJ1-4	233	0.00184597		TRBV29	TRBJ1-5	12482	0.160147																	TRBV14	TRBJ1-4	17	0.000326569							TRBV29	TRBJ2-5	9067	0.0976569
					TRBV14	TRBJ2-7	8636	0.0684197		TRBV29	TRBJ2-2	143	0.00183473																	TRBV14	TRBJ2-7	247	0.00474486							TRBV29	TRBJ1-5	8318	0.0895898
					TRBV29	TRBJ1-3	35803	0.283653		TRBV29	TRBJ1-6	70771	0.90801																	TRBV29	TRBJ1-3	38471	0.739026							TRBV29	TRBJ2-2	8017	0.0863478
					TRBV29	TRBJ2-5	114503	0.907163		TRBV29	TRBJ1-2	55	0.000705664																	TRBV29	TRBJ2-5	15968	0.306745							TRBV29	TRBJ1-6	6423	0.0691795
					TRBV29	TRBJ1-5	15458	0.122468		TRBV29	TRBJ2-3	128	0.00164227																	TRBV29	TRBJ1-5	29080	0.558626							TRBV29	TRBJ1-2	91	0.000980124
					TRBV29	TRBJ2-2	15866	0.1257		TRBV29	TRBJ2-1	132958	1.70588																	TRBV29	TRBJ2-2	36032	0.692173							TRBV29	TRBJ2-1	4207	0.0453119
					TRBV29	TRBJ1-6	160	0.00126762		TRBV29	TRBJ1-1	241	0.00309209																	TRBV29	TRBJ1-6	5210	0.100084							TRBV29	TRBJ2-3	4038	0.0434916
					TRBV29	TRBJ1-2	91657	0.726163		TRBV29	TRBJ2-4	69320	0.889393																	TRBV29	TRBJ1-2	5013	0.0962995							TRBV29	TRBJ1-1	28049	0.302104
					TRBV29	TRBJ2-3	16224	0.128537		TRBV29	TRBJ1-4	55	0.000705664																	TRBV29	TRBJ2-1	100445	1.92954							TRBV29	TRBJ2-4	10543	0.113554
					TRBV29	TRBJ2-1	136875	1.08441		TRBV29	TRBJ2-7	33203	0.426003																	TRBV29	TRBJ1-1	18897	0.363011							TRBV29	TRBJ1-4	22193	0.239032
					TRBV29	TRBJ1-1	47744	0.378257		TRBV3	TRBJ1-3	43	0.000551701																	TRBV29	TRBJ2-3	46933	0.901581							TRBV29	TRBJ2-7	26498	0.285399
					TRBV29	TRBJ2-4	12675	0.100419		TRBV3	TRBJ2-5	1494	0.0191684																	TRBV29	TRBJ2-4	67791	1.30226							TRBV3	TRBJ1-3	13	0.000140018
					TRBV29	TRBJ1-4	15534	0.12307		TRBV3	TRBJ1-5	13	0.000166793																	TRBV29	TRBJ1-4	17677	0.339574							TRBV3	TRBJ2-5	185	0.00199256
					TRBV29	TRBJ2-7	64023	0.50723		TRBV3	TRBJ2-2	45	0.000577361																	TRBV29	TRBJ2-7	19011	0.365201							TRBV3	TRBJ1-5	46	0.000495447
					TRBV3	TRBJ1-3	149	0.00118047		TRBV3	TRBJ1-6	167	0.00214265																	TRBV3	TRBJ1-3	161	0.0030928							TRBV3	TRBJ2-2	1	1.07706e-05
					TRBV3	TRBJ2-5	507	0.00401677		TRBV3	TRBJ1-2	89	0.00114189																	TRBV3	TRBJ2-5	208	0.00399567							TRBV3	TRBJ1-6	76	0.000818565
					TRBV3	TRBJ1-5	109	0.000863565		TRBV3	TRBJ2-3	359	0.00460606																	TRBV3	TRBJ1-5	8	0.00015368							TRBV3	TRBJ1-2	93	0.00100166
					TRBV3	TRBJ2-2	61	0.00048328		TRBV3	TRBJ2-1	312	0.00400304																	TRBV3	TRBJ2-2	121	0.00232441							TRBV3	TRBJ1-1	6	6.46235e-05
					TRBV3	TRBJ1-6	1	7.92262e-06		TRBV3	TRBJ1-1	104	0.00133435																	TRBV3	TRBJ1-6	51	0.000979708							TRBV3	TRBJ2-1	70	0.000753941
					TRBV3	TRBJ1-2	40	0.000316905		TRBV3	TRBJ2-4	90	0.00115472																	TRBV3	TRBJ1-2	85	0.00163285							TRBV3	TRBJ2-3	19	0.000204641
					TRBV3	TRBJ1-1	97	0.000768494		TRBV3	TRBJ1-4	21	0.000269435																	TRBV3	TRBJ1-1	147	0.00282386							TRBV3	TRBJ1-4	14	0.000150788
					TRBV3	TRBJ2-1	1002	0.00793846		TRBV3	TRBJ2-7	306	0.00392606																	TRBV3	TRBJ2-1	214	0.00411093							TRBV3	TRBJ2-7	57	0.000613924
					TRBV3	TRBJ2-3	159	0.0012597																						TRBV3	TRBJ2-3	103	0.00197863
					TRBV3	TRBJ2-4	52	0.000411976																						TRBV3	TRBJ2-4	215	0.00413014
					TRBV3	TRBJ1-4	332	0.00263031																						TRBV3	TRBJ1-4	38	0.000729978
					TRBV3	TRBJ2-7	4241	0.0335998																						TRBV3	TRBJ2-7	44	0.000845238

## Sheet: VDJ
UnFMT group																														FMT group
Sample 1						Sample 2						Sample 3						Sample 4						Sample 5						Sample 1						Sample 2						Sample 3						Sample 4
V segment	J segment	D segment	Reads	Percentage(%)		V segment	J segment	D segment	Reads	Percentage(%)		V segment	J segment	D segment	Reads	Percentage(%)		V segment	J segment	D segment	Reads	Percentage(%)		V segment	J segment	D segment	Reads	Percentage(%)		V segment	J segment	D segment	Reads	Percentage(%)		V segment	J segment	D segment	Reads	Percentage(%)		V segment	J segment	D segment	Reads	Percentage(%)		V segment	J segment
TRBV26	TRBD2	TRBJ2-5	273511	10.1942		TRBV13-3	TRBD1	TRBJ1-1	1211704	18.8363		TRBV5	TRBD2	TRBJ2-1	218613	7.38051		TRBV1	TRBD1	TRBJ2-3	418696	13.9757		TRBV1	TRBD1	TRBJ2-3	485729	13.0981		TRBV1	TRBD2	TRBJ2-1	99871	5.5851		TRBV1	TRBD1	TRBJ1-1	253312	11.7623		TRBV1	TRBD2	TRBJ2-5	303794	9.61444		TRBV1	TRBD1
TRBV1	TRBD2	TRBJ2-3	185449	6.91197		TRBV1	TRBD2	TRBJ2-7	1164702	18.1056		TRBV12-1	TRBD2	TRBJ2-7	199829	6.74635		TRBV1	TRBD2	TRBJ2-1	305901	10.2107		TRBV1	TRBD2	TRBJ2-1	270351	7.29024		TRBV1	TRBD2	TRBJ2-5	96455	5.39407		TRBV5	TRBD1	TRBJ2-1	145959	6.77744		TRBV1	TRBD1	TRBJ1-1	236225	7.47602		TRBV1	TRBD2
TRBV1	TRBD1	TRBJ1-3	164807	6.14261		TRBV1	TRBD1	TRBJ1-4	840785	13.0703		TRBV26	TRBD1	TRBJ1-1	176389	5.955		TRBV1	TRBD1	TRBJ1-1	184372	6.15416		TRBV29	TRBD1	TRBJ2-1	269004	7.25392		TRBV1	TRBD1	TRBJ2-4	78995	4.41765		TRBV1	TRBD1	TRBJ1-2	136061	6.31784		TRBV1	TRBD1	TRBJ2-1	200225	6.3367		TRBV1	TRBD1
TRBV29	TRBD1	TRBJ2-2	159913	5.9602		TRBV1	TRBD1	TRBJ2-2	189370	2.94381		TRBV1	TRBD1	TRBJ2-2	164399	5.55021		TRBV1	TRBD2	TRBJ2-4	163572	5.45988		TRBV1	TRBD1	TRBJ1-5	225788	6.08856		TRBV1	TRBD1	TRBJ2-3	78272	4.37721		TRBV1	TRBD2	TRBJ2-4	97150	4.51105		TRBV1	TRBD2	TRBJ2-1	193213	6.11478		TRBV1	TRBD1
TRBV5	TRBD2	TRBJ2-4	139650	5.20497		TRBV1	TRBD2	TRBJ2-4	177967	2.76655		TRBV1	TRBD2	TRBJ2-1	131233	4.43051		TRBV1	TRBD2	TRBJ2-5	153561	5.12572		TRBV1	TRBD1	TRBJ1-3	210431	5.67445		TRBV1	TRBD1	TRBJ2-1	77616	4.34053		TRBV1	TRBD2	TRBJ2-5	87151	4.04676		TRBV30	TRBD1	TRBJ2-7	157571	4.98679		TRBV1	TRBD1
TRBV1	TRBD2	TRBJ2-1	111410	4.15242		TRBV13-2	TRBD2	TRBJ2-7	158506	2.46402		TRBV1	TRBD2	TRBJ2-5	122364	4.13108		TRBV13-3	TRBD1	TRBJ2-7	126510	4.22278		TRBV1	TRBD1	TRBJ2-5	137187	3.69936		TRBV1	TRBD1	TRBJ1-6	76050	4.25295		TRBV1	TRBD1	TRBJ2-5	86572	4.01987		TRBV5	TRBD1	TRBJ2-3	144611	4.57663		TRBV1	TRBD2
TRBV5	TRBD1	TRBJ2-3	101017	3.76506		TRBV15	TRBD2	TRBJ2-2	154782	2.40613		TRBV1	TRBD1	TRBJ2-3	84842	2.86432		TRBV1	TRBD1	TRBJ1-3	98975	3.30369		TRBV1	TRBD2	TRBJ2-5	119414	3.2201		TRBV1	TRBD1	TRBJ1-1	73708	4.12198		TRBV1	TRBD1	TRBJ1-6	82779	3.84375		TRBV1	TRBD1	TRBJ1-6	143082	4.52824		TRBV1	TRBD1
TRBV1	TRBD1	TRBJ2-1	100878	3.75988		TRBV26	TRBD1	TRBJ1-4	111621	1.73518		TRBV31	TRBD2	TRBJ2-7	77408	2.61334		TRBV29	TRBD1	TRBJ1-4	95489	3.18733		TRBV5	TRBD2	TRBJ2-3	116707	3.1471		TRBV1	TRBD2	TRBJ2-3	68710	3.84248		TRBV1	TRBD2	TRBJ2-1	73324	3.40472		TRBV1	TRBD1	TRBJ1-4	141519	4.47878		TRBV1	TRBD1
TRBV1	TRBD1	TRBJ1-1	97200	3.62279		TRBV29	TRBD1	TRBJ2-1	106317	1.65273		TRBV13-2	TRBD1	TRBJ1-1	69791	2.35619		TRBV1	TRBD1	TRBJ2-1	79496	2.6535		TRBV1	TRBD2	TRBJ2-2	103326	2.78627		TRBV5	TRBD1	TRBJ1-4	63819	3.56896		TRBV5	TRBD2	TRBJ2-1	73213	3.39956		TRBV1	TRBD2	TRBJ2-3	119843	3.79278		TRBV13-3	TRBD1
TRBV1	TRBD1	TRBJ1-6	87340	3.2553		TRBV1	TRBD2	TRBJ2-5	92788	1.44242		TRBV29	TRBD1	TRBJ1-6	69746	2.35467		TRBV1	TRBD1	TRBJ1-4	73779	2.46267		TRBV5	TRBD2	TRBJ2-1	102540	2.76508		TRBV31	TRBD2	TRBJ2-5	58999	3.29941		TRBV1	TRBD1	TRBJ2-2	56709	2.63322		TRBV30	TRBD1	TRBJ2-3	88962	2.81546		TRBV1	TRBD1
TRBV29	TRBD2	TRBJ2-1	83517	3.11281		TRBV15	TRBD1	TRBJ2-2	75463	1.1731		TRBV5	TRBD2	TRBJ2-5	68507	2.31284		TRBV5	TRBD1	TRBJ1-1	67599	2.25639		TRBV13-2	TRBD2	TRBJ2-7	101282	2.73115		TRBV5	TRBD2	TRBJ2-1	57953	3.24091		TRBV12-1	TRBD2	TRBJ2-5	55139	2.56032		TRBV1	TRBD1	TRBJ2-5	84775	2.68295		TRBV1	TRBD2
TRBV5	TRBD1	TRBJ2-1	83005	3.09372		TRBV13-2	TRBD1	TRBJ2-1	74958	1.16525		TRBV1	TRBD1	TRBJ1-6	62490	2.1097		TRBV1	TRBD1	TRBJ2-5	65011	2.17001		TRBV1	TRBD1	TRBJ2-4	93645	2.52522		TRBV1	TRBD1	TRBJ2-5	48925	2.73604		TRBV29	TRBD2	TRBJ2-1	50521	2.34588		TRBV30	TRBD2	TRBJ2-4	81999	2.59509		TRBV1	TRBD2
TRBV5	TRBD1	TRBJ2-2	73877	2.75351		TRBV13-3	TRBD1	TRBJ2-1	74660	1.16061		TRBV12-1	TRBD1	TRBJ1-1	61977	2.09238		TRBV5	TRBD2	TRBJ2-1	63860	2.13159		TRBV1	TRBD1	TRBJ1-4	89213	2.4057		TRBV5	TRBD1	TRBJ2-3	48242	2.69784		TRBV12-1	TRBD2	TRBJ2-1	45716	2.12277		TRBV1	TRBD2	TRBJ2-7	70424	2.22877		TRBV5	TRBD1
TRBV29	TRBD1	TRBJ2-1	71972	2.68251		TRBV13-2	TRBD1	TRBJ1-1	71661	1.11399		TRBV31	TRBD1	TRBJ2-1	61845	2.08793		TRBV5	TRBD1	TRBJ2-1	63478	2.11884		TRBV1	TRBD1	TRBJ2-2	82343	2.22045		TRBV1	TRBD2	TRBJ2-7	46241	2.58594		TRBV5	TRBD2	TRBJ2-3	35393	1.64343		TRBV1	TRBD1	TRBJ2-2	62919	1.99125		TRBV13-2	TRBD1
TRBV1	TRBD1	TRBJ2-5	69930	2.6064		TRBV13-2	TRBD2	TRBJ2-5	64817	1.0076		TRBV1	TRBD1	TRBJ2-1	61303	2.06963		TRBV1	TRBD1	TRBJ2-7	59815	1.99657		TRBV5	TRBD1	TRBJ2-3	79977	2.15665		TRBV5	TRBD2	TRBJ2-3	44345	2.47991		TRBV29	TRBD1	TRBJ2-4	30330	1.40834		TRBV5	TRBD2	TRBJ2-5	62066	1.96426		TRBV5	TRBD2
TRBV1	TRBD1	TRBJ2-2	64553	2.40599		TRBV12-1	TRBD1	TRBJ2-1	62931	0.978282		TRBV26	TRBD1	TRBJ2-1	61039	2.06071		TRBV1	TRBD1	TRBJ1-5	57191	1.90898		TRBV5	TRBD2	TRBJ2-5	68344	1.84295		TRBV1	TRBD2	TRBJ2-2	43402	2.42718		TRBV5	TRBD1	TRBJ2-5	23659	1.09858		TRBV13-2	TRBD1	TRBJ1-2	59858	1.89438		TRBV1	TRBD2
TRBV1	TRBD2	TRBJ2-4	60668	2.26119		TRBV13-2	TRBD1	TRBJ2-2	60932	0.947207		TRBV26	TRBD2	TRBJ2-7	50373	1.70062		TRBV1	TRBD2	TRBJ1-3	55833	1.86365		TRBV26	TRBD1	TRBJ2-1	65364	1.76259		TRBV5	TRBD1	TRBJ2-1	42216	2.36085		TRBV1	TRBD1	TRBJ2-3	22887	1.06273		TRBV5	TRBD1	TRBJ2-5	58531	1.85238		TRBV13-2	TRBD2
TRBV29	TRBD1	TRBJ2-3	51940	1.93588		TRBV5	TRBD2	TRBJ2-5	52564	0.817123		TRBV1	TRBD1	TRBJ1-5	50331	1.69921		TRBV13-2	TRBD1	TRBJ1-5	51453	1.71745		TRBV1	TRBD2	TRBJ2-4	65065	1.75453		TRBV13-2	TRBD2	TRBJ2-4	39568	2.21277		TRBV1	TRBD2	TRBJ2-3	22479	1.04379		TRBV5	TRBD2	TRBJ2-3	54086	1.71171		TRBV13-2	TRBD1
TRBV1	TRBD1	TRBJ2-3	51112	1.90502		TRBV5	TRBD1	TRBJ2-3	52195	0.811387		TRBV26	TRBD1	TRBJ2-3	49264	1.66318		TRBV5	TRBD1	TRBJ1-6	47267	1.57773		TRBV26	TRBD1	TRBJ2-4	63845	1.72163		TRBV1	TRBD1	TRBJ2-7	37962	2.12295		TRBV13-2	TRBD2	TRBJ2-7	21876	1.01579		TRBV1	TRBD2	TRBJ2-2	51529	1.63078		TRBV13-3	TRBD2
TRBV1	TRBD2	TRBJ2-5	49415	1.84177		TRBV29	TRBD1	TRBJ1-2	50730	0.788613		TRBV31	TRBD2	TRBJ2-5	48675	1.6433		TRBV13-3	TRBD1	TRBJ1-5	44900	1.49872		TRBV13-3	TRBD2	TRBJ2-7	63620	1.71557		TRBV5	TRBD1	TRBJ1-3	37742	2.11065		TRBV12-1	TRBD2	TRBJ2-2	21804	1.01244		TRBV13-1	TRBD1	TRBJ1-1	48871	1.54666		TRBV13-2	TRBD1
TRBV26	TRBD2	TRBJ2-3	44290	1.65076		TRBV26	TRBD2	TRBJ2-1	49615	0.77128		TRBV1	TRBD1	TRBJ2-5	45445	1.53425		TRBV1	TRBD1	TRBJ1-6	38707	1.292		TRBV5	TRBD2	TRBJ2-4	50250	1.35503		TRBV1	TRBD1	TRBJ1-4	34974	1.95586		TRBV29	TRBD1	TRBJ2-2	21472	0.997028		TRBV13-2	TRBD1	TRBJ2-7	47521	1.50394		TRBV5	TRBD2
TRBV5	TRBD2	TRBJ2-3	41144	1.5335		TRBV13-3	TRBD1	TRBJ1-6	49484	0.769244		TRBV5	TRBD1	TRBJ2-2	45227	1.52689		TRBV13-2	TRBD2	TRBJ2-3	37857	1.26363		TRBV1	TRBD1	TRBJ1-6	49365	1.33117		TRBV1	TRBD1	TRBJ1-2	32888	1.8392		TRBV29	TRBD1	TRBJ2-3	20668	0.959695		TRBV1	TRBD2	TRBJ2-4	47286	1.4965		TRBV31	TRBD1
TRBV5	TRBD2	TRBJ2-1	31799	1.1852		TRBV29	TRBD1	TRBJ2-5	49237	0.765404		TRBV29	TRBD1	TRBJ2-1	44122	1.48959		TRBV5	TRBD2	TRBJ2-4	36707	1.22524		TRBV26	TRBD1	TRBJ2-3	41801	1.1272		TRBV5	TRBD2	TRBJ2-5	31963	1.78747		TRBV13-2	TRBD1	TRBJ2-7	19786	0.91874		TRBV1	TRBD1	TRBJ1-2	41132	1.30174		TRBV5	TRBD1
TRBV31	TRBD2	TRBJ2-1	31140	1.16064		TRBV1	TRBD1	TRBJ2-1	46775	0.727132		TRBV1	TRBD2	TRBJ2-4	44098	1.48878		TRBV5	TRBD1	TRBJ1-4	32823	1.0956		TRBV26	TRBD1	TRBJ1-2	41690	1.12421		TRBV5	TRBD1	TRBJ2-2	27808	1.55511		TRBV1	TRBD1	TRBJ1-5	18978	0.881222		TRBV5	TRBD1	TRBJ2-7	40294	1.27522		TRBV1	TRBD1
TRBV31	TRBD2	TRBJ2-5	29743	1.10857		TRBV12-1	TRBD2	TRBJ2-3	46417	0.721566		TRBV31	TRBD2	TRBJ2-4	38279	1.29232		TRBV5	TRBD2	TRBJ2-7	26575	0.887048		TRBV1	TRBD1	TRBJ2-7	41404	1.11649		TRBV30	TRBD1	TRBJ2-2	26519	1.48303		TRBV5	TRBD1	TRBJ2-7	18750	0.870635		TRBV5	TRBD1	TRBJ2-1	40262	1.27421		TRBV5	TRBD1
TRBV31	TRBD1	TRBJ1-5	29397	1.09567		TRBV13-2	TRBD2	TRBJ2-4	46122	0.716981		TRBV12-1	TRBD1	TRBJ2-4	35677	1.20448		TRBV13-3	TRBD2	TRBJ2-1	26458	0.883143		TRBV1	TRBD1	TRBJ1-1	40604	1.09492		TRBV5	TRBD1	TRBJ1-1	25798	1.4427		TRBV1	TRBD1	TRBJ1-3	18137	0.842171		TRBV30	TRBD1	TRBJ2-5	40022	1.26661		TRBV5	TRBD2
TRBV5	TRBD1	TRBJ1-6	28628	1.06701		TRBV5	TRBD2	TRBJ2-7	45921	0.713856		TRBV5	TRBD2	TRBJ2-3	34870	1.17723		TRBV5	TRBD1	TRBJ2-5	25522	0.8519		TRBV5	TRBD1	TRBJ2-1	40577	1.09419		TRBV5	TRBD1	TRBJ2-5	25290	1.4143		TRBV13-2	TRBD1	TRBJ1-6	18135	0.842078		TRBV5	TRBD1	TRBJ1-6	39627	1.25411		TRBV13-1	TRBD2
TRBV29	TRBD1	TRBJ2-5	27814	1.03667		TRBV12-1	TRBD2	TRBJ2-5	44904	0.698046		TRBV12-1	TRBD1	TRBJ2-3	31408	1.06035		TRBV13-3	TRBD2	TRBJ2-5	24561	0.819823		TRBV13-2	TRBD1	TRBJ1-3	40309	1.08697		TRBV13-2	TRBD2	TRBJ2-7	24758	1.38454		TRBV31	TRBD1	TRBJ2-3	17417	0.808738		TRBV1	TRBD2	TRBJ1-1	36646	1.15977		TRBV5	TRBD1
TRBV31	TRBD1	TRBJ1-3	26191	0.976179		TRBV12-1	TRBD1	TRBJ2-5	44351	0.68945		TRBV12-1	TRBD1	TRBJ1-6	29975	1.01197		TRBV1	TRBD1	TRBJ2-2	23565	0.786577		TRBV5	TRBD1	TRBJ1-4	39544	1.06634		TRBV13-1	TRBD1	TRBJ1-1	21303	1.19133		TRBV5	TRBD1	TRBJ1-4	16471	0.764812		TRBV1	TRBD1	TRBJ1-5	35053	1.10935		TRBV1	TRBD1
TRBV31	TRBD1	TRBJ1-1	26076	0.971892		TRBV5	TRBD1	TRBJ2-4	44100	0.685548		TRBV31	TRBD1	TRBJ2-3	29239	0.987127		TRBV5	TRBD1	TRBJ2-4	22694	0.757504		TRBV1	TRBD2	TRBJ2-7	34789	0.938114		TRBV1	TRBD2	TRBJ2-4	19533	1.09235		TRBV13-3	TRBD1	TRBJ1-2	15889	0.737788		TRBV13-2	TRBD1	TRBJ1-1	34953	1.10619		TRBV1	TRBD2
TRBV26	TRBD2	TRBJ2-4	24599	0.916842		TRBV31	TRBD1	TRBJ1-4	41908	0.651473		TRBV26	TRBD1	TRBJ1-3	29177	0.985034		TRBV1	TRBD2	TRBJ1-6	20653	0.689378		TRBV13-3	TRBD1	TRBJ1-2	34763	0.937413		TRBV13-2	TRBD2	TRBJ2-1	16990	0.950134		TRBV13-3	TRBD2	TRBJ2-4	15543	0.721721		TRBV1	TRBD1	TRBJ1-3	31527	0.997763		TRBV13-2	TRBD2
TRBV31	TRBD2	TRBJ2-4	24197	0.901859		TRBV13-3	TRBD2	TRBJ2-7	41307	0.64213		TRBV31	TRBD1	TRBJ1-4	28279	0.954717		TRBV13-2	TRBD1	TRBJ2-2	20007	0.667815		TRBV31	TRBD2	TRBJ2-1	31254	0.84279		TRBV13-1	TRBD1	TRBJ2-3	16177	0.904668		TRBV13-2	TRBD1	TRBJ1-2	15484	0.718982		TRBV1	TRBD1	TRBJ2-4	30536	0.9664		TRBV1	TRBD1
TRBV1	TRBD1	TRBJ1-4	21800	0.812519		TRBV12-1	TRBD2	TRBJ2-7	38910	0.604868		TRBV13-1	TRBD2	TRBJ2-7	27987	0.944858		TRBV13-2	TRBD2	TRBJ2-4	19116	0.638074		TRBV13-2	TRBD2	TRBJ2-3	30089	0.811375		TRBV5	TRBD1	TRBJ2-7	15407	0.861608		TRBV13-2	TRBD1	TRBJ1-1	14686	0.681928		TRBV5	TRBD2	TRBJ2-7	30156	0.954374		TRBV31	TRBD2
TRBV1	TRBD2	TRBJ1-6	18594	0.693027		TRBV12-1	TRBD1	TRBJ2-2	38458	0.597841		TRBV12-1	TRBD2	TRBJ2-2	27792	0.938275		TRBV1	TRBD2	TRBJ2-2	19114	0.638007		TRBV13-3	TRBD1	TRBJ2-1	26985	0.727673		TRBV13-1	TRBD1	TRBJ2-7	14274	0.798247		TRBV1	TRBD2	TRBJ2-2	14545	0.67538		TRBV13-2	TRBD2	TRBJ2-7	26729	0.845916		TRBV13-2	TRBD1
TRBV26	TRBD1	TRBJ2-4	18426	0.686765		TRBV29	TRBD1	TRBJ2-7	37327	0.58026		TRBV31	TRBD2	TRBJ1-1	26538	0.895939		TRBV13-2	TRBD1	TRBJ1-1	18854	0.629329		TRBV5	TRBD1	TRBJ1-6	24649	0.664681		TRBV5	TRBD2	TRBJ2-2	13973	0.781414		TRBV1	TRBD1	TRBJ2-4	14460	0.671434		TRBV5	TRBD2	TRBJ2-1	24995	0.791039		TRBV5	TRBD1
TRBV5	TRBD2	TRBJ2-2	17204	0.641219		TRBV13-3	TRBD1	TRBJ1-2	37153	0.577555		TRBV13-2	TRBD1	TRBJ2-1	24430	0.824772		TRBV29	TRBD1	TRBJ2-3	17949	0.599121		TRBV5	TRBD1	TRBJ2-5	23722	0.639684		TRBV1	TRBD1	TRBJ2-2	13735	0.768104		TRBV1	TRBD1	TRBJ2-1	13746	0.63828		TRBV5	TRBD1	TRBJ1-2	19532	0.618146		TRBV1	TRBD2
TRBV26	TRBD1	TRBJ1-1	16985	0.633057		TRBV13-2	TRBD1	TRBJ2-3	35470	0.551392		TRBV13-2	TRBD2	TRBJ2-5	24255	0.818864		TRBV31	TRBD1	TRBJ2-3	16863	0.562871		TRBV5	TRBD2	TRBJ2-2	23116	0.623342		TRBV30	TRBD1	TRBJ2-7	12845	0.718333		TRBV29	TRBD1	TRBJ2-1	13461	0.625046		TRBV13-2	TRBD2	TRBJ2-5	17726	0.56099		TRBV1	TRBD1
TRBV1	TRBD1	TRBJ2-4	14127	0.526535		TRBV13-3	TRBD2	TRBJ2-3	33253	0.516928		TRBV5	TRBD1	TRBJ2-3	22894	0.772916		TRBV31	TRBD2	TRBJ2-3	16429	0.548384		TRBV13-3	TRBD2	TRBJ2-5	21874	0.589851		TRBV5	TRBD1	TRBJ1-6	12559	0.702339		TRBV5	TRBD1	TRBJ1-1	13196	0.612741		TRBV13-2	TRBD1	TRBJ2-2	16827	0.532539		TRBV13-2	TRBD2
TRBV5	TRBD2	TRBJ1-1	13845	0.516024		TRBV13-2	TRBD1	TRBJ1-4	32993	0.512886		TRBV12-1	TRBD1	TRBJ2-2	22192	0.749216		TRBV13-3	TRBD1	TRBJ2-3	16313	0.544512		TRBV26	TRBD2	TRBJ2-3	21811	0.588152		TRBV1	TRBD1	TRBJ1-5	10980	0.614036		TRBV13-2	TRBD1	TRBJ2-4	13112	0.608841		TRBV5	TRBD2	TRBJ2-4	16326	0.516683		TRBV5	TRBD1
TRBV29	TRBD1	TRBJ1-4	13520	0.503911		TRBV5	TRBD2	TRBJ2-3	31473	0.489257		TRBV5	TRBD1	TRBJ1-5	21995	0.742565		TRBV13-2	TRBD1	TRBJ2-1	15839	0.528691		TRBV26	TRBD1	TRBJ1-4	21122	0.569572		TRBV1	TRBD1	TRBJ1-3	9335	0.522042		TRBV13-2	TRBD1	TRBJ1-5	12740	0.591567		TRBV13-2	TRBD1	TRBJ2-3	15541	0.49184		TRBV5	TRBD1
TRBV5	TRBD1	TRBJ2-4	10326	0.384866		TRBV5	TRBD1	TRBJ2-2	28913	0.449461		TRBV13-3	TRBD1	TRBJ1-1	20135	0.67977		TRBV1	TRBD1	TRBJ1-2	15194	0.507161		TRBV26	TRBD1	TRBJ2-7	20376	0.549456		TRBV31	TRBD1	TRBJ1-5	8893	0.497324		TRBV1	TRBD2	TRBJ1-4	12039	0.559017		TRBV13-2	TRBD1	TRBJ2-1	13767	0.435696		TRBV5	TRBD1
TRBV26	TRBD1	TRBJ1-6	9975	0.371784		TRBV13-2	TRBD1	TRBJ1-3	28795	0.447627		TRBV26	TRBD2	TRBJ2-4	18311	0.618191		TRBV31	TRBD2	TRBJ2-7	14182	0.473382		TRBV13-2	TRBD2	TRBJ2-5	19352	0.521843		TRBV29	TRBD2	TRBJ2-7	8817	0.493074		TRBV5	TRBD1	TRBJ2-3	11518	0.534825		TRBV13-2	TRBD1	TRBJ1-5	13685	0.433101		TRBV5	TRBD1
TRBV26	TRBD1	TRBJ2-2	9834	0.366528		TRBV5	TRBD1	TRBJ2-5	27836	0.432719		TRBV5	TRBD1	TRBJ2-7	17620	0.594862		TRBV31	TRBD2	TRBJ2-1	14064	0.469443		TRBV29	TRBD2	TRBJ2-1	18708	0.504477		TRBV13-2	TRBD1	TRBJ1-6	8265	0.462205		TRBV26	TRBD2	TRBJ2-1	11098	0.515323		TRBV5	TRBD1	TRBJ2-2	12534	0.396675		TRBV30	TRBD1
TRBV26	TRBD1	TRBJ1-4	9379	0.34957		TRBV13-3	TRBD1	TRBJ2-7	26660	0.414438		TRBV13-3	TRBD2	TRBJ2-5	17507	0.591047		TRBV5	TRBD1	TRBJ2-7	13828	0.461566		TRBV26	TRBD1	TRBJ1-6	16909	0.455965		TRBV13-1	TRBD1	TRBJ2-4	8055	0.450461		TRBV13-2	TRBD1	TRBJ1-4	10977	0.509704		TRBV1	TRBD1	TRBJ2-3	11544	0.365343		TRBV5	TRBD1
TRBV26	TRBD2	TRBJ2-1	8852	0.329928		TRBV26	TRBD1	TRBJ2-2	25866	0.402095		TRBV26	TRBD1	TRBJ2-7	17368	0.586354		TRBV26	TRBD2	TRBJ2-3	12384	0.413366		TRBV5	TRBD1	TRBJ2-7	15532	0.418833		TRBV5	TRBD1	TRBJ1-5	8047	0.450013		TRBV12-1	TRBD1	TRBJ1-1	10786	0.500836		TRBV5	TRBD1	TRBJ1-4	8761	0.277267		TRBV13-2	TRBD1
TRBV29	TRBD2	TRBJ2-5	7736	0.288333		TRBV26	TRBD1	TRBJ2-3	25131	0.390669		TRBV31	TRBD1	TRBJ2-5	16764	0.565963		TRBV13-3	TRBD1	TRBJ2-2	11691	0.390234		TRBV5	TRBD1	TRBJ1-1	15148	0.408478		TRBV13-2	TRBD1	TRBJ1-1	7785	0.435362		TRBV13-2	TRBD2	TRBJ2-1	10779	0.500511		TRBV5	TRBD1	TRBJ1-1	8438	0.267045		TRBV5	TRBD2
TRBV29	TRBD2	TRBJ2-4	6290	0.234438		TRBV15	TRBD2	TRBJ2-7	24970	0.388166		TRBV26	TRBD1	TRBJ1-6	16639	0.561743		TRBV5	TRBD1	TRBJ2-2	11495	0.383692		TRBV29	TRBD2	TRBJ2-7	14610	0.393971		TRBV31	TRBD2	TRBJ2-2	6871	0.384248		TRBV30	TRBD2	TRBJ2-1	10652	0.494613		TRBV13-1	TRBD1	TRBJ1-3	8147	0.257835		TRBV13-3	TRBD1
TRBV29	TRBD2	TRBJ1-1	5598	0.208646		TRBV26	TRBD1	TRBJ2-1	24663	0.383394		TRBV12-1	TRBD2	TRBJ2-1	16634	0.561574		TRBV13-3	TRBD1	TRBJ2-5	11263	0.375948		TRBV26	TRBD2	TRBJ2-5	14455	0.389791		TRBV13-1	TRBD1	TRBJ1-2	6317	0.353266		TRBV13-2	TRBD2	TRBJ2-5	10614	0.492849		TRBV1	TRBD1	TRBJ2-7	7813	0.247265		TRBV13-2	TRBD2
TRBV5	TRBD1	TRBJ1-2	4886	0.182109		TRBV13-1	TRBD1	TRBJ1-5	24517	0.381124		TRBV12-1	TRBD2	TRBJ2-3	16108	0.543816		TRBV31	TRBD1	TRBJ1-1	10821	0.361195		TRBV26	TRBD2	TRBJ2-7	14118	0.380704		TRBV13-2	TRBD1	TRBJ2-4	6307	0.352707		TRBV13-2	TRBD1	TRBJ2-1	10479	0.48658		TRBV29	TRBD1	TRBJ1-6	6958	0.220206		TRBV13-2	TRBD2
TRBV3	TRBD2	TRBJ2-3	4506	0.167946		TRBV13-2	TRBD2	TRBJ2-1	23744	0.369108		TRBV5	TRBD2	TRBJ2-2	16078	0.542803		TRBV13-1	TRBD2	TRBJ2-1	10134	0.338263		TRBV29	TRBD1	TRBJ2-2	12471	0.336291		TRBV5	TRBD2	TRBJ2-7	6136	0.343144		TRBV13-3	TRBD1	TRBJ2-5	10137	0.4707		TRBV29	TRBD2	TRBJ2-4	6868	0.217358		TRBV1	TRBD1
TRBV29	TRBD1	TRBJ1-3	3557	0.132575		TRBV13-2	TRBD1	TRBJ2-5	21708	0.337458		TRBV26	TRBD1	TRBJ1-2	15561	0.525349		TRBV5	TRBD2	TRBJ1-1	10000	0.333791		TRBV13-1	TRBD1	TRBJ1-2	4637	0.125041		TRBV5	TRBD1	TRBJ2-4	5513	0.308304		TRBV1	TRBD1	TRBJ1-4	10078	0.46796		TRBV5	TRBD2	TRBJ1-6	6535	0.206819		TRBV30	TRBD2
TRBV3	TRBD1	TRBJ2-1	3240	0.12076		TRBV5	TRBD1	TRBJ1-3	21648	0.336525		TRBV26	TRBD1	TRBJ2-4	15071	0.508806		TRBV5	TRBD2	TRBJ2-3	9479	0.3164		TRBV13-1	TRBD2	TRBJ2-5	3897	0.105086		TRBV13-2	TRBD1	TRBJ2-5	5268	0.294603		TRBV29	TRBD2	TRBJ2-4	9345	0.433924		TRBV5	TRBD2	TRBJ2-2	6461	0.204477		TRBV30	TRBD1
TRBV1	TRBD2	TRBJ2-7	1539	0.0573609		TRBV13-1	TRBD1	TRBJ2-1	19664	0.305683		TRBV15	TRBD2	TRBJ2-2	14710	0.496619		TRBV5	TRBD1	TRBJ2-3	9291	0.310125		TRBV5	TRBD2	TRBJ2-7	3198	0.0862367		TRBV1	TRBD2	TRBJ1-5	5092	0.284761		TRBV13-2	TRBD2	TRBJ1-4	9144	0.424591		TRBV5	TRBD1	TRBJ1-3	6453	0.204224		TRBV5	TRBD2
TRBV3	TRBD2	TRBJ2-1	1356	0.0505402		TRBV12-1	TRBD1	TRBJ1-3	19327	0.300444		TRBV26	TRBD1	TRBJ1-4	13624	0.459955		TRBV5	TRBD1	TRBJ1-2	8349	0.278682		TRBV31	TRBD1	TRBJ2-3	3165	0.0853469		TRBV13-2	TRBD2	TRBJ2-5	4582	0.25624		TRBV26	TRBD1	TRBJ1-1	9024	0.419019		TRBV13-1	TRBD1	TRBJ1-6	4246	0.134377		TRBV13-2	TRBD1
TRBV26	TRBD1	TRBJ2-1	1232	0.0459185		TRBV26	TRBD2	TRBJ2-7	19181	0.298175		TRBV13-3	TRBD2	TRBJ2-7	13565	0.457963		TRBV13-2	TRBD2	TRBJ2-7	8119	0.271005		TRBV13-1	TRBD1	TRBJ1-1	3126	0.0842952		TRBV29	TRBD1	TRBJ2-4	4573	0.255736		TRBV1	TRBD2	TRBJ1-1	8842	0.410568		TRBV13-1	TRBD1	TRBJ2-7	4010	0.126908		TRBV13-3	TRBD1
TRBV1	TRBD1	TRBJ2-7	879	0.0327617		TRBV13-2	TRBD1	TRBJ1-2	18336	0.285039		TRBV29	TRBD2	TRBJ2-1	13287	0.448577		TRBV29	TRBD2	TRBJ1-1	7256	0.242198		TRBV26	TRBD2	TRBJ2-1	2369	0.0638821		TRBV15	TRBD2	TRBJ2-3	4292	0.240022		TRBV29	TRBD1	TRBJ1-3	8708	0.404346		TRBV5	TRBD1	TRBJ1-5	3965	0.125484		TRBV13-3	TRBD1
TRBV26	TRBD2	TRBJ2-7	831	0.0309726		TRBV15	TRBD2	TRBJ2-3	18180	0.282614		TRBV15	TRBD1	TRBJ2-4	12545	0.423527		TRBV29	TRBD2	TRBJ2-5	6727	0.224541		TRBV1	TRBD1	TRBJ2-1	2196	0.059217		TRBV14	TRBD2	TRBJ2-7	3814	0.213291		TRBV26	TRBD1	TRBJ1-5	8661	0.402164		TRBV29	TRBD2	TRBJ2-5	3245	0.102697		TRBV5	TRBD1
TRBV5	TRBD2	TRBJ2-5	747	0.0278418		TRBV26	TRBD1	TRBJ2-7	17984	0.279567		TRBV5	TRBD1	TRBJ2-1	11854	0.400198		TRBV29	TRBD1	TRBJ2-5	6576	0.219501		TRBV26	TRBD2	TRBJ2-4	1611	0.043442		TRBV13-2	TRBD1	TRBJ1-3	3701	0.206971		TRBV1	TRBD2	TRBJ1-6	8655	0.401885		TRBV13-2	TRBD2	TRBJ2-3	2354	0.0744991		TRBV13-2	TRBD1
TRBV1	TRBD2	TRBJ2-2	688	0.0256428		TRBV13-2	TRBD2	TRBJ2-3	17292	0.268809		TRBV5	TRBD1	TRBJ2-4	11503	0.388348		TRBV29	TRBD1	TRBJ2-7	5572	0.185988		TRBV31	TRBD2	TRBJ2-5	1475	0.0397746		TRBV13-1	TRBD2	TRBJ2-4	3599	0.201267		TRBV26	TRBD2	TRBJ2-5	8433	0.391577		TRBV13-1	TRBD1	TRBJ1-2	2320	0.0734231		TRBV30	TRBD2
TRBV3	TRBD2	TRBJ2-5	652	0.024301		TRBV29	TRBD2	TRBJ2-5	17174	0.266975		TRBV13-1	TRBD1	TRBJ2-3	11157	0.376667		TRBV30	TRBD2	TRBJ2-5	4013	0.13395		TRBV1	TRBD2	TRBJ2-3	1184	0.0319276		TRBV29	TRBD1	TRBJ1-2	3408	0.190586		TRBV12-1	TRBD1	TRBJ2-5	8125	0.377275		TRBV13-1	TRBD1	TRBJ2-3	2211	0.0699735		TRBV13-2	TRBD1
TRBV26	TRBD1	TRBJ2-5	579	0.0215802		TRBV29	TRBD1	TRBJ2-3	15670	0.243595		TRBV13-2	TRBD1	TRBJ1-3	10315	0.348241		TRBV13-1	TRBD2	TRBJ2-5	3649	0.1218		TRBV30	TRBD2	TRBJ2-7	1115	0.0300669		TRBV29	TRBD1	TRBJ2-5	3397	0.189971		TRBV13-3	TRBD2	TRBJ2-7	7449	0.345886		TRBV13-1	TRBD1	TRBJ1-4	2130	0.06741		TRBV13-2	TRBD1
TRBV3	TRBD1	TRBJ1-1	521	0.0194185		TRBV29	TRBD1	TRBJ1-4	15275	0.237455		TRBV5	TRBD2	TRBJ2-7	10004	0.337741		TRBV13-1	TRBD2	TRBJ2-3	3288	0.10975		TRBV31	TRBD2	TRBJ2-3	1046	0.0282063		TRBV13-1	TRBD1	TRBJ1-6	3339	0.186727		TRBV5	TRBD1	TRBJ1-5	7339	0.340778		TRBV13-1	TRBD2	TRBJ2-4	1950	0.0617134		TRBV30	TRBD2
TRBV1	TRBD2	TRBJ1-1	484	0.0180394		TRBV29	TRBD1	TRBJ1-5	15074	0.23433		TRBV13-1	TRBD1	TRBJ1-5	9725	0.328322		TRBV13-1	TRBD1	TRBJ1-2	2901	0.0968326		TRBV1	TRBD2	TRBJ1-4	968	0.0261029		TRBV13-1	TRBD2	TRBJ2-5	3246	0.181526		TRBV29	TRBD1	TRBJ1-1	6851	0.318118		TRBV13-1	TRBD2	TRBJ2-3	1652	0.0522823		TRBV5	TRBD1
TRBV3	TRBD1	TRBJ2-4	449	0.0167349		TRBV13-2	TRBD1	TRBJ1-5	14233	0.221256		TRBV29	TRBD2	TRBJ2-4	9652	0.325857		TRBV5	TRBD2	TRBJ2-5	2490	0.0831138		TRBV26	TRBD1	TRBJ2-5	931	0.0251052		TRBV5	TRBD2	TRBJ2-4	3119	0.174424		TRBV15	TRBD2	TRBJ2-2	6579	0.305488		TRBV13-2	TRBD1	TRBJ2-5	1164	0.0368381		TRBV13-3	TRBD1
TRBV29	TRBD2	TRBJ2-3	436	0.0162504		TRBV15	TRBD1	TRBJ2-3	12731	0.197907		TRBV13-1	TRBD2	TRBJ1-1	9605	0.324271		TRBV1	TRBD2	TRBJ2-3	2425	0.0809442		TRBV1	TRBD2	TRBJ1-3	929	0.0250513		TRBV13-1	TRBD1	TRBJ2-2	3055	0.170845		TRBV5	TRBD2	TRBJ2-5	6568	0.304978		TRBV15	TRBD1	TRBJ2-7	1119	0.035414		TRBV13-3	TRBD1
TRBV30	TRBD2	TRBJ2-5	402	0.0149832		TRBV13-1	TRBD2	TRBJ2-4	12123	0.188456		TRBV29	TRBD1	TRBJ2-7	9106	0.307424		TRBV1	TRBD2	TRBJ1-1	2349	0.0784074		TRBV5	TRBD1	TRBJ2-4	924	0.0249164		TRBV13-1	TRBD2	TRBJ2-1	2989	0.167154		TRBV26	TRBD2	TRBJ2-4	6260	0.290676		TRBV30	TRBD2	TRBJ2-7	1055	0.0333885		TRBV13-1	TRBD1
TRBV26	TRBD1	TRBJ2-3	367	0.0136787		TRBV26	TRBD2	TRBJ2-3	11239	0.174714		TRBV13-2	TRBD2	TRBJ2-7	8083	0.272887		TRBV13-1	TRBD1	TRBJ1-1	2029	0.0677261		TRBV13-2	TRBD1	TRBJ2-3	915	0.0246737		TRBV13-1	TRBD2	TRBJ2-3	2985	0.166931		TRBV31	TRBD2	TRBJ2-4	6011	0.279114		TRBV29	TRBD2	TRBJ2-7	900	0.0284831		TRBV13-1	TRBD2
TRBV26	TRBD1	TRBJ2-7	285	0.0106224		TRBV15	TRBD1	TRBJ2-1	10651	0.165573		TRBV15	TRBD2	TRBJ2-4	7922	0.267452		TRBV1	TRBD2	TRBJ2-7	1621	0.0541074		TRBV13-2	TRBD1	TRBJ2-7	731	0.019712		TRBV13-1	TRBD2	TRBJ1-1	2851	0.159437		TRBV1	TRBD1	TRBJ2-7	5897	0.27382		TRBV5	TRBD2	TRBJ1-3	665	0.0210458		TRBV30	TRBD1
TRBV1	TRBD2	TRBJ1-3	284	0.0105851		TRBV1	TRBD1	TRBJ1-1	10280	0.159806		TRBV1	TRBD1	TRBJ1-2	4347	0.146757		TRBV15	TRBD2	TRBJ2-4	1621	0.0541074		TRBV5	TRBD1	TRBJ1-5	700	0.0188761		TRBV13-1	TRBD1	TRBJ2-5	2630	0.147078		TRBV13-3	TRBD1	TRBJ1-5	5708	0.265044		TRBV13-2	TRBD1	TRBJ1-3	639	0.020223		TRBV13-2	TRBD1
TRBV30	TRBD1	TRBJ2-1	281	0.0104733		TRBV5	TRBD1	TRBJ1-6	9623	0.149592		TRBV5	TRBD1	TRBJ1-2	4149	0.140073		TRBV13-2	TRBD2	TRBJ2-1	1505	0.0502355		TRBV1	TRBD2	TRBJ1-6	687	0.0185255		TRBV13-1	TRBD1	TRBJ1-4	1282	0.0716934		TRBV13-3	TRBD1	TRBJ1-1	5459	0.253482		TRBV30	TRBD2	TRBJ2-3	592	0.0187355		TRBV31	TRBD1
TRBV21	TRBD2	TRBJ2-2	249	0.00928061		TRBV15	TRBD2	TRBJ2-1	9339	0.145178		TRBV26	TRBD2	TRBJ2-5	2851	0.0962515		TRBV15	TRBD2	TRBJ2-7	1472	0.049134		TRBV13-2	TRBD1	TRBJ1-2	673	0.018148		TRBV15	TRBD1	TRBJ2-1	1244	0.0695684		TRBV5	TRBD2	TRBJ2-4	5356	0.2487		TRBV13-2	TRBD1	TRBJ1-6	588	0.018609		TRBV31	TRBD1
TRBV5	TRBD1	TRBJ1-1	239	0.0089079		TRBV15	TRBD1	TRBJ2-7	9106	0.141556		TRBV26	TRBD2	TRBJ2-1	2506	0.0846041		TRBV13-2	TRBD1	TRBJ2-3	677	0.0225976		TRBV31	TRBD1	TRBJ2-1	590	0.0159098		TRBV31	TRBD1	TRBJ2-5	1043	0.0583278		TRBV13-1	TRBD2	TRBJ2-4	5229	0.242803		TRBV30	TRBD2	TRBJ2-5	552	0.0174696		TRBV13-1	TRBD2
TRBV26	TRBD2	TRBJ2-2	238	0.00887062		TRBV15	TRBD1	TRBJ1-6	8585	0.133456		TRBV16	TRBD1	TRBJ2-1	2288	0.0772443		TRBV5	TRBD2	TRBJ2-2	632	0.0210956		TRBV26	TRBD2	TRBJ2-2	584	0.015748		TRBV13-1	TRBD2	TRBJ2-7	856	0.0478702		TRBV13-2	TRBD2	TRBJ2-4	5089	0.236302		TRBV1	TRBD2	TRBJ1-6	481	0.0152226		TRBV29	TRBD1
TRBV29	TRBD2	TRBJ2-2	237	0.00883335		TRBV13-1	TRBD2	TRBJ1-2	8198	0.12744		TRBV1	TRBD2	TRBJ2-7	2009	0.0678251		TRBV13-2	TRBD1	TRBJ2-7	604	0.0201609		TRBV13-3	TRBD1	TRBJ1-3	565	0.0152357		TRBV30	TRBD2	TRBJ2-1	642	0.0359026		TRBV31	TRBD1	TRBJ2-2	4924	0.22864		TRBV1	TRBD2	TRBJ1-4	430	0.0136086		TRBV13-1	TRBD1
TRBV31	TRBD1	TRBJ1-2	225	0.00838609		TRBV13-1	TRBD2	TRBJ2-1	8165	0.126927		TRBV31	TRBD1	TRBJ1-3	1944	0.0656306		TRBV1	TRBD1	TRBJ2-4	512	0.0170901		TRBV26	TRBD1	TRBJ2-2	514	0.0138604		TRBV1	TRBD2	TRBJ1-1	474	0.0265076		TRBV31	TRBD2	TRBJ2-2	4707	0.218564		TRBV13-1	TRBD2	TRBJ2-7	354	0.0112034		TRBV29	TRBD1
TRBV3	TRBD1	TRBJ2-2	220	0.00819974		TRBV13-1	TRBD1	TRBJ1-1	7856	0.122124		TRBV13-2	TRBD2	TRBJ2-1	1666	0.0562452		TRBV13-1	TRBD1	TRBJ2-7	496	0.016556		TRBV1	TRBD2	TRBJ1-5	510	0.0137526		TRBV13-2	TRBD1	TRBJ2-3	466	0.0260602		TRBV13-3	TRBD1	TRBJ1-3	4642	0.215546		TRBV5	TRBD2	TRBJ1-1	309	0.0097792		TRBV5	TRBD2
TRBV29	TRBD1	TRBJ2-7	195	0.00726795		TRBV15	TRBD1	TRBJ1-4	7656	0.119015		TRBV1	TRBD1	TRBJ1-1	1664	0.0561777		TRBV13-2	TRBD2	TRBJ2-5	444	0.0148203		TRBV31	TRBD1	TRBJ2-4	509	0.0137256		TRBV5	TRBD2	TRBJ1-3	404	0.0225929		TRBV13-2	TRBD2	TRBJ1-1	4511	0.209463		TRBV14	TRBD1	TRBJ2-5	307	0.0097159		TRBV13-3	TRBD2
TRBV26	TRBD2	TRBJ1-1	194	0.00723068		TRBV14	TRBD2	TRBJ2-7	7271	0.11303		TRBV1	TRBD1	TRBJ2-4	1382	0.0466572		TRBV13-3	TRBD2	TRBJ2-7	442	0.0147535		TRBV1	TRBD2	TRBJ1-1	507	0.0136717		TRBV16	TRBD2	TRBJ2-5	393	0.0219778		TRBV13-3	TRBD1	TRBJ2-2	4116	0.191122		TRBV30	TRBD1	TRBJ2-4	296	0.00936777		TRBV13-1	TRBD1
TRBV3	TRBD1	TRBJ2-5	185	0.00689523		TRBV29	TRBD1	TRBJ1-3	7088	0.110185		TRBV1	TRBD1	TRBJ2-7	1251	0.0422345		TRBV30	TRBD1	TRBJ2-5	437	0.0145866		TRBV16	TRBD1	TRBJ1-4	484	0.0130515		TRBV14	TRBD1	TRBJ2-5	381	0.0213067		TRBV29	TRBD2	TRBJ2-3	3973	0.184482		TRBV13-1	TRBD2	TRBJ1-1	295	0.00933613		TRBV13-1	TRBD2
TRBV23	TRBD2	TRBJ2-5	181	0.00674615		TRBV15	TRBD2	TRBJ2-5	6671	0.103703		TRBV16	TRBD2	TRBJ2-4	1228	0.041458		TRBV29	TRBD2	TRBJ2-3	414	0.0138189		TRBV13-2	TRBD1	TRBJ2-4	477	0.0128627		TRBV21	TRBD1	TRBJ2-1	370	0.0206916		TRBV5	TRBD1	TRBJ1-6	3789	0.175938		TRBV13-2	TRBD1	TRBJ1-4	290	0.00917789		TRBV29	TRBD1
TRBV29	TRBD1	TRBJ2-4	172	0.0064107		TRBV13-2	TRBD1	TRBJ1-6	4992	0.0776022		TRBV3	TRBD1	TRBJ2-5	1151	0.0388585		TRBV17	TRBD1	TRBJ2-5	398	0.0132849		TRBV30	TRBD1	TRBJ2-3	408	0.0110021		TRBV5	TRBD2	TRBJ1-4	327	0.0182869		TRBV5	TRBD1	TRBJ1-2	3760	0.174591		TRBV13-2	TRBD2	TRBJ2-1	282	0.0089247		TRBV26	TRBD1
TRBV5	TRBD1	TRBJ2-5	164	0.00611253		TRBV1	TRBD2	TRBJ1-4	4762	0.0740267		TRBV16	TRBD1	TRBJ2-4	1145	0.0386559		TRBV13-3	TRBD1	TRBJ2-1	388	0.0129511		TRBV13-3	TRBD1	TRBJ2-7	407	0.0109751		TRBV21	TRBD2	TRBJ2-1	304	0.0170006		TRBV12-1	TRBD1	TRBJ2-7	3627	0.168416		TRBV13-2	TRBD2	TRBJ2-2	254	0.00803856		TRBV13-2	TRBD1
TRBV5	TRBD1	TRBJ1-3	155	0.00577709		TRBV16	TRBD1	TRBJ1-2	4741	0.0737003		TRBV16	TRBD2	TRBJ2-3	1143	0.0385884		TRBV1	TRBD2	TRBJ1-5	355	0.0118496		TRBV13-2	TRBD2	TRBJ2-4	402	0.0108403		TRBV30	TRBD1	TRBJ2-1	285	0.0159381		TRBV13-1	TRBD2	TRBJ2-7	3551	0.164887		TRBV1	TRBD2	TRBJ1-5	229	0.00724737		TRBV13-1	TRBD1
TRBV29	TRBD1	TRBJ1-1	140	0.00521801		TRBV16	TRBD2	TRBJ2-4	4440	0.0690212		TRBV26	TRBD2	TRBJ2-3	1031	0.0348072		TRBV13-3	TRBD1	TRBJ1-1	339	0.0113155		TRBV5	TRBD1	TRBJ1-2	395	0.0106515		TRBV16	TRBD1	TRBJ2-1	284	0.0158822		TRBV5	TRBD2	TRBJ2-2	3493	0.162193		TRBV13-3	TRBD1	TRBJ1-2	203	0.00642452		TRBV13-1	TRBD2
TRBV31	TRBD2	TRBJ1-3	137	0.0051062		TRBV16	TRBD2	TRBJ2-7	3730	0.057984		TRBV16	TRBD1	TRBJ1-3	1015	0.034267		TRBV13-3	TRBD2	TRBJ2-3	307	0.0102474		TRBV13-2	TRBD1	TRBJ2-1	389	0.0104897		TRBV13-2	TRBD1	TRBJ1-2	256	0.0143163		TRBV13-3	TRBD1	TRBJ1-4	3435	0.1595		TRBV13-3	TRBD2	TRBJ2-5	193	0.00610804		TRBV13-1	TRBD1
TRBV26	TRBD2	TRBJ1-6	117	0.00436077		TRBV16	TRBD2	TRBJ2-1	3111	0.0483614		TRBV13-3	TRBD2	TRBJ2-1	885	0.0298781		TRBV13-1	TRBD2	TRBJ2-7	307	0.0102474		TRBV3	TRBD2	TRBJ2-7	364	0.00981556		TRBV13-2	TRBD1	TRBJ2-7	241	0.0134775		TRBV13-3	TRBD2	TRBJ2-1	3339	0.155043		TRBV29	TRBD1	TRBJ2-7	187	0.00591815		TRBV29	TRBD1
TRBV1	TRBD2	TRBJ1-4	116	0.0043235		TRBV16	TRBD2	TRBJ2-3	2303	0.0358008		TRBV16	TRBD1	TRBJ2-7	820	0.0276837		TRBV21	TRBD1	TRBJ2-2	303	0.0101139		TRBV13-3	TRBD2	TRBJ2-1	343	0.00924928		TRBV1	TRBD2	TRBJ1-4	230	0.0128623		TRBV29	TRBD1	TRBJ1-5	2961	0.137491		TRBV1	TRBD2	TRBJ1-3	187	0.00591815		TRBV26	TRBD1
TRBV31	TRBD1	TRBJ2-1	113	0.00421168		TRBV16	TRBD1	TRBJ2-5	2243	0.0348681		TRBV1	TRBD2	TRBJ2-3	798	0.026941		TRBV13-3	TRBD2	TRBJ2-4	291	0.0097133		TRBV13-3	TRBD1	TRBJ1-4	338	0.00911445		TRBV13-2	TRBD2	TRBJ1-1	229	0.0128064		TRBV29	TRBD1	TRBJ2-5	2851	0.132383		TRBV1	TRBD2	TRBJ1-2	182	0.00575991		TRBV13-3	TRBD2
TRBV23	TRBD1	TRBJ2-5	104	0.00387624		TRBV3	TRBD1	TRBJ2-7	2040	0.0317124		TRBV16	TRBD2	TRBJ2-7	795	0.0268397		TRBV29	TRBD1	TRBJ1-1	279	0.00931276		TRBV29	TRBD1	TRBJ2-7	336	0.00906052		TRBV5	TRBD2	TRBJ1-1	220	0.0123031		TRBV29	TRBD1	TRBJ1-6	2817	0.130804		TRBV13-2	TRBD2	TRBJ2-4	182	0.00575991		TRBV13-3	TRBD2
TRBV5	TRBD1	TRBJ2-7	87	0.00324262		TRBV16	TRBD1	TRBJ1-4	1942	0.030189		TRBV12-1	TRBD2	TRBJ1-1	688	0.0232273		TRBV26	TRBD1	TRBJ1-1	274	0.00914586		TRBV13-2	TRBD2	TRBJ1-3	323	0.00870997		TRBV13-2	TRBD1	TRBJ2-2	208	0.011632		TRBV13-1	TRBD1	TRBJ2-5	2790	0.12955		TRBV14	TRBD1	TRBJ2-7	179	0.00566497		TRBV13-3	TRBD2
TRBV29	TRBD1	TRBJ1-6	86	0.00320535		TRBV1	TRBD2	TRBJ2-2	1922	0.0298781		TRBV12-1	TRBD1	TRBJ2-7	651	0.0219782		TRBV1	TRBD2	TRBJ1-4	260	0.00867855		TRBV31	TRBD2	TRBJ2-4	322	0.008683		TRBV13-2	TRBD2	TRBJ2-2	207	0.0115761		TRBV26	TRBD1	TRBJ2-5	2740	0.127229		TRBV5	TRBD1	TRBJ2-4	167	0.0052852		TRBV13-1	TRBD1
TRBV29	TRBD2	TRBJ1-4	85	0.00316808		TRBV12-1	TRBD1	TRBJ2-7	1671	0.0259762		TRBV26	TRBD2	TRBJ1-1	640	0.0216068		TRBV13-2	TRBD1	TRBJ2-5	259	0.00864517		TRBV13-2	TRBD1	TRBJ2-5	321	0.00865603		TRBV3	TRBD2	TRBJ2-1	190	0.0106254		TRBV5	TRBD1	TRBJ2-4	2648	0.122957		TRBV13-2	TRBD2	TRBJ1-1	135	0.00427246		TRBV29	TRBD1
TRBV5	TRBD2	TRBJ1-6	83	0.00309354		TRBV16	TRBD1	TRBJ2-1	1582	0.0245927		TRBV31	TRBD2	TRBJ2-3	566	0.0191085		TRBV13-3	TRBD1	TRBJ1-4	255	0.00851166		TRBV30	TRBD2	TRBJ2-3	275	0.00741561		TRBV31	TRBD2	TRBJ2-1	180	0.0100662		TRBV15	TRBD1	TRBJ2-7	2459	0.114181		TRBV13-2	TRBD2	TRBJ1-2	134	0.00424082		TRBV29	TRBD1
TRBV5	TRBD2	TRBJ1-5	83	0.00309354		TRBV16	TRBD2	TRBJ2-5	1555	0.024173		TRBV31	TRBD2	TRBJ2-1	543	0.018332		TRBV26	TRBD1	TRBJ1-4	244	0.00814449		TRBV29	TRBD1	TRBJ2-3	266	0.00717291		TRBV31	TRBD2	TRBJ2-7	176	0.00984247		TRBV15	TRBD1	TRBJ1-3	2430	0.112834		TRBV13-1	TRBD1	TRBJ2-2	113	0.00357621		TRBV13-3	TRBD1
TRBV5	TRBD1	TRBJ1-4	81	0.00301899		TRBV1	TRBD2	TRBJ2-1	1433	0.0222764		TRBV31	TRBD1	TRBJ1-1	530	0.0178931		TRBV5	TRBD1	TRBJ1-5	241	0.00804435		TRBV12-1	TRBD1	TRBJ2-1	257	0.00693022		TRBV31	TRBD1	TRBJ2-7	170	0.00950693		TRBV29	TRBD1	TRBJ2-7	2426	0.112649		TRBV30	TRBD1	TRBJ1-6	110	0.00348127		TRBV13-1	TRBD2
TRBV1	TRBD1	TRBJ1-5	81	0.00301899		TRBV13-1	TRBD2	TRBJ2-7	1418	0.0220432		TRBV1	TRBD2	TRBJ2-2	524	0.0176906		TRBV29	TRBD1	TRBJ1-2	221	0.00737677		TRBV12-1	TRBD2	TRBJ2-1	257	0.00693022		TRBV13-2	TRBD2	TRBJ2-3	137	0.00766147		TRBV5	TRBD2	TRBJ2-7	2400	0.111441		TRBV3	TRBD2	TRBJ2-5	107	0.00338632		TRBV5	TRBD2
TRBV3	TRBD2	TRBJ2-4	78	0.00290718		TRBV3	TRBD2	TRBJ2-7	1388	0.0215769		TRBV5	TRBD2	TRBJ1-5	489	0.0165089		TRBV13-1	TRBD1	TRBJ1-5	221	0.00737677		TRBV5	TRBD2	TRBJ1-5	235	0.00633697		TRBV31	TRBD2	TRBJ2-4	128	0.00715816		TRBV13-3	TRBD2	TRBJ2-5	2242	0.104105		TRBV24	TRBD1	TRBJ1-2	107	0.00338632		TRBV13-3	TRBD1
TRBV26	TRBD1	TRBJ1-3	74	0.00275809		TRBV1	TRBD1	TRBJ2-7	1344	0.0208929		TRBV5	TRBD1	TRBJ2-5	470	0.0158675		TRBV31	TRBD1	TRBJ2-1	217	0.00724325		TRBV26	TRBD1	TRBJ1-3	220	0.00593248		TRBV13-2	TRBD1	TRBJ1-4	125	0.00699039		TRBV29	TRBD1	TRBJ1-4	2163	0.100436		TRBV5	TRBD2	TRBJ1-5	106	0.00335468		TRBV15	TRBD1
TRBV5	TRBD1	TRBJ1-5	70	0.00260901		TRBV13-2	TRBD1	TRBJ2-7	1343	0.0208773		TRBV13-1	TRBD1	TRBJ1-1	466	0.0157324		TRBV16	TRBD1	TRBJ2-1	192	0.00640878		TRBV23	TRBD2	TRBJ2-5	213	0.00574372		TRBV1	TRBD2	TRBJ1-3	122	0.00682262		TRBV29	TRBD2	TRBJ2-2	2151	0.0998792		TRBV14	TRBD2	TRBJ2-5	106	0.00335468		TRBV13-1	TRBD1
TRBV31	TRBD1	TRBJ2-5	66	0.00245992		TRBV16	TRBD2	TRBJ2-2	1294	0.0201156		TRBV13-3	TRBD1	TRBJ2-7	457	0.0154286		TRBV5	TRBD2	TRBJ1-6	188	0.00627526		TRBV31	TRBD1	TRBJ2-5	206	0.00555496		TRBV13-2	TRBD1	TRBJ2-1	114	0.00637524		TRBV5	TRBD1	TRBJ1-3	2140	0.0993685		TRBV12-1	TRBD1	TRBJ1-2	104	0.00329138		TRBV12-1	TRBD1
TRBV26	TRBD2	TRBJ1-4	66	0.00245992		TRBV13-3	TRBD2	TRBJ1-1	1049	0.016307		TRBV13-1	TRBD1	TRBJ2-1	357	0.0120525		TRBV13-2	TRBD2	TRBJ1-1	185	0.00617512		TRBV13-2	TRBD2	TRBJ1-2	198	0.00533924		TRBV5	TRBD2	TRBJ1-5	112	0.00626339		TRBV12-1	TRBD1	TRBJ1-4	2088	0.0969539		TRBV5	TRBD2	TRBJ1-4	102	0.00322808		TRBV13-1	TRBD1
TRBV3	TRBD1	TRBJ1-4	65	0.00242265		TRBV14	TRBD1	TRBJ2-7	993	0.0154365		TRBV13-2	TRBD1	TRBJ2-3	347	0.0117149		TRBV26	TRBD1	TRBJ2-3	183	0.00610837		TRBV13-3	TRBD1	TRBJ2-4	197	0.00531227		TRBV14	TRBD1	TRBJ2-7	101	0.00564824		TRBV5	TRBD2	TRBJ1-2	2044	0.0949108		TRBV26	TRBD2	TRBJ2-7	97	0.00306984		TRBV12-1	TRBD2
TRBV31	TRBD2	TRBJ1-5	64	0.00238538		TRBV16	TRBD1	TRBJ1-6	983	0.015281		TRBV26	TRBD1	TRBJ2-5	335	0.0113098		TRBV31	TRBD2	TRBJ1-1	183	0.00610837		TRBV5	TRBD1	TRBJ2-2	192	0.00517744		TRBV1	TRBD2	TRBJ1-6	101	0.00564824		TRBV13-1	TRBD1	TRBJ2-3	2017	0.0936571		TRBV14	TRBD1	TRBJ1-5	96	0.0030382		TRBV12-1	TRBD2
TRBV31	TRBD2	TRBJ1-1	58	0.00216175		TRBV13-2	TRBD2	TRBJ2-2	916	0.0142395		TRBV1	TRBD1	TRBJ1-3	326	0.011006		TRBV26	TRBD1	TRBJ1-5	177	0.00590809		TRBV13-2	TRBD2	TRBJ2-1	190	0.00512351		TRBV14	TRBD1	TRBJ1-2	92	0.00514493		TRBV13-1	TRBD2	TRBJ2-1	2009	0.0932856		TRBV30	TRBD1	TRBJ2-1	95	0.00300655		TRBV1	TRBD2
TRBV31	TRBD2	TRBJ1-2	56	0.00208721		TRBV30	TRBD2	TRBJ2-3	906	0.014084		TRBV5	TRBD2	TRBJ2-4	326	0.011006		TRBV13-2	TRBD1	TRBJ1-4	162	0.00540741		TRBV13-3	TRBD1	TRBJ1-5	185	0.00498868		TRBV14	TRBD2	TRBJ2-5	89	0.00497716		TRBV13-1	TRBD1	TRBJ1-2	1882	0.0873885		TRBV30	TRBD1	TRBJ1-1	87	0.00275337		TRBV13-1	TRBD1
TRBV3	TRBD2	TRBJ2-2	55	0.00204993		TRBV5	TRBD1	TRBJ2-1	879	0.0136643		TRBV15	TRBD2	TRBJ2-3	307	0.0103645		TRBV29	TRBD2	TRBJ2-1	158	0.00527389		TRBV5	TRBD2	TRBJ1-6	181	0.00488082		TRBV1	TRBD2	TRBJ1-2	88	0.00492124		TRBV13-1	TRBD1	TRBJ1-1	1844	0.085624		TRBV13-2	TRBD2	TRBJ1-3	86	0.00272172		TRBV13-1	TRBD1
TRBV30	TRBD2	TRBJ2-1	55	0.00204993		TRBV16	TRBD1	TRBJ2-7	878	0.0136488		TRBV13-1	TRBD2	TRBJ2-1	291	0.00982434		TRBV5	TRBD1	TRBJ1-3	154	0.00514037		TRBV26	TRBD1	TRBJ1-1	167	0.00450329		TRBV30	TRBD2	TRBJ2-7	82	0.0045857		TRBV13-3	TRBD1	TRBJ1-6	1790	0.0831166		TRBV29	TRBD2	TRBJ2-1	85	0.00269007		TRBV1	TRBD2
TRBV29	TRBD1	TRBJ1-5	55	0.00204993		TRBV13-3	TRBD1	TRBJ2-3	849	0.013198		TRBV31	TRBD2	TRBJ2-2	278	0.00938545		TRBV31	TRBD1	TRBJ2-7	142	0.00473983		TRBV26	TRBD2	TRBJ1-2	164	0.0044224		TRBV30	TRBD2	TRBJ2-2	81	0.00452977		TRBV15	TRBD1	TRBJ1-1	1632	0.0757801		TRBV14	TRBD2	TRBJ2-1	84	0.00265842		TRBV15	TRBD1
TRBV31	TRBD1	TRBJ2-4	53	0.00197539		TRBV26	TRBD2	TRBJ2-2	799	0.0124207		TRBV13-2	TRBD2	TRBJ1-1	272	0.00918289		TRBV13-3	TRBD1	TRBJ2-4	130	0.00433928		TRBV13-3	TRBD1	TRBJ2-5	163	0.00439543		TRBV31	TRBD2	TRBJ1-5	80	0.00447385		TRBV13-1	TRBD1	TRBJ1-3	1464	0.0679792		TRBV14	TRBD1	TRBJ1-3	82	0.00259513		TRBV31	TRBD2
TRBV31	TRBD1	TRBJ1-6	52	0.00193812		TRBV13-2	TRBD2	TRBJ1-1	797	0.0123896		TRBV31	TRBD1	TRBJ1-2	270	0.00911537		TRBV29	TRBD2	TRBJ1-4	128	0.00427252		TRBV29	TRBD2	TRBJ2-2	156	0.00420667		TRBV31	TRBD1	TRBJ1-1	79	0.00441793		TRBV13-1	TRBD1	TRBJ1-5	1244	0.0577637		TRBV29	TRBD1	TRBJ1-1	80	0.00253183		TRBV13-2	TRBD2
TRBV1	TRBD2	TRBJ1-5	52	0.00193812		TRBV12-1	TRBD2	TRBJ2-1	729	0.0113325		TRBV13-1	TRBD2	TRBJ2-5	268	0.00904785		TRBV29	TRBD1	TRBJ2-1	126	0.00420576		TRBV31	TRBD1	TRBJ2-2	151	0.00407184		TRBV13-1	TRBD1	TRBJ2-1	77	0.00430608		TRBV12-1	TRBD2	TRBJ2-7	1164	0.054049		TRBV13-1	TRBD1	TRBJ2-5	78	0.00246853		TRBV14	TRBD1
TRBV1	TRBD1	TRBJ1-2	50	0.00186358		TRBV15	TRBD2	TRBJ1-1	685	0.0106485		TRBV13-2	TRBD1	TRBJ2-5	260	0.00877776		TRBV13-3	TRBD2	TRBJ1-5	125	0.00417238		TRBV13-3	TRBD2	TRBJ2-4	134	0.00361342		TRBV31	TRBD1	TRBJ2-2	73	0.00408239		TRBV15	TRBD2	TRBJ2-1	1085	0.0503807		TRBV26	TRBD1	TRBJ1-2	76	0.00240524		TRBV15	TRBD1
TRBV31	TRBD2	TRBJ2-3	46	0.00171449		TRBV26	TRBD2	TRBJ2-5	682	0.0106019		TRBV5	TRBD1	TRBJ1-3	259	0.008744		TRBV29	TRBD1	TRBJ2-2	121	0.00403887		TRBV31	TRBD2	TRBJ2-2	129	0.00347859		TRBV13-2	TRBD1	TRBJ1-5	70	0.00391462		TRBV1	TRBD2	TRBJ2-7	938	0.043555		TRBV23	TRBD2	TRBJ2-7	72	0.00227865		TRBV15	TRBD2
TRBV1	TRBD2	TRBJ1-2	44	0.00163995		TRBV1	TRBD2	TRBJ1-2	680	0.0105708		TRBV15	TRBD1	TRBJ2-1	254	0.0085752		TRBV13-2	TRBD2	TRBJ2-2	120	0.00400549		TRBV1	TRBD1	TRBJ1-2	123	0.0033168		TRBV13-2	TRBD2	TRBJ1-6	68	0.00380277		TRBV13-2	TRBD1	TRBJ2-5	751	0.0348718		TRBV13-3	TRBD1	TRBJ2-5	71	0.002247		TRBV13-1	TRBD1
TRBV3	TRBD1	TRBJ1-6	43	0.00160268		TRBV29	TRBD2	TRBJ2-1	667	0.0103687		TRBV13-2	TRBD1	TRBJ1-6	243	0.00820383		TRBV26	TRBD2	TRBJ1-1	116	0.00387197		TRBV5	TRBD1	TRBJ1-3	122	0.00328983		TRBV29	TRBD2	TRBJ1-1	67	0.00374685		TRBV26	TRBD1	TRBJ2-1	724	0.0336181		TRBV13-1	TRBD2	TRBJ2-5	65	0.00205711		TRBV13-2	TRBD1
TRBV3	TRBD1	TRBJ1-3	42	0.0015654		TRBV29	TRBD1	TRBJ1-1	664	0.0103221		TRBV31	TRBD1	TRBJ2-7	233	0.00786622		TRBV13-1	TRBD1	TRBJ2-1	108	0.00360494		TRBV29	TRBD2	TRBJ2-3	122	0.00328983		TRBV5	TRBD1	TRBJ1-2	66	0.00369093		TRBV15	TRBD2	TRBJ2-7	683	0.0317143		TRBV15	TRBD2	TRBJ2-4	63	0.00199382		TRBV13-3	TRBD2
TRBV3	TRBD1	TRBJ1-2	36	0.00134178		TRBV13-3	TRBD1	TRBJ1-4	658	0.0102288		TRBV31	TRBD2	TRBJ1-5	225	0.00759614		TRBV14	TRBD1	TRBJ2-1	107	0.00357156		TRBV13-1	TRBD2	TRBJ2-7	116	0.00312804		TRBV13-1	TRBD1	TRBJ1-3	65	0.003635		TRBV13-1	TRBD1	TRBJ1-6	676	0.0313893		TRBV13-3	TRBD2	TRBJ2-7	63	0.00199382		TRBV1	TRBD2
TRBV26	TRBD1	TRBJ1-2	35	0.0013045		TRBV13-1	TRBD2	TRBJ2-5	645	0.0100267		TRBV12-1	TRBD2	TRBJ1-3	216	0.00729229		TRBV26	TRBD2	TRBJ2-5	105	0.0035048		TRBV26	TRBD2	TRBJ1-6	111	0.00299321		TRBV20	TRBD1	TRBJ2-3	61	0.00341131		TRBV12-1	TRBD1	TRBJ2-1	674	0.0312964		TRBV13-1	TRBD1	TRBJ2-1	63	0.00199382		TRBV13-2	TRBD2
TRBV29	TRBD2	TRBJ1-5	33	0.00122996		TRBV26	TRBD1	TRBJ1-1	631	0.00980909		TRBV5	TRBD1	TRBJ1-1	215	0.00725853		TRBV17	TRBD2	TRBJ2-5	104	0.00347142		TRBV13-2	TRBD1	TRBJ1-1	108	0.00291231		TRBV29	TRBD1	TRBJ1-1	60	0.00335539		TRBV15	TRBD1	TRBJ2-2	650	0.030182		TRBV13-1	TRBD2	TRBJ1-3	60	0.00189887		TRBV13-2	TRBD2
TRBV5	TRBD2	TRBJ1-2	31	0.00115542		TRBV5	TRBD2	TRBJ2-1	623	0.00968473		TRBV1	TRBD2	TRBJ1-6	210	0.00708973		TRBV14	TRBD2	TRBJ2-7	97	0.00323777		TRBV23	TRBD1	TRBJ2-5	102	0.00275052		TRBV5	TRBD2	TRBJ1-6	57	0.00318762		TRBV16	TRBD1	TRBJ2-7	611	0.0283711		TRBV14	TRBD1	TRBJ1-4	58	0.00183558		TRBV30	TRBD1
TRBV30	TRBD1	TRBJ2-5	30	0.00111815		TRBV1	TRBD1	TRBJ1-2	620	0.00963809		TRBV12-1	TRBD1	TRBJ2-1	210	0.00708973		TRBV13-3	TRBD1	TRBJ1-3	97	0.00323777		TRBV13-3	TRBD2	TRBJ2-3	96	0.00258872		TRBV29	TRBD1	TRBJ2-7	57	0.00318762		TRBV5	TRBD1	TRBJ2-2	585	0.0271638		TRBV13-2	TRBD2	TRBJ1-5	57	0.00180393		TRBV12-1	TRBD1
TRBV3	TRBD1	TRBJ2-3	30	0.00111815		TRBV29	TRBD2	TRBJ2-7	617	0.00959145		TRBV29	TRBD2	TRBJ2-7	203	0.00685341		TRBV13-2	TRBD2	TRBJ1-5	95	0.00317101		TRBV5	TRBD2	TRBJ1-4	94	0.00253479		TRBV14	TRBD1	TRBJ1-4	56	0.0031317		TRBV13-2	TRBD2	TRBJ2-2	422	0.0195951		TRBV3	TRBD1	TRBJ1-6	55	0.00174063		TRBV14	TRBD2
TRBV20	TRBD2	TRBJ2-3	28	0.0010436		TRBV5	TRBD1	TRBJ1-1	607	0.009436		TRBV12-1	TRBD2	TRBJ1-4	203	0.00685341		TRBV13-2	TRBD1	TRBJ1-2	94	0.00313763		TRBV13-3	TRBD2	TRBJ1-2	91	0.00245389		TRBV13-1	TRBD2	TRBJ1-2	53	0.00296393		TRBV16	TRBD2	TRBJ2-4	411	0.0190843		TRBV13-1	TRBD1	TRBJ2-4	54	0.00170899		TRBV30	TRBD2
TRBV31	TRBD1	TRBJ2-3	26	0.00096906		TRBV15	TRBD1	TRBJ1-1	600	0.00932718		TRBV12-1	TRBD1	TRBJ2-5	195	0.00658332		TRBV3	TRBD1	TRBJ1-1	93	0.00310425		TRBV13-3	TRBD2	TRBJ1-4	82	0.0022112		TRBV20	TRBD2	TRBJ2-4	47	0.00262839		TRBV16	TRBD2	TRBJ2-3	402	0.0186664		TRBV13-2	TRBD2	TRBJ1-6	50	0.00158239		TRBV14	TRBD1
TRBV31	TRBD2	TRBJ1-6	25	0.000931788		TRBV13-3	TRBD1	TRBJ2-5	554	0.0086121		TRBV26	TRBD1	TRBJ1-5	191	0.00644828		TRBV3	TRBD1	TRBJ2-5	91	0.00303749		TRBV5	TRBD2	TRBJ1-1	81	0.00218423		TRBV30	TRBD1	TRBJ2-4	44	0.00246062		TRBV16	TRBD1	TRBJ1-2	393	0.0182485		TRBV30	TRBD1	TRBJ1-2	49	0.00155075		TRBV31	TRBD2
TRBV15	TRBD2	TRBJ2-3	25	0.000931788		TRBV1	TRBD2	TRBJ1-1	516	0.00802138		TRBV14	TRBD1	TRBJ2-7	181	0.00611067		TRBV29	TRBD2	TRBJ2-7	87	0.00290398		TRBV13-1	TRBD1	TRBJ2-1	81	0.00218423		TRBV13-2	TRBD2	TRBJ1-2	43	0.00240469		TRBV15	TRBD2	TRBJ2-4	385	0.017877		TRBV30	TRBD1	TRBJ1-4	48	0.0015191		TRBV31	TRBD1
TRBV20	TRBD1	TRBJ2-1	24	0.000894517		TRBV13-1	TRBD1	TRBJ1-6	515	0.00800583		TRBV5	TRBD1	TRBJ1-4	180	0.00607691		TRBV3	TRBD2	TRBJ2-5	86	0.0028706		TRBV14	TRBD2	TRBJ2-5	70	0.00188761		TRBV3	TRBD1	TRBJ2-1	41	0.00229285		TRBV1	TRBD2	TRBJ1-2	345	0.0160197		TRBV30	TRBD2	TRBJ2-1	48	0.0015191		TRBV13-3	TRBD2
TRBV13-3	TRBD2	TRBJ2-7	24	0.000894517		TRBV5	TRBD1	TRBJ2-7	500	0.00777265		TRBV13-3	TRBD1	TRBJ2-1	179	0.00604315		TRBV13-2	TRBD1	TRBJ2-4	84	0.00280384		TRBV13-3	TRBD2	TRBJ1-5	69	0.00186064		TRBV29	TRBD2	TRBJ2-4	41	0.00229285		TRBV16	TRBD2	TRBJ2-1	332	0.015416		TRBV13-2	TRBD1	TRBJ2-4	47	0.00148745		TRBV14	TRBD1
TRBV26	TRBD2	TRBJ1-5	23	0.000857245		TRBV13-2	TRBD2	TRBJ1-3	466	0.00724411		TRBV3	TRBD1	TRBJ2-1	176	0.00594187		TRBV13-1	TRBD1	TRBJ2-3	82	0.00273708		TRBV29	TRBD1	TRBJ1-2	67	0.00180671		TRBV20	TRBD2	TRBJ2-1	39	0.002181		TRBV12-1	TRBD1	TRBJ2-2	312	0.0144874		TRBV5	TRBD2	TRBJ1-2	47	0.00148745		TRBV13-3	TRBD1
TRBV30	TRBD1	TRBJ2-2	23	0.000857245		TRBV5	TRBD2	TRBJ2-2	462	0.00718193		TRBV26	TRBD1	TRBJ2-2	175	0.00590811		TRBV3	TRBD2	TRBJ2-3	81	0.0027037		TRBV29	TRBD1	TRBJ1-1	63	0.00169885		TRBV31	TRBD1	TRBJ2-4	39	0.002181		TRBV13-3	TRBD1	TRBJ2-1	298	0.0138373		TRBV13-3	TRBD1	TRBJ1-3	45	0.00142415		TRBV30	TRBD2
TRBV31	TRBD1	TRBJ2-2	22	0.000819974		TRBV13-1	TRBD1	TRBJ2-7	459	0.0071353		TRBV12-1	TRBD2	TRBJ2-4	173	0.00584059		TRBV13-3	TRBD1	TRBJ1-2	78	0.00260357		TRBV26	TRBD1	TRBJ1-5	60	0.00161795		TRBV20	TRBD2	TRBJ2-5	38	0.00212508		TRBV26	TRBD1	TRBJ2-7	288	0.013373		TRBV3	TRBD1	TRBJ2-7	42	0.00132921		TRBV1	TRBD2
TRBV29	TRBD2	TRBJ1-3	22	0.000819974		TRBV13-1	TRBD2	TRBJ2-3	450	0.00699539		TRBV12-1	TRBD1	TRBJ1-3	171	0.00577307		TRBV26	TRBD1	TRBJ2-5	78	0.00260357		TRBV30	TRBD1	TRBJ2-7	59	0.00159098		TRBV14	TRBD1	TRBJ2-1	36	0.00201323		TRBV13-3	TRBD2	TRBJ2-3	288	0.013373		TRBV14	TRBD1	TRBJ2-2	42	0.00132921		TRBV29	TRBD1
TRBV13-3	TRBD1	TRBJ1-1	21	0.000782702		TRBV13-1	TRBD1	TRBJ2-2	441	0.00685548		TRBV5	TRBD1	TRBJ1-6	158	0.00533418		TRBV14	TRBD1	TRBJ1-1	74	0.00247005		TRBV13-2	TRBD2	TRBJ2-2	59	0.00159098		TRBV13-3	TRBD2	TRBJ2-7	36	0.00201323		TRBV16	TRBD1	TRBJ2-1	283	0.0131408		TRBV14	TRBD2	TRBJ2-4	41	0.00129756		TRBV16	TRBD1
TRBV13-2	TRBD1	TRBJ1-4	21	0.000782702		TRBV13-1	TRBD1	TRBJ1-4	438	0.00680884		TRBV23	TRBD1	TRBJ2-7	155	0.0052329		TRBV13-3	TRBD1	TRBJ1-6	68	0.00226978		TRBV5	TRBD2	TRBJ1-2	56	0.00151009		TRBV31	TRBD2	TRBJ2-3	36	0.00201323		TRBV13-2	TRBD1	TRBJ1-3	274	0.0127229		TRBV30	TRBD2	TRBJ2-2	39	0.00123427		TRBV13-1	TRBD2
TRBV5	TRBD2	TRBJ1-3	20	0.000745431		TRBV26	TRBD2	TRBJ1-4	434	0.00674666		TRBV29	TRBD1	TRBJ2-5	153	0.00516537		TRBV4	TRBD2	TRBJ2-1	65	0.00216964		TRBV13-1	TRBD1	TRBJ2-4	56	0.00151009		TRBV13-3	TRBD1	TRBJ1-1	35	0.00195731		TRBV13-2	TRBD1	TRBJ2-3	271	0.0125836		TRBV29	TRBD1	TRBJ2-5	39	0.00123427		TRBV29	TRBD2
TRBV30	TRBD1	TRBJ1-6	19	0.000708159		TRBV5	TRBD1	TRBJ1-2	402	0.00624921		TRBV5	TRBD2	TRBJ1-3	151	0.00509785		TRBV13-1	TRBD1	TRBJ2-5	63	0.00210288		TRBV26	TRBD2	TRBJ1-4	56	0.00151009		TRBV3	TRBD2	TRBJ2-5	32	0.00178954		TRBV16	TRBD2	TRBJ2-5	253	0.0117478		TRBV30	TRBD2	TRBJ1-6	39	0.00123427		TRBV1	TRBD2
TRBV30	TRBD1	TRBJ2-3	19	0.000708159		TRBV12-1	TRBD1	TRBJ2-3	394	0.00612485		TRBV1	TRBD2	TRBJ1-1	149	0.00503033		TRBV17	TRBD2	TRBJ2-1	61	0.00203612		TRBV13-1	TRBD1	TRBJ2-5	56	0.00151009		TRBV30	TRBD1	TRBJ2-5	30	0.00167769		TRBV13-2	TRBD1	TRBJ2-2	250	0.0116085		TRBV29	TRBD2	TRBJ2-3	39	0.00123427		TRBV5	TRBD2
TRBV19	TRBD1	TRBJ1-6	18	0.000670888		TRBV12-1	TRBD2	TRBJ2-2	388	0.00603158		TRBV13-2	TRBD1	TRBJ2-7	146	0.00492905		TRBV5	TRBD2	TRBJ1-4	58	0.00193598		TRBV3	TRBD1	TRBJ2-1	55	0.00148312		TRBV13-2	TRBD2	TRBJ1-4	29	0.00162177		TRBV16	TRBD2	TRBJ2-7	249	0.011562		TRBV12-1	TRBD1	TRBJ2-1	38	0.00120262		TRBV30	TRBD1
TRBV24	TRBD1	TRBJ2-1	18	0.000670888		TRBV13-3	TRBD1	TRBJ1-3	388	0.00603158		TRBV5	TRBD2	TRBJ1-4	142	0.00479401		TRBV3	TRBD2	TRBJ2-1	55	0.00183585		TRBV24	TRBD1	TRBJ2-3	53	0.00142919		TRBV31	TRBD1	TRBJ2-1	26	0.001454		TRBV29	TRBD2	TRBJ2-5	232	0.0107727		TRBV26	TRBD1	TRBJ2-7	37	0.00117097		TRBV13-2	TRBD2
TRBV24	TRBD1	TRBJ2-2	18	0.000670888		TRBV13-1	TRBD1	TRBJ2-5	369	0.00573622		TRBV29	TRBD1	TRBJ2-4	137	0.0046252		TRBV5	TRBD2	TRBJ1-2	53	0.00176909		TRBV13-2	TRBD1	TRBJ1-6	53	0.00142919		TRBV29	TRBD2	TRBJ2-1	26	0.001454		TRBV13-3	TRBD1	TRBJ2-4	219	0.010169		TRBV29	TRBD2	TRBJ1-6	36	0.00113932		TRBV31	TRBD1
TRBV24	TRBD1	TRBJ1-1	18	0.000670888		TRBV13-2	TRBD2	TRBJ1-2	362	0.0056274		TRBV1	TRBD2	TRBJ1-5	136	0.00459144		TRBV13-3	TRBD2	TRBJ1-3	50	0.00166895		TRBV19	TRBD2	TRBJ2-3	51	0.00137526		TRBV30	TRBD1	TRBJ1-1	25	0.00139808		TRBV16	TRBD2	TRBJ2-2	207	0.00961181		TRBV13-1	TRBD2	TRBJ2-1	36	0.00113932		TRBV30	TRBD1
TRBV24	TRBD1	TRBJ2-3	18	0.000670888		TRBV5	TRBD2	TRBJ2-4	358	0.00556522		TRBV3	TRBD1	TRBJ2-3	128	0.00432136		TRBV1	TRBD2	TRBJ1-2	50	0.00166895		TRBV13-2	TRBD1	TRBJ2-2	51	0.00137526		TRBV3	TRBD1	TRBJ2-4	24	0.00134216		TRBV16	TRBD1	TRBJ1-6	181	0.00840453		TRBV29	TRBD1	TRBJ2-1	35	0.00110768		TRBV14	TRBD2
TRBV30	TRBD1	TRBJ1-1	17	0.000633616		TRBV1	TRBD1	TRBJ2-5	356	0.00553413		TRBV31	TRBD2	TRBJ1-4	121	0.00408503		TRBV3	TRBD2	TRBJ2-2	49	0.00163557		TRBV13-3	TRBD1	TRBJ2-3	51	0.00137526		TRBV3	TRBD1	TRBJ2-3	23	0.00128623		TRBV12-1	TRBD2	TRBJ1-1	177	0.00821879		TRBV30	TRBD1	TRBJ1-3	35	0.00110768		TRBV5	TRBD2
TRBV29	TRBD1	TRBJ1-2	16	0.000596344		TRBV13-2	TRBD2	TRBJ1-5	341	0.00530095		TRBV13-2	TRBD2	TRBJ2-4	119	0.00401751		TRBV3	TRBD1	TRBJ2-1	48	0.00160219		TRBV29	TRBD1	TRBJ1-4	50	0.00134829		TRBV30	TRBD1	TRBJ2-3	23	0.00128623		TRBV26	TRBD1	TRBJ2-2	177	0.00821879		TRBV3	TRBD1	TRBJ1-2	34	0.00107603		TRBV5	TRBD2
TRBV5	TRBD2	TRBJ1-4	15	0.000559073		TRBV13-1	TRBD1	TRBJ2-3	340	0.0052854		TRBV12-1	TRBD2	TRBJ2-5	116	0.00391623		TRBV29	TRBD1	TRBJ1-5	48	0.00160219		TRBV13-2	TRBD1	TRBJ1-4	47	0.00126739		TRBV31	TRBD1	TRBJ2-3	22	0.00123031		TRBV29	TRBD2	TRBJ2-7	164	0.00761515		TRBV12-1	TRBD1	TRBJ1-6	32	0.00101273		TRBV31	TRBD2
TRBV24	TRBD1	TRBJ1-2	15	0.000559073		TRBV13-2	TRBD1	TRBJ2-4	340	0.0052854		TRBV13-2	TRBD1	TRBJ1-5	115	0.00388247		TRBV29	TRBD1	TRBJ1-6	48	0.00160219		TRBV13-1	TRBD2	TRBJ2-4	46	0.00124043		TRBV13-2	TRBD2	TRBJ1-3	22	0.00123031		TRBV5	TRBD2	TRBJ1-4	160	0.00742942		TRBV13-1	TRBD1	TRBJ1-5	32	0.00101273		TRBV16	TRBD1
TRBV24	TRBD2	TRBJ2-4	15	0.000559073		TRBV13-1	TRBD1	TRBJ1-3	334	0.00519213		TRBV12-1	TRBD1	TRBJ1-4	114	0.00384871		TRBV17	TRBD2	TRBJ2-7	46	0.00153544		TRBV13-2	TRBD1	TRBJ1-5	46	0.00124043		TRBV20	TRBD1	TRBJ2-1	22	0.00123031		TRBV13-3	TRBD1	TRBJ2-3	153	0.00710438		TRBV12-1	TRBD1	TRBJ2-7	32	0.00101273		TRBV13-2	TRBD2
TRBV24	TRBD2	TRBJ2-5	14	0.000521801		TRBV13-3	TRBD1	TRBJ1-5	328	0.00509886		TRBV3	TRBD2	TRBJ2-1	108	0.00364615		TRBV13-1	TRBD1	TRBJ1-4	44	0.00146868		TRBV13-1	TRBD2	TRBJ2-1	45	0.00121346		TRBV3	TRBD1	TRBJ1-1	22	0.00123031		TRBV26	TRBD2	TRBJ2-2	152	0.00705795		TRBV29	TRBD1	TRBJ2-3	31	0.000981084		TRBV14	TRBD2
TRBV29	TRBD2	TRBJ1-6	14	0.000521801		TRBV30	TRBD2	TRBJ2-7	306	0.00475686		TRBV31	TRBD1	TRBJ2-2	106	0.00357863		TRBV30	TRBD2	TRBJ2-1	44	0.00146868		TRBV29	TRBD1	TRBJ1-3	43	0.00115953		TRBV3	TRBD2	TRBJ2-4	22	0.00123031		TRBV13-2	TRBD2	TRBJ2-3	151	0.00701151		TRBV13-2	TRBD2	TRBJ1-4	30	0.000949436		TRBV16	TRBD2
TRBV30	TRBD2	TRBJ2-3	14	0.000521801		TRBV13-3	TRBD1	TRBJ2-2	290	0.00450814		TRBV13-2	TRBD1	TRBJ2-2	101	0.00340982		TRBV5	TRBD2	TRBJ1-3	42	0.00140192		TRBV31	TRBD1	TRBJ1-4	42	0.00113257		TRBV31	TRBD1	TRBJ1-2	21	0.00117439		TRBV29	TRBD2	TRBJ1-4	150	0.00696508		TRBV13-3	TRBD1	TRBJ1-1	28	0.000886141		TRBV13-2	TRBD2
TRBV30	TRBD2	TRBJ2-4	14	0.000521801		TRBV13-3	TRBD2	TRBJ2-5	270	0.00419723		TRBV13-2	TRBD2	TRBJ2-3	100	0.00337606		TRBV14	TRBD2	TRBJ2-3	42	0.00140192		TRBV31	TRBD2	TRBJ2-7	41	0.0011056		TRBV29	TRBD1	TRBJ2-3	20	0.00111846		TRBV31	TRBD1	TRBJ1-2	145	0.00673291		TRBV30	TRBD1	TRBJ2-2	26	0.000822845		TRBV13-3	TRBD1
TRBV31	TRBD2	TRBJ2-2	13	0.00048453		TRBV1	TRBD1	TRBJ2-4	269	0.00418169		TRBV13-3	TRBD1	TRBJ1-2	98	0.00330854		TRBV13-1	TRBD2	TRBJ2-4	41	0.00136854		TRBV3	TRBD1	TRBJ2-2	41	0.0011056		TRBV20	TRBD2	TRBJ2-2	20	0.00111846		TRBV13-1	TRBD1	TRBJ2-4	140	0.00650074		TRBV13-3	TRBD1	TRBJ2-7	25	0.000791197		TRBV16	TRBD1
TRBV26	TRBD1	TRBJ1-5	13	0.00048453		TRBV13-1	TRBD1	TRBJ1-2	256	0.0039796		TRBV29	TRBD1	TRBJ1-1	97	0.00327478		TRBV13-1	TRBD1	TRBJ2-2	40	0.00133516		TRBV29	TRBD2	TRBJ2-5	39	0.00105167		TRBV30	TRBD1	TRBJ1-4	19	0.00106254		TRBV16	TRBD1	TRBJ1-1	137	0.00636144		TRBV30	TRBD1	TRBJ1-5	25	0.000791197		TRBV14	TRBD1
TRBV13-3	TRBD1	TRBJ2-1	11	0.000409987		TRBV13-3	TRBD2	TRBJ1-6	245	0.0038086		TRBV29	TRBD2	TRBJ2-5	96	0.00324102		TRBV13-2	TRBD1	TRBJ1-3	40	0.00133516		TRBV13-3	TRBD2	TRBJ1-3	39	0.00105167		TRBV29	TRBD2	TRBJ2-5	19	0.00106254		TRBV13-3	TRBD1	TRBJ2-7	122	0.00566493		TRBV13-3	TRBD2	TRBJ1-2	24	0.000759549		TRBV13-3	TRBD2
TRBV24	TRBD2	TRBJ2-2	11	0.000409987		TRBV26	TRBD1	TRBJ1-5	242	0.00376196		TRBV29	TRBD1	TRBJ1-3	93	0.00313974		TRBV13-3	TRBD2	TRBJ1-1	40	0.00133516		TRBV29	TRBD1	TRBJ2-5	38	0.0010247		TRBV13-1	TRBD2	TRBJ2-2	19	0.00106254		TRBV13-1	TRBD2	TRBJ2-5	117	0.00543276		TRBV4	TRBD2	TRBJ2-3	24	0.000759549		TRBV5	TRBD2
TRBV5	TRBD2	TRBJ2-7	11	0.000409987		TRBV29	TRBD1	TRBJ2-2	236	0.00366869		TRBV14	TRBD2	TRBJ2-7	92	0.00310598		TRBV13-2	TRBD1	TRBJ1-6	39	0.00130178		TRBV24	TRBD1	TRBJ2-7	35	0.000943804		TRBV29	TRBD2	TRBJ1-4	18	0.00100662		TRBV30	TRBD1	TRBJ2-1	115	0.00533989		TRBV14	TRBD1	TRBJ2-1	24	0.000759549		TRBV31	TRBD1
TRBV24	TRBD1	TRBJ1-3	10	0.000372715		TRBV5	TRBD2	TRBJ1-3	226	0.00351324		TRBV24	TRBD2	TRBJ2-1	91	0.00307222		TRBV13-2	TRBD2	TRBJ1-2	39	0.00130178		TRBV14	TRBD1	TRBJ2-5	35	0.000943804		TRBV4	TRBD1	TRBJ1-4	18	0.00100662		TRBV31	TRBD2	TRBJ2-3	110	0.00510772		TRBV31	TRBD1	TRBJ1-6	21	0.000664606		TRBV13-3	TRBD1
TRBV26	TRBD2	TRBJ1-3	10	0.000372715		TRBV29	TRBD2	TRBJ1-2	223	0.0034666		TRBV13-1	TRBD1	TRBJ2-5	91	0.00307222		TRBV26	TRBD1	TRBJ2-7	36	0.00120165		TRBV3	TRBD2	TRBJ2-5	34	0.000916838		TRBV4	TRBD2	TRBJ2-1	17	0.000950693		TRBV12-1	TRBD1	TRBJ1-2	108	0.00501486		TRBV4	TRBD1	TRBJ1-2	21	0.000664606		TRBV5	TRBD2
TRBV30	TRBD1	TRBJ2-4	10	0.000372715		TRBV12-1	TRBD2	TRBJ1-5	220	0.00341997		TRBV26	TRBD2	TRBJ2-2	90	0.00303846		TRBV31	TRBD1	TRBJ1-4	36	0.00120165		TRBV30	TRBD2	TRBJ2-1	33	0.000889873		TRBV29	TRBD1	TRBJ1-6	17	0.000950693		TRBV14	TRBD2	TRBJ2-7	106	0.00492199		TRBV29	TRBD1	TRBJ2-4	20	0.000632958		TRBV16	TRBD2
TRBV21	TRBD1	TRBJ2-1	9	0.000335444		TRBV13-3	TRBD2	TRBJ1-2	217	0.00337333		TRBV13-2	TRBD1	TRBJ2-4	88	0.00297093		TRBV29	TRBD2	TRBJ2-4	34	0.00113489		TRBV5	TRBD2	TRBJ1-3	33	0.000889873		TRBV15	TRBD1	TRBJ2-3	17	0.000950693		TRBV26	TRBD1	TRBJ2-4	105	0.00487555		TRBV12-1	TRBD2	TRBJ2-1	19	0.00060131		TRBV29	TRBD1
TRBV30	TRBD1	TRBJ1-4	8	0.000298172		TRBV13-3	TRBD2	TRBJ2-1	213	0.00331115		TRBV31	TRBD1	TRBJ2-4	88	0.00297093		TRBV13-1	TRBD2	TRBJ1-1	33	0.00110151		TRBV31	TRBD1	TRBJ1-1	32	0.000862907		TRBV30	TRBD2	TRBJ2-5	17	0.000950693		TRBV13-3	TRBD2	TRBJ1-2	104	0.00482912		TRBV3	TRBD1	TRBJ2-5	19	0.00060131		TRBV26	TRBD2
TRBV31	TRBD1	TRBJ1-4	7	0.000260901		TRBV13-1	TRBD2	TRBJ1-5	212	0.0032956		TRBV31	TRBD1	TRBJ1-5	87	0.00293717		TRBV20	TRBD1	TRBJ2-7	33	0.00110151		TRBV13-3	TRBD2	TRBJ2-2	32	0.000862907		TRBV31	TRBD2	TRBJ1-1	16	0.00089477		TRBV21	TRBD2	TRBJ2-1	103	0.00478269		TRBV29	TRBD1	TRBJ1-3	19	0.00060131		TRBV13-1	TRBD1
TRBV30	TRBD1	TRBJ1-3	7	0.000260901		TRBV5	TRBD1	TRBJ1-4	207	0.00321788		TRBV13-3	TRBD1	TRBJ1-4	85	0.00286965		TRBV3	TRBD1	TRBJ2-2	32	0.00106813		TRBV13-1	TRBD1	TRBJ1-3	31	0.000835941		TRBV14	TRBD2	TRBJ2-2	16	0.00089477		TRBV3	TRBD2	TRBJ2-4	102	0.00473625		TRBV31	TRBD1	TRBJ1-4	18	0.000569662		TRBV29	TRBD1
TRBV24	TRBD2	TRBJ2-1	7	0.000260901		TRBV12-1	TRBD1	TRBJ1-5	205	0.00318679		TRBV17	TRBD2	TRBJ2-7	82	0.00276837		TRBV12-2	TRBD2	TRBJ2-4	31	0.00103475		TRBV31	TRBD1	TRBJ1-3	31	0.000835941		TRBV31	TRBD1	TRBJ1-4	15	0.000838847		TRBV13-3	TRBD2	TRBJ1-4	102	0.00473625		TRBV29	TRBD1	TRBJ1-2	17	0.000538014		TRBV13-3	TRBD2
TRBV13-2	TRBD1	TRBJ1-2	6	0.000223629		TRBV26	TRBD1	TRBJ2-5	204	0.00317124		TRBV13-3	TRBD1	TRBJ2-5	82	0.00276837		TRBV14	TRBD1	TRBJ2-7	30	0.00100137		TRBV29	TRBD1	TRBJ1-5	31	0.000835941		TRBV31	TRBD1	TRBJ1-6	14	0.000782924		TRBV1	TRBD2	TRBJ1-3	100	0.00464339		TRBV29	TRBD1	TRBJ2-2	17	0.000538014		TRBV13-1	TRBD2
TRBV13-1	TRBD1	TRBJ1-2	5	0.000186358		TRBV3	TRBD1	TRBJ2-1	198	0.00307797		TRBV15	TRBD2	TRBJ2-1	81	0.00273461		TRBV13-3	TRBD2	TRBJ2-2	29	0.000967992		TRBV13-1	TRBD2	TRBJ2-3	30	0.000808975		TRBV30	TRBD1	TRBJ1-3	13	0.000727001		TRBV13-1	TRBD1	TRBJ2-2	99	0.00459695		TRBV12-1	TRBD2	TRBJ1-2	17	0.000538014		TRBV29	TRBD2
TRBV13-3	TRBD1	TRBJ1-2	5	0.000186358		TRBV13-2	TRBD2	TRBJ1-4	198	0.00307797		TRBV13-1	TRBD1	TRBJ2-7	77	0.00259957		TRBV31	TRBD1	TRBJ1-3	27	0.000901234		TRBV29	TRBD1	TRBJ2-4	29	0.000782009		TRBV30	TRBD1	TRBJ1-6	12	0.000671078		TRBV13-1	TRBD2	TRBJ2-2	97	0.00450408		TRBV30	TRBD2	TRBJ1-1	15	0.000474718		TRBV13-3	TRBD2
TRBV26	TRBD2	TRBJ1-2	4	0.000149086		TRBV14	TRBD1	TRBJ2-5	182	0.00282925		TRBV5	TRBD2	TRBJ1-1	74	0.00249829		TRBV30	TRBD1	TRBJ2-7	26	0.000867855		TRBV17	TRBD1	TRBJ1-1	28	0.000755043		TRBV31	TRBD2	TRBJ1-6	12	0.000671078		TRBV31	TRBD2	TRBJ2-5	94	0.00436478		TRBV13-1	TRBD2	TRBJ1-6	15	0.000474718		TRBV14	TRBD2
TRBV21	TRBD2	TRBJ2-7	4	0.000149086		TRBV26	TRBD1	TRBJ1-2	180	0.00279816		TRBV13-2	TRBD2	TRBJ2-2	73	0.00246453		TRBV15	TRBD1	TRBJ2-7	26	0.000867855		TRBV13-1	TRBD1	TRBJ2-7	27	0.000728078		TRBV20	TRBD2	TRBJ2-7	11	0.000615154		TRBV13-3	TRBD2	TRBJ1-1	93	0.00431835		TRBV29	TRBD2	TRBJ1-4	12	0.000379775		TRBV12-1	TRBD2
TRBV31	TRBD2	TRBJ1-4	4	0.000149086		TRBV1	TRBD1	TRBJ1-3	178	0.00276706		TRBV29	TRBD1	TRBJ1-5	72	0.00243076		TRBV26	TRBD1	TRBJ1-2	25	0.000834476		TRBV20	TRBD2	TRBJ2-1	27	0.000728078		TRBV14	TRBD2	TRBJ2-1	11	0.000615154		TRBV12-1	TRBD2	TRBJ2-4	93	0.00431835		TRBV13-3	TRBD2	TRBJ1-3	12	0.000379775		TRBV29	TRBD2
TRBV19	TRBD1	TRBJ2-4	4	0.000149086		TRBV12-1	TRBD2	TRBJ1-3	172	0.00267379		TRBV14	TRBD2	TRBJ2-1	71	0.002397		TRBV30	TRBD2	TRBJ2-4	25	0.000834476		TRBV31	TRBD1	TRBJ1-6	25	0.000674146		TRBV13-2	TRBD2	TRBJ1-5	11	0.000615154		TRBV5	TRBD2	TRBJ1-1	90	0.00417905		TRBV26	TRBD2	TRBJ2-1	12	0.000379775		TRBV13-2	TRBD2
TRBV13-1	TRBD2	TRBJ2-4	3	0.000111815		TRBV13-1	TRBD2	TRBJ1-1	165	0.00256498		TRBV26	TRBD2	TRBJ1-6	70	0.00236324		TRBV31	TRBD1	TRBJ2-5	25	0.000834476		TRBV29	TRBD1	TRBJ1-6	25	0.000674146		TRBV15	TRBD2	TRBJ2-1	11	0.000615154		TRBV29	TRBD1	TRBJ1-2	90	0.00417905		TRBV26	TRBD1	TRBJ2-1	12	0.000379775		TRBV3	TRBD1
TRBV4	TRBD1	TRBJ1-6	3	0.000111815		TRBV12-1	TRBD1	TRBJ1-1	164	0.00254943		TRBV31	TRBD2	TRBJ1-2	69	0.00232948		TRBV13-3	TRBD2	TRBJ1-6	24	0.000801097		TRBV3	TRBD1	TRBJ1-3	25	0.000674146		TRBV29	TRBD1	TRBJ2-1	11	0.000615154		TRBV13-2	TRBD2	TRBJ1-2	82	0.00380758		TRBV26	TRBD1	TRBJ2-3	11	0.000348127		TRBV16	TRBD2
TRBV21	TRBD2	TRBJ2-5	3	0.000111815		TRBV26	TRBD2	TRBJ1-5	155	0.00240952		TRBV13-2	TRBD1	TRBJ1-2	68	0.00229572		TRBV13-2	TRBD2	TRBJ1-3	24	0.000801097		TRBV13-3	TRBD1	TRBJ1-6	24	0.00064718		TRBV29	TRBD1	TRBJ1-4	11	0.000615154		TRBV16	TRBD1	TRBJ2-4	82	0.00380758		TRBV4	TRBD2	TRBJ2-4	11	0.000348127		TRBV13-3	TRBD1
TRBV21	TRBD1	TRBJ1-3	3	0.000111815		TRBV30	TRBD1	TRBJ2-3	154	0.00239398		TRBV13-1	TRBD2	TRBJ2-3	67	0.00226196		TRBV26	TRBD2	TRBJ1-5	24	0.000801097		TRBV15	TRBD2	TRBJ2-1	24	0.00064718		TRBV29	TRBD2	TRBJ1-2	10	0.000559231		TRBV26	TRBD1	TRBJ1-4	80	0.00371471		TRBV14	TRBD2	TRBJ2-7	11	0.000348127		TRBV3	TRBD1
TRBV13-2	TRBD2	TRBJ2-1	3	0.000111815		TRBV14	TRBD1	TRBJ2-1	154	0.00239398		TRBV3	TRBD1	TRBJ2-7	67	0.00226196		TRBV17	TRBD1	TRBJ1-1	23	0.000767718		TRBV30	TRBD2	TRBJ2-5	23	0.000620214		TRBV30	TRBD1	TRBJ1-5	10	0.000559231		TRBV3	TRBD2	TRBJ2-5	77	0.00357541		TRBV17	TRBD1	TRBJ2-1	10	0.000316479		TRBV12-1	TRBD2
TRBV24	TRBD1	TRBJ2-4	3	0.000111815		TRBV3	TRBD1	TRBJ1-4	150	0.0023318		TRBV15	TRBD1	TRBJ1-1	66	0.0022282		TRBV31	TRBD2	TRBJ2-4	22	0.000734339		TRBV31	TRBD1	TRBJ1-2	23	0.000620214		TRBV29	TRBD1	TRBJ2-2	10	0.000559231		TRBV26	TRBD2	TRBJ2-7	77	0.00357541		TRBV13-3	TRBD1	TRBJ1-6	10	0.000316479		TRBV31	TRBD1
TRBV13-2	TRBD2	TRBJ2-7	3	0.000111815		TRBV15	TRBD2	TRBJ2-4	142	0.00220743		TRBV30	TRBD2	TRBJ1-3	64	0.00216068		TRBV31	TRBD1	TRBJ1-5	20	0.000667581		TRBV15	TRBD1	TRBJ2-1	22	0.000593248		TRBV12-1	TRBD1	TRBJ2-5	10	0.000559231		TRBV13-3	TRBD2	TRBJ2-2	72	0.00334324		TRBV30	TRBD2	TRBJ1-2	10	0.000316479		TRBV29	TRBD2
TRBV13-2	TRBD1	TRBJ2-1	3	0.000111815		TRBV5	TRBD2	TRBJ1-1	138	0.00214525		TRBV13-1	TRBD2	TRBJ1-5	63	0.00212692		TRBV26	TRBD2	TRBJ2-1	20	0.000667581		TRBV31	TRBD1	TRBJ2-7	22	0.000593248		TRBV29	TRBD2	TRBJ2-3	10	0.000559231		TRBV1	TRBD2	TRBJ1-5	71	0.0032968		TRBV13-3	TRBD2	TRBJ2-1	10	0.000316479		TRBV30	TRBD1
TRBV19	TRBD1	TRBJ1-1	3	0.000111815		TRBV13-1	TRBD2	TRBJ2-2	135	0.00209862		TRBV3	TRBD1	TRBJ1-1	63	0.00212692		TRBV23	TRBD2	TRBJ2-5	20	0.000667581		TRBV26	TRBD2	TRBJ1-5	22	0.000593248		TRBV26	TRBD2	TRBJ2-5	9	0.000503308		TRBV13-1	TRBD1	TRBJ1-4	69	0.00320394		TRBV26	TRBD1	TRBJ1-1	9	0.000284831		TRBV29	TRBD2
TRBV13-2	TRBD1	TRBJ2-5	2	7.45431e-05		TRBV14	TRBD1	TRBJ2-4	134	0.00208307		TRBV14	TRBD1	TRBJ2-5	62	0.00209316		TRBV31	TRBD2	TRBJ2-5	19	0.000634202		TRBV29	TRBD2	TRBJ2-4	21	0.000566283		TRBV2	TRBD2	TRBJ2-5	9	0.000503308		TRBV13-1	TRBD1	TRBJ2-7	65	0.0030182		TRBV30	TRBD2	TRBJ1-4	9	0.000284831		TRBV13-3	TRBD2
TRBV30	TRBD2	TRBJ1-1	2	7.45431e-05		TRBV12-2	TRBD2	TRBJ2-7	133	0.00206753		TRBV13-3	TRBD1	TRBJ2-4	61	0.0020594		TRBV17	TRBD1	TRBJ2-1	19	0.000634202		TRBV3	TRBD2	TRBJ2-1	21	0.000566283		TRBV4	TRBD1	TRBJ2-5	9	0.000503308		TRBV3	TRBD1	TRBJ1-1	63	0.00292533		TRBV2	TRBD2	TRBJ2-5	9	0.000284831		TRBV26	TRBD2
TRBV13-2	TRBD1	TRBJ1-3	2	7.45431e-05		TRBV13-3	TRBD2	TRBJ2-4	129	0.00200534		TRBV13-1	TRBD1	TRBJ1-6	61	0.0020594		TRBV19	TRBD2	TRBJ2-4	18	0.000600823		TRBV13-1	TRBD2	TRBJ1-1	20	0.000539317		TRBV12-1	TRBD2	TRBJ2-5	9	0.000503308		TRBV15	TRBD1	TRBJ2-1	62	0.0028789		TRBV26	TRBD1	TRBJ1-6	8	0.000253183		TRBV29	TRBD1
TRBV13-3	TRBD2	TRBJ2-4	2	7.45431e-05		TRBV12-1	TRBD1	TRBJ1-4	129	0.00200534		TRBV1	TRBD1	TRBJ1-4	59	0.00199188		TRBV5	TRBD2	TRBJ1-5	18	0.000600823		TRBV30	TRBD1	TRBJ2-1	20	0.000539317		TRBV12-1	TRBD2	TRBJ2-7	9	0.000503308		TRBV30	TRBD1	TRBJ2-3	62	0.0028789		TRBV17	TRBD1	TRBJ2-7	8	0.000253183		TRBV13-1	TRBD2
TRBV4	TRBD2	TRBJ2-5	2	7.45431e-05		TRBV14	TRBD1	TRBJ1-4	128	0.0019898		TRBV29	TRBD1	TRBJ2-3	57	0.00192436		TRBV30	TRBD1	TRBJ2-3	17	0.000567444		TRBV13-2	TRBD2	TRBJ1-6	20	0.000539317		TRBV4	TRBD1	TRBJ1-2	9	0.000503308		TRBV30	TRBD1	TRBJ2-7	61	0.00283247		TRBV4	TRBD2	TRBJ2-5	8	0.000253183		TRBV14	TRBD1
TRBV12-1	TRBD2	TRBJ2-5	2	7.45431e-05		TRBV26	TRBD2	TRBJ2-4	127	0.00197425		TRBV13-1	TRBD1	TRBJ2-4	57	0.00192436		TRBV19	TRBD1	TRBJ2-4	17	0.000567444		TRBV17	TRBD1	TRBJ2-2	19	0.000512351		TRBV31	TRBD1	TRBJ1-3	8	0.000447385		TRBV3	TRBD2	TRBJ2-1	56	0.0026003		TRBV12-1	TRBD2	TRBJ2-7	8	0.000253183		TRBV30	TRBD2
TRBV13-2	TRBD2	TRBJ2-5	2	7.45431e-05		TRBV1	TRBD2	TRBJ2-3	126	0.00195871		TRBV13-2	TRBD2	TRBJ1-3	54	0.00182307		TRBV3	TRBD2	TRBJ2-7	17	0.000567444		TRBV26	TRBD2	TRBJ1-3	19	0.000512351		TRBV30	TRBD2	TRBJ2-4	8	0.000447385		TRBV30	TRBD2	TRBJ2-3	55	0.00255386		TRBV13-3	TRBD1	TRBJ2-2	8	0.000253183		TRBV23	TRBD1
TRBV13-2	TRBD1	TRBJ2-2	2	7.45431e-05		TRBV26	TRBD2	TRBJ1-1	125	0.00194316		TRBV29	TRBD1	TRBJ2-2	54	0.00182307		TRBV23	TRBD1	TRBJ2-5	17	0.000567444		TRBV13-3	TRBD1	TRBJ2-2	19	0.000512351		TRBV4	TRBD2	TRBJ2-5	8	0.000447385		TRBV3	TRBD1	TRBJ1-2	52	0.00241456		TRBV13-3	TRBD1	TRBJ2-1	8	0.000253183		TRBV24	TRBD2
TRBV13-1	TRBD2	TRBJ2-1	2	7.45431e-05		TRBV17	TRBD2	TRBJ2-4	122	0.00189653		TRBV13-1	TRBD2	TRBJ2-4	53	0.00178931		TRBV4	TRBD2	TRBJ2-4	15	0.000500686		TRBV31	TRBD1	TRBJ1-5	19	0.000512351		TRBV4	TRBD2	TRBJ2-2	7	0.000391462		TRBV13-1	TRBD1	TRBJ2-1	51	0.00236813		TRBV15	TRBD2	TRBJ2-3	8	0.000253183		TRBV14	TRBD1
TRBV29	TRBD2	TRBJ2-7	2	7.45431e-05		TRBV14	TRBD2	TRBJ2-3	117	0.0018188		TRBV15	TRBD1	TRBJ2-2	52	0.00175555		TRBV17	TRBD1	TRBJ2-7	15	0.000500686		TRBV13-1	TRBD1	TRBJ2-3	18	0.000485385		TRBV29	TRBD1	TRBJ1-3	7	0.000391462		TRBV5	TRBD2	TRBJ1-5	49	0.00227526		TRBV26	TRBD2	TRBJ2-5	8	0.000253183		TRBV14	TRBD1
TRBV13-1	TRBD1	TRBJ2-3	2	7.45431e-05		TRBV14	TRBD1	TRBJ1-2	114	0.00177216		TRBV13-2	TRBD1	TRBJ1-4	52	0.00175555		TRBV4	TRBD2	TRBJ2-5	15	0.000500686		TRBV13-3	TRBD1	TRBJ1-1	18	0.000485385		TRBV4	TRBD2	TRBJ2-4	7	0.000391462		TRBV30	TRBD1	TRBJ1-3	48	0.00222883		TRBV29	TRBD2	TRBJ1-5	7	0.000221535		TRBV31	TRBD1
TRBV24	TRBD2	TRBJ2-3	2	7.45431e-05		TRBV15	TRBD1	TRBJ2-5	112	0.00174107		TRBV3	TRBD1	TRBJ1-6	51	0.00172179		TRBV29	TRBD2	TRBJ2-2	15	0.000500686		TRBV1	TRBD2	TRBJ1-2	17	0.000458419		TRBV5	TRBD2	TRBJ1-2	7	0.000391462		TRBV16	TRBD1	TRBJ1-4	48	0.00222883		TRBV12-1	TRBD2	TRBJ1-6	7	0.000221535		TRBV31	TRBD1
TRBV19	TRBD2	TRBJ2-4	2	7.45431e-05		TRBV29	TRBD2	TRBJ2-4	109	0.00169444		TRBV3	TRBD2	TRBJ2-3	51	0.00172179		TRBV13-1	TRBD2	TRBJ1-2	15	0.000500686		TRBV13-3	TRBD2	TRBJ1-6	16	0.000431453		TRBV30	TRBD2	TRBJ2-3	7	0.000391462		TRBV31	TRBD1	TRBJ2-4	46	0.00213596		TRBV13-1	TRBD2	TRBJ2-2	7	0.000221535		TRBV29	TRBD2
TRBV3	TRBD2	TRBJ1-1	2	7.45431e-05		TRBV12-1	TRBD2	TRBJ2-4	109	0.00169444		TRBV13-2	TRBD2	TRBJ1-5	51	0.00172179		TRBV31	TRBD2	TRBJ1-5	14	0.000467307		TRBV30	TRBD2	TRBJ2-4	12	0.00032359		TRBV12-1	TRBD2	TRBJ2-4	6	0.000335539		TRBV29	TRBD2	TRBJ1-3	42	0.00195022		TRBV29	TRBD2	TRBJ1-1	7	0.000221535		TRBV29	TRBD1
TRBV21	TRBD1	TRBJ2-2	2	7.45431e-05		TRBV3	TRBD1	TRBJ1-5	107	0.00166335		TRBV13-3	TRBD1	TRBJ1-3	50	0.00168803		TRBV29	TRBD2	TRBJ1-6	14	0.000467307		TRBV2	TRBD2	TRBJ2-1	12	0.00032359		TRBV13-3	TRBD1	TRBJ2-1	5	0.000279616		TRBV12-1	TRBD2	TRBJ1-4	40	0.00185735		TRBV31	TRBD1	TRBJ1-5	7	0.000221535		TRBV30	TRBD1
TRBV13-2	TRBD1	TRBJ2-4	2	7.45431e-05		TRBV15	TRBD1	TRBJ1-2	106	0.0016478		TRBV26	TRBD2	TRBJ1-2	50	0.00168803		TRBV26	TRBD2	TRBJ2-7	14	0.000467307		TRBV13-2	TRBD2	TRBJ1-5	12	0.00032359		TRBV15	TRBD1	TRBJ2-5	5	0.000279616		TRBV26	TRBD1	TRBJ1-3	39	0.00181092		TRBV29	TRBD1	TRBJ1-4	7	0.000221535		TRBV3	TRBD1
TRBV13-3	TRBD2	TRBJ2-2	2	7.45431e-05		TRBV15	TRBD2	TRBJ1-6	103	0.00160117		TRBV5	TRBD2	TRBJ1-6	49	0.00165427		TRBV4	TRBD2	TRBJ2-2	14	0.000467307		TRBV13-1	TRBD2	TRBJ1-2	12	0.00032359		TRBV13-3	TRBD2	TRBJ2-4	5	0.000279616		TRBV3	TRBD1	TRBJ2-2	37	0.00171805		TRBV4	TRBD1	TRBJ1-1	7	0.000221535		TRBV26	TRBD1
TRBV13-2	TRBD2	TRBJ2-4	2	7.45431e-05		TRBV30	TRBD1	TRBJ1-1	101	0.00157008		TRBV12-2	TRBD2	TRBJ2-1	48	0.00162051		TRBV30	TRBD1	TRBJ1-4	14	0.000467307		TRBV17	TRBD1	TRBJ2-1	11	0.000296624		TRBV15	TRBD2	TRBJ1-1	5	0.000279616		TRBV29	TRBD2	TRBJ1-5	36	0.00167162		TRBV26	TRBD1	TRBJ2-5	7	0.000221535		TRBV30	TRBD2
TRBV21	TRBD2	TRBJ2-1	2	7.45431e-05		TRBV31	TRBD2	TRBJ2-5	98	0.00152344		TRBV3	TRBD2	TRBJ2-5	48	0.00162051		TRBV31	TRBD1	TRBJ2-4	14	0.000467307		TRBV13-1	TRBD1	TRBJ1-4	10	0.000269658		TRBV15	TRBD1	TRBJ1-5	5	0.000279616		TRBV13-2	TRBD2	TRBJ1-6	35	0.00162518		TRBV2	TRBD1	TRBJ2-7	7	0.000221535		TRBV12-1	TRBD2
TRBV21	TRBD2	TRBJ1-4	1	3.72715e-05		TRBV29	TRBD2	TRBJ2-3	98	0.00152344		TRBV23	TRBD2	TRBJ2-7	46	0.00155299		TRBV17	TRBD2	TRBJ2-3	14	0.000467307		TRBV2	TRBD2	TRBJ2-7	10	0.000269658		TRBV13-1	TRBD2	TRBJ1-6	5	0.000279616		TRBV14	TRBD1	TRBJ1-3	35	0.00162518		TRBV15	TRBD1	TRBJ2-5	6	0.000189887		TRBV29	TRBD2
TRBV12-1	TRBD1	TRBJ1-4	1	3.72715e-05		TRBV14	TRBD1	TRBJ1-3	95	0.0014768		TRBV3	TRBD1	TRBJ2-4	45	0.00151923		TRBV13-3	TRBD2	TRBJ1-4	13	0.000433928		TRBV13-2	TRBD2	TRBJ1-4	9	0.000242693		TRBV13-1	TRBD1	TRBJ1-5	5	0.000279616		TRBV5	TRBD2	TRBJ1-6	35	0.00162518		TRBV29	TRBD2	TRBJ1-2	6	0.000189887		TRBV31	TRBD1
TRBV29	TRBD2	TRBJ1-2	1	3.72715e-05		TRBV29	TRBD2	TRBJ2-2	94	0.00146126		TRBV15	TRBD1	TRBJ2-5	45	0.00151923		TRBV29	TRBD1	TRBJ1-3	13	0.000433928		TRBV12-1	TRBD2	TRBJ2-7	9	0.000242693		TRBV12-1	TRBD2	TRBJ2-3	5	0.000279616		TRBV2	TRBD2	TRBJ2-1	34	0.00157875		TRBV13-3	TRBD2	TRBJ2-4	6	0.000189887		TRBV4	TRBD1
TRBV21	TRBD2	TRBJ1-1	1	3.72715e-05		TRBV5	TRBD2	TRBJ1-6	86	0.0013369		TRBV13-3	TRBD2	TRBJ2-4	44	0.00148547		TRBV14	TRBD1	TRBJ1-2	12	0.000400549		TRBV21	TRBD2	TRBJ2-2	9	0.000242693		TRBV2	TRBD2	TRBJ2-7	5	0.000279616		TRBV31	TRBD1	TRBJ2-5	33	0.00153232		TRBV4	TRBD1	TRBJ2-5	6	0.000189887		TRBV30	TRBD1
TRBV13-2	TRBD1	TRBJ1-5	1	3.72715e-05		TRBV3	TRBD1	TRBJ1-3	81	0.00125917		TRBV3	TRBD1	TRBJ1-3	42	0.00141795		TRBV19	TRBD2	TRBJ2-3	12	0.000400549		TRBV29	TRBD2	TRBJ1-1	8	0.000215727		TRBV15	TRBD2	TRBJ2-5	5	0.000279616		TRBV15	TRBD2	TRBJ2-5	33	0.00153232		TRBV30	TRBD2	TRBJ1-5	6	0.000189887		TRBV20	TRBD1
TRBV15	TRBD2	TRBJ2-2	1	3.72715e-05		TRBV19	TRBD2	TRBJ2-7	81	0.00125917		TRBV20	TRBD1	TRBJ1-6	38	0.0012829		TRBV26	TRBD1	TRBJ2-2	12	0.000400549		TRBV13-2	TRBD2	TRBJ1-1	8	0.000215727		TRBV26	TRBD1	TRBJ1-1	5	0.000279616		TRBV31	TRBD2	TRBJ2-7	33	0.00153232		TRBV29	TRBD1	TRBJ1-5	6	0.000189887		TRBV17	TRBD2
TRBV15	TRBD1	TRBJ2-5	1	3.72715e-05		TRBV29	TRBD2	TRBJ1-5	80	0.00124362		TRBV31	TRBD1	TRBJ1-6	37	0.00124914		TRBV15	TRBD1	TRBJ2-4	11	0.00036717		TRBV31	TRBD2	TRBJ1-4	8	0.000215727		TRBV13-3	TRBD2	TRBJ1-1	5	0.000279616		TRBV3	TRBD1	TRBJ2-4	32	0.00148588		TRBV29	TRBD2	TRBJ2-2	6	0.000189887		TRBV4	TRBD1
TRBV25	TRBD2	TRBJ2-5	1	3.72715e-05		TRBV13-3	TRBD1	TRBJ2-4	79	0.00122808		TRBV15	TRBD2	TRBJ2-7	37	0.00124914		TRBV17	TRBD1	TRBJ1-3	11	0.00036717		TRBV26	TRBD2	TRBJ1-1	7	0.000188761		TRBV12-1	TRBD2	TRBJ2-1	5	0.000279616		TRBV15	TRBD2	TRBJ1-5	32	0.00148588		TRBV13-1	TRBD2	TRBJ1-2	6	0.000189887		TRBV15	TRBD2
TRBV13-3	TRBD1	TRBJ2-2	1	3.72715e-05		TRBV31	TRBD1	TRBJ2-5	77	0.00119699		TRBV15	TRBD1	TRBJ2-3	37	0.00124914		TRBV17	TRBD1	TRBJ1-5	11	0.00036717		TRBV30	TRBD1	TRBJ1-5	7	0.000188761		TRBV30	TRBD1	TRBJ1-2	5	0.000279616		TRBV26	TRBD2	TRBJ1-1	32	0.00148588		TRBV26	TRBD2	TRBJ2-2	5	0.000158239		TRBV4	TRBD1
TRBV21	TRBD1	TRBJ2-5	1	3.72715e-05		TRBV30	TRBD2	TRBJ2-4	76	0.00118144		TRBV17	TRBD1	TRBJ2-7	36	0.00121538		TRBV16	TRBD2	TRBJ2-5	11	0.00036717		TRBV30	TRBD1	TRBJ2-4	7	0.000188761		TRBV14	TRBD2	TRBJ1-1	4	0.000223693		TRBV14	TRBD1	TRBJ2-5	31	0.00143945		TRBV26	TRBD2	TRBJ1-2	5	0.000158239		TRBV30	TRBD1
TRBV13-1	TRBD1	TRBJ2-1	1	3.72715e-05		TRBV1	TRBD2	TRBJ1-3	75	0.0011659		TRBV30	TRBD1	TRBJ1-3	35	0.00118162		TRBV26	TRBD1	TRBJ2-1	11	0.00036717		TRBV19	TRBD1	TRBJ1-6	7	0.000188761		TRBV12-1	TRBD1	TRBJ2-1	4	0.000223693		TRBV3	TRBD2	TRBJ2-7	30	0.00139302		TRBV26	TRBD2	TRBJ1-4	5	0.000158239		TRBV29	TRBD2
TRBV30	TRBD1	TRBJ1-5	1	3.72715e-05		TRBV14	TRBD2	TRBJ2-5	74	0.00115035		TRBV29	TRBD2	TRBJ1-6	35	0.00118162		TRBV31	TRBD2	TRBJ1-3	11	0.00036717		TRBV30	TRBD2	TRBJ1-4	7	0.000188761		TRBV29	TRBD2	TRBJ1-3	4	0.000223693		TRBV13-2	TRBD2	TRBJ1-5	30	0.00139302		TRBV12-1	TRBD2	TRBJ2-5	5	0.000158239		TRBV4	TRBD2
TRBV12-1	TRBD1	TRBJ2-7	1	3.72715e-05		TRBV26	TRBD1	TRBJ2-4	71	0.00110372		TRBV24	TRBD1	TRBJ2-3	33	0.0011141		TRBV24	TRBD1	TRBJ1-1	11	0.00036717		TRBV30	TRBD2	TRBJ1-6	7	0.000188761		TRBV26	TRBD1	TRBJ2-5	4	0.000223693		TRBV3	TRBD1	TRBJ2-3	30	0.00139302		TRBV4	TRBD2	TRBJ2-1	5	0.000158239		TRBV31	TRBD2
TRBV12-1	TRBD2	TRBJ2-7	1	3.72715e-05		TRBV3	TRBD2	TRBJ2-1	71	0.00110372		TRBV26	TRBD2	TRBJ1-4	32	0.00108034		TRBV20	TRBD1	TRBJ2-2	11	0.00036717		TRBV24	TRBD1	TRBJ2-4	6	0.000161795		TRBV26	TRBD1	TRBJ2-1	4	0.000223693		TRBV12-1	TRBD2	TRBJ1-2	29	0.00134658		TRBV4	TRBD1	TRBJ1-3	4	0.000126592		TRBV14	TRBD1
TRBV4	TRBD2	TRBJ2-1	1	3.72715e-05		TRBV30	TRBD1	TRBJ2-7	69	0.00107263		TRBV15	TRBD1	TRBJ2-7	32	0.00108034		TRBV24	TRBD2	TRBJ2-5	11	0.00036717		TRBV19	TRBD2	TRBJ2-4	6	0.000161795		TRBV4	TRBD1	TRBJ2-3	4	0.000223693		TRBV15	TRBD1	TRBJ1-5	29	0.00134658		TRBV26	TRBD2	TRBJ2-3	4	0.000126592		TRBV4	TRBD2
TRBV21	TRBD1	TRBJ2-3	1	3.72715e-05		TRBV1	TRBD1	TRBJ2-3	68	0.00105708		TRBV5	TRBD2	TRBJ1-2	31	0.00104658		TRBV30	TRBD2	TRBJ1-1	11	0.00036717		TRBV4	TRBD1	TRBJ1-4	5	0.000134829		TRBV4	TRBD1	TRBJ1-5	4	0.000223693		TRBV31	TRBD1	TRBJ1-4	29	0.00134658		TRBV13-3	TRBD1	TRBJ1-5	4	0.000126592		TRBV31	TRBD2
TRBV13-1	TRBD1	TRBJ1-5	1	3.72715e-05		TRBV15	TRBD2	TRBJ1-4	65	0.00101044		TRBV13-1	TRBD1	TRBJ1-3	31	0.00104658		TRBV26	TRBD1	TRBJ2-4	10	0.000333791		TRBV30	TRBD2	TRBJ2-2	5	0.000134829		TRBV2	TRBD1	TRBJ1-2	4	0.000223693		TRBV14	TRBD2	TRBJ2-3	29	0.00134658		TRBV26	TRBD2	TRBJ2-4	4	0.000126592		TRBV20	TRBD1
TRBV13-3	TRBD1	TRBJ1-3	1	3.72715e-05		TRBV3	TRBD2	TRBJ2-3	65	0.00101044		TRBV31	TRBD2	TRBJ1-3	30	0.00101282		TRBV30	TRBD1	TRBJ2-1	10	0.000333791		TRBV4	TRBD2	TRBJ2-2	5	0.000134829		TRBV30	TRBD2	TRBJ1-1	4	0.000223693		TRBV29	TRBD2	TRBJ1-1	28	0.00130015		TRBV13-3	TRBD1	TRBJ1-4	4	0.000126592		TRBV13-1	TRBD2
TRBV30	TRBD2	TRBJ2-2	1	3.72715e-05		TRBV13-3	TRBD2	TRBJ2-2	64	0.0009949		TRBV1	TRBD2	TRBJ1-3	30	0.00101282		TRBV31	TRBD1	TRBJ2-2	10	0.000333791		TRBV30	TRBD1	TRBJ1-4	5	0.000134829		TRBV31	TRBD2	TRBJ1-4	4	0.000223693		TRBV17	TRBD1	TRBJ2-1	27	0.00125371		TRBV12-2	TRBD1	TRBJ1-4	4	0.000126592		TRBV17	TRBD1
TRBV12-1	TRBD1	TRBJ1-2	1	3.72715e-05		TRBV14	TRBD1	TRBJ1-1	64	0.0009949		TRBV13-3	TRBD1	TRBJ1-6	29	0.000979058		TRBV26	TRBD2	TRBJ2-4	10	0.000333791		TRBV31	TRBD2	TRBJ1-3	5	0.000134829		TRBV29	TRBD2	TRBJ1-6	4	0.000223693		TRBV26	TRBD1	TRBJ1-2	26	0.00120728		TRBV15	TRBD2	TRBJ2-5	4	0.000126592		TRBV29	TRBD2
TRBV13-2	TRBD1	TRBJ2-7	1	3.72715e-05		TRBV26	TRBD1	TRBJ1-6	58	0.000901628		TRBV13-3	TRBD2	TRBJ1-1	29	0.000979058		TRBV17	TRBD1	TRBJ2-2	9	0.000300411		TRBV4	TRBD1	TRBJ2-7	5	0.000134829		TRBV13-3	TRBD1	TRBJ1-2	3	0.000167769		TRBV3	TRBD1	TRBJ1-4	25	0.00116085		TRBV13-1	TRBD2	TRBJ1-4	3	9.49436e-05		TRBV12-1	TRBD1
TRBV6	TRBD2	TRBJ2-1	1	3.72715e-05		TRBV5	TRBD1	TRBJ1-5	56	0.000870537		TRBV3	TRBD1	TRBJ1-2	28	0.000945297		TRBV17	TRBD1	TRBJ1-4	9	0.000300411		TRBV4	TRBD2	TRBJ2-1	5	0.000134829		TRBV13-3	TRBD1	TRBJ2-4	3	0.000167769		TRBV13-1	TRBD2	TRBJ2-3	25	0.00116085		TRBV2	TRBD1	TRBJ2-5	3	9.49436e-05		TRBV12-1	TRBD1
TRBV13-3	TRBD1	TRBJ2-3	1	3.72715e-05		TRBV29	TRBD1	TRBJ2-4	56	0.000870537		TRBV24	TRBD1	TRBJ2-5	27	0.000911537		TRBV29	TRBD1	TRBJ2-4	9	0.000300411		TRBV30	TRBD1	TRBJ1-3	4	0.000107863		TRBV30	TRBD2	TRBJ1-5	3	0.000167769		TRBV12-1	TRBD1	TRBJ1-5	25	0.00116085		TRBV4	TRBD1	TRBJ1-4	3	9.49436e-05		TRBV30	TRBD1
TRBV31	TRBD2	TRBJ2-7	1	3.72715e-05		TRBV12-1	TRBD1	TRBJ1-2	55	0.000854992		TRBV20	TRBD1	TRBJ1-3	26	0.000877776		TRBV26	TRBD1	TRBJ1-6	9	0.000300411		TRBV29	TRBD2	TRBJ1-6	4	0.000107863		TRBV12-1	TRBD1	TRBJ2-3	3	0.000167769		TRBV12-1	TRBD1	TRBJ1-6	24	0.00111441		TRBV15	TRBD2	TRBJ2-7	3	9.49436e-05		TRBV31	TRBD2
TRBV15	TRBD1	TRBJ2-2	1	3.72715e-05		TRBV29	TRBD2	TRBJ1-3	55	0.000854992		TRBV31	TRBD2	TRBJ1-6	26	0.000877776		TRBV19	TRBD1	TRBJ1-6	9	0.000300411		TRBV21	TRBD2	TRBJ2-1	4	0.000107863		TRBV31	TRBD2	TRBJ1-3	3	0.000167769		TRBV12-1	TRBD1	TRBJ1-3	24	0.00111441		TRBV15	TRBD1	TRBJ2-1	3	9.49436e-05		TRBV4	TRBD1
TRBV13-2	TRBD2	TRBJ2-3	1	3.72715e-05		TRBV29	TRBD1	TRBJ1-6	54	0.000839447		TRBV29	TRBD2	TRBJ2-3	26	0.000877776		TRBV2	TRBD2	TRBJ2-3	9	0.000300411		TRBV12-1	TRBD2	TRBJ2-5	4	0.000107863		TRBV15	TRBD2	TRBJ2-2	3	0.000167769		TRBV26	TRBD1	TRBJ2-3	23	0.00106798		TRBV16	TRBD2	TRBJ2-7	3	9.49436e-05		TRBV4	TRBD1
TRBV30	TRBD2	TRBJ1-6	1	3.72715e-05		TRBV26	TRBD1	TRBJ1-3	53	0.000823901		TRBV17	TRBD1	TRBJ1-4	25	0.000844015		TRBV30	TRBD1	TRBJ1-5	9	0.000300411		TRBV21	TRBD1	TRBJ2-1	4	0.000107863		TRBV29	TRBD2	TRBJ2-2	3	0.000167769		TRBV5	TRBD2	TRBJ1-3	21	0.000975111		TRBV30	TRBD2	TRBJ1-3	3	9.49436e-05		TRBV29	TRBD1
TRBV30	TRBD2	TRBJ1-4	1	3.72715e-05		TRBV13-1	TRBD1	TRBJ2-4	50	0.000777265		TRBV29	TRBD2	TRBJ2-2	25	0.000844015		TRBV30	TRBD1	TRBJ2-2	9	0.000300411		TRBV24	TRBD2	TRBJ2-7	4	0.000107863		TRBV4	TRBD2	TRBJ2-7	3	0.000167769		TRBV16	TRBD1	TRBJ2-2	21	0.000975111		TRBV15	TRBD2	TRBJ1-3	3	9.49436e-05		TRBV24	TRBD1
TRBV23	TRBD2	TRBJ2-1	1	3.72715e-05		TRBV1	TRBD2	TRBJ1-5	48	0.000746175		TRBV26	TRBD2	TRBJ1-3	24	0.000810255		TRBV13-1	TRBD1	TRBJ1-6	8	0.000267032		TRBV19	TRBD1	TRBJ1-3	3	8.08975e-05		TRBV24	TRBD2	TRBJ2-2	3	0.000167769		TRBV17	TRBD1	TRBJ1-1	21	0.000975111		TRBV12-1	TRBD1	TRBJ2-3	3	9.49436e-05		TRBV31	TRBD1
TRBV21	TRBD2	TRBJ2-4	1	3.72715e-05		TRBV15	TRBD2	TRBJ1-5	44	0.000683993		TRBV13-3	TRBD2	TRBJ1-2	24	0.000810255		TRBV30	TRBD1	TRBJ1-3	8	0.000267032		TRBV15	TRBD1	TRBJ2-7	3	8.08975e-05		TRBV12-1	TRBD1	TRBJ1-1	3	0.000167769		TRBV12-1	TRBD2	TRBJ1-6	21	0.000975111		TRBV26	TRBD1	TRBJ1-5	3	9.49436e-05		TRBV12-1	TRBD1
TRBV13-1	TRBD1	TRBJ2-7	1	3.72715e-05		TRBV3	TRBD1	TRBJ2-3	41	0.000637358		TRBV1	TRBD2	TRBJ1-2	24	0.000810255		TRBV4	TRBD1	TRBJ1-4	8	0.000267032		TRBV30	TRBD1	TRBJ2-5	3	8.08975e-05		TRBV4	TRBD1	TRBJ2-4	2	0.000111846		TRBV31	TRBD2	TRBJ2-1	21	0.000975111		TRBV13-3	TRBD1	TRBJ2-3	3	9.49436e-05		TRBV12-1	TRBD1
TRBV16	TRBD1	TRBJ2-1	1	3.72715e-05		TRBV15	TRBD1	TRBJ2-4	41	0.000637358		TRBV20	TRBD2	TRBJ2-3	24	0.000810255		TRBV4	TRBD1	TRBJ1-1	8	0.000267032		TRBV30	TRBD2	TRBJ1-2	3	8.08975e-05		TRBV2	TRBD1	TRBJ2-5	2	0.000111846		TRBV14	TRBD2	TRBJ2-2	21	0.000975111		TRBV13-3	TRBD2	TRBJ2-3	3	9.49436e-05		TRBV20	TRBD2
TRBV2	TRBD2	TRBJ2-1	1	3.72715e-05		TRBV17	TRBD1	TRBJ2-3	40	0.000621812		TRBV13-3	TRBD1	TRBJ2-2	24	0.000810255		TRBV31	TRBD1	TRBJ1-6	8	0.000267032		TRBV13-1	TRBD1	TRBJ1-6	3	8.08975e-05		TRBV2	TRBD1	TRBJ2-4	2	0.000111846		TRBV13-1	TRBD2	TRBJ1-2	20	0.000928677		TRBV26	TRBD2	TRBJ1-6	3	9.49436e-05		TRBV17	TRBD2
TRBV12-1	TRBD1	TRBJ2-5	1	3.72715e-05		TRBV1	TRBD1	TRBJ1-6	40	0.000621812		TRBV13-1	TRBD1	TRBJ1-2	24	0.000810255		TRBV19	TRBD2	TRBJ2-1	8	0.000267032		TRBV13-1	TRBD2	TRBJ1-6	3	8.08975e-05		TRBV13-3	TRBD1	TRBJ1-6	2	0.000111846		TRBV14	TRBD1	TRBJ1-1	20	0.000928677		TRBV15	TRBD2	TRBJ2-2	3	9.49436e-05		TRBV12-1	TRBD2
TRBV13-1	TRBD1	TRBJ1-4	1	3.72715e-05		TRBV31	TRBD2	TRBJ2-7	40	0.000621812		TRBV13-3	TRBD2	TRBJ1-4	23	0.000776494		TRBV2	TRBD1	TRBJ2-1	7	0.000233653		TRBV12-1	TRBD2	TRBJ2-3	3	8.08975e-05		TRBV26	TRBD1	TRBJ2-3	2	0.000111846		TRBV26	TRBD2	TRBJ1-5	20	0.000928677		TRBV29	TRBD2	TRBJ1-3	3	9.49436e-05		TRBV12-1	TRBD1
TRBV24	TRBD1	TRBJ1-4	1	3.72715e-05		TRBV17	TRBD1	TRBJ2-7	39	0.000606267		TRBV13-3	TRBD2	TRBJ2-2	21	0.000708973		TRBV15	TRBD1	TRBJ2-5	7	0.000233653		TRBV24	TRBD1	TRBJ1-6	3	8.08975e-05		TRBV24	TRBD1	TRBJ2-1	2	0.000111846		TRBV30	TRBD2	TRBJ2-7	20	0.000928677		TRBV26	TRBD1	TRBJ1-4	3	9.49436e-05		TRBV17	TRBD1
TRBV13-2	TRBD1	TRBJ1-6	1	3.72715e-05		TRBV12-1	TRBD1	TRBJ1-6	39	0.000606267		TRBV17	TRBD1	TRBJ2-4	20	0.000675212		TRBV30	TRBD2	TRBJ1-3	7	0.000233653		TRBV20	TRBD1	TRBJ1-3	3	8.08975e-05		TRBV26	TRBD1	TRBJ1-3	2	0.000111846		TRBV14	TRBD1	TRBJ2-7	20	0.000928677		TRBV31	TRBD2	TRBJ2-1	2	6.32958e-05		TRBV3	TRBD2
TRBV24	TRBD2	TRBJ1-3	1	3.72715e-05		TRBV15	TRBD1	TRBJ1-5	39	0.000606267		TRBV13-3	TRBD1	TRBJ1-5	19	0.000641452		TRBV13-2	TRBD2	TRBJ1-6	7	0.000233653		TRBV20	TRBD1	TRBJ2-3	3	8.08975e-05		TRBV30	TRBD2	TRBJ1-6	2	0.000111846		TRBV12-1	TRBD1	TRBJ2-4	19	0.000882243		TRBV12-1	TRBD1	TRBJ1-5	2	6.32958e-05		TRBV4	TRBD2
TRBV12-1	TRBD2	TRBJ2-3	1	3.72715e-05		TRBV13-2	TRBD2	TRBJ1-6	37	0.000575176		TRBV13-3	TRBD1	TRBJ2-3	19	0.000641452		TRBV19	TRBD1	TRBJ2-2	6	0.000200274		TRBV21	TRBD2	TRBJ2-4	3	8.08975e-05		TRBV15	TRBD2	TRBJ2-7	2	0.000111846		TRBV13-1	TRBD2	TRBJ1-4	19	0.000882243		TRBV13-3	TRBD2	TRBJ2-2	2	6.32958e-05		TRBV12-1	TRBD2
TRBV12-1	TRBD1	TRBJ1-5	1	3.72715e-05		TRBV26	TRBD2	TRBJ1-2	37	0.000575176		TRBV12-1	TRBD1	TRBJ1-2	18	0.000607691		TRBV19	TRBD1	TRBJ1-1	6	0.000200274		TRBV30	TRBD2	TRBJ1-5	3	8.08975e-05		TRBV13-3	TRBD2	TRBJ2-2	2	0.000111846		TRBV17	TRBD1	TRBJ2-3	18	0.000835809		TRBV4	TRBD1	TRBJ2-1	2	6.32958e-05		TRBV17	TRBD1
TRBV2	TRBD2	TRBJ2-3	1	3.72715e-05		TRBV31	TRBD2	TRBJ1-4	37	0.000575176		TRBV15	TRBD2	TRBJ2-5	17	0.000573931		TRBV26	TRBD1	TRBJ1-3	6	0.000200274		TRBV21	TRBD1	TRBJ2-2	3	8.08975e-05		TRBV12-1	TRBD1	TRBJ2-4	2	0.000111846		TRBV13-1	TRBD2	TRBJ1-1	17	0.000789376		TRBV31	TRBD2	TRBJ1-6	2	6.32958e-05		TRBV26	TRBD1
TRBV13-1	TRBD2	TRBJ2-5	1	3.72715e-05		TRBV5	TRBD2	TRBJ1-5	36	0.000559631		TRBV12-1	TRBD1	TRBJ1-5	17	0.000573931		TRBV30	TRBD1	TRBJ1-1	5	0.000166895		TRBV12-1	TRBD1	TRBJ2-4	3	8.08975e-05		TRBV13-1	TRBD2	TRBJ1-5	2	0.000111846		TRBV13-3	TRBD2	TRBJ1-5	17	0.000789376		TRBV31	TRBD2	TRBJ2-2	2	6.32958e-05		TRBV30	TRBD1
TRBV4	TRBD1	TRBJ2-3	1	3.72715e-05		TRBV13-1	TRBD2	TRBJ1-6	36	0.000559631		TRBV26	TRBD2	TRBJ1-5	16	0.00054017		TRBV2	TRBD1	TRBJ1-5	5	0.000166895		TRBV30	TRBD1	TRBJ1-2	3	8.08975e-05		TRBV2	TRBD2	TRBJ2-1	2	0.000111846		TRBV3	TRBD2	TRBJ2-2	17	0.000789376		TRBV15	TRBD1	TRBJ2-4	2	6.32958e-05		TRBV13-1	TRBD2
						TRBV30	TRBD1	TRBJ2-1	33	0.000512995		TRBV20	TRBD2	TRBJ2-5	16	0.00054017		TRBV29	TRBD2	TRBJ1-3	5	0.000166895		TRBV30	TRBD2	TRBJ1-3	2	5.39317e-05		TRBV4	TRBD2	TRBJ2-3	2	0.000111846		TRBV31	TRBD2	TRBJ1-2	16	0.000742942		TRBV15	TRBD1	TRBJ1-2	2	6.32958e-05		TRBV31	TRBD2
						TRBV1	TRBD1	TRBJ1-5	32	0.00049745		TRBV13-3	TRBD2	TRBJ2-3	15	0.000506409		TRBV30	TRBD1	TRBJ1-6	5	0.000166895		TRBV12-1	TRBD1	TRBJ1-2	2	5.39317e-05		TRBV13-3	TRBD1	TRBJ1-4	2	0.000111846		TRBV17	TRBD1	TRBJ1-4	16	0.000742942		TRBV12-1	TRBD1	TRBJ1-3	2	6.32958e-05		TRBV31	TRBD2
						TRBV12-1	TRBD1	TRBJ2-4	32	0.00049745		TRBV29	TRBD2	TRBJ1-1	14	0.000472649		TRBV30	TRBD1	TRBJ1-2	5	0.000166895		TRBV12-1	TRBD1	TRBJ2-3	2	5.39317e-05		TRBV13-1	TRBD2	TRBJ1-4	2	0.000111846		TRBV13-2	TRBD2	TRBJ1-3	16	0.000742942		TRBV4	TRBD2	TRBJ2-7	2	6.32958e-05		TRBV31	TRBD1
						TRBV5	TRBD2	TRBJ1-2	32	0.00049745		TRBV3	TRBD1	TRBJ1-5	13	0.000438888		TRBV13-1	TRBD1	TRBJ2-4	5	0.000166895		TRBV19	TRBD2	TRBJ2-1	2	5.39317e-05		TRBV15	TRBD2	TRBJ2-4	2	0.000111846		TRBV14	TRBD1	TRBJ2-3	16	0.000742942		TRBV24	TRBD2	TRBJ2-4	2	6.32958e-05		TRBV30	TRBD2
						TRBV1	TRBD2	TRBJ1-6	31	0.000481904		TRBV16	TRBD2	TRBJ2-5	12	0.000405127		TRBV30	TRBD2	TRBJ1-6	5	0.000166895		TRBV12-1	TRBD1	TRBJ1-1	2	5.39317e-05		TRBV13-3	TRBD2	TRBJ2-3	2	0.000111846		TRBV12-1	TRBD1	TRBJ2-3	16	0.000742942		TRBV2	TRBD2	TRBJ2-3	2	6.32958e-05		TRBV3	TRBD1
						TRBV30	TRBD1	TRBJ1-4	31	0.000481904		TRBV13-1	TRBD1	TRBJ1-4	12	0.000405127		TRBV13-2	TRBD2	TRBJ1-4	5	0.000166895		TRBV13-3	TRBD2	TRBJ1-1	2	5.39317e-05		TRBV2	TRBD1	TRBJ2-1	1	5.59231e-05		TRBV26	TRBD1	TRBJ1-6	15	0.000696508		TRBV13-3	TRBD2	TRBJ1-1	2	6.32958e-05		TRBV12-1	TRBD2
						TRBV16	TRBD1	TRBJ2-3	30	0.000466359		TRBV1	TRBD2	TRBJ1-4	12	0.000405127		TRBV19	TRBD1	TRBJ1-3	5	0.000166895		TRBV15	TRBD1	TRBJ2-5	2	5.39317e-05		TRBV13-3	TRBD1	TRBJ2-5	1	5.59231e-05		TRBV31	TRBD2	TRBJ1-4	14	0.000650074		TRBV12-1	TRBD2	TRBJ2-3	2	6.32958e-05		TRBV20	TRBD1
						TRBV3	TRBD1	TRBJ1-1	29	0.000450814		TRBV13-1	TRBD1	TRBJ2-2	12	0.000405127		TRBV19	TRBD2	TRBJ2-5	5	0.000166895		TRBV13-1	TRBD1	TRBJ2-2	2	5.39317e-05		TRBV21	TRBD1	TRBJ1-2	1	5.59231e-05		TRBV31	TRBD1	TRBJ1-1	14	0.000650074		TRBV31	TRBD2	TRBJ2-3	1	3.16479e-05		TRBV3	TRBD1
						TRBV20	TRBD1	TRBJ1-5	28	0.000435269		TRBV16	TRBD2	TRBJ2-1	11	0.000371367		TRBV21	TRBD2	TRBJ2-1	5	0.000166895		TRBV12-1	TRBD1	TRBJ1-3	2	5.39317e-05		TRBV4	TRBD1	TRBJ2-7	1	5.59231e-05		TRBV24	TRBD1	TRBJ2-5	14	0.000650074		TRBV3	TRBD1	TRBJ2-3	1	3.16479e-05		TRBV26	TRBD1
						TRBV20	TRBD1	TRBJ1-1	28	0.000435269		TRBV12-2	TRBD1	TRBJ1-3	11	0.000371367		TRBV30	TRBD2	TRBJ2-3	5	0.000166895		TRBV21	TRBD1	TRBJ2-3	2	5.39317e-05		TRBV6	TRBD1	TRBJ2-5	1	5.59231e-05		TRBV2	TRBD1	TRBJ1-3	14	0.000650074		TRBV31	TRBD1	TRBJ1-3	1	3.16479e-05		TRBV26	TRBD1
						TRBV13-3	TRBD2	TRBJ1-4	27	0.000419723		TRBV15	TRBD2	TRBJ1-1	11	0.000371367		TRBV4	TRBD1	TRBJ1-3	5	0.000166895		TRBV21	TRBD1	TRBJ1-5	2	5.39317e-05		TRBV16	TRBD1	TRBJ2-5	1	5.59231e-05		TRBV15	TRBD1	TRBJ2-5	14	0.000650074		TRBV16	TRBD1	TRBJ2-5	1	3.16479e-05		TRBV31	TRBD2
						TRBV12-2	TRBD2	TRBJ2-5	27	0.000419723		TRBV15	TRBD1	TRBJ1-3	11	0.000371367		TRBV3	TRBD1	TRBJ2-3	4	0.000133516		TRBV19	TRBD1	TRBJ2-1	2	5.39317e-05		TRBV13-3	TRBD1	TRBJ2-7	1	5.59231e-05		TRBV14	TRBD2	TRBJ2-5	14	0.000650074		TRBV16	TRBD1	TRBJ1-1	1	3.16479e-05		TRBV29	TRBD2
						TRBV30	TRBD2	TRBJ2-1	26	0.000404178		TRBV12-1	TRBD2	TRBJ1-5	11	0.000371367		TRBV15	TRBD1	TRBJ1-1	4	0.000133516		TRBV13-1	TRBD2	TRBJ2-2	2	5.39317e-05		TRBV26	TRBD1	TRBJ1-2	1	5.59231e-05		TRBV31	TRBD1	TRBJ2-7	14	0.000650074		TRBV4	TRBD1	TRBJ2-4	1	3.16479e-05		TRBV3	TRBD2
						TRBV17	TRBD2	TRBJ2-7	25	0.000388633		TRBV24	TRBD1	TRBJ1-1	10	0.000337606		TRBV31	TRBD2	TRBJ1-4	4	0.000133516		TRBV30	TRBD2	TRBJ1-1	2	5.39317e-05		TRBV15	TRBD1	TRBJ2-7	1	5.59231e-05		TRBV15	TRBD2	TRBJ2-3	14	0.000650074		TRBV16	TRBD1	TRBJ2-7	1	3.16479e-05		TRBV4	TRBD2
						TRBV29	TRBD2	TRBJ1-1	24	0.000373087		TRBV13-1	TRBD2	TRBJ2-2	10	0.000337606		TRBV26	TRBD2	TRBJ1-4	4	0.000133516		TRBV29	TRBD2	TRBJ1-5	1	2.69658e-05		TRBV15	TRBD1	TRBJ1-4	1	5.59231e-05		TRBV14	TRBD1	TRBJ2-2	13	0.00060364		TRBV4	TRBD2	TRBJ2-2	1	3.16479e-05		TRBV12-1	TRBD1
						TRBV13-3	TRBD2	TRBJ1-5	23	0.000357542		TRBV16	TRBD1	TRBJ2-3	10	0.000337606		TRBV2	TRBD1	TRBJ2-3	4	0.000133516		TRBV3	TRBD1	TRBJ2-7	1	2.69658e-05		TRBV26	TRBD1	TRBJ2-7	1	5.59231e-05		TRBV14	TRBD2	TRBJ2-1	13	0.00060364		TRBV12-1	TRBD1	TRBJ2-5	1	3.16479e-05		TRBV3	TRBD1
						TRBV13-3	TRBD2	TRBJ1-3	22	0.000341997		TRBV12-1	TRBD2	TRBJ1-6	9	0.000303846		TRBV24	TRBD1	TRBJ2-4	4	0.000133516		TRBV12-1	TRBD2	TRBJ1-2	1	2.69658e-05		TRBV13-1	TRBD2	TRBJ1-3	1	5.59231e-05		TRBV3	TRBD1	TRBJ2-1	12	0.000557206		TRBV13-1	TRBD2	TRBJ1-5	1	3.16479e-05		TRBV3	TRBD2
						TRBV12-2	TRBD1	TRBJ2-2	19	0.000295361		TRBV13-3	TRBD2	TRBJ1-3	8	0.000270085		TRBV19	TRBD1	TRBJ1-2	4	0.000133516		TRBV19	TRBD1	TRBJ2-5	1	2.69658e-05		TRBV21	TRBD2	TRBJ2-3	1	5.59231e-05		TRBV3	TRBD2	TRBJ2-3	12	0.000557206		TRBV4	TRBD1	TRBJ1-6	1	3.16479e-05		TRBV26	TRBD1
						TRBV15	TRBD2	TRBJ1-3	19	0.000295361		TRBV4	TRBD2	TRBJ2-4	8	0.000270085		TRBV30	TRBD2	TRBJ2-7	4	0.000133516		TRBV15	TRBD1	TRBJ2-2	1	2.69658e-05		TRBV30	TRBD2	TRBJ1-3	1	5.59231e-05		TRBV26	TRBD2	TRBJ1-4	12	0.000557206		TRBV26	TRBD1	TRBJ1-3	1	3.16479e-05		TRBV30	TRBD2
						TRBV30	TRBD2	TRBJ2-5	17	0.00026427		TRBV15	TRBD1	TRBJ1-5	7	0.000236324		TRBV31	TRBD2	TRBJ1-2	4	0.000133516		TRBV19	TRBD2	TRBJ2-7	1	2.69658e-05		TRBV12-1	TRBD2	TRBJ2-2	1	5.59231e-05		TRBV31	TRBD1	TRBJ1-5	12	0.000557206		TRBV31	TRBD1	TRBJ2-3	1	3.16479e-05		TRBV20	TRBD1
						TRBV12-1	TRBD2	TRBJ1-1	17	0.00026427		TRBV15	TRBD1	TRBJ1-6	7	0.000236324		TRBV19	TRBD2	TRBJ1-6	3	0.000100137		TRBV4	TRBD1	TRBJ1-1	1	2.69658e-05		TRBV3	TRBD2	TRBJ2-7	1	5.59231e-05		TRBV13-1	TRBD2	TRBJ1-3	12	0.000557206		TRBV15	TRBD2	TRBJ2-1	1	3.16479e-05		TRBV20	TRBD1
						TRBV13-1	TRBD2	TRBJ1-3	17	0.00026427		TRBV30	TRBD2	TRBJ2-1	7	0.000236324		TRBV16	TRBD2	TRBJ2-1	3	0.000100137		TRBV23	TRBD1	TRBJ1-4	1	2.69658e-05		TRBV26	TRBD1	TRBJ1-4	1	5.59231e-05		TRBV30	TRBD1	TRBJ1-1	12	0.000557206		TRBV2	TRBD1	TRBJ2-3	1	3.16479e-05		TRBV20	TRBD1
						TRBV2	TRBD2	TRBJ2-7	16	0.000248725		TRBV30	TRBD2	TRBJ2-4	6	0.000202564		TRBV19	TRBD1	TRBJ2-7	3	0.000100137		TRBV14	TRBD1	TRBJ2-1	1	2.69658e-05		TRBV4	TRBD1	TRBJ1-1	1	5.59231e-05		TRBV3	TRBD1	TRBJ1-3	11	0.000510772		TRBV26	TRBD1	TRBJ2-2	1	3.16479e-05		TRBV15	TRBD1
						TRBV30	TRBD1	TRBJ2-2	16	0.000248725		TRBV29	TRBD2	TRBJ1-5	6	0.000202564		TRBV13-1	TRBD1	TRBJ1-3	3	0.000100137		TRBV12-1	TRBD1	TRBJ2-5	1	2.69658e-05		TRBV3	TRBD2	TRBJ1-4	1	5.59231e-05		TRBV13-3	TRBD2	TRBJ1-6	11	0.000510772		TRBV15	TRBD1	TRBJ1-3	1	3.16479e-05		TRBV4	TRBD2
						TRBV12-1	TRBD2	TRBJ1-2	15	0.00023318		TRBV13-2	TRBD2	TRBJ1-6	6	0.000202564		TRBV29	TRBD2	TRBJ1-5	3	0.000100137		TRBV14	TRBD2	TRBJ2-7	1	2.69658e-05		TRBV26	TRBD2	TRBJ2-7	1	5.59231e-05		TRBV12-1	TRBD2	TRBJ2-3	11	0.000510772		TRBV3	TRBD1	TRBJ1-3	1	3.16479e-05		TRBV19	TRBD1
						TRBV17	TRBD1	TRBJ1-1	15	0.00023318		TRBV29	TRBD1	TRBJ1-4	6	0.000202564		TRBV2	TRBD2	TRBJ2-1	3	0.000100137		TRBV30	TRBD1	TRBJ1-1	1	2.69658e-05		TRBV13-3	TRBD2	TRBJ2-1	1	5.59231e-05		TRBV14	TRBD2	TRBJ1-6	11	0.000510772		TRBV31	TRBD2	TRBJ2-4	1	3.16479e-05		TRBV12-1	TRBD1
						TRBV17	TRBD1	TRBJ2-5	15	0.00023318		TRBV15	TRBD1	TRBJ1-2	6	0.000202564		TRBV15	TRBD1	TRBJ2-3	3	0.000100137		TRBV15	TRBD1	TRBJ1-4	1	2.69658e-05		TRBV12-1	TRBD1	TRBJ2-7	1	5.59231e-05		TRBV26	TRBD2	TRBJ2-3	11	0.000510772		TRBV31	TRBD1	TRBJ1-2	1	3.16479e-05		TRBV26	TRBD2
						TRBV4	TRBD2	TRBJ2-3	15	0.00023318		TRBV4	TRBD2	TRBJ2-7	6	0.000202564		TRBV13-1	TRBD2	TRBJ2-2	3	0.000100137		TRBV29	TRBD2	TRBJ1-4	1	2.69658e-05		TRBV29	TRBD2	TRBJ1-5	1	5.59231e-05		TRBV15	TRBD1	TRBJ2-4	11	0.000510772		TRBV15	TRBD1	TRBJ1-6	1	3.16479e-05		TRBV26	TRBD1
						TRBV16	TRBD1	TRBJ2-4	14	0.000217634		TRBV19	TRBD2	TRBJ2-5	6	0.000202564		TRBV19	TRBD2	TRBJ2-7	3	0.000100137		TRBV31	TRBD2	TRBJ1-6	1	2.69658e-05		TRBV13-3	TRBD1	TRBJ2-2	1	5.59231e-05		TRBV17	TRBD2	TRBJ2-7	11	0.000510772		TRBV26	TRBD1	TRBJ2-4	1	3.16479e-05		TRBV20	TRBD1
						TRBV31	TRBD1	TRBJ2-7	14	0.000217634		TRBV29	TRBD1	TRBJ1-2	6	0.000202564		TRBV19	TRBD1	TRBJ2-3	3	0.000100137		TRBV17	TRBD1	TRBJ2-5	1	2.69658e-05		TRBV15	TRBD2	TRBJ1-3	1	5.59231e-05		TRBV24	TRBD1	TRBJ1-4	10	0.000464339		TRBV19	TRBD2	TRBJ1-2	1	3.16479e-05		TRBV16	TRBD1
						TRBV23	TRBD2	TRBJ2-3	14	0.000217634		TRBV12-2	TRBD1	TRBJ2-2	5	0.000168803		TRBV14	TRBD2	TRBJ2-1	3	0.000100137		TRBV21	TRBD1	TRBJ2-4	1	2.69658e-05		TRBV21	TRBD1	TRBJ2-5	1	5.59231e-05		TRBV15	TRBD1	TRBJ1-2	10	0.000464339		TRBV26	TRBD2	TRBJ1-3	1	3.16479e-05		TRBV4	TRBD1
						TRBV12-2	TRBD2	TRBJ2-1	13	0.000202089		TRBV12-1	TRBD2	TRBJ1-2	5	0.000168803		TRBV14	TRBD2	TRBJ2-4	2	6.67581e-05		TRBV30	TRBD1	TRBJ1-6	1	2.69658e-05		TRBV4	TRBD1	TRBJ2-1	1	5.59231e-05		TRBV3	TRBD2	TRBJ1-1	9	0.000417905		TRBV13-3	TRBD2	TRBJ1-6	1	3.16479e-05		TRBV15	TRBD1
						TRBV12-1	TRBD2	TRBJ1-4	13	0.000202089		TRBV3	TRBD2	TRBJ2-7	5	0.000168803		TRBV15	TRBD1	TRBJ1-4	2	6.67581e-05		TRBV21	TRBD1	TRBJ1-3	1	2.69658e-05		TRBV12-1	TRBD1	TRBJ1-4	1	5.59231e-05		TRBV20	TRBD1	TRBJ1-1	9	0.000417905		TRBV12-1	TRBD1	TRBJ1-4	1	3.16479e-05		TRBV20	TRBD1
						TRBV4	TRBD2	TRBJ2-7	12	0.000186544		TRBV19	TRBD1	TRBJ1-3	5	0.000168803		TRBV30	TRBD2	TRBJ1-5	2	6.67581e-05		TRBV12-1	TRBD1	TRBJ2-2	1	2.69658e-05		TRBV17	TRBD1	TRBJ2-7	1	5.59231e-05		TRBV30	TRBD2	TRBJ2-4	9	0.000417905		TRBV19	TRBD1	TRBJ1-1	1	3.16479e-05		TRBV17	TRBD1
						TRBV5	TRBD2	TRBJ1-4	12	0.000186544		TRBV12-2	TRBD2	TRBJ2-3	4	0.000135042		TRBV17	TRBD2	TRBJ2-4	2	6.67581e-05		TRBV21	TRBD1	TRBJ1-1	1	2.69658e-05		TRBV6	TRBD2	TRBJ2-7	1	5.59231e-05		TRBV17	TRBD2	TRBJ2-1	9	0.000417905								TRBV16	TRBD1
						TRBV16	TRBD2	TRBJ1-6	12	0.000186544		TRBV19	TRBD2	TRBJ2-3	4	0.000135042		TRBV31	TRBD2	TRBJ2-2	2	6.67581e-05		TRBV31	TRBD2	TRBJ1-1	1	2.69658e-05		TRBV6	TRBD1	TRBJ1-1	1	5.59231e-05		TRBV3	TRBD1	TRBJ2-5	9	0.000417905								TRBV4	TRBD1
						TRBV31	TRBD1	TRBJ2-2	11	0.000170998		TRBV15	TRBD2	TRBJ1-6	4	0.000135042		TRBV2	TRBD2	TRBJ2-5	2	6.67581e-05		TRBV31	TRBD2	TRBJ1-5	1	2.69658e-05		TRBV13-3	TRBD1	TRBJ2-3	1	5.59231e-05		TRBV20	TRBD2	TRBJ2-5	8	0.000371471								TRBV4	TRBD1
						TRBV2	TRBD2	TRBJ2-3	11	0.000170998		TRBV30	TRBD1	TRBJ2-1	4	0.000135042		TRBV29	TRBD2	TRBJ1-2	2	6.67581e-05		TRBV19	TRBD2	TRBJ1-1	1	2.69658e-05		TRBV14	TRBD1	TRBJ2-2	1	5.59231e-05		TRBV3	TRBD1	TRBJ1-6	8	0.000371471								TRBV26	TRBD1
						TRBV4	TRBD2	TRBJ2-1	11	0.000170998		TRBV30	TRBD1	TRBJ1-6	4	0.000135042		TRBV13-3	TRBD2	TRBJ1-2	2	6.67581e-05		TRBV16	TRBD1	TRBJ2-2	1	2.69658e-05		TRBV15	TRBD1	TRBJ2-4	1	5.59231e-05		TRBV30	TRBD1	TRBJ2-5	8	0.000371471								TRBV29	TRBD2
						TRBV12-2	TRBD2	TRBJ2-4	11	0.000170998		TRBV13-1	TRBD2	TRBJ1-6	4	0.000135042		TRBV15	TRBD2	TRBJ2-5	2	6.67581e-05		TRBV4	TRBD1	TRBJ1-3	1	2.69658e-05		TRBV26	TRBD2	TRBJ2-3	1	5.59231e-05		TRBV30	TRBD1	TRBJ2-4	7	0.000325037								TRBV13-3	TRBD2
						TRBV15	TRBD2	TRBJ1-2	11	0.000170998		TRBV4	TRBD1	TRBJ1-5	4	0.000135042		TRBV4	TRBD1	TRBJ2-5	2	6.67581e-05								TRBV21	TRBD2	TRBJ2-2	1	5.59231e-05		TRBV14	TRBD1	TRBJ1-4	7	0.000325037								TRBV12-1	TRBD1
						TRBV30	TRBD1	TRBJ2-4	11	0.000170998		TRBV16	TRBD2	TRBJ2-2	3	0.000101282		TRBV13-1	TRBD2	TRBJ1-6	2	6.67581e-05								TRBV4	TRBD1	TRBJ2-2	1	5.59231e-05		TRBV24	TRBD2	TRBJ2-1	7	0.000325037								TRBV15	TRBD1
						TRBV30	TRBD1	TRBJ1-2	10	0.000155453		TRBV30	TRBD2	TRBJ2-5	3	0.000101282		TRBV31	TRBD1	TRBJ1-2	2	6.67581e-05								TRBV13-3	TRBD2	TRBJ2-5	1	5.59231e-05		TRBV3	TRBD1	TRBJ1-5	7	0.000325037								TRBV24	TRBD1
						TRBV31	TRBD1	TRBJ2-1	10	0.000155453		TRBV13-3	TRBD2	TRBJ1-6	3	0.000101282		TRBV4	TRBD2	TRBJ2-7	2	6.67581e-05								TRBV2	TRBD2	TRBJ2-4	1	5.59231e-05		TRBV15	TRBD2	TRBJ1-3	7	0.000325037								TRBV26	TRBD2
						TRBV30	TRBD1	TRBJ1-5	10	0.000155453		TRBV30	TRBD2	TRBJ2-7	3	0.000101282		TRBV19	TRBD1	TRBJ2-1	2	6.67581e-05								TRBV29	TRBD1	TRBJ1-5	1	5.59231e-05		TRBV20	TRBD2	TRBJ2-1	7	0.000325037								TRBV15	TRBD2
						TRBV15	TRBD1	TRBJ1-3	9	0.000139908		TRBV30	TRBD1	TRBJ1-1	3	0.000101282		TRBV4	TRBD1	TRBJ1-6	2	6.67581e-05								TRBV16	TRBD2	TRBJ2-1	1	5.59231e-05		TRBV17	TRBD1	TRBJ2-2	6	0.000278603								TRBV15	TRBD2
						TRBV30	TRBD1	TRBJ2-5	9	0.000139908		TRBV13-3	TRBD2	TRBJ1-5	3	0.000101282		TRBV17	TRBD2	TRBJ2-2	2	6.67581e-05								TRBV12-1	TRBD1	TRBJ1-2	1	5.59231e-05		TRBV20	TRBD1	TRBJ2-4	6	0.000278603								TRBV19	TRBD1
						TRBV12-1	TRBD2	TRBJ1-6	9	0.000139908		TRBV15	TRBD2	TRBJ1-3	3	0.000101282		TRBV19	TRBD2	TRBJ2-2	2	6.67581e-05														TRBV12-1	TRBD2	TRBJ1-3	6	0.000278603								TRBV4	TRBD1
						TRBV31	TRBD1	TRBJ2-3	8	0.000124362		TRBV19	TRBD1	TRBJ1-1	3	0.000101282		TRBV13-1	TRBD2	TRBJ1-5	2	6.67581e-05														TRBV15	TRBD1	TRBJ2-3	6	0.000278603								TRBV17	TRBD1
						TRBV31	TRBD1	TRBJ1-1	8	0.000124362		TRBV13-1	TRBD2	TRBJ1-3	3	0.000101282		TRBV12-1	TRBD2	TRBJ2-1	2	6.67581e-05														TRBV19	TRBD1	TRBJ2-1	6	0.000278603								TRBV15	TRBD1
						TRBV30	TRBD2	TRBJ2-2	8	0.000124362		TRBV19	TRBD2	TRBJ2-4	3	0.000101282		TRBV15	TRBD1	TRBJ1-3	1	3.33791e-05														TRBV30	TRBD2	TRBJ1-3	6	0.000278603								TRBV15	TRBD2
						TRBV13-1	TRBD2	TRBJ1-4	8	0.000124362		TRBV15	TRBD2	TRBJ1-5	3	0.000101282		TRBV19	TRBD1	TRBJ2-5	1	3.33791e-05														TRBV19	TRBD2	TRBJ2-1	5	0.000232169								TRBV17	TRBD1
						TRBV16	TRBD1	TRBJ2-2	7	0.000108817		TRBV19	TRBD2	TRBJ2-7	3	0.000101282		TRBV4	TRBD1	TRBJ1-2	1	3.33791e-05														TRBV15	TRBD2	TRBJ1-1	5	0.000232169								TRBV15	TRBD1
						TRBV29	TRBD2	TRBJ1-4	7	0.000108817		TRBV16	TRBD1	TRBJ2-5	3	0.000101282		TRBV3	TRBD1	TRBJ1-2	1	3.33791e-05														TRBV17	TRBD2	TRBJ2-2	5	0.000232169								TRBV4	TRBD1
						TRBV31	TRBD1	TRBJ1-3	7	0.000108817		TRBV16	TRBD1	TRBJ1-6	3	0.000101282		TRBV26	TRBD2	TRBJ1-3	1	3.33791e-05														TRBV13-1	TRBD2	TRBJ1-5	5	0.000232169								TRBV30	TRBD2
						TRBV2	TRBD1	TRBJ2-5	6	9.32718e-05		TRBV2	TRBD1	TRBJ2-4	2	6.75212e-05		TRBV23	TRBD1	TRBJ2-2	1	3.33791e-05														TRBV29	TRBD2	TRBJ1-2	5	0.000232169								TRBV26	TRBD2
						TRBV16	TRBD2	TRBJ1-4	6	9.32718e-05		TRBV15	TRBD2	TRBJ1-2	2	6.75212e-05		TRBV21	TRBD1	TRBJ2-3	1	3.33791e-05														TRBV15	TRBD1	TRBJ1-6	5	0.000232169								TRBV3	TRBD1
						TRBV4	TRBD2	TRBJ2-5	6	9.32718e-05		TRBV14	TRBD1	TRBJ1-6	2	6.75212e-05		TRBV14	TRBD1	TRBJ2-3	1	3.33791e-05														TRBV17	TRBD1	TRBJ2-7	5	0.000232169								TRBV26	TRBD1
						TRBV14	TRBD2	TRBJ2-4	6	9.32718e-05		TRBV24	TRBD2	TRBJ2-7	2	6.75212e-05		TRBV16	TRBD2	TRBJ2-4	1	3.33791e-05														TRBV13-3	TRBD2	TRBJ1-3	5	0.000232169								TRBV26	TRBD2
						TRBV4	TRBD2	TRBJ2-4	6	9.32718e-05		TRBV24	TRBD1	TRBJ2-1	2	6.75212e-05		TRBV16	TRBD2	TRBJ2-7	1	3.33791e-05														TRBV31	TRBD1	TRBJ1-3	5	0.000232169								TRBV20	TRBD2
						TRBV4	TRBD1	TRBJ2-7	6	9.32718e-05		TRBV2	TRBD2	TRBJ2-5	2	6.75212e-05		TRBV15	TRBD1	TRBJ2-1	1	3.33791e-05														TRBV24	TRBD1	TRBJ2-1	5	0.000232169								TRBV4	TRBD1
						TRBV31	TRBD2	TRBJ2-1	5	7.77265e-05		TRBV13-2	TRBD2	TRBJ1-4	2	6.75212e-05		TRBV24	TRBD2	TRBJ2-7	1	3.33791e-05														TRBV19	TRBD2	TRBJ2-3	5	0.000232169								TRBV13-1	TRBD2
						TRBV16	TRBD2	TRBJ1-1	5	7.77265e-05		TRBV13-1	TRBD2	TRBJ1-2	2	6.75212e-05		TRBV31	TRBD2	TRBJ1-6	1	3.33791e-05														TRBV19	TRBD2	TRBJ2-5	4	0.000185735								TRBV30	TRBD2
						TRBV30	TRBD2	TRBJ1-1	5	7.77265e-05		TRBV29	TRBD2	TRBJ1-3	2	6.75212e-05		TRBV26	TRBD2	TRBJ2-2	1	3.33791e-05														TRBV12-2	TRBD2	TRBJ2-1	4	0.000185735								TRBV20	TRBD2
						TRBV31	TRBD1	TRBJ1-2	5	7.77265e-05		TRBV19	TRBD1	TRBJ2-1	2	6.75212e-05		TRBV23	TRBD2	TRBJ2-3	1	3.33791e-05														TRBV12-2	TRBD1	TRBJ2-2	4	0.000185735								TRBV26	TRBD1
						TRBV30	TRBD1	TRBJ1-6	5	7.77265e-05		TRBV30	TRBD1	TRBJ1-5	1	3.37606e-05		TRBV14	TRBD1	TRBJ2-4	1	3.33791e-05														TRBV30	TRBD2	TRBJ2-5	4	0.000185735								TRBV15	TRBD2
						TRBV14	TRBD2	TRBJ2-2	5	7.77265e-05		TRBV30	TRBD2	TRBJ1-4	1	3.37606e-05		TRBV15	TRBD1	TRBJ1-5	1	3.33791e-05														TRBV19	TRBD2	TRBJ2-2	4	0.000185735								TRBV29	TRBD2
						TRBV26	TRBD2	TRBJ1-3	5	7.77265e-05		TRBV2	TRBD2	TRBJ1-4	1	3.37606e-05		TRBV26	TRBD2	TRBJ1-6	1	3.33791e-05														TRBV21	TRBD1	TRBJ2-1	4	0.000185735								TRBV26	TRBD2
						TRBV30	TRBD1	TRBJ1-3	5	7.77265e-05		TRBV23	TRBD1	TRBJ2-2	1	3.37606e-05		TRBV17	TRBD1	TRBJ2-3	1	3.33791e-05														TRBV20	TRBD2	TRBJ2-7	4	0.000185735								TRBV4	TRBD2
						TRBV31	TRBD2	TRBJ2-3	5	7.77265e-05		TRBV30	TRBD1	TRBJ2-7	1	3.37606e-05		TRBV23	TRBD1	TRBJ1-6	1	3.33791e-05														TRBV31	TRBD1	TRBJ1-6	4	0.000185735								TRBV2	TRBD2
						TRBV19	TRBD1	TRBJ2-3	4	6.21812e-05		TRBV12-2	TRBD2	TRBJ2-2	1	3.37606e-05		TRBV16	TRBD1	TRBJ2-7	1	3.33791e-05														TRBV4	TRBD2	TRBJ2-1	4	0.000185735								TRBV15	TRBD1
						TRBV16	TRBD1	TRBJ1-5	4	6.21812e-05		TRBV21	TRBD1	TRBJ2-7	1	3.37606e-05		TRBV30	TRBD1	TRBJ2-4	1	3.33791e-05														TRBV31	TRBD2	TRBJ1-1	4	0.000185735								TRBV31	TRBD2
						TRBV3	TRBD1	TRBJ2-2	4	6.21812e-05		TRBV19	TRBD1	TRBJ2-7	1	3.37606e-05		TRBV13-1	TRBD2	TRBJ1-3	1	3.33791e-05														TRBV31	TRBD1	TRBJ2-1	4	0.000185735								TRBV26	TRBD1
						TRBV23	TRBD2	TRBJ2-7	4	6.21812e-05		TRBV30	TRBD1	TRBJ1-2	1	3.37606e-05		TRBV15	TRBD2	TRBJ2-3	1	3.33791e-05														TRBV12-2	TRBD2	TRBJ2-2	4	0.000185735								TRBV12-1	TRBD2
						TRBV16	TRBD2	TRBJ1-3	3	4.66359e-05		TRBV24	TRBD1	TRBJ1-5	1	3.37606e-05		TRBV16	TRBD1	TRBJ2-5	1	3.33791e-05														TRBV4	TRBD2	TRBJ2-7	4	0.000185735								TRBV2	TRBD1
						TRBV31	TRBD2	TRBJ1-2	3	4.66359e-05		TRBV2	TRBD2	TRBJ1-3	1	3.37606e-05		TRBV30	TRBD2	TRBJ1-2	1	3.33791e-05														TRBV2	TRBD2	TRBJ2-4	3	0.000139302								TRBV30	TRBD2
						TRBV3	TRBD2	TRBJ2-5	3	4.66359e-05		TRBV16	TRBD1	TRBJ1-1	1	3.37606e-05		TRBV23	TRBD1	TRBJ1-4	1	3.33791e-05														TRBV21	TRBD1	TRBJ2-7	3	0.000139302								TRBV20	TRBD1
						TRBV16	TRBD1	TRBJ1-1	3	4.66359e-05		TRBV19	TRBD2	TRBJ2-1	1	3.37606e-05		TRBV12-1	TRBD1	TRBJ2-5	1	3.33791e-05														TRBV24	TRBD1	TRBJ1-2	3	0.000139302								TRBV2	TRBD1
						TRBV30	TRBD2	TRBJ1-6	3	4.66359e-05		TRBV29	TRBD2	TRBJ1-4	1	3.37606e-05																				TRBV19	TRBD2	TRBJ2-7	3	0.000139302								TRBV16	TRBD1
						TRBV31	TRBD1	TRBJ2-4	3	4.66359e-05		TRBV16	TRBD1	TRBJ1-4	1	3.37606e-05																				TRBV24	TRBD1	TRBJ1-1	3	0.000139302								TRBV3	TRBD2
						TRBV4	TRBD1	TRBJ1-1	3	4.66359e-05		TRBV23	TRBD2	TRBJ2-5	1	3.37606e-05																				TRBV26	TRBD2	TRBJ1-3	3	0.000139302								TRBV4	TRBD1
						TRBV19	TRBD1	TRBJ1-1	3	4.66359e-05		TRBV23	TRBD1	TRBJ2-1	1	3.37606e-05																				TRBV16	TRBD1	TRBJ2-3	3	0.000139302								TRBV12-2	TRBD2
						TRBV3	TRBD1	TRBJ1-2	3	4.66359e-05		TRBV24	TRBD2	TRBJ2-4	1	3.37606e-05																				TRBV19	TRBD1	TRBJ2-5	3	0.000139302								TRBV24	TRBD1
						TRBV23	TRBD1	TRBJ2-2	2	3.10906e-05		TRBV16	TRBD1	TRBJ1-5	1	3.37606e-05																				TRBV13-1	TRBD2	TRBJ1-6	3	0.000139302								TRBV2	TRBD2
						TRBV31	TRBD1	TRBJ1-5	2	3.10906e-05		TRBV30	TRBD2	TRBJ1-1	1	3.37606e-05																				TRBV16	TRBD1	TRBJ2-5	3	0.000139302								TRBV16	TRBD1
						TRBV4	TRBD1	TRBJ1-5	2	3.10906e-05		TRBV17	TRBD2	TRBJ1-1	1	3.37606e-05																				TRBV12-1	TRBD2	TRBJ1-5	3	0.000139302								TRBV12-1	TRBD2
						TRBV14	TRBD2	TRBJ1-1	2	3.10906e-05		TRBV24	TRBD2	TRBJ2-5	1	3.37606e-05																				TRBV17	TRBD2	TRBJ1-1	3	0.000139302								TRBV12-1	TRBD1
						TRBV2	TRBD1	TRBJ1-3	2	3.10906e-05		TRBV14	TRBD2	TRBJ2-5	1	3.37606e-05																				TRBV30	TRBD1	TRBJ1-2	3	0.000139302								TRBV2	TRBD2
						TRBV31	TRBD2	TRBJ2-4	2	3.10906e-05		TRBV24	TRBD1	TRBJ1-4	1	3.37606e-05																				TRBV30	TRBD2	TRBJ1-5	3	0.000139302								TRBV2	TRBD2
						TRBV19	TRBD2	TRBJ2-1	2	3.10906e-05		TRBV16	TRBD2	TRBJ1-3	1	3.37606e-05																				TRBV31	TRBD2	TRBJ1-5	3	0.000139302								TRBV31	TRBD2
						TRBV30	TRBD2	TRBJ1-4	2	3.10906e-05		TRBV23	TRBD1	TRBJ2-4	1	3.37606e-05																				TRBV19	TRBD2	TRBJ2-4	3	0.000139302								TRBV14	TRBD2
						TRBV16	TRBD2	TRBJ1-5	2	3.10906e-05		TRBV16	TRBD2	TRBJ1-5	1	3.37606e-05																				TRBV19	TRBD1	TRBJ1-1	3	0.000139302								TRBV19	TRBD1
						TRBV31	TRBD2	TRBJ2-2	2	3.10906e-05		TRBV24	TRBD1	TRBJ2-4	1	3.37606e-05																				TRBV16	TRBD1	TRBJ1-3	3	0.000139302								TRBV17	TRBD2
						TRBV14	TRBD2	TRBJ1-4	2	3.10906e-05		TRBV16	TRBD2	TRBJ1-1	1	3.37606e-05																				TRBV30	TRBD1	TRBJ1-4	2	9.28677e-05								TRBV12-1	TRBD1
						TRBV3	TRBD1	TRBJ2-5	2	3.10906e-05		TRBV16	TRBD1	TRBJ2-2	1	3.37606e-05																				TRBV19	TRBD1	TRBJ1-6	2	9.28677e-05								TRBV14	TRBD2
						TRBV17	TRBD1	TRBJ1-6	1	1.55453e-05		TRBV14	TRBD2	TRBJ2-2	1	3.37606e-05																				TRBV19	TRBD1	TRBJ1-3	2	9.28677e-05								TRBV12-1	TRBD2
						TRBV14	TRBD1	TRBJ2-3	1	1.55453e-05		TRBV4	TRBD2	TRBJ2-3	1	3.37606e-05																				TRBV21	TRBD1	TRBJ1-1	2	9.28677e-05								TRBV16	TRBD1
						TRBV26	TRBD2	TRBJ1-6	1	1.55453e-05		TRBV30	TRBD1	TRBJ2-4	1	3.37606e-05																				TRBV2	TRBD2	TRBJ2-3	2	9.28677e-05								TRBV15	TRBD2
						TRBV16	TRBD1	TRBJ1-3	1	1.55453e-05		TRBV20	TRBD2	TRBJ2-7	1	3.37606e-05																				TRBV26	TRBD2	TRBJ1-2	2	9.28677e-05								TRBV19	TRBD1
						TRBV6	TRBD2	TRBJ2-2	1	1.55453e-05																										TRBV29	TRBD2	TRBJ1-6	2	9.28677e-05								TRBV15	TRBD2
						TRBV30	TRBD2	TRBJ1-3	1	1.55453e-05																										TRBV23	TRBD2	TRBJ2-3	2	9.28677e-05								TRBV15	TRBD1
						TRBV14	TRBD2	TRBJ2-1	1	1.55453e-05																										TRBV19	TRBD1	TRBJ1-2	2	9.28677e-05								TRBV16	TRBD1
						TRBV19	TRBD1	TRBJ1-6	1	1.55453e-05																										TRBV31	TRBD2	TRBJ1-3	2	9.28677e-05								TRBV14	TRBD2
						TRBV3	TRBD2	TRBJ2-4	1	1.55453e-05																										TRBV19	TRBD1	TRBJ2-2	2	9.28677e-05								TRBV6	TRBD2
						TRBV17	TRBD2	TRBJ2-2	1	1.55453e-05																										TRBV21	TRBD2	TRBJ2-7	1	4.64339e-05								TRBV14	TRBD2
						TRBV30	TRBD2	TRBJ1-2	1	1.55453e-05																										TRBV6	TRBD2	TRBJ2-1	1	4.64339e-05								TRBV15	TRBD1
						TRBV30	TRBD2	TRBJ1-5	1	1.55453e-05																										TRBV2	TRBD1	TRBJ1-1	1	4.64339e-05								TRBV17	TRBD1
						TRBV14	TRBD2	TRBJ1-5	1	1.55453e-05																										TRBV4	TRBD2	TRBJ2-4	1	4.64339e-05								TRBV19	TRBD1
						TRBV31	TRBD1	TRBJ1-6	1	1.55453e-05																										TRBV30	TRBD2	TRBJ1-4	1	4.64339e-05								TRBV12-2	TRBD2
						TRBV24	TRBD1	TRBJ1-4	1	1.55453e-05																										TRBV12-2	TRBD2	TRBJ2-7	1	4.64339e-05								TRBV16	TRBD2
						TRBV14	TRBD1	TRBJ1-6	1	1.55453e-05																										TRBV4	TRBD1	TRBJ2-5	1	4.64339e-05								TRBV17	TRBD1
						TRBV17	TRBD2	TRBJ2-5	1	1.55453e-05																										TRBV4	TRBD1	TRBJ1-5	1	4.64339e-05
						TRBV23	TRBD1	TRBJ1-4	1	1.55453e-05																										TRBV12-2	TRBD1	TRBJ1-5	1	4.64339e-05
						TRBV14	TRBD2	TRBJ1-2	1	1.55453e-05																										TRBV4	TRBD2	TRBJ2-3	1	4.64339e-05
						TRBV2	TRBD2	TRBJ2-1	1	1.55453e-05																										TRBV14	TRBD1	TRBJ1-6	1	4.64339e-05
						TRBV3	TRBD2	TRBJ2-2	1	1.55453e-05																										TRBV15	TRBD2	TRBJ1-4	1	4.64339e-05
						TRBV23	TRBD1	TRBJ2-3	1	1.55453e-05																										TRBV4	TRBD1	TRBJ2-7	1	4.64339e-05
																																				TRBV12-2	TRBD1	TRBJ1-2	1	4.64339e-05
																																				TRBV23	TRBD1	TRBJ2-3	1	4.64339e-05
																																				TRBV4	TRBD1	TRBJ2-1	1	4.64339e-05
																																				TRBV26	TRBD2	TRBJ1-6	1	4.64339e-05
																																				TRBV20	TRBD1	TRBJ2-1	1	4.64339e-05
																																				TRBV15	TRBD1	TRBJ1-4	1	4.64339e-05
																																				TRBV19	TRBD1	TRBJ2-4	1	4.64339e-05
																																				TRBV4	TRBD1	TRBJ2-4	1	4.64339e-05
																																				TRBV2	TRBD1	TRBJ2-1	1	4.64339e-05
																																				TRBV16	TRBD2	TRBJ1-1	1	4.64339e-05
																																				TRBV30	TRBD1	TRBJ1-5	1	4.64339e-05
																																				TRBV30	TRBD2	TRBJ2-2	1	4.64339e-05
																																				TRBV15	TRBD2	TRBJ1-2	1	4.64339e-05
[truncated: 8 more columns]
