# Supplementary material for: Gut Microbiome Contributes to Liver Fibrosis Impact on T Cell Receptor Immune Repertoire
Source: Front Microbiol. 2020 Nov 27;11:571847. doi: 10.3389/fmicb.2020.571847 (PMC7729130; doi:10.3389/fmicb.2020.571847)
Supplement: Supplementary file 11 [file Table_11.XLSX]

## Sheet: CDR3 AA clonotypes
UnFMT group																				FMT group
Sample 1				Sample 2				Sample 3				Sample 4				Sample 5				Sample 1				Sample 2				Sample 3				Sample 4				Sample 5
CDR3 AA	Reads	Percentage(%)		CDR3 AA	Reads	Percentage(%)		CDR3 AA	Reads	Percentage(%)		CDR3 AA	Reads	Percentage(%)		CDR3 AA	Reads	Percentage(%)		CDR3 AA	Reads	Percentage(%)		CDR3 AA	Reads	Percentage(%)		CDR3 AA	Reads	Percentage(%)		CDR3 AA	Reads	Percentage(%)		CDR3 AA	Reads	Percentage(%)
CSADWGLSYEQYF	246750	4.23623		CASTDRERTEVF	1173129	9.60114		CASSLSTANTEVF	349169	4.35255		CSAATGNSAETLYF	372669	4.6512		CSAGQNTEVF	415774	3.9288		CAWSKLGGQDTQYF	834047	12.6583		CSADRISYEQYF	930990	14.0262		CSADRQGHTLYF	483306	4.96747		CSADNTAGNTLYF	193533	2.1431		CSAGGGYEQYF	640467	6.99284
CSADGGREQYF	146074	2.50782		CSAAGTGGPYEQYF	991823	8.11729		CSAGTRQNTLYF	265893	3.31448		CASSQEGVVF	221346	2.76257		CSGQGAETLYF	394894	3.7315		CASSDAAGEYDEQYF	221436	3.36071		CASGDQGSSYEQYF	343496	5.17509		CSAPGTGVNQDTQYF	224731	2.30981		CASSQRRGSNTEVF	157485	1.74392		CAWGQGEAQHF	355737	3.88406
CASSRTGTGQLYF	142469	2.44593		CSAGQGANERLF	683823	5.59655		CAWSYWGVEQYF	247914	3.09036		CASSQENTQYF	210009	2.62108		CSAGKGAYEQYF	303848	2.87117		CSAGGRQNTLYF	133773	2.03026		CSAVHNYEQYF	217232	3.2728		CSADPGGYEQYF	191754	1.97087		CSRENTLYF	119628	1.32471		CSAGISNERLF	148091	1.61691
CSGDRVGNTLYF	120173	2.06315		CASSEGTGGDAEQF	349253	2.85836		CSARQGGNSPLYF	198892	2.47928		CGTGGYAEQF	188831	2.35676		CASSLGTGYAEQF	261567	2.47164		CSADGQGTSAETLYF	74601	1.13221		CSAGGTNNSPLYF	183540	2.7652		CSARLYEQYF	165411	1.70011		CSADRNYAEQF	109110	1.20824		CSARGYNSPLYF	106639	1.16432
CASSQDWGDSQNTLYF	116054	1.99243		CSADPGASDYTF	262319	2.14688		CASGDYYEQYF	176698	2.20262		CSADGREDTQYF	156200	1.9495		CASSLRDAEQF	239461	2.26275		CSSRDFYEQYF	68074	1.03315		CSAGTANTEVF	126118	1.90008		CSADKSYNSPLYF	155937	1.60274		CSAVDINTGQLYF	106571	1.18012		CASRSGTVYAEQF	82717	0.903132
CSAEAGGRAETLYF	98616	1.69305		CSADQDTQYF	159213	1.30303		CSAGVNNQAPLF	169259	2.10989		CASSPPGQGYEQYF	117057	1.46096		CSADWGGATGQLYF	130890	1.23683		CSALGGAREQYF	53564	0.812936		CSAGGTANSDYTF	124024	1.86854		CSAEGTGSWAEQF	104785	1.07699		CASTRGVTEVF	102125	1.13089		CRPAGSQNTLYF	75498	0.824313
CASSLLENTGQLYF	97601	1.67563		CSANWVQNTLYF	159126	1.30232		CASSQARLGVYAEQF	138769	1.72982		CSADPGYEQYF	115390	1.44016		CSAVDRVQAQHF	124051	1.1722		CASSDPTASYNSPLYF	52462	0.796211		CASSPDRGQYAEQF	93508	1.40878		CSGLGYEQYF	103527	1.06406		CSARGSNERLF	94365	1.04496		CAWSLDRANSDYTF	68670	0.749763
CSADPRVSNERLF	84332	1.44782		CASSPWGTNTGQLYF	146884	1.20213		CTPGQGRGTGQLYF	120011	1.49599		CSAGGNTEVF	111405	1.39042		CSADRGMEQYF	115473	1.09115		CRQGSGNTLYF	47916	0.727217		CASSPTGGQDTQYF	51788	0.780234		CSAEPNSDYTF	93090	0.956788		CSAAGTNYAEQF	73162	0.810163		CSADSSYEQYF	61629	0.672886
CASRDWGNYAEQF	79323	1.36183		CASSLEGAGEQYF	144065	1.17906		CASSPYTGGGTEVF	86734	1.08118		CSVGHNYAEQF	97288	1.21423		CRAGTGGYEQYF	105702	0.998816		CASSPPGGANTGQLYF	45853	0.695907		CSTGGRQNTLYF	47262	0.712046		CASSQGTGDWASAETLYF	79158	0.813594		CSADPRNQDTQYF	60284	0.667558		CSSRDPGQGAETLYF	59670	0.651497
CASSLTTGGATGQLYF	69609	1.19506		CSAVGYEQYF	138167	1.13079		CRGTGGYAEQF	80552	1.00412		CASGQGSNERLF	92478	1.1542		CAWSAGTGGGAETLYF	95556	0.902943		CSADRRNSAETLYF	41142	0.624408		CASGSGDGNERLF	43642	0.657507		CSSGDWGASQNTLYF	76711	0.788443		CSSVGDGNTLYF	55231	0.611604		CSAGTGENTLYF	59103	0.645307
CASRTGGYAEQF	64996	1.11586		CASSLTGGYAEQF	108934	0.891539		CSADRSSYEQYF	80171	0.999368		CSSSLGGRDTQYF	77312	0.964914		CSEDGAEQF	91077	0.860619		CSAQYNSPLYF	39666	0.602007		CSATNTEVF	38148	0.574735		CSADPDWGYEQYF	75791	0.778987		CASTDNQNTLYF	53627	0.593842		CSAWQLSYEQYF	55289	0.603664
CSGGQIYAEQF	53734	0.922512		CSAGQGADTGQLYF	102146	0.835985		CASSLTGRDTEVF	78660	0.980532		CASRDDANSDYTF	72112	0.900014		CSADLGGPYEQYF	89832	0.848855		CASYTGQLYF	38338	0.581852		CASSLSLGNYAEQF	35741	0.538471		CSAEQNSDYTF	71741	0.737361		CAWSLRGLGNTLYF	48033	0.531896		CASSQGQQAQHF	54363	0.593554
CSADLAMHEQYF	51124	0.877703		CASGGLGYEQYF	92734	0.758955		CSADGTASAETLYF	77389	0.964689		CSAGQKNTLYF	70885	0.8847		CSADRNSPLYF	89687	0.847485		CSASNNYAEQF	37793	0.573581		CSADRGQDTQYF	34717	0.523044		CSALGNTLYF	66761	0.686176		CASSPRLVSSYEQYF	45914	0.508431		CSEQGAETLYF	52882	0.577384
CASSQEPGFSYEQYF	51080	0.876948		CASGDWQANTEVF	81515	0.667136		CSVDWGGGSYEQYF	75411	0.940032		CASSGDSYEQYF	60572	0.755986		CSADRDTNTLYF	86321	0.815678		CSAGQHNSPLYF	33680	0.511158		CASSPPWSDAEQF	32221	0.485439		CSADMDQLYAEQF	63090	0.648445		CASGDGEVF	41355	0.457947		CSADRRGNTEVF	52874	0.577296
CSAGNSPLYF	51071	0.876793		CSARQGNTGQLYF	79087	0.647265		CSAADRGNTEVF	74401	0.927442		CSADWGASGNTLYF	53138	0.663204		CSAEDRELEQYF	82048	0.775301		CASSQEGQGAGNTLYF	32845	0.498485		CASSQVLGQDTQYF	32152	0.4844		CSADPGGGEQYF	62430	0.641662		CASSDWGESEQF	41330	0.45767		CSAVGGAETLYF	47134	0.514625
CASSQEDRGPGAETLYF	50724	0.870836		CSARTGGDERLF	77937	0.637853		CSAVGSQNTLYF	73016	0.910177		CSAGF	51078	0.637493		CSADHRGAPLF	79098	0.747426		CSARDNNQAPLF	32638	0.495344		CSGDRDYNSPLYF	30615	0.461243		CASSPGLGEQYF	62296	0.640284		CASGGDDSYEQYF	41322	0.457581		CSATGNTEVF	46475	0.50743
CSAAGQGNTEVF	50723	0.870819		CASSLRGQDTQYF	75493	0.617851		CSAEGTNTEVF	66407	0.827793		CSAGQNYAEQF	50875	0.63496		CASGVGTGGAEQYF	75710	0.715411		CSGTGVAEQF	32488	0.493067		CASSLSRGDWVYAEQF	30126	0.453876		CSAGRNEQYF	61478	0.631877		CTRDWGGGAETLYF	37745	0.417971		CASSSPGFPDTQYF	46180	0.504209
CSADWGGAETLYF	50446	0.866063		CASSLVTGGGERLF	75102	0.614651		CASSQDWGIYAEQF	64893	0.80892		CASSQDRTGRDTEVF	48879	0.610048		CASRGRSNERLF	73867	0.697996		CSGGQNYAEQF	32043	0.486314		CASSQGDWSYAEQF	29548	0.445168		CSAGDSNERLF	61079	0.627776		CSATGNSDYTF	37604	0.41641		CASSFGYAEQF	42067	0.459302
CSAETGGYEQYF	49142	0.843676		CASSDRGTGQLYF	72669	0.594739		CSGTSSGNTLYF	64719	0.806751		CSAGQGQDTQYF	45964	0.573667		CSAGTTNTGQLYF	73570	0.69519		CSSRLGGRGTEQF	31265	0.474506		CSALGVNQDTQYF	28307	0.426471		CSAPGLGGSYEQYF	59414	0.610663		CSADPGAHEQYF	35978	0.398404		CAWSPDSSNERLF	40845	0.44596
CSGRTGGASEQF	49075	0.842526		CASSWGNTEVF	66010	0.54024		CASSQSGVQDTQYF	64143	0.799571		CSAQYNSPLYF	45945	0.573429		CASSQGQYEQYF	70890	0.669865		CSAASNYAEQF	31198	0.473489		CSAGGAGNERLF	27431	0.413273		CSAEANSPLYF	57970	0.595821		CACWGEGTGQLYF	33065	0.366147		CSADLGYEQYF	40719	0.444584
CSAGQYNSPLYF	48775	0.837375		CASSQDTTNSDYTF	63723	0.521523		CASSSQNTLYF	57643	0.718546		CPKNYAEQF	45118	0.563108		CSALGGSGNTLYF	69315	0.654982		CSAGDWGSAETLYF	30700	0.465931		CASSTGGLQNTLYF	27058	0.407654		CASSQAPGTYNNQAQHF	57463	0.59061		CSADPRGGTEVF	33056	0.366047		CTDNSGNTLYF	39106	0.426973
CSAEDRGYNSPLYF	48646	0.835161		CASGDAQWTGQLYF	63393	0.518822		CASSLGISNERLF	55396	0.690536		CSAGTGDSQNTLYF	45115	0.56307		CSAERTGVLNTGQLYF	69301	0.65485		CRDSSYNSPLYF	30322	0.460194		CSAAANQDTQYF	25372	0.382253		CASGDWDRAGSDYTF	57050	0.586366		CSAGEGEQYF	32674	0.361817		CSAGGTNYAEQF	36660	0.400266
CSGTGGASAETLYF	48065	0.825186		CSSRRNTEVF	60584	0.495832		CASSDGQSSYEQYF	52185	0.650509		CSADLVSYEQYF	43750	0.546034		CSAGDWGGLEQYF	68339	0.64576		CASSPGQGYEQYF	29406	0.446292		CSAGRAEVF	24688	0.371948		CASGETWPSGNTLYF	56589	0.581627		CASSGTGGNTLYF	32507	0.359968		CSATGTGDTQYF	36642	0.40007
CSWTGGAETLYF	47989	0.823881		CSAPGLGGQNTLYF	60160	0.492362		CASSPNYAEQF	45629	0.568786		CSATGVNQDTQYF	43354	0.541092		CSADGTGGGEQYF	67604	0.638815		CSADVQANTEVF	29364	0.445655		CASSFPGSQAQHF	22383	0.337221		CASGRYTEVF	53417	0.549025		CASSQAVSAETLYF	32265	0.357288		CSAGTGGYAEQF	36631	0.39995
CRPGGWNTGQLYF	47369	0.813237		CAWSLTQDTQYF	58751	0.480831		CSADEGAF	44794	0.558377		CASSPTYSDYTF	43197	0.539132		CSAEGTASAETLYF	67011	0.633211		CSAGEQYF	28756	0.436427		CSAQGAETLYF	22301	0.335985		CSEDYNSPLYF	52153	0.536034		CSSSGDYAEQF	31101	0.344399		CSARGQGESPLYF	36614	0.399764
CSAVTGGLYAEQF	46881	0.804859		CSAGGSQNTLYF	57974	0.474472		CSAGDRGATQYF	44422	0.55374		CSARDWGGEQYF	42839	0.534664		CSADRGNNYAEQF	64480	0.609295		CASSPGTGSYEQYF	28449	0.431768		CSARTGGTEVF	22268	0.335488		CASGAGTGGARDTQYF	49488	0.508643		CSGMTGNQDTQYF	30715	0.340124		CSSRGGQGAQNTLYF	35967	0.3927
CASSSRQGRETLYF	42372	0.727448		CSADGGQDTQYF	57310	0.469037		CSAQLGAYAEQF	44261	0.551733		CSAPGGNQAQHF	42349	0.528549		CASGGDWGYEQYF	64333	0.607906		CSAPGHEISNERLF	26788	0.406559		CASSRTEVF	21960	0.330848		CASSQAQYEQYF	48732	0.500872		CSGQGGNSDYTF	30321	0.335761		CSAGGEQYF	35653	0.389272
CSGSGTGSYEQYF	41105	0.705696		CSSRGLGGDAETLYF	56731	0.464299		CASSGGRYAEQF	44146	0.5503		CSGTGGGNTLYF	42056	0.524892		CSANNNQAQHF	63828	0.603134		CSAGTGAGAETLYF	26278	0.398819		CASSHGTGIYAEQF	20349	0.306577		CSAGTGVNSPLYF	48134	0.494726		CSAGEDTGQLYF	28919	0.320236		CSAGGGAYAEQF	34946	0.381552
CSAGQGSGNTLYF	39788	0.683085		CSADLGAQNTLYF	55771	0.456442		CSAGGRGSYEQYF	43342	0.540277		CSADWGSQNTLYF	41976	0.523893		CSEGGAGNTLYF	61435	0.580522		CSADEGWYAEQF	25920	0.393385		CSAVSGGGQNTLYF	20013	0.301514		CSADIQNTLYF	47922	0.492547		CSAGTGGNQAPLF	28513	0.31574		CSADLNERLF	32168	0.351221
CSADAAEQF	36442	0.625641		CSAVQSQNTLYF	54944	0.449674		CSAVGQYNSPLYF	43194	0.538433		CASSQEGEQYF	41781	0.52146		CSADPDTGQLYF	60870	0.575183		CSADGSSYEQYF	25683	0.389788		CDWGDTQYF	19815	0.298531		CSAREDTGQLYF	46064	0.47345		CSARTGRAEQF	28128	0.311477		CSRGGQNTLYF	32149	0.351014
CSAGGRNQDTQYF	35807	0.614739		CSADWGAGDTQYF	52668	0.431046		CSAEWNSPLYF	42691	0.532162		CSGDWGLYEQYF	41582	0.518976		CASSWGGQDTQYF	59837	0.565421		CSSRDRDTGQLYF	25599	0.388514		CASSLDWANTGQLYF	19765	0.297778		CASGDAETLYF	45681	0.469514		CSAQYNSPLYF	26412	0.292475		CASSFRDNQDTQYF	31987	0.349245
CSYRGLNSPLYF	34760	0.596764		CSADGSQNTLYF	52005	0.42562		CASSPQNSGNTLYF	41798	0.521031		CSADIYAEQF	41218	0.514433		CSADPGTGTYEQYF	58904	0.556605		CAWSLAGGTQDTQYF	25217	0.382716		CASSQARDTGQLYF	19697	0.296754		CSADLGQGNTEVF	44447	0.456831		CSAAGTGGAQGQNTLYF	26234	0.290504		CSADLNSPLYF	31911	0.348415
CSSSGDSPLYF	34419	0.59091		CASGDVQSAETLYF	51925	0.424965		CSADWGASQNTLYF	41418	0.516294		CSAGDREVF	40895	0.510402		CASSQDTGDTQYF	57784	0.546022		CASSQARGYAEQF	25095	0.380864		CASSLDWGNYAEQF	19405	0.292354		CSSPPPGQDSAETLYF	44026	0.452504		CSSGDNANTEVF	26203	0.29016		CSAVSGQDTQYF	31272	0.341438
CSADPGGRDTQYF	34016	0.583991		CASSFDRGPEQF	51653	0.422739		CSADRTVYEQYF	41394	0.515995		CASSQESQGDAEQF	40699	0.507955		CRETGGQDTQYF	56792	0.536648		CSADGGDYAEQF	24798	0.376357		CSAPLGVNYAEQF	18373	0.276806		CASGDLGGQETLYF	43856	0.450756		CASRLGRSQNTLYF	25708	0.284679		CSADTHYEQYF	30392	0.33183
CSAVGVNQDTQYF	33988	0.58351		CSAGLGGPNTGQLYF	51550	0.421896		CSGRDWGQDTQYF	39967	0.498207		CSGGLGGRYAEQF	39445	0.492304		CSARQGLPSGNTLYF	55858	0.527822		CASGEGVNSDYTF	23484	0.356414		CASSPDRYEQYF	18364	0.276671		CSADSGGNQDTQYF	42217	0.43391		CSADRGPYNSPLYF	25330	0.280493		CASSQARGKTEVF	28955	0.316141
CSADRAYEQYF	33473	0.574669		CSADPTYEQYF	50594	0.414072		CSAGGRYEQYF	39666	0.494454		CASSPTGGSYEQYF	39129	0.48836		CSSRRSGSSAETLYF	55821	0.527473		CSAEWDANTGQLYF	22763	0.345472		CASSLWGGNYAEQF	18081	0.272407		CSSRDPRGRAETLYF	41073	0.422152		CASSQDDNQAPLF	25022	0.277083		CRAGGADTQYF	28011	0.305834
CSSRDQNQDTQYF	33242	0.570703		CASSQDGQGAETLYF	50182	0.4107		CSADHRGYNYAEQF	39548	0.492984		CSGGLGNYAEQF	39007	0.486838		CSADPGQGGERLF	54339	0.513469		CSADRGFDTLYF	22334	0.338961		CSAFRGARDTQYF	17867	0.269183		CASSQAAGNTGQLYF	40648	0.417784		CSADWRDRVFERLF	24929	0.276053		CSAEGRQDTQYF	27099	0.295876
CSAFDWGSAETLYF	32276	0.554118		CSAWGGSSYEQYF	49810	0.407656		CSARWGQDTQYF	39469	0.491999		CSALTGGAGTEVF	36820	0.459542		CASSNSYEQYF	50064	0.473073		CSSRLGGYEQYF	21879	0.332056		CASRKSSQNTLYF	17771	0.267737		CASGDTSAETLYF	40375	0.414978		CASSHGTGVNQAPLF	23585	0.26117		CSAGQNTLYF	26136	0.285362
CASSLGLGASAETLYF	32065	0.550496		CSADWTGGLNERLF	49716	0.406886		CSADRNSPLYF	39010	0.486277		CSTTGGSSYEQYF	36216	0.452004		CSADRGWGGDTQYF	49870	0.47124		CSARTGGYAEQF	21334	0.323784		CSADRGPDTQYF	17595	0.265085		CSAGQNTLYF	40222	0.413406		CSATGQNNSPLYF	23296	0.25797		CSAGQQDTQYF	25810	0.281802
CASSPGYAEQF	30829	0.529276		CSGHNYAEQF	46764	0.382727		CSADRGGQNTLYF	38889	0.484769		CASGDQGLGVGETLYF	36132	0.450956		CSADEFGDYEQYF	46802	0.442249		CSSSGQTYEQYF	21098	0.320202		CRRGQNTLYF	17190	0.258983		CSAEGRNTEVF	39545	0.406447		CSGGRGNTLYF	23221	0.257139		CSAGLGDAEQF	25648	0.280034
CALTGGIAEQF	30321	0.520555		CASSLRGYTGQLYF	46557	0.381032		CSADRKPGDAEQF	38809	0.483772		CSRDRGVSNERLF	35991	0.449196		CASGDAGRGSGNTLYF	46801	0.44224		CSAVRYAEQF	20527	0.311536		CSADWGDEQYF	17143	0.258275		CSAELGGDTQYF	38788	0.398667		CASGDRDRNTEVF	22594	0.250196		CSALTSSQNTLYF	25599	0.279499
CAWGQGQAQHF	29642	0.508898		CSAGTGGAEQF	46317	0.379068		CSDRDRDTGQLYF	38561	0.48068		CSALRDRDSGNTLYF	35839	0.447299		CASADNYEQYF	46256	0.43709		CASSQDAGARSETLYF	20327	0.308501		CAWSPRDRVSAETLYF	16744	0.252264		CSAAQGQNTLYF	38749	0.398266		CSADSQDTQYF	22414	0.248203		CSARSGDTEVF	25349	0.276769
CASSQEGQYAEQF	29060	0.498906		CSASLGEQYF	45579	0.373028		CASSSGQYNSPLYF	38559	0.480655		CSADGGGASAETLYF	34740	0.433582		CASTWDFSQNTLYF	45982	0.434501		CSEDNNNQAQHF	20290	0.307939		CSADQLQDTQYF	16625	0.250471		CSSRGGTDQDTQYF	38350	0.394165		CSAGAHNYAEQF	22265	0.246553		CSAGGDYAEQF	25164	0.274749
CASKGQSNERLF	27910	0.479162		CSGGRETEVF	45487	0.372275		CSADGLGGQDTQYF	38244	0.476729		CAWSPGNYAEQF	33754	0.421276		CSADPGEGTLYF	45640	0.431269		CSAVRGKENTLYF	19301	0.292929		CSAPPGGNTEVF	16374	0.246689		CSAGREVF	37775	0.388255		CSGDRGPAEQF	21738	0.240717		CASSQDGGGYAEQF	25131	0.274389
CAWRGTGLNQDTQYF	27896	0.478922		CASGEAGAYEQYF	45467	0.372112		CSAERGYEQYF	38236	0.476629		CSAARGRISNERLF	33643	0.419891		CASGGRANSDYTF	44557	0.421035		CASSGTGGNTEVF	18568	0.281805		CAGDNNNQAPLF	16099	0.242546		CASSQGTGRAETLYF	35877	0.368747		CSADQDTQYF	21669	0.239953		CASSQDGTTNSDYTF	24894	0.271801
CSSRQGNAEQF	27757	0.476536		CSAVGGAEQF	44590	0.364934		CSAVGDDTGQLYF	38057	0.474398		CASSQEGEVF	32990	0.411741		CSAGGQSNTLYF	43734	0.413258		CASSPGTGGYAEQF	18339	0.278329		CASSLGHTEVF	15548	0.234245		CSVSGTGYAEQF	35319	0.363012		CSARTGVYEQYF	21530	0.238414		CSAGQAGNTLYF	24441	0.266855
CSDSQNTLYF	27279	0.468329		CSADSSGNTLYF	44543	0.364549		CSAGGAGAETLYF	37996	0.473637		CSSMGDTQYF	32188	0.401731		CASNRDYAEQF	42886	0.405245		CRGTGGGAETLYF	18185	0.275992		CSAHGEDTQYF	15485	0.233296		CSAEPNSPLYF	33397	0.343258		CSAAGGYEQYF	21171	0.234438		CSADPGF	24418	0.266604
CSAGYSANTEVF	27221	0.467334		CASSLSQGANTEVF	44053	0.360539		CSADGGTGQLYF	37860	0.471942		CRKNNSPLYF	32140	0.401132		CSADQGTQYF	42840	0.404811		CASSQDWGLAETLYF	17416	0.264321		CSAKEVF	15459	0.232904		CSAETRANSDYTF	31479	0.323544		CSAPVRGRAEQF	20909	0.231537		CSARWGDTQYF	24383	0.266222
CASSFGQGYTQYF	27015	0.463797		CASSLVGGTQYF	43944	0.359647		CSAEGEATEVF	37786	0.471019		CSAGRDRLTEVF	32117	0.400845		CSSRPGGYEQYF	42691	0.403403		CASSQDLGNYAEQF	17350	0.263319		CSAGGGHYAEQF	15405	0.232091		CSAASQNTLYF	30970	0.318313		CSAVGGRLEQYF	20863	0.231028		CSAQDTQYF	24222	0.264464
CASSPGTANTGQLYF	26825	0.460535		CASGDVWGDQDTQYF	43851	0.358886		CASGWTGNTEVF	37623	0.468988		CASSHQGDSYEQYF	32076	0.400334		CASSQDWGSAETLYF	42686	0.403355		CASSPGQGINERLF	17330	0.263016		CSADGQNNSPLYF	15339	0.231096		CSAGTGPEVF	30814	0.316709		CSGDRGDTQYF	20843	0.230806		CSADLGQGAFTEVF	23982	0.261844
CASSRDSSYEQYF	26193	0.449685		CSTGTGIYEQYF	43799	0.35846		CSDSYEQYF	37445	0.466769		CASSEGTGNQAPLF	31290	0.390524		CSATGGLQYF	42456	0.401182		CSAETGGQDTQYF	17009	0.258144		CSDKYEQYF	15170	0.22855		CSGDNSQNTLYF	30712	0.315661		CSGQYAEQF	20666	0.228846		CSGGQGSQNTLYF	23767	0.259496
CASSLQGDEQYF	26136	0.448706		CSSREGGEQYF	43233	0.353828		CSAMAGRNNSPLYF	37298	0.464936		CSAEGGDYAEQF	31264	0.390199		CSAGRVNSPLYF	42405	0.4007		CAFQGALEQYF	17000	0.258007		CSAAREDTQYF	15078	0.227164		CASGDVQNNQAPLF	30564	0.31414		CSAVQGEQYF	20406	0.225967		CSAVWGGAETLYF	23712	0.258896
CAWSLLGPQDTQYF	26072	0.447607		CASSPTGEDTQYF	43026	0.352134		CSAGVQNTLYF	37241	0.464226		CASSHRDRVDSNERLF	31019	0.387141		CRTGDSGNTLYF	42331	0.400001		CSADPGGRGEQYF	16697	0.253409		CSGDWAVYAEQF	15003	0.226034		CSAEGGRAEQF	29575	0.303975		CASSGTDTQYF	20336	0.225192		CSADTGGALYF	23658	0.258306
CAWSPRDRGGYTEVF	25783	0.442646		CSADSRANTEIF	42947	0.351487		CSAPGRNTEVF	36500	0.454989		CASSQRDWGLYAEQF	29200	0.364439		CSAGTGGVENTLYF	42138	0.398177		CASGEVWGSSQNTLYF	16353	0.248188		CSGTIYEQYF	14808	0.223096		CSAEWGANTEVF	29222	0.300347		CSGGTGRAEQF	20245	0.224184		CSADRTEVF	23482	0.256385
CAWKGTGGYSGNTLYF	24842	0.426491		CASSPRLGSAETLYF	42171	0.345137		CSSSPDSGNTLYF	36256	0.451947		CSAEGRSQNTLYF	27738	0.346192		CSAGLDYAEQF	42118	0.397988		CASSPQVANTEVF	16289	0.247217		CSAGTTEQYF	14803	0.223021		CASSQRDWQDTQYF	29062	0.298702		CSADVLGSYEQYF	20127	0.222877		CSADYEQYF	23321	0.254627
CSGTGGTEVF	24199	0.415451		CSETGGRTYEQYF	42153	0.344989		CSAGTGGVAETLYF	36209	0.451361		CSGDWGGYAEQF	27574	0.344145		CASSQETGGAEQYF	41818	0.395153		CSADDWGGAGTGQLYF	16132	0.244834		CASAAGGYNSPLYF	14593	0.219857		CASGGTGGSYEQYF	28484	0.292761		CSAALGVYAEQF	19942	0.220829		CSAGYEQYF	23181	0.253098
CASSPRTGTYEQYF	23766	0.408018		CSADQRQISNERLF	42033	0.344007		CAWSRLGASQNTLYF	36081	0.449766		CASGDEYEQYF	26676	0.332937		CSADLGGSYEQYF	41808	0.395059		CSASSGNTLYF	16097	0.244303		CSADPQANSPLYF	14545	0.219134		CSESLTQDTQYF	28058	0.288383		CSADRDWGYEQYF	19900	0.220364		CYVYAEQF	23178	0.253065
CAWSLRWGTSQNTLYF	23530	0.403966		CRLRDNNERLF	41547	0.34003		CSGGQNNSPLYF	35629	0.444131		CSADWGRAEQF	26624	0.332288		CSAPTGDNQDTQYF	41587	0.392971		CSGGQGSYEQYF	16061	0.243756		CSADPSNERLF	14418	0.217221		CSGTGANERLF	27384	0.281455		CTGDRNTEVF	19681	0.217939		CSGDWDAETLYF	23174	0.253022
CASSQQGYEQYF	23436	0.402352		CSADRAGYEQYF	40834	0.334194		CSAVMGDTQYF	35545	0.443084		CSAETGSSYEQYF	26379	0.329231		CSADRGMGTGQLYF	41389	0.3911		CSATGGNYAEQF	16017	0.243089		CASGYEQYF	14229	0.214373		CASSQDLGTEVF	27142	0.278968		CSADGGRAEVF	19643	0.217518		CSGTNNSPLYF	23165	0.252923
CSAVSGGLRAEQF	23238	0.398953		CASSWTINERLF	38614	0.316025		CASSDRESQNTLYF	34202	0.426343		CSAGQSEQF	25882	0.323028		CSDQPNTEVF	41330	0.390542		CSADSDRVGNSPLYF	15655	0.237594		CSADPGQINQDTQYF	14126	0.212821		CSATGGTSAETLYF	26181	0.269091		CSSGGPSQNTLYF	19631	0.217385		CSADRRGEQYF	23042	0.25158
CASSRDWDSQNTLYF	22707	0.389837		CASGETGGSYEQYF	38587	0.315804		CAWSPGLGAQDTQYF	33819	0.421569		CSAERAGNTLYF	25212	0.314665		CASSQDAGGAHAEQF	41012	0.387537		CSSNAEQF	15652	0.237549		CASSQDWGSAETLYF	13771	0.207473		CASSPRQNNYAEQF	25445	0.261526		CASRDRSDYTF	19309	0.213819		CSAVWGGGNQNTLYF	23018	0.251318
CSWDSNQAQHF	22378	0.384188		CSADLFNQDTQYF	37770	0.309118		CASSRRDWGGRDTQYF	33023	0.411647		CAWSPRQGTEVF	25159	0.314004		CSAARDQNTLYF	40574	0.383398		CSPPGDYAEQF	15437	0.234286		CSASGGTTGQLYF	13547	0.204098		CSAGDTGQLYF	24855	0.255462		CSTTGDQDTQYF	19296	0.213675		CSSRDSSYEQYF	22852	0.249506
CAWSRGRGNSDYTF	22377	0.384171		CASGGQGTNTGQLYF	37686	0.30843		CASSRDRGRAETLYF	32764	0.408418		CSADQGAEQF	24985	0.311832		CASSRTGNSDYTF	40101	0.378929		CSGGEQYF	15279	0.231888		CSAKRTSNTEVF	13505	0.203465		CSAPGHYEQYF	24676	0.253622		CSAGLGGNQDTQYF	19107	0.211582		CSYRVDTGQLYF	22679	0.247617
CASSQRHSHSGNTLYF	22374	0.38412		CASGDEQANSDYTF	37460	0.306581		CASSPDRGEVF	32396	0.403831		CSADWGGYAEQF	24756	0.308974		CSARDRGHNSPLYF	39496	0.373212		CSADPGGAHAETLYF	15214	0.230901		CSATGGDYAEQF	13370	0.201431		CIPGQGGEQYF	24065	0.247342		CSGTGKGDTQYF	18809	0.208283		CSGNSQNTLYF	22658	0.247388
CSPDWGGQNTLYF	21878	0.375604		CASGEPDRAYAEQF	37236	0.304747		CASSFGTQNTLYF	32005	0.398957		CSAGGRQNTLYF	24707	0.308363		CSAHRGRGQDTQYF	39417	0.372465		CSGQGAGTEVF	15021	0.227972		CASSELGGYAEQF	13282	0.200106		CSADTGYEQYF	23690	0.243488		CSAAGGDSDYTF	18805	0.208238		CSADWGGTDTQYF	22431	0.244909
CASSLGTGGAEQF	21737	0.373184		CASGDAQGGSDYTF	37170	0.304207		CSADSSYEQYF	31940	0.398146		CASSQGSANTEVF	24565	0.30659		CSADRQGRNTEVF	39372	0.37204		CSAGLGGYSYEQYF	15006	0.227745		CSADRGQLYF	13128	0.197785		CSGDWGNAEQF	23550	0.242049		CSADQTGNTLYF	18803	0.208216		CSADRGRDSDYTF	22131	0.241634
CASSPRLGVNQDTQYF	21420	0.367741		CSGLGEDTQYF	37112	0.303733		CAWSRGSSAETLYF	31910	0.397772		CSNRETLYF	24274	0.302958		CSVRDMETLYF	39351	0.371842		CSAGTGSQDTQYF	14873	0.225726		CASSQGTGYYEQYF	12922	0.194682		CSADPGDTEVF	23437	0.240888		CSAEGWGGADTQYF	18731	0.207419		CSAWGGAGDTQYF	22128	0.241601
CSADRGSDYTF	20934	0.359398		CASSRRGRTGQLYF	36930	0.302243		CSAPGHNTEVF	31886	0.397473		CSAVGEQYF	24148	0.301386		CSASTGNYAEQF	39146	0.369905		CASSQDWGSAETLYF	14599	0.221568		CSARQSTGQLYF	12883	0.194094		CRRDRGNSPLYF	23396	0.240466		CSGGGRAETLYF	18563	0.205558		CASSQDWGYAEQF	22081	0.241088
CSAWQYEQYF	20583	0.353372		CSARASGNTLYF	36626	0.299755		CSAGRDSDYTF	31336	0.390617		CSVGTGDEQYF	24085	0.3006		CSAALGDNQDTQYF	39123	0.369687		CSADFWGGYEQYF	14591	0.221446		CSGDRVGNTLYF	12855	0.193672		CSADDRDQDTQYF	23375	0.240251		CASGGGQPNSDYTF	18562	0.205547		CSADWGGPNTGQLYF	22079	0.241066
CSALGVAETLYF	20149	0.345921		CASGAGSTEVF	36396	0.297873		CASGAGQGNTEVF	30961	0.385943		CASGGTGGVYEQYF	24063	0.300325		CSAPAGDNNQAQHF	39054	0.369035		CSAPGQENTLYF	14536	0.220612		CSAHGQDTQYF	12743	0.191985		CSAHGLGAYEQYF	23145	0.237887		CSAGTGGTSAETLYF	18485	0.204695		CSADPNSDYTF	22014	0.240356
CASSRSTGGALEQYF	19962	0.34271		CASSHRLGGYEQYF	35929	0.294051		CAWSPRDRENYAEQF	30684	0.38249		CSADWGGYEQYF	23977	0.299252		CSADWGDEQYF	38987	0.368402		CSAGQNSDYTF	14406	0.218639		CSAGGANTEVF	12373	0.186411		CSAGDKEVF	22945	0.235831		CSTGTGNYAEQF	18464	0.204462		CSWTGANTEVF	21894	0.239046
CASSHGTGDYAEQF	19821	0.340289		CASSLWGYEQYF	34997	0.286423		CASSLGRGRNAETLYF	30032	0.374362		CSAGHSSYEQYF	23960	0.29904		CSAETGAGNTLYF	38298	0.361892		CSARDWGGARQDTQYF	14290	0.216878		CSAVTANTGQLYF	12317	0.185567		CSAGRDTEVF	22748	0.233806		CSGTVNTEVF	18373	0.203454		CSARDRGRGQDTQYF	21834	0.238391
CSAVRDKYAEQF	19773	0.339465		CASSLEWAETLYF	34711	0.284082		CASSLQGASVF	30017	0.374175		CSADPGF	23916	0.29849		CSPGHNNQAPLF	38234	0.361287		CSAENSGNTLYF	14252	0.216301		CSADDANTEVF	12253	0.184603		CSADQYSYEQYF	22527	0.231535		CSADSSGNTLYF	18352	0.203222		CASSLLGLGGNTLYF	21827	0.238315
CASSQQTGVDTGQLYF	19609	0.33665		CASGEEQNNQAPLF	34539	0.282675		CSADGGRSAETLYF	29684	0.370024		CSAYKAEQF	23872	0.297941		CSGGGQNTEVF	38084	0.359869		CSADFNNYAEQF	14246	0.21621		CASSPRDRGGGQLYF	12039	0.181379		CSADAWQDTQYF	22402	0.23025		CASGDATNERLF	18324	0.202912		CSEGQGSSYEQYF	21823	0.238271
CSVGTGYEQYF	19532	0.335328		CSARTGGVSNERLF	34397	0.281512		CAWSLWTDTEVF	29622	0.369252		CSADRGGNSPLYF	23842	0.297567		CSADWGSYAEQF	37803	0.357214		CSAVGAQNTLYF	14059	0.213372		CSSGAETLYF	11731	0.176738		CSAGVDTEVF	22259	0.22878		CSGGLGSQNTLYF	18174	0.201251		CSNRDWGYEQYF	21811	0.23814
CSARQSSYEQYF	19449	0.333903		CASGDVLGGGTGQLYF	33822	0.276807		CASSPRDRGNSPLYF	29594	0.368902		CSAGTGDYAEQF	23841	0.297554		CSAGPHTEVF	37757	0.35678		CSAETNTGQLYF	13863	0.210397		CASGDRGDQDTQYF	11714	0.176482		CSAKGYEQYF	22065	0.226786		CASGVGTGNTEVF	18042	0.199789		CSAGGGANTEVF	21774	0.237736
CSAPLGVAYEQYF	19226	0.330074		CSADISGNTLYF	33191	0.271642		CASSRTDYAEQF	29531	0.368117		CSADWGQNTLYF	23585	0.294359		CSAGTTSAETLYF	37624	0.355523		CASSPRGNYAEQF	13767	0.20894		CSGGLGGREQYF	11691	0.176136		CASSQAPGQKDTQYF	22064	0.226776		CRQGRRAETLYF	17970	0.198992		CSGIWGGSDTGQLYF	21704	0.236972
CSATGEQYF	19154	0.328838		CASSRGREQYF	32955	0.269711		CASSLNRAGTEVF	29121	0.363006		CSVQGPTGQLYF	23466	0.292874		CSGPGGYAEQF	37598	0.355277		CSGRDIADTEVF	13690	0.207772		CSADRISGNTLYF	11647	0.175473		CSAGGYEQYF	21716	0.223199		CASGDGTGGYAEQF	17571	0.194573		CSSRTGGYTLYF	21618	0.236033
CAWSLDSSYNSPLYF	18888	0.324272		CASGAEDWGSSYEQYF	32917	0.2694		CASSLTGGAEQF	28972	0.361149		CSAGNTEVF	23145	0.288868		CSDDSSYNSPLYF	37571	0.355022		CSAVGQGGTEVF	13335	0.202384		CSADVGGERLF	11633	0.175262		CSAVGSQNTLYF	21596	0.221966		CSADKGAEVF	17471	0.193466		CSAGGDTGQLYF	21598	0.235814
CASSQGLNQDTQYF	18800	0.322761		CASSVTGGQDTQYF	32609	0.266879		CAWSLRGARTEVF	28564	0.356063		CSADQGGDSPLYF	23143	0.288843		CASSLRTGGYEQYF	37144	0.350987		CSAAGTGGALVEQYF	13196	0.200274		CASSVRDIQNTLYF	11496	0.173198		CSADWGYEQYF	21554	0.221534		CSAGNQDTQYF	17442	0.193145		CSAPQGGNSPLYF	21569	0.235498
CSATTGNNSPLYF	18665	0.320443		CASSASYEQYF	32260	0.264023		CAWSLGGSTEVF	28522	0.35554		CSDWGVGQDTQYF	22969	0.286671		CSEQGSGQLYF	37137	0.350921		CSAPGLAF	13148	0.199546		CASGSGQNTLYF	11427	0.172158		CSVPGQVNTEVF	21512	0.221102		CSAPGGAYQDTQYF	17368	0.192326		CSADPGGGYEQYF	21472	0.234439
CSGTGGGTEVF	18339	0.314846		CASSLPGGEGNQAPLF	32249	0.263933		CAWSPWGDSYEQYF	28406	0.354094		CSADGFYEQYF	22798	0.284537		CASGEEDRAGNTLYF	37091	0.350486		CASSQDTSGTGAETLYF	13128	0.199242		CSADGWGTGNTLYF	11414	0.171962		CSAGTNNSPLYF	21363	0.219571		CSAGARANTEVF	17294	0.191506		CSVGHSAETLYF	21436	0.234046
CSVDRYEQYF	18248	0.313284		CASSLWGSAETLYF	31644	0.258981		CASSQEGQGNTGQLYF	28391	0.353907		CSAATGGIQDTQYF	22795	0.284499		CSAAAANTGQLYF	37072	0.350307		CSAEQYNSPLYF	13123	0.199167		CASGDTGSERLF	11386	0.171541		CSAGYNSPLYF	21352	0.219458		CSAGTGGRAPLF	17180	0.190244		CASSQDRDSSYEQYF	21353	0.233139
CSAQGRDAEQF	18189	0.312271		CASSGRGGNSPLYF	31184	0.255217		CASSRNYAEQF	28139	0.350765		CSAEGYEQYF	22743	0.28385		CSAATGVNYAEQF	37012	0.34974		CSAPGQQDTQYF	13108	0.198939		CASGLGGIEQYF	11378	0.17142		CSAAWGGANTGQLYF	21278	0.218697		CASGVTGGYAEQF	16998	0.188228		CSASGTGDQAQHF	21209	0.231567
CSASGGRDSPLYF	17922	0.307687		CASSQDGGAEQF	31175	0.255143		CASTPGQTNERLF	28029	0.349394		CSAVGLYEQYF	22732	0.283713		CASSQDWGLNYAEQF	36687	0.346669		CSADEGGAVNTQYF	13013	0.197497		CASSPGQGKDTQYF	11315	0.170471		CSADYTQDTQYF	21277	0.218687		CSEQGPANTEVF	16941	0.187597		CSGRDWGVAEQF	21143	0.230846
CSADF	17883	0.307018		CRGGDERLF	30755	0.251706		CSTQATEVF	28007	0.34912		CSAPSAETLYF	22700	0.283314		CSGLGGRYAEQF	36357	0.34355		CASGDLGFTGQLYF	12811	0.194431		CAWSLGADSDYTF	11261	0.169657		CSAGGEVEQYF	21245	0.218358		CSADWGAETLYF	16699	0.184917		CSSSRDKYEQYF	21099	0.230366
CASSPTGIQNTLYF	17868	0.30676		CSSRAGSQNTLYF	30092	0.246279		CAWSLAPWSYAEQF	27974	0.348708		CSADLGGPAETLYF	22611	0.282203		CSATANTGQLYF	36271	0.342738		CASKRRGREQYF	12752	0.193536		CSADLGHYEQYF	11092	0.167111		CSAHPGQSSYEQYF	21062	0.216477		CSGPGTGDNERLF	16654	0.184419		CASSQDSNQDTQYF	21034	0.229656
CSAEWREQYF	17853	0.306503		CASSQDRGQNTLYF	29706	0.24312		CAWSLDRGRAETLYF	27825	0.346851		CSAEGGGYAEQF	22522	0.281092		CSADKLGNYAEQF	36258	0.342615		CSAGQGANERLF	12485	0.189484		CSEGQGGGNQAQHF	10795	0.162637		CSSRVQKDTQYF	20727	0.213034		CSALQGARVNERLF	16614	0.183976		CSATGGNTGQLYF	20755	0.22661
CASSQDWGLGVPETLYF	17841	0.306297		CASSPPGLGSETLYF	29520	0.241598		CAWSRDWGSEQYF	27541	0.343311		CSARQANSDYTF	22509	0.28093		CSAPGGDNQDTQYF	36240	0.342445		CSAGQQAQHF	12472	0.189286		CSSKQNEQYF	10704	0.161266		CSAEAGGNQNTLYF	20643	0.212171		CSAENWGSSAETLYF	16596	0.183777		CSADWRGSAETLYF	20643	0.225387
CSAVGGGDTQYF	17762	0.30494		CASSLYEQYF	29031	0.237596		CASSDAGSSYEQYF	27239	0.339546		CRLGGSQNTLYF	22498	0.280793		CSAFGGNSYNSPLYF	35743	0.337749		CSSSVDRGYEQYF	12352	0.187465		CASSPRDSYAEQF	10294	0.155089		CSANWGGEQYF	20574	0.211462		CSARTGGDYAEQF	16596	0.183777		CSAEMGGSYNSPLYF	20393	0.222658
CSGQGQDTQYF	17711	0.304065		CSADATGSYEQYF	28861	0.236205		CAWSQGQGSNERLF	27062	0.33734		CSAGGGQDTQYF	22332	0.278721		CSAAGTGSYEQYF	35440	0.334885		CSSREGYAEQF	12176	0.184794		CSSRDKNTLYF	10261	0.154591		CSGGQNNSPLYF	20533	0.21104		CASSLGDSDYTF	16334	0.180875		CASSQDPGPYEQYF	20000	0.218367
CSADRDNEQYF	17682	0.303567		CASSLGHQDTQYF	28235	0.231081		CASGDDNANSDYTF	26976	0.336268		CSAGGTGGNTEVF	22301	0.278334		CSAVGTGKDTQYF	35348	0.334016		CSAGTGAEQF	12100	0.183641		CSAEGDTQYF	10182	0.153401		CSAAQGYSYEQYF	20421	0.209889		CSAERANTEVF	16199	0.179381		CSAEQYEQYF	19809	0.216281
CSAENEQYF	17633	0.302726		CASTDRERTEVSF	28180	0.230631		CASSLDGTGDYAEQF	26927	0.335657		CSAGTGGSQNTLYF	22293	0.278234		CSALLGPYEQYF	35310	0.333657		CSAGTETLYF	12098	0.18361		CASGGTGSYEQYF	10136	0.152708		CSAGPNYAEQF	20285	0.208491		CSAVQGGGERLF	15982	0.176978		CSAGREDSDYTF	19708	0.215179
CSAELGGNYAEQF	17503	0.300494		CASSDHSAETLYF	28157	0.230443		CASSSRPLYAEQF	26642	0.332104		CSADYGYEQYF	22183	0.276861		CSASTGGVQYF	35260	0.333184		CASSQDRGEQYF	11952	0.181394		CASSPRDWGYAEQF	10072	0.151744		CSAVLGDNYAEQF	20135	0.20695		CASGRNQDTQYF	15866	0.175693		CNDNSGNTLYF	19627	0.214294
CASSPDGIQDTQYF	17416	0.299		CASSPDRGRDTGQLYF	27911	0.22843		CASGEGYAEQF	26590	0.331456		CSPGTANTEVF	22034	0.275002		CSATPRDTQYF	35084	0.331521		CSAEGNTEVF	11638	0.176629		CASSQVQQDTQYF	10005	0.150735		CASSQDLHPNTEVF	19997	0.205531		CSAGGGAETLYF	15859	0.175616		CRARGRDTQYF	19587	0.213858
CSEGQGAEQF	17278	0.296631		CASSPRDISYEQYF	27837	0.227824		CAWSPGHNNQAPLF	26419	0.329325		CSAVGGQDTQYF	22032	0.274977		CSALVNYAEQF	34915	0.329924		CASSQGDGAETLYF	11633	0.176553		CARGTNERLF	9965	0.150132		CSADLANTEVF	19884	0.20437		CSAERGANTGQLYF	15498	0.171618		CSADRGQNTLYF	19502	0.21293
CSADGQNTLYF	17272	0.296528		CASSLVTGGGERSF	27168	0.222349		CSADMGGAEQF	26132	0.325747		CSADREDTQYF	21957	0.274041		CSAGGASYNSPLYF	34882	0.329613		CSAEGTGGNTEVF	11377	0.172668		CSSGLGVYAEQF	9890	0.149002		CSADRNTGQLYF	19780	0.203301		CSSRDRDTQYF	15427	0.170832		CSANWENQDTQYF	19476	0.212646
CSAEGHPSAETLYF	17254	0.296219		CASSPVPGLGGYQDTQYF	26687	0.218412		CSADHRGQAPLF	25422	0.316897		CASGDRPKDTQYF	21790	0.271956		CSAEGGSYEQYF	34408	0.325134		CASSQDKDRGDTQYF	11351	0.172273		CASGPLLSSQNTLYF	9810	0.147797		CSTGDSAETLYF	18956	0.194832		CSAVGGSQNTLYF	15359	0.170079		CSARQGSYNSPLYF	19441	0.212263
CSAREQF	17205	0.295378		CASSPQNYAEQF	26654	0.218142		CASSLTGGNTGQLYF	25384	0.316423		CSADQGEQYF	21739	0.27132		CSADPTGGAYEQYF	33871	0.320059		CASSDGDRHPDYTF	11083	0.168206		CASSLAGRTGNTLYF	9808	0.147767		CSIQGSNTEVF	18943	0.194698		CASSPTGGYAEQF	15230	0.16865		CSVDISQDTQYF	19420	0.212034
CSADPNSPLYF	17164	0.294674		CASSPGTGGAEQYF	26516	0.217013		CASSQDVHTEVF	25299	0.315363		CASSPSGNYAEQF	21728	0.271182		CASSDTSGNTLYF	33690	0.318349		CASGANSDYTF	11080	0.16816		CASGGANTEVF	9567	0.144136		CASGDEQNSPLYF	18942	0.194688		CASGDPSGVNSPLYF	14961	0.165671		CSSRGQGALEQYF	19356	0.211335
CSAGTGGGGEQYF	17121	0.293935		CASSQDTGATEVF	26248	0.214819		CAWSRANNQAPLF	24905	0.310452		CSADSGGGDTQYF	21575	0.269273		CSAGGRVERLF	33548	0.317007		CAWSLKTSNTGQLYF	11042	0.167583		CASSSRQGAETLYF	9542	0.143759		CSAEPANTEVF	18930	0.194564		CSADSNTEVF	14862	0.164575		CASSQGTGGSAETLYF	19193	0.209556
CSADRAEQF	16921	0.290502		CASSQDWGQDTQYF	26098	0.213592		CASSQEAGPSQNTLYF	24661	0.30741		CSGDWGGNGQLYF	21565	0.269148		CASGGDWGSSYEQYF	33432	0.315911		CASSQTGEGAETLYF	11005	0.167022		CASGRDSDYTF	9497	0.143081		CSASSYNSPLYF	18867	0.193917		CSSRDRGANQDTQYF	14839	0.16432		CSADRGGPYNSPLYF	19163	0.209228
CSADWGGYEQYF	16881	0.289815		CASSLSGWGGEDTQYF	25899	0.211963		CAWSLGRNTEVF	24619	0.306887		CSAAPANTEVF	21504	0.268387		CASSLEYF	32966	0.311508		CASSQGHSNERLF	10916	0.165671		CASGDDWGFYEQYF	9316	0.140354		CSADAGTLSYEQYF	18864	0.193886		CSAEGGEQYF	14766	0.163512		CSSRGTGGQDTQYF	18938	0.206772
CSGQGAGTQYF	16466	0.28269		CASSGTGGMSAETLYF	25782	0.211005		CASSGGYAEQF	24418	0.304381		CASSQEWGAQNTLYF	21450	0.267713		CSADGLGSQNTLYF	32863	0.310534		CSVRDREVF	10724	0.162757		CSGLGQDTQYF	9265	0.139586		CSAQGGTQYF	18702	0.192221		CASSESQNTLYF	14729	0.163102		CASSQDRGAEQF	18875	0.206084
CSAGGTVNQDTQYF	16426	0.282004		CASSDGGVEQYF	25727	0.210555		CASSHTSNTGQLYF	24110	0.300542		CSAAQNQAQHF	21422	0.267363		CSPGQGEGERLF	32636	0.308389		CASSFGGREQYF	10637	0.161437		CASGGGGNQDTQYF	9198	0.138576		CSADGTGGCEQYF	18698	0.19218		CASGDRDYNSPLYF	14675	0.162504		CSAGGRTGQLYF	18768	0.204915
CSAVQNTEVF	16415	0.281815		CASSRQGWNSPLYF	25043	0.204957		CASGDEEGVETLYF	24015	0.299358		CSADDWGEQDTQYF	21403	0.267126		CSADGQDTQYF	32204	0.304307		CASGEGRETLYF	10626	0.16127		CASGEWYRGGTEVF	9145	0.137778		CASGDRGEQYF	18644	0.191625		CSATGVQDTQYF	14673	0.162482		CSAGEDTGQLYF	18483	0.201804
CASSQGREAEQF	16318	0.280149		CASSQDRQNTGQLYF	25039	0.204925		CSRQGTNQAQHF	23778	0.296403		CSADAYNNQAQHF	21364	0.266639		CSADRVSGNTLYF	32176	0.304043		CSAGNQAQHF	10591	0.160739		CASGDVGDNYAEQF	9129	0.137537		CSEGKGYNSPLYF	18634	0.191522		CSADNSDYTF	14649	0.162217		CSTGGQNTLYF	18050	0.197076
CSAPTGGYSQNTLYF	16144	0.277162		CASEPGTSAETLYF	24985	0.204483		CASSRGGEAEQF	23739	0.295917		CASSQENTLYF	21270	0.265466		CSAVGSQNTLYF	31815	0.300631		CASGDWGASQNTLYF	10583	0.160617		CSAAGGPEVF	9128	0.137522		CSSGRDRGEEQYF	18428	0.189405		CASSQRYAEQF	14604	0.161718		CSDRDSGNTLYF	17941	0.195886
CASSQDPGSAETLYF	16129	0.276905		CASSPRDTNSGNTLYF	24950	0.204196		CASGDWGGYAEQF	23675	0.29512		CSAGGNNSPLYF	21140	0.263844		CSAVQISNERLF	31493	0.297589		CSTGNTEVF	10578	0.160541		CSGQGSPLYF	9053	0.136392		CSATGGVDNSPLYF	18275	0.187832		CSSTGREQYF	14600	0.161674		CASSLRDRDNYAEQF	17919	0.195646
CASSQTPTGSAETLYF	16120	0.27675		CASSQDWGDSSYEQYF	24647	0.201716		CASSGMGDQDTQYF	23507	0.293025		CSADPGGAEQF	21126	0.263669		CSEGSAETLYF	30784	0.290889		CSAEYAEQF	10205	0.15488		CSAEGDQDTQYF	8949	0.134825		CASSQGTGEVF	18255	0.187627		CSSRDRGPGNTLYF	14544	0.161054		CSGTNERLF	17881	0.195231
CASSSRQGAETLYF	15783	0.270965		CASSPQGAGGQLYF	24463	0.20021		CSAGQSSYEQYF	23467	0.292527		CSATTSAETLYF	21094	0.26327		CASSQGQGQDTQYF	30448	0.287714		CSARANERLF	10182	0.154531		CASSPRLGYEQYF	8841	0.133198		CSTHWGGEEDTQYF	18104	0.186075		CASGDPWGSSQNTLYF	14457	0.16009		CSAGGDTEVF	17788	0.194215
CASSHRDWGHSQNTLYF	15651	0.268698		CASSEGGREQYF	24390	0.199613		CAWSRDNSGNTLYF	23314	0.290619		CASSQEGTQYF	21073	0.263008		CSARLGGRDAEQF	30436	0.287601		CASSQDLGGYAEQF	10069	0.152816		CSAGQNTLYF	8838	0.133153		CASSQTSNTEVF	18054	0.185561		CASGGDGSYNSPLYF	13984	0.154853		CATRDSQAQHF	17498	0.191049
CASSQGVNQDTQYF	15613	0.268046		CASSQDSGNTLYF	24363	0.199392		CASSQGLGANQDTQYF	23161	0.288712		CSADEQPSGNTLYF	21057	0.262808		CSADWGNYAEQF	30383	0.2871		CSADRGQGANTEVF	10028	0.152194		CASGDGGLANERLF	8822	0.132912		CSPRQDSYNSPLYF	17879	0.183762		CSSRVRNTEVF	13665	0.15132		CSATYYEQYF	17464	0.190678
CASSQEGTGVAEQF	15442	0.26511		CASRTGGYAEQF	24303	0.198901		CASGEQYTEVF	23112	0.288101		CSTGTGSAETLYF	21014	0.262271		CSPGQGNTLYF	30252	0.285862		CASSQDGSQNTLYF	9980	0.151466		CASSEGQGNSDYTF	8759	0.131962		CSADEGTEVF	17841	0.183372		CASSQDENQAPLF	13653	0.151187		CAWDRDSSYEQYF	17293	0.188811
CSAGTNTEVF	15396	0.26432		CASSQDGTSYEQYF	24222	0.198238		CASGDRTGGQDTQYF	23102	0.287977		CSAGTGYTEVF	20880	0.260599		CSADLWGAYEQYF	30206	0.285427		CSSRDRKYEQYF	9860	0.149644		CASSDSDEQYF	8751	0.131842		CSVDRDSYNSPLYF	17691	0.18183		CASGDRASDTQYF	13572	0.15029		CSAWTGYAEQF	16881	0.184313
CSADGNSGNTLYF	15379	0.264029		CASTPGQANSDYTF	24201	0.198066		CASGDRREDTQYF	22848	0.284811		CSAWYNSPLYF	20865	0.260411		CASSRGTTNNQAPLF	29824	0.281818		CSSPVYAEQF	9846	0.149432		CASSEPGSAETLYF	8713	0.131269		CSADGVYEQYF	17629	0.181193		CASGDAPDSAETLYF	13385	0.14822		CSAGDRVAEQF	16591	0.181146
CSAVTNTEVF	15362	0.263737		CASRDREGETLYF	24169	0.197804		CAWSHNNQAQHF	22759	0.283701		CSAGGALGAETLYF	20794	0.259525		CASSGTAYEQYF	29086	0.274844		CSADRGNYAEQF	9843	0.149386		CSGGTGYNSPLYF	8651	0.130335		CASSPRYAEQF	17510	0.17997		CSADQFSNERLF	13381	0.148175		CSAGANYAEQF	16428	0.179367
CSPLQGAYAEQF	15320	0.263016		CASGDTGTGGAEQF	24158	0.197714		CASSRTGGALDTQYF	22202	0.276758		CSAGPGSDYTF	20590	0.256979		CSAPNSYEQYF	29072	0.274712		CSAEGGQNTLYF	9734	0.147732		CSAGQGYNSPLYF	8539	0.128648		CSARGSAETLYF	17464	0.179497		CASSDRDTNTEVF	13353	0.147865		CASSLAGGYAEQF	16379	0.178832
CSAGQGNYAEQF	15047	0.258329		CASSQEPGTSYEQYF	24039	0.19674		CASGDSGGALAEQF	22115	0.275673		CSAGGDTEVF	20583	0.256892		CSAATGDNQDTQYF	28976	0.273805		CASSPDWGNYAEQF	9698	0.147186		CSAGGAQNTLYF	8534	0.128573		CSADRAETLYF	17423	0.179075		CASGRTGGENTLYF	13294	0.147212		CASSRGLGSSYEQYF	15664	0.171025
CSADGLDSQNTLYF	15039	0.258191		CASSDADRDQAPLF	23957	0.196069		CASSHSGTGGYEQYF	22057	0.27495		CSAGDSGNTLYF	20314	0.253535		CASGDARGLGTETLYF	28701	0.271206		CASGDNNNQAPLF	9694	0.147125		CASSFGDGNTLYF	8518	0.128332		CSAESSGNTLYF	17320	0.178017		CSADRDTQYF	13120	0.145285		CSGGGGSSAETLYF	15288	0.16692
CASSPGTGDTGQLYF	15005	0.257608		CASSPRGGYYAEQF	23920	0.195766		CASSQYQDTQYF	21729	0.270862		CSADLANTEVF	20201	0.252124		CSADWDYNSPLYF	28569	0.269959		CASRDSAETLYF	9662	0.146639		CSPTGGAYEQYF	8465	0.127533		CSVTGGGNTEVF	17294	0.177749		CASGGQGDSDYTF	13117	0.145252		CSAADTEVF	15285	0.166887
CSGDSSYEQYF	14957	0.256784		CASRGTGGYAEQF	23765	0.194498		CASSRDSNSPLYF	21705	0.270563		CSADGGSTEVF	20173	0.251775		CSAAGGDTQDTQYF	28391	0.268277		CASSQGQGEYAEQF	9621	0.146017		CASGDAGTGVSDYTF	8443	0.127202		CSAWGGGAETLYF	17125	0.176012		CASSDAQEVF	13110	0.145174		CASSQDWKNTGQLYF	15259	0.166603
CSADRDITEVF	14913	0.256028		CASGDLQGNTEVF	23752	0.194391		CASSQDWGGGYAEQF	21414	0.266935		CSGDWGGQDTQYF	20127	0.251201		CSGGLGVQNTLYF	27858	0.26324		CSAEGQGNAETLYF	9496	0.14412		CASSLFRADGQLYF	8440	0.127156		CSADPSQNTLYF	17019	0.174923		CAWSKLGGQDTQYF	13065	0.144676		CSGTGVEQYF	14967	0.163415
CSGDSQNTLYF	14855	0.255032		CASGDGGAGAETLYF	23593	0.19309		CASSPTGGQDTQYF	21361	0.266274		CSADWGGNSPLYF	20028	0.249965		CAWSLAKNTLYF	27543	0.260264		CSADDTQYF	9487	0.143983		CSAGQGEGTEVF	8432	0.127036		CSAGWGEGETLYF	16983	0.174553		CASGDAGKTEVF	12992	0.143868		CSADQANTEVF	14722	0.16074
CASSQDRLGGYAEQF	14837	0.254723		CASGELGREQYF	23572	0.192918		CASSLGGREQYF	21269	0.265128		CSDDWGGSYEQYF	20022	0.24989		CSAGANSDYTF	27351	0.258449		CSAGREGTQYF	9483	0.143923		CSAQGAEEVF	8420	0.126855		CSADSWGAYEQYF	16841	0.173093		CSAGTGGSPLYF	12949	0.143391		CSGGTTEVF	14699	0.160489
CSGQGVAEQF	14779	0.253728		CASSPTGLYAEQF	23550	0.192738		CASGDYINERLF	21232	0.264666		CSADMGGLDTQYF	19987	0.249453		CSAPNSNERLF	26817	0.253404		CASSQDLRYEQYF	9475	0.143801		CASGRDSYAEQF	8379	0.126237		CASSHLGYAEQF	16591	0.170524		CASSLRVSNERLF	12731	0.140977		CASSQKTGDSDYTF	14612	0.159539
CASSQSGTGDSPLYF	14629	0.251152		CASSLIRDSTEVF	23550	0.192738		CASSEPGVSYEQYF	21210	0.264392		CASSQGTTNSDYTF	19943	0.248904		CASNRDISYEQYF	26793	0.253177		CASSDAGDREGAETLYF	9330	0.141601		CSAPF	8374	0.126162		CSARGWGDYAEQF	16565	0.170257		CASSDSGDSYEQYF	12543	0.138896		CRRDEQYF	14529	0.158633
CSATGENYAEQF	14625	0.251084		CASSGTGRNSPLYF	23529	0.192566		CASSRDRGNNQAQHF	21157	0.263732		CSADWGGGQNTLYF	19826	0.247444		CASSLLVEQYF	26358	0.249066		CASGGLGNTLYF	9302	0.141176		CSADGRDQDTQYF	8368	0.126072		CSADPADWGGSYEQYF	16518	0.169774		CSAMGGDQDTQYF	12525	0.138696		CSAQGDTEVF	14413	0.157366
CASSQDGINQDTQYF	14610	0.250826		CASGDRQGGTEVF	23415	0.191633		CASSQDQGGPSAETLYF	21156	0.263719		CAWSLEGEQGTEVF	19818	0.247344		CASSPRDSNYAEQF	26030	0.245967		CASSLRGDTEVF	9260	0.140538		CSADQAGGRDSPLYF	8348	0.12577		CSAPTGSFSNERLF	16429	0.168859		CASGLQGANSPLYF	12506	0.138486		CSARDWGDTQYF	14361	0.156798
CSAGQNSGNTLYF	14518	0.249247		CASSDAPGLYAEQF	23096	0.189023		CASSAGQANTGQLYF	21023	0.262061		CSAAISGNTLYF	19815	0.247307		CTRSADGTGGVNYAEQF	25735	0.243179		CASSQERGSTEVF	9258	0.140508		CSPGQGSYEQYF	8313	0.125243		CASGDGTGDTEVF	16337	0.167913		CSADLGKNTLYF	12495	0.138364		CSADWCEQYF	14212	0.155171
CSASTGDAETLYF	14452	0.248114		CASNRDSYAEQF	23046	0.188613		CASSPDTNSPLYF	19895	0.248		CASSQQGQDTQYF	19473	0.243038		CAWSPTGGVNQDTQYF	25613	0.242026		CSADDWGAYEQYF	9237	0.140189		CASGDALDWGGNYAEQF	8306	0.125138		CASSPGQGNEQYF	16247	0.166988		CSADWGEHQDTQYF	12492	0.138331		CSAGQGATEVF	14103	0.153981
CSAMAGGANTGQLYF	14288	0.245298		CASSPGGQDTQYF	23009	0.188311		CASSQGWGTSAETLYF	19814	0.24699		CSSRGGDTQYF	19471	0.243013		CSVTGGNTGQLYF	25465	0.240628		CSARQAYEQYF	9226	0.140022		CSAGLGTYEQYF	8286	0.124836		CASSQDTGDTQYF	16196	0.166464		CSAGTDEVF	12411	0.137434		CSGTGENTLYF	14047	0.15337
CSAGGQDTQYF	14236	0.244405		CASSLSGGRGTGQLYF	22731	0.186035		CASSQDWGGVYEQYF	19713	0.245731		CSASGTGGSYEQYF	19455	0.242814		CSVPLDSYEQYF	25329	0.239343		CSSDWGNYAEQF	9206	0.139719		CSGTFQDTQYF	8268	0.124565		CASGDPLYEQYF	16134	0.165827		CASGRDWGYEQYF	12317	0.136393		CSAAWGGEQYF	13972	0.152551
CSATGTGQLYF	14167	0.243221		CASGEGTGGDERLF	22660	0.185454		CASSSGTGAYEQYF	19352	0.241231		CSASSTGGYEQYF	19441	0.242639		CAWSLRGGAGAEQF	25036	0.236574		CSAGTGWESPLYF	9194	0.139536		CSADGGNSPLYF	8241	0.124158		CASSGDGGDSDYTF	16033	0.164789		CSADGQNTLYF	12286	0.13605		CSADGTGRYEQYF	13930	0.152093
CASSQDAREGEQYF	14100	0.242071		CASGVPGTGGVNYAEQF	22652	0.185389		CASSDDGDQNTLYF	19333	0.240995		CSADTGISAETLYF	19297	0.240842		CASSAAGYEQYF	24556	0.232039		CSADWENTLYF	9186	0.139415		CSGTDTQYF	8211	0.123706		CASSQPEPTEVF	16002	0.16447		CSGTGGTEVF	12194	0.135031		CASSQDPDRANTEVF	13922	0.152005
CIDSAETLYF	14065	0.24147		CASGSLGGQNTLYF	22585	0.18484		CASSDTSGNTLYF	19320	0.240832		CSAPTGGYAEQF	19264	0.24043		CASTGQNTLYF	24141	0.228117		CSARDWGYEQYF	9162	0.139051		CSAGGRGTEVF	8201	0.123556		CASGDHYEQYF	15867	0.163083		CSGTGNYAEQF	12106	0.134056		CSADHRESSPLYF	13865	0.151383
CASSPTRDSAETLYF	13984	0.240079		CASGDGDWGYEQYF	22518	0.184292		CASSTGYAEQF	19292	0.240483		CSAVWGVSQNTLYF	19260	0.24038		CASSQVGLGGEQYF	24124	0.227956		CSADPGDERLF	9107	0.138216		CTAGRDTQYF	8184	0.1233		CSGANERLF	15658	0.160934		CSGTGRDTQYF	12075	0.133713		CASSQGVNTEVF	13809	0.150771
CSAGQGDTLYF	13873	0.238173		CASKGREQYF	22516	0.184276		CSARQGADAEQF	18734	0.233528		CASGDTGEGTGQLYF	19239	0.240118		CASSVGQVYAEQF	24059	0.227342		CASSPGTGDYEQYF	9092	0.137988		CSAVRGRNTEVF	8157	0.122893		CASSQAGGEQYF	15564	0.159968		CSAVQGQAPLF	12053	0.13347		CSVLGEDTQYF	13759	0.150225
CASSQADRGAEQF	13816	0.237195		CASSERGVQDTQYF	22117	0.18101		CAWSPWGVLSYEQYF	18290	0.227993		CSAAQGRNSPLYF	19175	0.239319		CASGDPGEEGQNTLYF	23670	0.223666		CSAWDTQYF	9071	0.13767		CASSLQGYEQYF	8130	0.122486		CASGDALENQDTQYF	15499	0.1593		CASGDADANSDYTF	12005	0.132938		CSAGGGNSPLYF	13674	0.149297
CASSPGQGRTSAETLYF	13700	0.235203		CASSVRGDAEQF	21994	0.180004		CASSPSGENYAEQF	17945	0.223692		CSAAGNSGNTLYF	19174	0.239306		CASSQDSGNEQYF	23578	0.222797		CSADQGAEQYF	9063	0.137548		CSADWGSAETLYF	8098	0.122004		CSAQYNSPLYF	15382	0.158098		CASGDGPASAETLYF	11974	0.132595		CSAGGENTLYF	13607	0.148566
CASSQGAEQF	13632	0.234036		CASGDRDYEQYF	21913	0.179341		CASSLWGAGEQYF	17722	0.220913		CASSQTGEDQNTLYF	18951	0.236523		CASSQQGGQNTLYF	23239	0.219594		CSAPHSYEQYF	8993	0.136486		CSESAETLYF	8081	0.121748		CASGDAGTGDTEVF	15266	0.156905		CASGDTDPYAEQF	11974	0.132595		CSAGPRDTEVF	13579	0.14826
CASSQVGGDYAEQF	13602	0.233521		CASGDTGGEEDTQYF	21779	0.178244		CASSQLGDTQYF	17552	0.218794		CSAGTGGTEVF	18774	0.234314		CASSGGPYEQYF	22715	0.214642		CASGADWNEQYF	8970	0.136137		CSAGVSSQNTLYF	8078	0.121703		CASSHGQGQDTQYF	15165	0.155867		CLGLGDTGQLYF	11957	0.132407		CSARQDATEVF	13505	0.147452
CASRTGRGQDTQYF	13415	0.23031		CASSEPGDSAETLYF	21568	0.176517		CASSLPGTGDYAEQF	17476	0.217846		CASSQTGFRAETLYF	18625	0.232455		CASSDNSGNTLYF	22700	0.2145		CSADSGQNTLYF	8948	0.135803		CSDSAETLYF	8030	0.120979		CSPPGQISNERLF	15155	0.155765		CSAGLSTLYF	11910	0.131886		CAWSPGQQNTLYF	13440	0.146743
CSASPGLGAEQF	13312	0.228542		CASSLWQKNTEVF	21248	0.173898		CAWSQGGF	17435	0.217335		CASGVQGAEVF	18499	0.230882		CASSLLGGNTLYF	22395	0.211618		CSEAGDDNSPLYF	8947	0.135788		CSAGEVF	7987	0.120332		CASSQDGYEQYF	15129	0.155497		CASTSYEQYF	11830	0.131		CSADGQAQHF	13440	0.146743
CASSQDNNANTEVF	13194	0.226516		CASSRQETLYF	21221	0.173677		CASSRGWGSQNTLYF	17427	0.217235		CSADDWGGYEQYF	18440	0.230146		CASSPTGGRKTLYF	22321	0.210919		CASSQERGEIGTGQLYF	8926	0.135469		CSEGQGANTEVF	7984	0.120286		CASGDAGTERLF	14944	0.153596		CSAGLGDTQYF	11822	0.130912		CASSHRWGGDQDTQYF	13420	0.146524
CASSQTGTGRAEQF	13156	0.225864		CASGGGNYAEQF	21207	0.173563		CASSQIPWGGGDTGQLYF	16939	0.211152		CSADPGTGQDTQYF	18349	0.22901		CASSQEEGDTQYF	22146	0.209266		CSAGVGASQNTLYF	8886	0.134862		CSDRGREQYF	7946	0.119714		CASSPREGEQYF	14755	0.151653		CSGGRQNTLYF	11750	0.130114		CSADQSGEDTQYF	13409	0.146404
CSADRGLYAEQF	13110	0.225074		CASSDRDEAPLF	21115	0.17281		CASRPWGDQDTQYF	16932	0.211065		CSVHINTEVF	18249	0.227762		CASSDEGNQAPLF	22119	0.20901		CSADRGQGAETLYF	8824	0.133921		CTDWGGDTQYF	7895	0.118945		CSAYRGDTGQLYF	14651	0.150584		CSAGGDTGQLYF	11728	0.129871		CSADNYEQYF	13360	0.145869
CASRQRAEQF	12932	0.222018		CASGDGLGGDTLYF	21036	0.172163		CASKQGSGTEVF	16561	0.20644		CASGDGTVQAPLF	18245	0.227712		CASSQGTGGSNERLF	22027	0.208141		CSAEGLGAYEQYF	8810	0.133709		CRRAGTEVF	7888	0.11884		CSAAGTGTYEQYF	14415	0.148159		CASGGGTANSDYTF	11673	0.129262		CSQNAEQF	13331	0.145552
CASSQDTGTGDAEQF	12894	0.221366		CASSAGRGVF	20816	0.170363		CASSRGQGYEQYF	16540	0.206179		CASGDATGPSQNTLYF	18043	0.225191		CASSQDAGGDTQYF	21964	0.207546		CSAALGDNQDTQYF	8794	0.133466		CSASIEQYF	7866	0.118509		CASSQDWGGNYAEQF	14249	0.146453		CSSIGTGGYAEQF	11629	0.128774		CSADTYEQYF	13312	0.145345
CSAGVNTEVF	12746	0.218825		CASGNTEVF	20806	0.170281		CASSLMGARRQDTQYF	16486	0.205505		CSEDYNSPLYF	17961	0.224167		CASRGADTQYF	21840	0.206374		CAWSRTGQDTQYF	8789	0.13339		CASSLLRAGDEQYF	7840	0.118117		CASGDAPVNQDTQYF	14246	0.146422		CSADAGYEQYF	11627	0.128752		CSADWGDTQYF	13206	0.144188
CASSLSRGAEQF	12729	0.218533		CASSQDTEVF	20768	0.16997		CAWSLLDWGYEQYF	16456	0.205131		CSAGDKTYEQYF	17894	0.223331		CASSQDWGNYAEQF	21818	0.206166		CSAGYQDTQYF	8788	0.133375		CSAGDREDTQYF	7815	0.11774		CASSPGRNYAEQF	14107	0.144993		CSSRRLGSSAETLYF	11594	0.128387		CSAAREEVF	13195	0.144068
CSAFGGAETLYF	12666	0.217451		CASGGGQINTEVF	20621	0.168767		CASSGTGGDTGQLYF	15973	0.199111		CSAQGASAETLYF	17784	0.221958		CSPTAYNSPLYF	21457	0.202755		CSADGGLGGREQYF	8786	0.133344		CSADGAGDNSPLYF	7766	0.117002		CSAEDRRDERLF	13975	0.143636		CSGTGNTGQLYF	11582	0.128254		CSARGF	13174	0.143838
CASSQGDTQYF	12660	0.217348		CASGDAETGDEQYF	20587	0.168488		CAWSRTGGLQDTQYF	15900	0.198201		CSADINERLF	17761	0.221671		CASSLDWGSNTGQLYF	21307	0.201338		CSARDNYNSPLYF	8783	0.133299		CSAPGEQYF	7752	0.116791		CSAQGGYAEQF	13828	0.142126		CSAGQGDSPLYF	11547	0.127866		CSAENYAEQF	13164	0.143729
CSASPGQGVEQYF	12632	0.216868		CASRGLGGSYEQYF	20581	0.168439		CASSEDRGSNTEVF	15864	0.197752		CASSQGTGVYEQYF	17704	0.22096		CASSLSGTGYAEQF	21256	0.200856		CASSQEEGPNTEVF	8764	0.13301		CASSDNSGNTLYF	7716	0.116249		CASSPQGDNSPLYF	13798	0.141817		CASGDATTNSDYTF	11468	0.126992		CSAGGTLNAEQF	13162	0.143707
CSAGNLSNERLF	12577	0.215924		CASGDAQGSQDTQYF	20491	0.167703		CASRGTGDYNSPLYF	15858	0.197677		CASTGQPNTEVF	17396	0.217116		CASSQDRGNYAEQF	21223	0.200544		CSADVGRTGQLYF	8724	0.132403		CSGAGQGDTEVF	7660	0.115405		CASGGTGGTYEQYF	13543	0.139196		CASSQGTVSYEQYF	11450	0.126792		CASSQDRNTEVF	13159	0.143674
CSPSEAEQF	12462	0.213949		CASSQEGAGGDGNTLYF	20431	0.167212		CASGDNANTEVF	15857	0.197665		CSAEFNERLF	17335	0.216354		CASSRGGDEQYF	21121	0.19958		CSAAGTGSYEQYF	8721	0.132358		CSADLTQDTQYF	7648	0.115224		CASSQGTFAETLYF	13487	0.138621		CSADLGTGQLYF	11449	0.126781		CASSQDILYEQYF	13128	0.143336
CASSQDRKGTGQLYF	12306	0.211271		CASGDGQGTGQLYF	20392	0.166893		CASSQDGTGGALYEQYF	15828	0.197303		CASSQDEGNQDTQYF	17293	0.21583		CASSLGQNTGQLYF	20819	0.196726		CSADWGSAETLYF	8706	0.13213		CRPGQGNTEVF	7647	0.115209		CASGETGGLNTGQLYF	13476	0.138508		CSSRPGDTQYF	11441	0.126693		CSHWGVNTLYF	13062	0.142615
CASSQAGDEQYF	12292	0.211031		CASSQDYNQAPPF	20379	0.166786		CASSPGLGNYAEQF	15812	0.197104		CSAGTANTEVF	17255	0.215356		CASSQAGTGGAEQF	20759	0.196159		CASSSGGYEQYF	8699	0.132024		CSAGLGGRGDTQYF	7637	0.115058		CASGDSGREQYF	13311	0.136812		CASGGGTGNTEVF	11403	0.126272		CSSRDADTYAEQF	13049	0.142473
CSAPGQGDAEQF	12134	0.208318		CASSLGDTQAPLF	20147	0.164887		CASSLRNSPLYF	15444	0.192516		CSAPTGSTNERLF	17205	0.214732		CASSLVGYEQYF	20688	0.195488		CSADPLSYNSPLYF	8693	0.131933		CASSLLGQGGETLYF	7630	0.114953		CASSQNNNERLF	13256	0.136246		CSPRGGSPLYF	11347	0.125652		CASSLGQGAEQYF	13023	0.14219
CSAGNYNSPLYF	12032	0.206567		CASSDRDSDYTF	19834	0.162326		CASSLSGAAEQF	15364	0.191519		CSADLWGANTGQLYF	17077	0.213134		CASSLRTGGAAETLYF	20651	0.195139		CASSPLGASAETLYF	8687	0.131842		CSAGGAHQDTQYF	7602	0.114531		CASSPRPTENTGQLYF	13247	0.136154		CASTDGNERLF	11328	0.125441		CSADRVDTQYF	13008	0.142026
CASSLSGYNSPLYF	12020	0.206361		CASSEWGYNSPLYF	19514	0.159707		CASSPRQGAAETLYF	15336	0.19117		CASGPGTGGNQAPLF	16881	0.210688		CASSLSWVNTGQLYF	20623	0.194874		CAWTLGANQDTQYF	8640	0.131128		CSADWGYNSPLYF	7598	0.114471		CSADGSSPLYF	13233	0.13601		CTRDRGRDTQYF	11291	0.125032		CASSHRQGYEQYF	13004	0.141982
CASSQGTGKNTGQLYF	11928	0.204781		CASRPGQEYAEQF	19513	0.159699		CSDRSYEQYF	15330	0.191095		CSPPRATGQLYF	16877	0.210638		CSAGSHNSPLYF	20597	0.194628		CASSQDTDRVYEQYF	8591	0.130385		CSAAARANSDYTF	7576	0.114139		CSALSQNTLYF	13202	0.135691		CASTRDTEVF	11278	0.124888		CSGNANTEVF	12980	0.14172
CSGGLANTEVF	11824	0.202996		CASGADSAEQF	19464	0.159298		CASRDWGYEQYF	14999	0.186969		CSADAVYEQYF	16850	0.210301		CASSGTGNERLF	20564	0.194317		CASSQDQGGDYAEQF	8580	0.130218		CSAEGAGSYEQYF	7535	0.113522		CASKKGSSQNTLYF	13162	0.13528		CSAGDWGAAEQF	11274	0.124843		CSAAGDQAQHF	12966	0.141567
CASSQETGGADTQYF	11805	0.20267		CASSDRGTDYTF	19243	0.157489		CASSGDRDSDYTF	14996	0.186932		CSADRDSQDTQYF	16753	0.209091		CSAEGVGTGQLYF	20497	0.193684		CASSQGNYAEQF	8566	0.130005		CSARDNSQNTLYF	7526	0.113386		CASSLSGTGYEQYF	13131	0.134962		CASGDVGLGGPQDTQYF	11234	0.1244		CRSGSAEQF	12962	0.141524
CASSLSWGYEQYF	11800	0.202584		CASSPQTGGNTYF	19219	0.157292		CASSQDGQGDTGQLYF	14948	0.186334		CSADTSYNSPLYF	16597	0.207144		CASSPGTGVAEQF	20463	0.193362		CSAAGTGSGEQYF	8547	0.129717		CASSPGTTYNSPLYF	7499	0.112979		CASSPRLGGRGEQYF	13100	0.134643		CSAQGAGEQYF	11220	0.124245		CSADRGAEQF	12954	0.141436
CASSRPGTGGEQYF	11776	0.202172		CASIPLVEQYF	19213	0.157243		CASSPGQAGNTLYF	14933	0.186147		CASSPGTGGARDTQYF	16553	0.206594		CASSPPGQIYAEQF	20440	0.193145		CSADSSYNSPLYF	8496	0.128943		CSADSRDNSPLYF	7499	0.112979		CSGGTGDAEQF	12984	0.133451		CSADAGTETLYF	11217	0.124212		CSYGGQDTQYF	12890	0.140737
CASSLFDAEQF	11714	0.201107		CASSSGRNQAPLF	19177	0.156949		CAWSPGGDSDYTF	14930	0.186109		CASSHDWGGAETLYF	16550	0.206557		CAWSLLSNTGQLYF	20346	0.192257		CSADLLGAYEQYF	8493	0.128897		CASGDALGGLAEQF	7475	0.112618		CASGGDRNNYAEQF	12969	0.133297		CASSPGNSDYTF	11182	0.123825		CSAGDSYAEQF	12869	0.140508
CSAGGNTEVF	11417	0.196008		CASSQDWNNYAEQF	18953	0.155115		CASSLQGNTLYF	14722	0.183516		CSADWGNYAEQF	16158	0.201664		CASSQGQGAETLYF	20300	0.191822		CSAVDWGLEQYF	8472	0.128579		CSADRGTSYNSPLYF	7464	0.112452		CSAETGQLYF	12940	0.132999		CASGGTGGLYEQYF	11131	0.12326		CASSSGTENTEVF	12867	0.140486
CASSPRDNYAEQF	11382	0.195408		CASGVGHTEVF	18903	0.154706		CASSQDPGLGNTGQLYF	14585	0.181809		CSADRISNERLF	16097	0.200903		CASSQERGAETLYF	20027	0.189242		CSAPGGGTGQLYF	8451	0.12826		CSATPGVSDYTF	7461	0.112407		CSADRGNEQYF	12904	0.132629		CSAAGSSAETLYF	11054	0.122407		CSATGGEQYF	12806	0.13982
CASSLHRGIDTGQLYF	11335	0.194601		CSTGSRTGQLYF	18611	0.152316		CASSPGTNNQAQHF	14489	0.180612		CSANNNQAQHF	16088	0.200791		CASSRDISNERLF	19980	0.188798		CSADRWGDEQYF	8443	0.128139		CSADGHRSGNTLYF	7454	0.112301		CSAVGGDTQYF	12879	0.132372		CSGDRGREQYF	11036	0.122208		CASPGQDSYNSPLYF	12799	0.139744
CASSSGRNTGQLYF	11229	0.192781		CASGDAWGDEDTQYF	18554	0.15185		CASSRDRIYAEQF	14436	0.179951		CSAERGNTLYF	16061	0.200454		CASSLSGQNSDYTF	19967	0.188675		CSADSYNSPLYF	8426	0.127881		CSGDWGGADTQYF	7452	0.112271		CASSPRLGLYAEQF	12862	0.132197		CSALGGLQDTQYF	11024	0.122075		CASSQGLSSYEQYF	12792	0.139667
CSAGVSNERLF	11052	0.189742		CASSRDNQAPLF	18539	0.151727		CASSLRNPYNSPLYF	14361	0.179016		CSEQGSNSGNTLYF	15970	0.199318		CASSPDFNQDTQYF	19844	0.187513		CSAWDQDTQYF	8415	0.127714		CSADHRGGTEVF	7405	0.111563		CSGDWGRF	12856	0.132135		CSGQGNQDTQYF	11023	0.122064		CSAPGQGEQYF	12792	0.139667
CASSLGVAEQF	11012	0.189055		CASSPRQGPNSDYTF	18525	0.151613		CASSDAGVEQYF	13954	0.173943		CASPGTGEGAETLYF	15931	0.198831		CASSPDWGDYAEQF	19812	0.187211		CSGRDRGSAETLYF	8406	0.127577		CASSDAGNTGQLYF	7401	0.111503		CSAVGQEDTQYF	12851	0.132084		CASGDAGTGGRDTQYF	10992	0.121721		CSADNTEVF	12790	0.139646
CASSLGRSSYEQYF	10974	0.188403		CASSPGQGGNTLYF	18411	0.15068		CASSRDTSAETLYF	13913	0.173432		CASSPRTDSYNSPLYF	15857	0.197908		CASSDGLGVYEQYF	19741	0.18654		CSGTGDEQYF	8400	0.127486		CSAISAETLYF	7400	0.111488		CSAGHQNTLYF	12800	0.13156		CASSPGPEVF	10971	0.121488		CSADPSYNSPLYF	12781	0.139547
CASSQDWGASAETLYF	10865	0.186532		CASGDVRDWGYAEQF	18330	0.150017		CASSLGTQNTLYF	13804	0.172073		CAWGLGSAETLYF	15796	0.197146		CASSNRGSAETLYF	19465	0.183932		CSADRGPSNTGQLYF	8398	0.127456		CASGDIRSYNSPLYF	7372	0.111066		CSGTGGNYAEQF	12795	0.131508		CSADRGNQDTQYF	10951	0.121267		CSEGHTGQLYF	12747	0.139176
CSASLGEQDTQYF	10783	0.185124		CASGDLQGAETLYF	18310	0.149853		CASSLFRGQNTLYF	13663	0.170315		CSADGGGANTGQLYF	15655	0.195387		CASSQDISAETLYF	19294	0.182316		CSADPWGGAETLYF	8376	0.127122		CSAAGQGNSPLYF	7355	0.11081		CSASRDRYAEQF	12672	0.130244		CSAGTSAETLYF	10932	0.121056		CSAGLGSSYEQYF	12744	0.139143
CASSLRDSYEQYF	10758	0.184695		CASSETVSGNTLYF	18121	0.148306		CSADWGGYAEQF	13586	0.169356		CSADWGSKDTQYF	15630	0.195075		CASSLSGGEAEQF	19290	0.182278		CSADRGLEQYF	8268	0.125483		CSADPRGYAEQF	7355	0.11081		CASSQDHSGNTLYF	12646	0.129977		CASSPTGGQDTQYF	10886	0.120547		CSAGRGAETLYF	12743	0.139132
CSAAGTVSNERLF	10750	0.184557		CASSQAISNERLF	18015	0.147439		CASSHSSYEQYF	13585	0.169343		CASSGGTSAETLYF	15628	0.19505		CASSLDISYEQYF	19248	0.181881		CSGLGGGAQYF	8261	0.125376		CSAASQDTQYF	7353	0.11078		CSATGDTQYF	12621	0.12972		CAGTGVEQYF	10841	0.120048		CSADRSSYEQYF	12680	0.138445
CSAGLGGYEQYF	10689	0.18351		CASSRTGGYAEQF	18001	0.147324		CASSDARGQANTEVF	13399	0.167025		CASSPSAETLYF	15626	0.195025		CASSQDDSNSPLYF	19179	0.181229		CSAGQNYAEQF	8259	0.125346		CSESSQNTLYF	7315	0.110207		CSADWGGQDTQYF	12615	0.129658		CSSRGTSGNTLYF	10809	0.119694		CSADRWGQDTQYF	12675	0.13839
CASSQQGNEQYF	10676	0.183287		CASSLSNTGQLYF	17625	0.144247		CASRRQGSGNTLYF	13383	0.166825		CASSGQGEAETLYF	15441	0.192716		CAWSLGLGVF	19102	0.180502		CASSQDWDRQNTLYF	8239	0.125043		CAPGRFSNERLF	7298	0.109951		CSAAGAGNSPLYF	12588	0.129381		CSADRAAPLF	10801	0.119605		CASSQEGTPSGNTLYF	12663	0.138259
CASSQEGTSSAETLYF	10538	0.180918		CASGDRDEQYF	17455	0.142855		CASSQDVGVGNQAPLF	13381	0.1668		CASGDGGQNYAEQF	15221	0.18997		CASSPGLGVAETLYF	19010	0.179632		CSADWGSYAEQF	8238	0.125027		CSAGRLASAETLYF	7289	0.109816		CSADGGTANTEVF	12568	0.129175		CSARTGDQNTLYF	10742	0.118952		CSADGGEQYF	12635	0.137953
CASSLGTGGTEVF	10480	0.179922		CASSLRGAPAETLYF	17444	0.142765		CASSLGGLRQDTQYF	13312	0.16594		CASSQRTGFNYAEQF	14947	0.18655		CASSQRRNTEVF	19007	0.179604		CSAGLGDTGQLYF	8229	0.124891		CSALGGRSSYEQYF	7260	0.109379		CSAEAGTEVF	12566	0.129155		CASSQDGTGGTYEQYF	10727	0.118786		CSAARGRSTEVF	12626	0.137855
CASSPTNYEQYF	10468	0.179716		CASSHSYEQYF	17386	0.142291		CASSDAVGTQNTLYF	13261	0.165304		CSPPTGDNQDTQYF	14866	0.185539		CASSPTGADSDYTF	18864	0.178253		CSADRTGSYEQYF	8223	0.1248		CASSQGTGYAEQF	7255	0.109303		CSADPGEDTQYF	12516	0.128641		CSAALNYAEQF	10726	0.118775		CSADIAGGDTQYF	12619	0.137779
CASRQGTLYF	10454	0.179476		CASRDWGYEQYF	17263	0.141284		CASSQEQGGGNTLYF	13233	0.164955		CASSPKGQGDTQYF	14674	0.183143		CASSLPQDQDTQYF	18819	0.177828		CASGEVDWGYEQYF	8206	0.124542		CSAAPGGNTGQLYF	7216	0.108716		CSAWGNTGQLYF	12463	0.128096		CSADPGVNTLYF	10713	0.118631		CSAGGSSYEQYF	12540	0.136916
CASSLSWVAETLYF	10354	0.177759		CASGDSLNNSPLYF	17256	0.141227		CASSLGTGGETLYF	13206	0.164619		CSADPDRGKEQYF	14670	0.183093		CAWRGGRQNTLYF	18726	0.176949		CSADQGEQYF	8185	0.124223		CASSLTGGASAETLYF	7212	0.108655		CASGRLGGNQDTQYF	12351	0.126945		CSADPEDEQYF	10671	0.118166		CASSQDNSYEQYF	12515	0.136643
CSADSANSDYTF	10326	0.177278		CASSFRDREGSDYTF	17181	0.140613		CASSDAGGSYEQYF	13119	0.163534		CASRDRNTEVF	14568	0.18182		CASSLSGSQNTLYF	18724	0.17693		CSAKQGSAETLYF	8178	0.124117		CASSQDRANNQAQHF	7200	0.108475		CSADYREDSPLYF	12344	0.126873		CSDRANNQAPLF	10667	0.118122		CASSQEGWGVEQYF	12458	0.136021
CASSLSGLGAETLYF	10277	0.176437		CASSLTGGYEQYF	17053	0.139565		CASSFGTGAYAEQF	13108	0.163397		CASSPGHQNTLYF	14535	0.181408		CASSQDVGWDTQYF	18555	0.175333		CSADNYNSPLYF	8165	0.123919		CASGDRTASAETLYF	7200	0.108475		CSAEGGQNTLYF	12325	0.126678		CSARQDNSPLYF	10640	0.117823		CSGSQNTLYF	12454	0.135977
CASSRDRGRGYEQYF	10080	0.173055		CASSGPGQEGAEQF	17034	0.13941		CASSLTGSNERLF	12898	0.160779		CSGTGQNSDYTF	14389	0.179586		CASSLSPGRSPLYF	18496	0.174775		CSADRVEQYF	8086	0.12272		CASSQRNTEVF	7192	0.108354		CSLQYAEQF	12323	0.126657		CSGGQGANSPLYF	10617	0.117568		CSADSSGNTLYF	12443	0.135857
CSPFRDDTQYF	9953	0.170874		CASRRLGGSYEQYF	16923	0.138501		CASSQEGQGFNERLF	12788	0.159408		CASSQDPPGQYNSPLYF	14324	0.178775		CASSTGTSYAEQF	18438	0.174227		CSADLWGGDNTLYF	8063	0.122371		CSAVLNAEQF	7166	0.107962		CSDREDTGQLYF	12316	0.126585		CASSQEGQGYEQYF	10605	0.117435		CRRQGEQYF	12442	0.135846
CSGTENERLF	9939	0.170634		CASGGTAETLYF	16565	0.135572		CASSIRDSGNTLYF	12782	0.159333		CASSLTGSNERLF	14272	0.178126		CASSQEGTGGYEQYF	18380	0.173679		CSARERNTLYF	8054	0.122235		CSADSGGYTGQLYF	7165	0.107947		CSAGVGYEQYF	12299	0.12641		CSAQGAGNTLYF	10562	0.116959		CSADQGRGNSPLYF	12413	0.135529
CSSRLGGRRQNTLYF	9746	0.167321		CASSLGLDQDTQYF	16519	0.135195		CASRIGTGSYAEQF	12724	0.15861		CASSLSYAEQF	14181	0.17699		CASSQDSRNQDTQYF	18247	0.172422		CSADRRSYEQYF	8049	0.122159		CASRYRAETLYF	7153	0.107767		CASGEDTRSGNTLYF	12284	0.126256		CSAGHGEQF	10528	0.116582		CSADRRGDYTF	12290	0.134186
CASSQDHRDKFSYEQYF	9728	0.167012		CASPGTGEGYAEQF	16492	0.134974		CASSDAETGENTEVF	12682	0.158087		CASSDSNNQAPLF	14095	0.175917		CSASTGGANTLYF	18160	0.1716		CSADLLGVYAEQF	8038	0.121992		CASSEGWGSQNTLYF	7153	0.107767		CSGLGGREQYF	12278	0.126194		CSADPGQGDEQYF	10521	0.116505		CSAAGGAGDTQYF	12230	0.133531
CASSQDREENTLYF	9618	0.165123		CASGDTELEQYF	16296	0.13337		CASSPDRVDTEVF	12447	0.155157		CASSLDSNQDTQYF	13991	0.174619		CASSRGGQNTLYF	18067	0.170722		CAWSLGDQDTQYF	8022	0.121749		CSAKQGSQNTLYF	7135	0.107495		CSAADWGNYAEQF	12250	0.125907		CASGDAPANTEVF	10519	0.116483		CASSPGLGAYEQYF	12194	0.133138
CASSPSANTEVF	9572	0.164333		CASGDQGKGDTEVF	16208	0.13265		CASSDAGTQYF	12423	0.154858		CASGDAGQGGNQAPLF	13938	0.173957		CASSDGRGNSDYTF	18042	0.170485		CSADWGGGGQLYF	8019	0.121704		CSADWDWDSQNTLYF	7121	0.107284		CSADPRDQAQHF	12249	0.125896		CSADRDSDYTF	10492	0.116184		CSADAGREDTQYF	12180	0.132985
CASSQGAYNSPLYF	9502	0.163132		CASSPSPGQQDTQYF	16155	0.132216		CASSLRGSNTEVF	12417	0.154783		CSADGQGAEQF	13910	0.173608		CASSLAGGSQNTLYF	18015	0.17023		CSADGDWGGQYF	8008	0.121537		CSAEDRNTGQLYF	7120	0.107269		CSADHEQYF	12235	0.125753		CSAEGLGTNTGQLYF	10490	0.116162		CSERTGVAEQF	12169	0.132865
CSADQYEQYF	9460	0.16241		CASSFRTDYAEQF	16004	0.13098		CAWSLQEQYF	12347	0.153911		CASSDAGGLVQDTQYF	13865	0.173046		CASSSRGEQYF	17999	0.170079		CASRNTEVF	7988	0.121233		CSAAGTGTYEQYF	7116	0.107209		CSADPDQNTLYF	12211	0.125506		CSAEKGPDTLYF	10479	0.11604		CSADWGNYAEQF	12167	0.132843
CASSLGGEQYF	9420	0.161724		CASGDRDWGSAETLYF	15796	0.129278		CASQRGGAGQNTLYF	12328	0.153674		CSAENRNTGQLYF	13801	0.172247		CASGGGLGGNQDTQYF	17949	0.169607		CSAYSSYEQYF	7961	0.120823		CASSLGSNERLF	7115	0.107194		CSVPDRDYAEQF	12174	0.125126		CASGQGHSGNTLYF	10464	0.115874		CASSLKGGLEQYF	12153	0.132691
CASSQDSREVF	9409	0.161535		CASSDGRNTEVF	15794	0.129261		CASSPQGSYNSPLYF	12262	0.152851		CASSQGTFSYEQYF	13725	0.171299		CASSQDPGGRQDTQYF	17875	0.168907		CSADGGGSYEQYF	7958	0.120778		CSAAPRTEVF	7115	0.107194		CSAETGLGYEQYF	12100	0.124365		CSADWGGQDTQYF	10429	0.115486		CSAGDSPLYF	12152	0.13268
CASSQDSGYEQYF	9404	0.161449		CASGDVNSGNTLYF	15751	0.12891		CASSLDWGASYEQYF	12231	0.152465		CSAEGTGGQAQHF	13708	0.171087		CASSLNRNTGQLYF	17768	0.167896		CASSQVDQDTQYF	7881	0.119609		CASGDAGQNERLF	7104	0.107028		CSAGFQNTLYF	12084	0.124201		CSSKGAEQF	10416	0.115342		CSAVLGLNYAEQF	12095	0.132057
CASSPGQGSQNTLYF	9343	0.160402		CASSLTNAEQF	15417	0.126176		CASNLQGANSDYTF	12145	0.151393		CASSPTGGAPDTGQLYF	13636	0.170188		CASSQDGRYEQYF	17737	0.167603		CASGDAQGQNTLYF	7867	0.119397		CSADPRADTEVF	7086	0.106757		CSADNSPLYF	12033	0.123676		CSADLGWEQYF	10385	0.114999		CSALRGPYAEQF	12091	0.132014
CSAGGHNNQAQHF	9247	0.158754		CASSTGTGGYAEQF	15141	0.123917		CASSDNWGVYEQYF	12102	0.150857		CAWSGTGGIFSYEQYF	13633	0.17015		CASSGTYEQYF	17714	0.167386		CKTGANYAEQF	7864	0.119351		CSADRGGGTGQLYF	7084	0.106727		CSGGSNTEVF	11973	0.12306		CSAGTGANQAPLF	10383	0.114977		CSAVFAETLYF	12074	0.131828
CASSPTGSTGQLYF	9203	0.157998		CASRTGGTETLYF	15017	0.122902		CASSPGTESQNTLYF	12092	0.150732		CSAPPGQGGGTEVF	13481	0.168253		CASSQDTRENSDYTF	17694	0.167197		CASGDAGTDSYNSPLYF	7839	0.118972		CSAGEDTQYF	7072	0.106546		CSADPGGNYAEQF	11930	0.122618		CSAENNNQAPLF	10383	0.114977		CSGTGGVQDTQYF	12068	0.131763
CASSQTWDRYAEQF	9131	0.156762		CASTYRGRDTQYF	15015	0.122886		CASSQDRGAEQF	11995	0.149523		CASSQDQGRAEVF	13424	0.167542		CASSQDPWGGREQYF	17432	0.164721		CSADGGLGYEQYF	7834	0.118896		CASGERWGDNQDTQYF	7068	0.106486		CSADHREQF	11916	0.122474		CSAEGTGVYEQYF	10382	0.114966		CASSQEGESSYEQYF	12050	0.131566
CSADVRNERLF	9062	0.155578		CASSRRNTGQLYF	14842	0.12147		CAWSWDWGPYQDTQYF	11941	0.14885		CASGDVGNQDTQYF	13252	0.165395		CASSQDEWGNYAEQF	17414	0.164551		CASGDATAEVF	7801	0.118395		CSAQQGASYNSPLYF	7031	0.105929		CSAGQYNSPLYF	11914	0.122453		CSSGTGNYAEQF	10371	0.114844		CSARNTEVF	12049	0.131555
CSAVGGEDTQYF	9039	0.155183		CASGDAPGTGGFAETLYF	14789	0.121036		CASSPLHHSQNTLYF	11896	0.148289		CASSFGTGGYAEQF	13138	0.163973		CASSQDWGAPQNTLYF	17406	0.164476		CSAGQGNTEVF	7795	0.118304		CASSPGQGDTEVF	7010	0.105612		CASGDSGGYEQYF	11883	0.122135		CSGTVNQDTQYF	10354	0.114656		CSATGGAQDTQYF	11999	0.131009
CASSLSGQGNERLF	8921	0.153157		CASGDVQGATQAPLF	14600	0.11949		CASSRTNNSPLYF	11845	0.147653		CAWSLWGDYAEQF	13129	0.16386		CASSQDPGGGETLYF	17396	0.164381		CSAVGQAPYEQYF	7784	0.118137		CSADWGRSAETLYF	6991	0.105326		CSASRGYEQYF	11875	0.122052		CSAPGKANQAPLF	10353	0.114645		CSAPGF	11987	0.130878
CASSLQGGEQYF	8888	0.15259		CASSPRQERAEQF	14589	0.1194		CASSPQGEQYF	11841	0.147603		CASSQEAGGDTQYF	13080	0.163249		CASSQQGDSYEQYF	17260	0.163096		CSAGTGGAREQYF	7767	0.117879		CSAGGQGTTEVF	6980	0.10516		CSADPGADTEVF	11848	0.121775		CSAEGGHTEVF	10341	0.114512		CSARDSNQDTQYF	11976	0.130758
CSADGTGGTQNTLYF	8886	0.152556		CASSGTGVERLF	14551	0.119089		CASSPRGNNQAQHF	11787	0.14693		CASSPEWGSNERLF	13064	0.163049		CASSPGQSNSDYTF	17252	0.16302		CSAGGREQYF	7753	0.117667		CSVGTGVNTEVF	6979	0.105145		CSAGQGNNQAQHF	11824	0.121528		CSGDSYNSPLYF	10330	0.11439		CRDRGREQYF	11914	0.130081
CASSGSSQNTLYF	8702	0.149397		CASSNPQASGNTLYF	14466	0.118393		CASSPGHANSDYTF	11766	0.146668		CASSDRNSDYTF	13039	0.162737		CASSLGQGAETLYF	17210	0.162624		CSGDSYEQYF	7722	0.117196		CASSQEGTNSQNTLYF	6974	0.10507		CASSHLPPGTPNTEVF	11813	0.121415		CSAGTNSDYTF	10313	0.114202		CASSQDRTGQSERLF	11887	0.129786
CASSQETSSYEQYF	8575	0.147217		CASSDPGDTEVF	14351	0.117452		CASRSSGDTQYF	11759	0.146581		CASSQDSGAETLYF	13010	0.162375		CASSQEGRNNQAQHF	17191	0.162444		CASSDGQNTEVF	7673	0.116452		CSSGTANTGQLYF	6960	0.104859		CSAGTGGYAEQF	11806	0.121343		CSADSYAEQF	10255	0.113559		CSADLGEDTQYF	11868	0.129579
CASSGTGVQNTLYF	8412	0.144418		CASGDPHRAPLF	14339	0.117353		CASSVQNTLYF	11636	0.145048		CASSLTNSDYTF	12897	0.160965		CASSQGLGGRYEQYF	17172	0.162264		CSADHRGGDTQYF	7651	0.116119		CSADPTNQAQHF	6944	0.104618		CSGTGNNQAQHF	11803	0.121312		CSGEDTEVF	10237	0.11336		CSGSYNSPLYF	11863	0.129524
CASSLGGRAEQF	8237	0.141414		CASRMGGRNQNTLYF	14240	0.116543		CASSDGQGSSDYTF	11407	0.142193		CSEGQGYAEQF	12523	0.156297		CASSQVGQGEETLYF	17168	0.162227		CSAEGVEQYF	7632	0.11583		CSADGRNTGQLYF	6936	0.104497		CSGTGSSYEQYF	11794	0.12122		CSAVTGGASQNTLYF	10196	0.112906		CSARDTGQLYF	11841	0.129284
CASSLAGVNTQYF	8062	0.138409		CASTPRGTEVF	14231	0.11647		CASSQDRGQGMRQNTLYF	11351	0.141495		CASSEGTTNERLF	12345	0.154075		CASSRQGSQNTLYF	16949	0.160157		CSAPDWGTGQLYF	7617	0.115602		CSADWGQNTLYF	6896	0.103895		CSADMDSDYTF	11787	0.121148		CSASYEQYF	10172	0.11264		CASSQEAVQDTQYF	11839	0.129262
CASRLGGRNTQYF	8041	0.138049		CASRGQGSSYEQYF	14224	0.116412		CAWSPSSYEQYF	11032	0.137519		CASSDSSYEQYF	12161	0.151779		CASSLDSAETLYF	16821	0.158948		CSVDSAETLYF	7602	0.115375		CGTGANYAEQF	6893	0.103849		CSAGAANTGQLYF	11745	0.120716		CSARDRNYAEQF	10166	0.112574		CASSQGVNQDTQYF	11827	0.129131
CASSLKGREQYF	8008	0.137482		CASGSRQGVGNTLYF	14140	0.115725		CASSQDWTGAEQF	10903	0.135911		CASSPDWGHYAEQF	12148	0.151617		CASSPGTGSSYEQYF	16750	0.158277		CSADPWGQDTQYF	7590	0.115193		CSASSNERLF	6885	0.103729		CSADNTEVF	11692	0.120172		CSAVGDQDTQYF	10162	0.112529		CSVTGDTEVF	11814	0.128989
CASTLPRDRGTETLYF	7825	0.134341		CASSSRGRGNNQAPLF	13817	0.113081		CASKTGGAETLYF	10887	0.135711		CASSERVGQNTLYF	12135	0.151454		CASSLRNTEVF	16708	0.15788		CASSQDGFSNERLF	7586	0.115132		CSEDWGANYAEQF	6868	0.103473		CSAGGEDTEVF	11690	0.120151		CSADLDSQNTLYF	10155	0.112452		CAWSLGVANTGQLYF	11788	0.128705
CASSLSGNYAEQF	7805	0.133997		CASSDDSERLF	13652	0.111731		CASSLDRSQNTLYF	10880	0.135624		CASSPLGASAETLYF	12068	0.150618		CASSQRLEQYF	16413	0.155092		CSADLTGPSYEQYF	7568	0.114859		CASSQEKGAREQYF	6862	0.103382		CSAGDWGGYEQYF	11664	0.119884		CSAAGSGNTLYF	10137	0.112253		CAWSPTGREQYF	11785	0.128673
CASSRGLGTAETLYF	7723	0.132589		CASSGNANSDYTF	13535	0.110773		CASSEGRVYAEQF	10810	0.134752		CASSDNSYNSPLYF	11972	0.14942		CASSLRQGADSPLYF	16358	0.154573		CASGPLLGSYAEQF	7547	0.11454		CSADRANTEVF	6842	0.103081		CRPDRNTEVF	11654	0.119781		CSALEGEVF	10135	0.11223		CSATGGNYAEQF	11743	0.128214
CASSQEREGTGQLYF	7615	0.130735		CASSLSRGGSDYTF	13488	0.110389		CAWSLSNTGQLYF	10525	0.131199		CASRYRGHNQAPLF	11850	0.147897		CASSPGQGANSDYTF	16348	0.154478		CASSQDPGGNQAPLF	7529	0.114267		CASSPQGRANTGQLYF	6840	0.103051		CSPGQGADAEQF	11645	0.119688		CSADAVYEQYF	10097	0.11181		CSADRAGGEQYF	11727	0.128039
CASSRVGNSPLYF	7604	0.130546		CASGPGQGAGNTLYF	13421	0.10984		CASSDYISYEQYF	10458	0.130364		CARPGHSAETLYF	11663	0.145563		CASSPGTGGYAEQF	16266	0.153703		CSAEGGTGQLYF	7521	0.114146		CSADTINTEVF	6819	0.102735		CSGRDRGYEQYF	11601	0.119236		CSADGTGAYEQYF	10095	0.111788		CSSTGRTEVF	11709	0.127843
CASSLRAETLYF	7564	0.12986		CASSPGASDYTF	13412	0.109767		CASSDATTNSDYTF	10355	0.12908		CSADRTGNAETLYF	11618	0.145002		CARRLGDYAEQF	16171	0.152806		CSAPGQNYAEQF	7485	0.113599		CSDWGGAEETLYF	6807	0.102554		CSADSGDNQAQHF	11595	0.119175		CSAPGGYEQYF	10092	0.111754		CSARDSSGNTLYF	11698	0.127723
CASRDRGGSQNTLYF	7479	0.1284		CASSLSGGADEQYF	13295	0.108809		CASSDARAGGGYAEQF	10171	0.126786		CSGWGSAETLYF	11563	0.144315		CASSQEGDNQAQHF	16170	0.152796		CSADTGVGQYF	7482	0.113554		CASSPGQGQDTQYF	6754	0.101755		CSAGHNNQAQHF	11570	0.118918		CSADWGNYAEQF	10087	0.111699		CSAGGNSPLYF	11675	0.127472
CASSQDTEETLYF	7370	0.126529		CASGDAYTEVF	13024	0.106591		CASSDETISNERLF	9973	0.124318		CSAGQGANTGQLYF	11537	0.143991		CASSQGGARGAETLYF	16160	0.152702		CSGGVNQDTQYF	7481	0.113538		CSAGGVSYEQYF	6722	0.101273		CSAVGGRYAEQF	11536	0.118568		CSARTGGAGEQYF	10073	0.111544		CSADWGARYEQYF	11655	0.127253
CASSLWGDTQYF	7350	0.126186		CASSLSPQDSGNTLYF	12974	0.106182		CASSEGGRVF	9942	0.123931		CSAEGGDWGGENTGQLYF	11486	0.143354		CASSQDITPNYAEQF	16079	0.151936		CSADHNSYEQYF	7475	0.113447		CSADDRANTGQLYF	6722	0.101273		CASSQDPRSNTEVF	11511	0.118311		CTGQYEQYF	10061	0.111411		CSADTWGSYEQYF	11576	0.126391
CSADGTGGTQNILYF	7334	0.125911		CASRPGTANSDYTF	12905	0.105617		CASGDQGAGNTLYF	9824	0.122461		CASSHDSAETLYF	11471	0.143167		CASSQEGTGAERLF	15873	0.14999		CSADKLGSNYAEQF	7473	0.113417		CSAGTIQNTLYF	6691	0.100806		CASTSTGGAGEQYF	11504	0.118239		CSADGPQDTQYF	10057	0.111367		CSADQSNTGQLYF	11549	0.126096
CASSPKQDTQYF	7096	0.121825		CASSDAGRGAETLYF	12828	0.104987		CASSLRTINSDYTF	9723	0.121202		CASSQDRGYEQYF	11469	0.143142		CASSRQYEQYF	15822	0.149508		CSAVGGRQNTLYF	7469	0.113356		CASSSLDRSGNTLYF	6684	0.100701		CSAEGDNYAEQF	11489	0.118085		CSAGVNQDTQYF	10055	0.111345		CSADYRGNSPLYF	11528	0.125867
CASSLGQNERLF	7092	0.121756		CASGDATGGNEQYF	12828	0.104987		CASSLDGSQNTLYF	9675	0.120603		CSARQRDNSPLYF	11365	0.141844		CASSPGQYNSPLYF	15819	0.149479		CSAGLGRNAEQF	7442	0.112947		CASSRDRRRNSDYTF	6606	0.0995255		CASSPLGGREDTQYF	11415	0.117324		CSGTGEAETLYF	10041	0.11119		CSADEGSDYTF	11518	0.125757
CASSPQNQAQHF	7002	0.120211		CASGGGHLSGNTLYF	12501	0.102311		CASSAGGQAPLF	9624	0.119967		CASSQDTGTEVF	11348	0.141632		CASSPARDGYEQYF	15650	0.147883		CSAAGTGGQNTLYF	7442	0.112947		CSAAPGGQDTQYF	6587	0.0992393		CSAGDWGYEQYF	11386	0.117026		CSADWYNNQAPLF	10000	0.110736		CSATGFSYEQYF	11509	0.125659
CASSPRQGNYAEQF	6926	0.118906		CASSGQGAETLYF	12046	0.0985871		CASSSRQVQDTQYF	9462	0.117948		CASSQGTDSYEQYF	11295	0.14097		CASSQGWDGSAETLYF	15626	0.147656		CSVQGDTLYF	7363	0.111748		CSADAGGAKAEQF	6572	0.0990133		CSLDWGENQDTQYF	11375	0.116913		CSASGNYAEQF	9992	0.110647		CSADLDTQYF	11499	0.12555
CASSQEAGGDEQYF	6899	0.118443		CASSDWYNSPLYF	12017	0.0983497		CASGDPGSPDTQYF	9229	0.115044		CASTRTGNTGQLYF	11255	0.140471		CASSHGYNNQAQHF	15586	0.147278		CRRTGGSYEQYF	7305	0.110867		CSADRGGGIGQLYF	6569	0.0989681		CSAEAWGGYAEQF	11368	0.116841		CSAEGALDTQYF	9990	0.110625		CSAGDSYNSPLYF	11366	0.124098
CASSLTGGHERLF	6893	0.11834		CASSLRDRGLEQYF	12006	0.0982597		CAGQGGEQYF	8990	0.112064		CASSPRDSAETLYF	11254	0.140459		CASRATNTGQLYF	15567	0.147098		CSAGGGAETLYF	7271	0.110351		CASSQGTGGTYEQYF	6566	0.0989229		CSATGNYAEQF	11366	0.116821		CSAGGSQNTLYF	9968	0.110381		CSATGGVTLYF	11331	0.123716
CASSQAPGGEQYF	6776	0.116331		CATGSQNTLYF	11990	0.0981287		CASSPGTGGSYEQYF	8849	0.110307		CASTSSGNTLYF	11211	0.139922		CASSGLGGYEQYF	15244	0.144046		CSATGYEQYF	7270	0.110336		CASGDARATNQDTQYF	6538	0.098501		CASSPDRANSDYTF	11313	0.116276		CASSRDWGLTGQLYF	9956	0.110248		CSADHRGHERLF	11284	0.123203
CRHRDRVYAEQF	6722	0.115404		CASSDARTNTEVF	11846	0.0969502		CASSLSWGRNQNTLYF	8829	0.110057		CSDTGGNSPLYF	11103	0.138574		CASSLSGTSQNTLYF	15167	0.143318		CASGELRRGGNSPLYF	7236	0.10982		CSAGEGSDYTF	6531	0.0983956		CSATGSAETLYF	11249	0.115618		CRTGTGGYEQYF	9945	0.110127		CSGRGYNSPLYF	11273	0.123082
CASSWTGDTGQLYF	6602	0.113344		CASGQGGANTEVF	11705	0.0957962		CARENTLYF	8526	0.10628		CSAPTGEDTGQLYF	10870	0.135666		CASTRTGGYEQYF	14770	0.139567		CAWSLDWGGEGQDTQYF	7228	0.109699		CASSQDPNTEVF	6516	0.0981696		CSAEAGNQAQHF	11237	0.115495		CSAGGANSDYTF	9943	0.110104		CASSQDKDYEQYF	11271	0.123061
CASSFQGGDTQYF	6509	0.111747		CASSVNSGNTLYF	11703	0.0957799		CAWSPGLGGKDTQYF	8296	0.103413		CASSLLVF	10816	0.134992		CASSQELGDGQNTLYF	14664	0.138565		CASSQDGVNQDTQYF	7154	0.108576		CASSQGQGTEQYF	6463	0.0973711		CSAELGGPETLYF	11166	0.114765		CSAETGGQDTQYF	9943	0.110104		CSAVTGENTGQLYF	11246	0.122788
CASSLSRGADTQYF	6462	0.11094		CASSLNWKDTQYF	11637	0.0952397		CASSQDSYSGNTLYF	7746	0.0965574		CASSRDRGQDTQYF	10732	0.133944		CASSQGEGLGASQNTLYF	14640	0.138339		CASGDATLYF	7150	0.108515		CSADEGVYAEQF	6433	0.0969191		CSAPGMNSPLYF	11153	0.114632		CSADGTGGVF	9916	0.109805		CSADPRTGTETLYF	11221	0.122515
CASSLPGKNTLYF	6407	0.109996		CASSDTGHERLF	11637	0.0952397		CASSLAGGDSYEQYF	7663	0.0955227		CASSQEPGWAEQF	10555	0.131735		CASSQDRQEGRNSPLYF	14618	0.138131		CSADIGTGSAETLYF	7107	0.107862		CSAPGHLNTEVF	6428	0.0968438		CSAMGQGVNQDTQYF	11067	0.113748		CSARDIGNTEVF	9912	0.109761		CASSQDWENTGQLYF	11213	0.122427
CASSLSRQGTEVF	6387	0.109653		CASSLPGYYEQYF	11616	0.0950678		CASRRDWENTLYF	7650	0.0953607		CSAGHYEQYF	10533	0.13146		CASSQDRDWGYEQYF	14530	0.137299		CSAAGTGVDTQYF	7080	0.107452		CASSQDRGQDTQYF	6371	0.095985		CSADPGDSYEQYF	11035	0.113419		CSGTGGGNTLYF	9905	0.109684		CSADNSGNTLYF	11211	0.122406
CSAQVNTEVF	6335	0.10876		CASSDRGYKQYF	11600	0.0949369		CASRRLGGLAETLYF	7626	0.0950615		CASSQDSGREQYF	10507	0.131136		CASSGTGGYEQYF	14166	0.13386		CSGTGGLNTGQLYF	7047	0.106952		CSGGQGNTEVF	6339	0.0955029		CSAVANSDYTF	11032	0.113388		CSGTNNNQAPLF	9883	0.10944		CSVGGRYAEQF	11170	0.121958
CASSPDRGYAEQF	6087	0.104502		CASGAGQLNTLYF	11581	0.0947814		CASGVDWGADEQYF	7001	0.0872706		CASSAQNQAPLF	10501	0.131061		CASSQEGGEQYF	14142	0.133633		CASSQGTGGERLF	7047	0.106952		CSGGLGGFQNTLYF	6327	0.0953221		CSARQGNSDYTF	11030	0.113367		CSAAGGGLYF	9883	0.10944		CSAEDTQYF	11161	0.12186
CASSSGGRNTLYF	6072	0.104245		CASSPRDRGGSDYTF	11543	0.0944704		CASSDAEQYEQYF	6952	0.0866598		CGAEGGDYAEQF	10446	0.130374		CASSQDRLGQGSSYEQYF	14090	0.133141		CSATGVSYEQYF	7046	0.106936		CSADSVYEQYF	6324	0.0952769		CSAGLGGPQDTQYF	11002	0.11308		CASSLTDSGNTLYF	9876	0.109362		CSADTWGGRQDTQYF	11158	0.121827
CASSLLVYAEQF	5993	0.102889		CASGDAQGTTEVF	11504	0.0941512		CASSLSGGEQYF	6936	0.0864604		CASSRQGYNSPLYF	10442	0.130324		CASSHGTANTEVF	13549	0.128029		CSAADRDTQYF	7032	0.106724		CSAPTGGNTEVF	6323	0.0952619		CASGDLSSYEQYF	11000	0.113059		CSAEGDQNTLYF	9869	0.109285		CSAPGGVNQDTQYF	11141	0.121641
CASSFDKNTLYF	5911	0.101481		CASSLSGGIYAEQF	11309	0.0925553		CASSETGSTGQLYF	6933	0.086423		CASSQDTGAEQF	10294	0.128477		CSAGRNTEVF	13403	0.12665		CSGGQGENYAEQF	7009	0.106375		CSADHAETLYF	6309	0.0950509		CSADTGVNTLYF	10985	0.112905		CSAPDWEYEQYF	9854	0.109119		CSGTGDNQAQHF	11111	0.121314
CASSRTGTEQLYF	5901	0.101309		CASSDDRSSYEQYF	11233	0.0919333		CASSSWGSRTGQLYF	6069	0.0756528		CASSQDGGQDTQYF	10204	0.127354		CASSRDIPYEQYF	13361	0.126253		CASGGAGSAETLYF	6999	0.106223		CSADAWGQDTQYF	6245	0.0940867		CASSPGTGGGAETLYF	10983	0.112884		CSAVGGREQYF	9844	0.109008		CSPRLGGQDTQYF	11105	0.121248
CASSPWGGLAEQF	5749	0.0986995		CASSPDIYEQYF	11232	0.0919251		CASSSTGGGDTEVF	5534	0.0689838		CAWSGTGGGTEVF	10091	0.125944		CAWSLGGLAETLYF	13089	0.123683		CSAGWPQDTQYF	6998	0.106208		CSADSGNTEVF	6238	0.0939813		CSAKGGAGTGQLYF	10953	0.112576		CNTGGNYAEQF	9836	0.108919		CSTRGANTEVF	11043	0.120571
CASSLRGAGTEVF	5718	0.0981673		CASSVGNTGQLYF	11200	0.0916632		CSLEIQSSEAGDSALYLCASSLSAANTEVF	4966	0.0619034		CASSPGTTNTGQLYF	10089	0.125919		CASSLSGTEVF	13057	0.12338		CSWGGYEQYF	6991	0.106102		CSGDWGGIEQYF	6236	0.0939511		CSAGVYAEQF	10952	0.112566		CSADSRDSPLYF	9813	0.108665		CASSPAPTGDYAEQF	11042	0.12056
CASSPPGARNQAQHF	5635	0.0967424		CASSPTGAYEQYF	11159	0.0913277		CASSLPRQGTYEQYF	4888	0.0609311		CASSEQGGAEQF	10082	0.125831		CASSPGGPSYEQYF	12854	0.121462		CSASGQHQAQHF	6985	0.106011		CRDTGGNYAEQF	6220	0.0937101		CSADMGGAEQF	10950	0.112545		CSADRGANTEVF	9804	0.108565		CSAGQGYNSPLYF	10999	0.120091
CASSSQGISNERLF	5617	0.0964334		CASGGGQNYAEQF	11157	0.0913113		CAWRRDWGGGGTGQLYF	4642	0.0578646		CSADLPISNERLF	10017	0.12502		CASSLQDWGHNQDTQYF	12558	0.118665		CSAARHSYEQYF	6967	0.105738		CSSGTGNTEVF	6208	0.0935293		CSGGTGDSSYEQYF	10936	0.112401		CSADWGSETLYF	9803	0.108554		CSADPRDRYEQYF	10970	0.119774
CASSQTVNTGQLYF	5486	0.0941843		CASSLRVQNTLYF	11099	0.0908366		CASSSWGLSYEQYF	4426	0.0551721		CASSPGTGDYEQYF	9941	0.124071		CASSLPGLHEQYF	12538	0.118476		CSALNYEQYF	6966	0.105722		CRRGLGTSAETLYF	6202	0.0934389		CSADHLGNYAEQF	10919	0.112227		CSGRPGHQDTQYF	9791	0.108421		CASSQDRTGRGQNTLYF	10942	0.119468
CASSPGSYEQYF	5068	0.0870081		CASGEEQANSDYTF	10991	0.0899527		CASSKDGYEQYF	4305	0.0536638		CASSAGTYEQYF	9775	0.122		CASSDRGTGQLYF	12253	0.115783		CSAGGGTEVF	6946	0.105419		CSGRQGAGGQNTLYF	6198	0.0933786		CSADMGGEEQYF	10917	0.112206		CSADPGQNNQAQHF	9787	0.108377		CSAARDRGHTGQLYF	10940	0.119447
CASSQGAREQYF	5051	0.0867162		CSAAGTGGPYGQYF	10867	0.0889379		CSAGTGAHSDYTF	4181	0.052118		CASSLGINNQAQHF	9750	0.121688		CASSTAEQF	11713	0.11068		CSAGTGGTGQLYF	6931	0.105191		CSADPRGNSDYTF	6194	0.0933184		CSGQGGNTEVF	10895	0.11198		CASSLRDSYEQYF	9766	0.108144		CASSPRTGGYEQYF	10879	0.118781
CASSLSRVVEQYF	4941	0.0848277		CASSDVDFYEQYF	10818	0.0885368		CASSELNERLF	4025	0.0501734		CASSQGAGASQNTLYF	9741	0.121575		CASSRLGGGAETLYF	11517	0.108828		CSPGLGGNQDTQYF	6931	0.105191		CASRYRGVNQDTQYF	6190	0.0932581		CSSRDRYEQYF	10889	0.111918		CSADLRNTGQLYF	9699	0.107402		CSADWGGVAEQF	10864	0.118617
CASSLGLGSSAETLYF	4912	0.0843298		CASSDGGNQAPLF	10798	0.0883732		CASSLHTEVF	3617	0.0450875		CASSQGANSPLYF	9729	0.121426		CARGSAETLYF	11171	0.105559		CSADPGHSYEQYF	6926	0.105115		CASGDPSANTEVF	6144	0.0925651		CSRTGNSDYTF	10858	0.1116		CKTGGDAETLYF	9697	0.10738		CSGGGSAETLYF	10851	0.118475
CASSLPGQSSYEQYF	4804	0.0824757		CASSDVGQTSAETLYF	10713	0.0876775		CSARRGGNSPLYF	3533	0.0440404		CASSYNERLF	9658	0.120539		CRGQGAETLYF	11039	0.104311		CAWSLWGGQDTQYF	6911	0.104888		CSADTANSDYTF	6135	0.0924295		CSADMGGREQNTLYF	10856	0.111579		CSARKGEVF	9682	0.107214		CSPTGVQDTQYF	10834	0.118289
CASSRQGFSDYTF	4755	0.0816344		CASSDNYEQYF	10603	0.0867772		CASSQARLGVF	3368	0.0419836		CASSQDGSSYEQYF	9638	0.12029		CSRRDEQYF	11020	0.104132		CSADLDKGDTQYF	6886	0.104508		CSALGDDTQYF	6100	0.0919022		CTRGTGEDTQYF	10844	0.111456		CSARQGAAEQF	9674	0.107126		CSAGQGANTEVF	10821	0.118147
CSADRGLYTEQF	4571	0.0784755		CASGDWQGGSDYTF	10494	0.0858852		CAWRRDWGGGTGQLYF	3219	0.0401263		CASSQDQGFAETLYF	9616	0.120015		CAWSPTGGYAEQF	10960	0.103565		CASSQTGVGAETLYF	6877	0.104372		CASSGTGGDYAEQF	6073	0.0914954		CSAEPGGNTEVF	10834	0.111353		CSADSYEQYF	9671	0.107092		CASSSSAETLYF	10755	0.117427
CASSLQGHSYEQYF	4278	0.0734452		CASGDRNTEVF	10304	0.0843302		CSAEGANTEVF	2519	0.0314005		CASSQEGGLEQYF	9512	0.118717		CASSQDRISNERLF	10894	0.102941		CSAERAETLYF	6862	0.104144		CASSQTGGANERLF	6041	0.0910133		CSADGANTEVF	10819	0.111199		CSAEGDSYEQYF	9631	0.106649		CSADRDNQDTQYF	10736	0.117219
CASSQDHRDKFSYERYF	4147	0.0711962		CASRNWGGAYEQYF	10263	0.0839946		CASSFPGQGAGAEQF	2343	0.0292065		CASSQGGRTEVF	9442	0.117844		CASSQVDINQDTQYF	10893	0.102932		CSADRGSTGQLYF	6841	0.103825		CSAQGEVF	6038	0.0909681		CASSLGQGDTQYF	10805	0.111055		CSAAQNERLF	9614	0.106461		CSARVYAEQF	10726	0.11711
CASSIGTGDAEQF	3760	0.0645521		CAGDRDRAEQYF	10183	0.0833399		CASSLDTGSSYEQYF	2305	0.0287329		CASSQEQNTEVF	9405	0.117382		CASSQGTGGNAETLYF	10704	0.101146		CSAYRENTEVF	6810	0.103355		CASSQTGTEVF	6013	0.0905914		CSAQPGANSPLYF	10759	0.110582		CASGQGNTLYF	9587	0.106162		CSAGTGGDTGQLYF	10700	0.116826
CSAVTGELYAEQF	3635	0.0624061		CASSFDRGPEQLF	10155	0.0831107		CSLEIQSSEAGDSALYLCASSLSSANTEVF	2169	0.0270376		CASSLSTASTGQLYF	9186	0.114648		CSSSGDEQYF	10406	0.0983301		CSAGTLTEVF	6807	0.103309		CASSLDTTYTF	6004	0.0904558		CSGTASAETLYF	10717	0.11015		CSADPGQGSERLF	9574	0.106018		CSAATNSYNSPLYF	10672	0.116521
CSAGTGDTEVF	3584	0.0615306		CASSLDLQSAETLYF	10053	0.0822759		CASSHHRGQDTQYF	1912	0.0238339		CASSQDSYNSPLYF	9146	0.114149		CASSQEGGNYAEQF	10343	0.0977347		CASSQDWGQDTQYF	6772	0.102778		CSAGTRGYAEQF	5941	0.0895067		CSADTGKDTQYF	10674	0.109708		CSAGLQNSDYTF	9553	0.105786		CRVPGLGGNQDTQYF	10670	0.116499
CASSLFIYEQYF	3343	0.057393		CASSLEHRDTEVF	10043	0.0821941		CAWSWDNSGNTLYF	1860	0.0231857		CSAPLDSYEQYF	9035	0.112764		CASSPGTDEQYF	10206	0.0964402		CSADLDKSYEQYF	6750	0.102444		CASSENSQNTLYF	5904	0.0889492		CASGGTGGALEQYF	10668	0.109647		CRDNYEQYF	9552	0.105775		CSAAGTGGYEQYF	10668	0.116477
CASSLGNTEVF	3105	0.053307		CASSLMGDTEVF	9948	0.0814166		CAWSRDSSGNTLYF	1823	0.0227245		CASSQLGGLEQYF	8906	0.111154		CASSPGTGSSAETLYF	10201	0.0963929		CASSQDRWGEQYF	6746	0.102383		CSAGGANAEQF	5876	0.0885274		CSAEANSDYTF	10639	0.109349		CSALLGGYQDTQYF	9503	0.105232		CSGLGVNQDTQYF	10668	0.116477
CASSLGPGGRNEQYF	2731	0.0468861		CASGDIQSNSDYTF	9940	0.0813511		CASGDSGGALAEQSF	1794	0.022363		CASSGTDYEQYF	8726	0.108907		CASSQDQGGDYAEQF	10115	0.0955803		CSALRDRGAETLYF	6734	0.102201		CSADWGGHTGQLYF	5867	0.0883918		CSAVSQNTLYF	10632	0.109277		CSARQENSPLYF	9499	0.105188		CSGGLGSQNTLYF	10654	0.116324
CSAGLAMHEQYF	2708	0.0464913		CASSLWDRGYAEQF	9903	0.0810483		CSADSSHEQYF	1497	0.0186608		CASSPQGIYEQYF	8709	0.108695		CASGDPGGALEQYF	10102	0.0954574		CSAEGLGNTGQLYF	6728	0.10211		CTRLGGRWEQYF	5844	0.0880453		CSAVGSSYEQYF	10617	0.109123		CSAADNSPLYF	9498	0.105177		CASSRDKDTQYF	10643	0.116204
CASSQDLGQQDTQYF	2386	0.0409631		CASSLSAETLYF	9830	0.0804508		CASSLDWGGYEQYF	1432	0.0178505		CASSPGTGGRAEQF	8658	0.108059		CASSQDWGIAETLYF	9670	0.0913753		CASGVDTEVF	6726	0.10208		CSADWGGNTGQLYF	5839	0.0879699		CSAGDYNSPLYF	10610	0.109051		CSADPGSETLYF	9491	0.105099		CSALWGGTSQNTLYF	10562	0.11532
CSAGGHNDQAQHF	1792	0.0307653		CSAGTGTEVF	9718	0.0795342		CASSSRQVQDTRYF	1397	0.0174142		CASSQEGTGGYEQYF	8570	0.10696		CASSLGGNSGNTLYF	9081	0.0858096		CSETESLQNTLYF	6716	0.101928		CASSYRVSAETLYF	5836	0.0879247		CSAAADNSPLYF	10537	0.1083		CSAGGDNNQAPLF	9486	0.105044		CSIRLGVRYEQYF	10457	0.114173
CASSPLTGGPFAETLYF	1551	0.0266278		CASSALDSYNSPLYF	9687	0.0792805		CAWSYWGVEQCF	1385	0.0172646		CARMEEDTQYF	8558	0.106811		CASSQDGISYEQYF	9074	0.0857435		CSADPRGDNSPLYF	6711	0.101852		CASSQHFNYAEQF	5811	0.0875481		CSVQGGNTGQLYF	10518	0.108105		CSSRPGGWAEQF	9465	0.104811		CTAGTDTEVF	10431	0.113889
CASSLSWVAETRYF	1527	0.0262157		CASSDGGFPLYF	9660	0.0790595		CSAEGTNAEVF	1360	0.016953		CASSQETGYEQYF	8357	0.104302		CASSQGTGGSAETLYF	8851	0.0836363		CSAGGKNTLYF	6703	0.101731		CSADEGRGPLYF	5802	0.0874125		CSARGNYAEQF	10517	0.108095		CSAEGYNNQAPLF	9447	0.104612		CSARTDSGNTLYF	10384	0.113376
CASSLGQGGYAEQF	1448	0.0248594		CASRSGTTEVF	9427	0.0771526		CTRSAGTRQNTLYF	1329	0.0165666		CASSGDFYEQYF	8262	0.103116		CASSHRGPYNSPLYF	7605	0.0718624		CSADPGEQYF	6693	0.101579		CSAAGQKNTLYF	5785	0.0871564		CSADIRGAEQYF	10504	0.107961		CSAGTANTEVF	9395	0.104036		CSAGGANSDYTF	10377	0.1133
CASSQTGTGQLYF	1436	0.0246534		CASRRDIQDTQYF	9385	0.0768089		CASSPSTANTEVF	1277	0.0159184		CASSLRDWGTSAETLYF	8222	0.102617		CASSQDWGSYEQYF	7520	0.0710592		CSAPGQNTGQLYF	6693	0.101579		CASGDGYEQYF	5759	0.0867647		CASSQSGTFNYAEQF	10503	0.107951		CSAPGQGSAETLYF	9379	0.103859		CSAIGRSDYTF	10350	0.113005
CSASPGLGAEQSF	1203	0.0206533		CASRVRDNNQAPLF	9321	0.0762851		CASSLAGRDTEVF	1270	0.0158311		CASSQDRAGDSYEQYF	8207	0.10243		CASSLLGGDQNTLYF	7315	0.0691221		CSADLLSSYEQYF	6647	0.100881		CASSQDRGGEQYF	5732	0.0863579		CASGHRGQAPLF	10461	0.107519		CSAVRGASQNTLYF	9377	0.103837		CSAGTGGAQDTQYF	10337	0.112863
CASSLGQGAYAEQF	1027	0.0176317		CASGAGQFSNERLF	9150	0.0748856		CASSLSTANTEVLF	1237	0.0154198		CASSRDRGHSDYTF	8107	0.101182		CASSATGHNQDTQYF	7306	0.069037		CSAGGSGNTLYF	6631	0.100638		CSADLGVDTEVF	5707	0.0859812		CSAGTIYAEQF	10455	0.107458		CSAGGANTGQLYF	9356	0.103604		CSAGHPSGNTLYF	10318	0.112655
CTYSADWGLSYEQYF	991	0.0170136		CASSETPGNTLYF	9131	0.0747301		CASSLGLGGSQNTLYF	1223	0.0152452		CASSVTAYEQYF	8076	0.100795		CSAGTANSYNSPLYF	7140	0.0674684		CAWSRDWGPDQDTQYF	6630	0.100623		CASSQEGQGAETLYF	5685	0.0856498		CSEEGSTGQLYF	10428	0.10718		CSADRGHTLYF	9347	0.103505		CSLSGGQDTQYF	10308	0.112546
CSADWGLSYERYF	960	0.0164814		CASSGQGEQYF	9051	0.0740753		CSAGVSNQAPLF	1208	0.0150583		CASSSGISYEQYF	7991	0.0997339		CASSPQGTEVF	6785	0.0641139		CSAETDPNTEVF	6620	0.100471		CSAGTGGQDTQYF	5683	0.0856197		CASSQTTNTEVF	10396	0.106851		CSERTGANSDYTF	9339	0.103416		CSATGGHSAETLYF	10236	0.11176
CASSPIYEQYF	933	0.0160179		CASSDAVRNTGQLYF	9013	0.0737643		CARSLGRNTEVF	1203	0.0149959		CASSSDSYNSPLYF	7986	0.0996715		CASSRRGGGSDYTF	5921	0.0559497		CSADSRPNERLF	6596	0.100107		CSAVGGLAETLYF	5680	0.0855745		CSADLRRSYNSPLYF	10388	0.106769		CSAEGQNTEVF	9330	0.103316		CSAPDYNYAEQF	10236	0.11176
CTRSADWGLSYEQYF	891	0.0152968		CASSPGQGDYNSPLYF	8996	0.0736252		CASSLSWGRSAETLYF	1198	0.0149336		CASSQDSRGDTEVF	7938	0.0990724		CSATANTGQLCF	5564	0.0525762		CASSQEDRGRFERLF	6586	0.0999551		CSAELGGYAEQF	5669	0.0854087		CSAVGGNTGQLYF	10384	0.106728		CSGDWGAYEQYF	9317	0.103172		CSGDWGGTGQLYF	10228	0.111673
CASSLGLGAYAEQF	879	0.0150908		CASSLGLGVSYEQYF	8982	0.0735106		CAWSLSYTGQLYF	1184	0.0147591		CASSQDWGSSYEQYF	7881	0.098361		CASRQGYEQYF	5553	0.0524723		CSADPWGTSAETLYF	6578	0.0998337		CSADWGSYAEQF	5662	0.0853033		CSAGNNNQAQHF	10339	0.106265		CSADWGYQDTQYF	9316	0.103161		CSARQGVSDYTF	10191	0.111269
CSAGWGGYEQYF	850	0.0145929		CASSFGGWYAEQF	8760	0.0716937		CASSLLGGSAETLYF	1180	0.0147092		CASSLRGRTETLYF	7854	0.0980241		CASSDAGGGSDYTF	5452	0.0515179		CSGTGGNSDYTF	6578	0.0998337		CASSPRDRAGNTLYF	5648	0.0850924		CSALGGPSSYEQYF	10320	0.10607		CSAAQGTNNQAPLF	9214	0.102032		CSASGHTGQLYF	10175	0.111094
CSADWGPSYEQYF	845	0.0145071		CASSLIGGTGQLYF	8697	0.0711781		CASSPRDRGNTLYF	1172	0.0146095		CASSQERTISNERLF	7826	0.0976746		CASSGRSNTEVF	5430	0.05131		CSADTKVF	6576	0.0998033		CAWSSGLGGQNTLYF	5642	0.085002		CASSQDYEQYF	10304	0.105906		CSERTLSSYEQYF	9212	0.10201		CSADISQNTLYF	10132	0.110625
CSADWGLSHEQYF	831	0.0142667		CASSSSGGPDYTF	8570	0.0701387		CASSSQNTLF	1162	0.0144849		CASSDGNQAPLF	7802	0.0973751		CASSPQGASEQYF	5399	0.0510171		CSAGDWGSQNTLYF	6568	0.0996819		CSTHWGGEQYF	5637	0.0849266		CSEEYNSPLYF	10302	0.105885		CSADGGYSDYTF	9177	0.101622		CSASDNSPLYF	10112	0.110406
CSADWGLSYGQYF	829	0.0142324		CASSQDYNQAPLF	8261	0.0676098		CASSLSTASTEVF	1132	0.0141109		CASSQEWGGSQNTLYF	7738	0.0965763		CASSGTGDADYTF	5122	0.0483996		CASSQAGGRQDTQYF	6551	0.0994239		CASSDWQGRVAETLYF	5622	0.0847006		CSADGTGGYAEQF	10295	0.105813		CSATNERLF	9172	0.101567		CSADADWGYEQYF	10077	0.110024
CASSQQGNYAEQF	814	0.0139749		CASSFQGDNSPLYF	8165	0.0668241		CSAGTRQNTSYF	1108	0.0138117		CASGGTGGSYEQYF	7518	0.0938305		CASSEGSYAEQF	4850	0.0458294		CSAETGVGERLF	6520	0.0989534		CSSRGWGGNYAEQF	5611	0.0845349		CSAPGNSQNTLYF	10282	0.105679		CSADRDTF	9168	0.101522		CSQGGDEQYF	10069	0.109937
CGSRDQNQDTQYF	781	0.0134083		CASTDRGRTEVF	8156	0.0667505		CASSQDWGIYAKQF	1102	0.0137369		CASSLSIGGRGVF	7425	0.0926698		CASSDEGNTLYF	4756	0.0449412		CSGGPNQDTQYF	6492	0.0985285		CSAVGGRSYEQYF	5575	0.0839925		CSAPDQAQHF	10204	0.104878		CSAEAGGGSYEQYF	9160	0.101434		CSARTGVATGQLYF	10053	0.109762
CASSLQGSEQYF	770	0.0132195		CASSRDWGEYEQYF	8090	0.0662103		CASSRGDTQYF	1068	0.0133131		CASSFGGREQYF	7418	0.0925824		CASRTGTTNTEVF	4334	0.0409535		CASSGDRSYEQYF	6476	0.0982856		CASSLAGRNSDYTF	5553	0.0836611		CASSLLGFSYEQYF	10202	0.104857		CSANSGNTLYF	9155	0.101378		CSAGTNNNSPLYF	10013	0.109325
CSTDWGLSYEQYF	762	0.0130821		CASGGRANSDYTF	7736	0.0633131		CASSLSTANTEAF	1061	0.0132258		CASSQGTAETLYF	7364	0.0919085		CARTGEGIQDTQYF	3712	0.035076		CSAVAISNERLF	6471	0.0982098		CASGAKDKDNSPLYF	5519	0.0831489		CSAGGSAETLYF	10192	0.104754		CASGDSAETLYF	9106	0.100836		CASINREGAETLYF	9962	0.108769
CSADWGLPYEQYF	761	0.0130649		CASSLGEDTGQLYF	7643	0.062552		CASSLPTANTEVF	1060	0.0132134		CASSRGTGGAHTGQLYF	7287	0.0909475		CASSLPGANYAEQF	3587	0.0338949		CSADTSSGNTLYF	6467	0.0981491		CSAQSNSDYTF	5517	0.0831187		CKGTGGAETLYF	10186	0.104693		CSETGRANTEVF	9092	0.100681		CSADWTRDTEVF	9879	0.107862
CASRQWAEQF	749	0.0128589		CASSLLGQGIERLF	7641	0.0625356		CSAGTRQSTLYF	1059	0.0132009		CASSQDMGLDAEQF	7269	0.0907228		CASSHRGNTEVF	3113	0.0294159		CSAVQSGNTLYF	6450	0.097891		CASSNGLNTEVF	5462	0.0822901		CASSPPEGAYNSPLYF	10154	0.104364		CSAGGTGGITGQLYF	9085	0.100603		CSADGNERLF	9849	0.107535
CASSQTGTGEYEQYF	734	0.0126014		CANQDINFINYAEQF	7477	0.0611934		CAWSLGRNTEVYF	1046	0.0130389		CASSQGTSSYEQYF	7085	0.0884263		CSATAITGQLYF	2908	0.0274787		CSAEQGPYEQYF	6436	0.0976786		CASSPNWGGADQDTQYF	5450	0.0821093		CSDRGSNERLF	10152	0.104343		CASGDRVGDNQDTQYF	9078	0.100526		CAWSEGSNERLF	9776	0.106738
CSLLQGAYAEQF	725	0.0124469		CASSPGTGGYEQYF	7465	0.0610952		CASSLEQNYAEQF	1037	0.0129267		CSAASNYNSPLYF	7034	0.0877898		CSGQGAGTLYF	2876	0.0271764		CAWSLGDWGNTGQLYF	6424	0.0974964		CSAVHNYKQYF	5400	0.081356		CASSPTGGAHTGQLYF	10053	0.103326		CSADWDSQDTQYF	9040	0.100105		CASSSSGTGGVEQYF	9767	0.106639
CASPDWGNQDTQYF	722	0.0123954		CASGRGSGNTLYF	7425	0.0607678		CASSLTSGNTLYF	1031	0.0128519		CASSSGTGANTEVF	7014	0.0875402		CASSAGQVYAEQF	2857	0.0269968		CSADPYNNQAQHF	6413	0.0973295		CSAEQGGF	5349	0.0805876		CSALRDWGDEQYF	10023	0.103017		CSAAGANSDYTF	9016	0.0998392		CSAELGLYAEQF	9752	0.106476
CGADWGLSYEQYF	720	0.012361		CASSPGQGDISNERLF	7211	0.0590164		CASSLSIANTEVF	1030	0.0128394		CASSQPGQGYTGQLYF	6921	0.0863795		CASRDTEGQNTLYF	2817	0.0266189		CASSQDSSAETLYF	6393	0.097026		CASNRVYAEQF	5258	0.0792166		CSAGTSYNSPLYF	9952	0.102288		CSARLGTSAETLYF	9014	0.099817		CSAVGSAETLYF	9702	0.10593
CASRGLGAYEQYF	701	0.0120349		CASGGGHFNQAPLF	7158	0.0585826		CASSLSTANTEVSF	1026	0.0127896		CASSPTPSSQNTLYF	6883	0.0859052		CTRSAGQNTEVF	2306	0.0217902		CSADLGGADTQYF	6374	0.0967376		CASSEWGGNTEVF	5229	0.0787797		CASSQDTNTGQLYF	9925	0.10201		CSAVGTDNNQAPLF	8994	0.0995956		CSAPPGTGGETLYF	9644	0.105296
CASSQYKNSPLYF	698	0.0119834		CASSDEGANTEVF	7081	0.0579524		CASSFSYEQYF	1012	0.012615		CASSQWTGVSSQNTLYF	6523	0.0814121		CASSPRDAEQF	2277	0.0215162		CASGDATPLAIYEQYF	6250	0.0948557		CASGDPGQANSDYTF	5190	0.0781922		CSAEGANQAPLF	9914	0.101897		CSADADSGNTLYF	8988	0.0995291		CSARDWGEDTLYF	9616	0.104991
CASSRTGIGQLYF	696	0.011949		CASSRLGVSYEQYF	6953	0.0569048		CASSDRVGGNTLYF	1009	0.0125776		CASSLSNTEVF	6419	0.0801141		CGALVNYAEQF	2079	0.0196452		CASGVGVQNTLYF	6227	0.0945066		CSGDWGGAEQF	5176	0.0779812		CSADYEQYF	9883	0.101578		CSADGQGFSYEQYF	8949	0.0990973		CASSLNNQDTQYF	9599	0.104805
CSEGQGAEQLF	684	0.011743		CASSLARGHSDYTF	6928	0.0567002		CASSRSSYEQYF	997	0.0124281		CASSLSLDRGLDTQYF	6390	0.0797522		CAWGLAKNTLYF	1957	0.0184924		CSGRDSSYEQYF	6224	0.0944611		CASSQGGQRNTEVF	5174	0.0779511		CSDQGALNTEVF	9863	0.101373		CSAGDSGNTLYF	8940	0.0989976		CSADHLGGGSYAEQF	9592	0.104729
CTRSADPGGRDTQYF	662	0.0113653		CASSDSDNSPLYF	6543	0.0535493		CASRDTNTGQLYF	996	0.0124156		CASSFPTLNPRLGYQDTQYF	6383	0.0796648		CSAGQNTEAF	1802	0.0170277		CASGGQNSDYTF	6184	0.093854		CASGDPGGAPEQF	5140	0.0774389		CASSQDWGKTLYF	9856	0.101301		CASSQGHQDTQYF	8935	0.0989422		CSADWGAETLYF	9564	0.104423
CSAVGQGNTEVF	659	0.0113138		CASSPTGGASAETLYF	6494	0.0531483		CASSLSTANAEVF	979	0.0122037		CASSPRVDQDTQYF	6309	0.0787412		CASGEEDGAGNTLYF	1746	0.0164986		CSAGQGTEVF	6170	0.0936415		CASSLSGGTRQNTLYF	5110	0.0769869		CSGWGGKYAEQF	9854	0.10128		CSAGGQSNERLF	8927	0.0988536		CSADPTQDTQYF	9557	0.104347
CASSQDGINQDTQHF	655	0.0112451		CASSDWGPSAETLYF	6301	0.0515687		CAGSLSTANTEVF	978	0.0121912		CASSQESTQYF	6291	0.0785166		CASDRDYAEQF	1694	0.0160072		CSADRRGGDTQYF	6165	0.0935656		CASSLGERLF	5108	0.0769568		CSAPGAGQLYF	9829	0.101023		CSSRAGTGGGETLYF	8909	0.0986543		CSAWGGSSAETLYF	9545	0.104216
CGPGGWNTGQLYF	649	0.0111421		CASSLDPLGDQDTQYF	5935	0.0485733		CASSLSTADTEVF	939	0.0117051		CASSQEGGNSPLYF	6263	0.0781671		CSGQGAETPYF	1687	0.0159411		CSAQISNERLF	6144	0.0932469		CARTGGNYAEQF	5044	0.0759925		CASSQEGGRAETLYF	9827	0.101003		CSADPGTGEYEQYF	8905	0.09861		CASSANTGQLYF	9449	0.103167
CAGSQGTGKNTGQLYF	619	0.0106271		CASTDREGTEVF	5747	0.0470347		CSLEIQSSEAGDSALYLRASSLSTANTEVF	926	0.011543		CASGDLGANSDYTF	6166	0.0769565		CSAGPHTGVF	1627	0.0153741		CASSQDWNTGQLYF	6142	0.0932166		CASSLGGNYAEQF	5040	0.0759323		CSADRGAQNTLYF	9787	0.100592		CASSQDSNYNSPLYF	8903	0.0985879		CSADLGGGEQYF	9432	0.102982
CTRSGDRVGNTLYF	612	0.0105069		CASSPGTGSSDYTF	5523	0.0452014		CASSFGNQDTQYF	916	0.0114184		CASRPGNYAEQF	5917	0.0738488		CANMSQGRTLYCTCSGQGAETLYF	1623	0.0153363		CASSQERHSYEQYF	6142	0.0932166		CASGDGQGDSDYTF	5029	0.0757665		CSASLNTEVF	9774	0.100458		CSAPRDREAAPLF	8871	0.0982335		CSARDRENERLF	9430	0.10296
CSADRDITEVLF	604	0.0103695		CAGTDRERTEVF	5406	0.0442439		CASSQEAGGYEQYF	908	0.0113186		CRKDNSPLYF	5817	0.0726007		CGAGQNTEVF	1619	0.0152985		CASGDWVANYAEQF	6092	0.0924577		CASSVTVNTLYF	4997	0.0752844		CSAKPGGGAETLYF	9758	0.100294		CSAGDSSPLF	8812	0.0975802		CSADINTEVF	9401	0.102643
CASSPDRGYAEQLF	594	0.0101979		CASSLGTQDTQYF	5277	0.0431881		CAWSYWGVEQHF	902	0.0112438		CASSQGQDGAETLYF	5793	0.0723012		CSAEGTASAETPYF	1594	0.0150623		CASSPGLGGFSAEQF	6076	0.0922149		CRGLGSQNTLYF	4902	0.0738532		CSPSGANTEVF	9748	0.100191		CSADPGQGENTLYF	8808	0.0975359		CASSLPLVNYAEQF	9397	0.1026
CSADRGLSYEQYF	581	0.00997468		CVSTDRERTEVF	5235	0.0428444		CASSPGTGLYEQYF	891	0.0111067		CASSQGGTGDTEVF	5752	0.0717895		CSAGQSTEVF	1479	0.0139756		CASGVDWGSYAEQF	6074	0.0921845		CASGSQGAHGQNTLYF	4891	0.0736874		CSAAWGGENTLYF	9733	0.100037		CGGPNTGQLYF	8792	0.0973587		CSADRGSSGNTLYF	9378	0.102392
CASSQPRTGGYEQYF	578	0.00992318		CASGEVQGGNTEVF	5161	0.0422387		CASSLGTGVEQYF	888	0.0110693		CSVAGGVNERLF	5340	0.0666474		CSAATGDNQGTQYF	1448	0.0136827		CSADRYWGVEQYF	6060	0.0919721		CASSTDNNQAQHF	4873	0.0734163		CSADGNWGDEQYF	9699	0.0996873		CSASKYEQYF	8761	0.0970154		CSAEGGGAGQLYF	9322	0.101781
CASSQEDRGPGAETPYF	548	0.00940813		CASGDAGYNNQAPLF	5154	0.0421814		CANSETGSTGQLYF	886	0.0110444		CASSPRDNSYEQYF	5098	0.063627		CTRSGQGAETLYF	1406	0.0132858		CSAPGQIYEQYF	6060	0.0919721		CSGTGKANERLF	4864	0.0732807		CSGDWGTSAETLYF	9638	0.0990603		CSAARSSYEQYF	8758	0.0969822		CASSQDPGGRDTQYF	9320	0.101759
CASSRTGTGQPYF	534	0.00916778		CASSLGQNSDYTF	4725	0.0386704		CSAGTGQNTLYF	868	0.01082		CASSQDGGGRAEQF	4565	0.0569748		CSAGQNTEVLF	1393	0.013163		CASSQEAGTTNTEVF	6059	0.0919569		CASGAQGTGNTLYF	4739	0.0713974		CSAGGNYAEQF	9611	0.0987828		CRGQSNTEVF	8755	0.096949		CSARTGEPETLYF	9314	0.101693
CSAGWGLSYEQYF	525	0.00901327		CASGDAAGGDSPLYF	4616	0.0377783		CAWSYWRVEQYF	865	0.0107826		CASSDEGRGVF	4550	0.0567876		CSAGQNAEVF	1389	0.0131252		CSAQGEQYF	6049	0.0918051		CSAGQGAERLF	4736	0.0713522		CSGGSNERLF	9609	0.0987622		CSAILGGKNTLYF	8731	0.0966832		CSGRANTGQLYF	9311	0.101661
CSADWGLSYEQCF	523	0.00897893		CASTDGERTEVF	4599	0.0376392		CSAGTRQNALYF	842	0.0104959		CASSQDHFSNERLF	4461	0.0556768		CSADWDCNSPLYF	1372	0.0129645		CSAAGTDSYEQYF	6043	0.091714		CASSDNTEVF	4736	0.0713522		CASSQDQGNYAEQF	9599	0.0986595		CSPRQGERLF	8712	0.0964728		CSADNNNQAQHF	9300	0.101541
CSAGGGREQYF	514	0.00882442		CASTDRERTEAF	4588	0.0375492		CTRSAGVNNQAPLF	838	0.010446		CASSDRGEVF	4381	0.0546783		CSPIAYNSPLYF	1321	0.0124826		CSGPGTGGEDTQYF	6013	0.0912587		CASSQGLQDTQYF	4730	0.0712618		CSARWGPGYAEQF	9591	0.0985772		CSLPGESDYTF	8709	0.0964396		CAWSLYPSDYTF	9296	0.101497
CSADGGRGQYF	506	0.00868707		CASTDRERTEVLF	4573	0.0374264		CASSFDWGVEQYF	838	0.010446		CASSQAGRTNTEVF	4335	0.0541042		CSGRGAETLYF	1291	0.0121991		CSAGDWGGAGDTQYF	6009	0.091198		CASGDPDWGGNYAEQF	4702	0.07084		CASSQERTGEVF	9586	0.0985259		CSAPFYEQYF	8676	0.0960742		CSVTASQNTLYF	9293	0.101464
CASSSGTNNSPLYF	497	0.00853256		CSAGQGANEGLF	4308	0.0352576		CSAGTRRNTLYF	826	0.0102965		CASSDAKGGSSDYTF	4229	0.0527812		CASSHGTASTEVF	1184	0.011188		CASSQGTTSAETLYF	5964	0.0905151		CASSQEGTGSAEQF	4685	0.0705839		CSADPTGDSDYTF	9576	0.0984231		CSAGTGFYEQYF	8672	0.0960299		CASSRGFQDTQYF	9240	0.100885
CAGSQEPGFSYEQYF	490	0.00841238		CSAAGAGGPYEQYF	3943	0.0322704		CSAGGRCEQYF	795	0.00991003		CASSQEKGGYEQYF	4201	0.0524318		CSGQGAEALYF	1130	0.0106778		CRRGGPNERLF	5963	0.0904999		CASSVNQDTQYF	4668	0.0703277		CSAGGGYEQYF	9565	0.09831		CASSQDGTGVNYAEQF	8658	0.0958748		CAWSRDRGSGNTLYF	9224	0.100711
CAGGHNNQAQHF	480	0.0082407		CTRSAAGTGGPYEQYF	3873	0.0316975		CASSLSTANTGVF	794	0.00989757		CASSQDWGGLDTQYF	4025	0.0502351		CSAGQDTEVF	1118	0.0105644		CAWSLDRANTEVF	5956	0.0903937		CASGDARISNERLF	4663	0.0702524		CSAVTGYEQYF	9564	0.0982997		CSVRGPNERLF	8634	0.0956091		CASRDRAEQF	9168	0.100099
CTRSADGGREQYF	480	0.0082407		CVSGDVRDWGYAEQF	3796	0.0310673		CSAGVNNRAPLF	783	0.00976045		CASSHGTGDAEQF	3970	0.0495487		CAGSLGTGYAEQF	1109	0.0104793		CSADRDKNTGQLYF	5947	0.0902571		CSAGGDRASQNTLYF	4628	0.0697251		CSADWGSQNTLYF	9541	0.0980633		CSAEGLQDTQYF	8629	0.0955537		CSATGSSYNSPLYF	9113	0.0994988
CSADGGRERYF	473	0.00812052		CASSLDPGYEQYF	3734	0.0305599		CSAGARQNTLYF	779	0.00971058		CASSPDRADTGQLYF	3802	0.0474519		CSAGKGAYGQYF	1094	0.0103376		CSAVRDRGVGNTLYF	5945	0.0902267		CASRTGSYEQYF	4589	0.0691375		CSAERGLNQDTQYF	9519	0.0978372		CSAENF	8626	0.0955205		CSALGGYAEQF	9062	0.098942
CASGTGGYAEQF	465	0.00798318		CASSHDTTNSDYTF	3700	0.0302816		CASSLEHTANTEVF	759	0.00946128		CASSRRQFNSDYTF	3793	0.0473396		CTRSAGKGAYEQYF	1051	0.00993128		CASSDGTGRAETLYF	5918	0.0898169		CASSQDNWGAYEQYF	4550	0.06855		CSAEGGYNSPLYF	9514	0.0977858		CSGTGDQAPLF	8625	0.0955094		CSAGAASAETLYF	9057	0.0988874
CASSSGQGAYAEQF	463	0.00794884		CASGDKGYNSPLYF	3601	0.0294714		CASSLRNPPLYF	738	0.0091995		CTRSAGGNTEVF	3653	0.0455923		CGGQGAETLYF	1019	0.0096289		CSAGTGEDTQYF	5917	0.0898018		CASSDTGDTLYF	4538	0.0683692		CSANRISNERLF	9484	0.0974775		CASSQDWGGAGEQYF	8620	0.0954541		CSALNNQDTQYF	9048	0.0987892
CSADPRASNERLF	462	0.00793167		CASTDRERTGVF	3559	0.0291276		CSADGGRSAETLCF	737	0.00918704		CASSRLGDQDTQYF	3597	0.0448934		CASSLRDAEQLF	1009	0.00953441		CAWSLGGAVTGQLYF	5895	0.0894679		CSADRISYGQYF	4524	0.0681583		CSAGGTENSPLYF	9471	0.0973439		CSADLAGPNTEVF	8596	0.0951883		CSADLGQGNTEVF	9043	0.0987346
CSVDWGLSYEQYF	453	0.00777716		CASSLEGRGREQYF	3354	0.0274499		CASSPHTGGGTEVF	729	0.00908731		CASSQDRAGGF	3563	0.044469		CASSLGTGYAEQLF	1008	0.00952496		CSADPRGEAPLF	5886	0.0893313		CSADRGTEVF	4510	0.0679473		CKGGGKNTLYF	9465	0.0972822		CASGDEGLYF	8559	0.0947786		CSADLYSYEQYF	9042	0.0987236
CASSPGLGPQDTQYF	451	0.00774282		CASSRDKGRDNQAPLF	3268	0.026746		CSARQGGNSPPYF	724	0.00902498		CASSQAGQTNTEVF	3438	0.0429089		CANMSQGRTLYCTCSAGKGAYEQYF	997	0.00942101		CASSLGTGRAETLYF	5861	0.0889518		CAWSRGQSNTGQLYF	4501	0.0678117		CSARQGSNTGQLYF	9453	0.0971589		CASGDWAETLYF	8529	0.0944464		CSAGTGGGAEQF	8989	0.098145
CSGGRVGNTLYF	450	0.00772566		CGAAGTGGPYEQYF	3247	0.0265741		CSGTSSGDTLYF	722	0.00900005		CASSQTDYEQYF	3412	0.0425844		CSAGQNTGVF	993	0.00938322		CASGDTGNSDYTF	5842	0.0886635		CSAMGEEVF	4497	0.0677515		CSADRENTLYF	9450	0.097128		CSAEHSGNTLYF	8521	0.0943578		CSAAGTQYSGNTLYF	8964	0.097872
CASSRAGTGQLYF	446	0.00765698		CASTDRERAEVF	3176	0.0259931		CASSLGGNQDTQYF	705	0.00878814		CGADPGTGQDTQYF	3362	0.0419604		CASRTTNTGQLYF	988	0.00933597		CSARISNERLF	5836	0.0885724		CASSPDRVDTEVF	4496	0.0677364		CSADPAETLYF	9421	0.09683		CSGRDRGHERLF	8518	0.0943245		CASSQEITSYEQYF	8940	0.09761
CASSRTGTGQLHF	446	0.00765698		CASADRERTEVF	3163	0.0258867		CTRSARQGGNSPLYF	703	0.00876321		CASSLPGGAQDTQYF	3238	0.0404128		CASSPSGSQNTLYF	975	0.00921313		CSADLGGSYAEQF	5830	0.0884814		CSAGQGSGNTLYF	4470	0.0673447		CSAQGISNERLF	9411	0.0967272		CSAGANTEVF	8513	0.0942692		CSAEDRQAQHF	8901	0.0971842
CASSRTGTGRLYF	446	0.00765698		CASTNRERTEVF	2931	0.0239879		CAWGYWGVEQYF	696	0.00867595		CASRALGLGVSAETLYF	3187	0.0397762		CSVGQNTEVF	964	0.00910918		CASSPGTPNTEVF	5827	0.0884358		CASSPGLNYAEQF	4469	0.0673296		CSADLGQGGEQYF	9403	0.096645		CSAEGWGGYTQYF	8496	0.0940809		CSAVDRDTEVF	8888	0.0970422
CAGSRTGTGQLYF	419	0.00719344		CASTGRERTEVF	2820	0.0230795		CSARWGQGTQYF	690	0.00860116		CSAATGNSAETPYF	3179	0.0396764		CASSLGAGYAEQF	953	0.00900524		CASSQDYRGNTGQLYF	5821	0.0883448		CASGDVYEQYF	4445	0.066968		CSAGRQNSGNTLYF	9381	0.0964188		CSAPTGGVNYAEQF	8496	0.0940809		CSARQANTEVF	8860	0.0967365
CSALGVAETLHF	410	0.00703893		CSAGRGANERLF	2820	0.0230795		CASSRDGGRAETLYF	678	0.00845157		CASSVGSSDYTF	3150	0.0393145		CRAVDRVQAQHF	937	0.00885405		CASSQTGPNERLF	5804	0.0880868		CAWCRLGGNTGQLYF	4441	0.0669078		CASGVGTGGAQDTQYF	9344	0.0960386		CSALTDSGNTLYF	8492	0.0940366		CAWSLNPANSDYTF	8852	0.0966492
CSLFDAEQF	404	0.00693592		CTRSAGQGANERLF	2761	0.0225966		CASSGGRYAEQLF	671	0.00836432		CASSQGQQYF	2973	0.0371054		CSADRGWGGGTQYF	917	0.00866506		CRQRGHGSDYTF	5794	0.087935		CASSLSGGDTEVF	4440	0.0668927		CSGQGANERLF	9312	0.0957097		CSADNTEVF	8477	0.0938705		CSAAKDWGSAETLYF	8808	0.0961688
CSAEAGGRAEALYF	403	0.00691875		CSAAGTGGPHEQYF	2738	0.0224084		CASSGTGGDTGQLHF	662	0.00825213		CASSAGGSDYTF	2963	0.0369806		CAGSLGQNTGQLYF	904	0.00854222		CSAEYGGYAEQF	5785	0.0877984		CASSQDPTAEVF	4399	0.066275		CSAGEDTEVF	9290	0.0954835		CSANKNTLYF	8470	0.093793		CSEKNTLYF	8772	0.0957757
CASGQDWGASAETLYF	400	0.00686725		CSAAGTGGPYERYF	2693	0.0220401		CARSYWGVEQYF	660	0.0082272		CSTAGGSSYEQYF	2889	0.036057		CASSPEQSNSDYTF	882	0.00833434		CSLGTSNTEVF	5779	0.0877073		CASSQDWGGAGNEQYF	4396	0.0662298		CSVGQGANTEVF	9279	0.0953705		CSTGTASAETLYF	8462	0.0937044		CASSQEAGGEQYF	8769	0.0957429
CASSRTGAGQLYF	396	0.00679858		CASGLRGYTGQLYF	2418	0.0197894		CSAGVNNQAPPF	660	0.0082272		CASSDTANSDYTF	2869	0.0358074		CSALGGSGDTLYF	878	0.00829654		CSAEAGANTEVF	5762	0.0874493		CASGGQGNNYAEQF	4380	0.0659888		CSALGTANQAQHF	9262	0.0951957		CSAPGLGGSQNTLYF	8446	0.0935273		CSADLGSQNTLYF	8768	0.095732
CSGDGVGNTLYF	391	0.00671274		CASSSRQGAGNTLYF	2299	0.0188155		CASSLPGTRDYAEQF	658	0.00820227		CASSPRTGGNYAEQF	2823	0.0352332		CASSLETGYAEQF	871	0.00823039		CAWSPTRETEVF	5755	0.0873431		CASSQEGTGYEQYF	4373	0.0658833		CASSQDSGYAEQF	9243	0.0950005		CSAPLDNYAEQF	8429	0.093339		CSADFGGQNTLYF	8679	0.0947603
CSGDRVGNTPYF	387	0.00664406		CASSLSWGHYEQYF	2201	0.0180135		CASSLSTTNTEVF	653	0.00813994		CTRSADWGGGQNTLYF	2819	0.0351833		CASSPTGADSDHTF	871	0.00823039		CASSQGTGGANERLF	5687	0.0863111		CSAGGRYAEQF	4352	0.0655669		CSANWGFAETLYF	9234	0.094908		CASSQDLDNYAEQF	8429	0.093339		CASRGPAETLYF	8639	0.0943236
CASGRTGTGQLYF	384	0.00659256		CASSFGSAETLYF	2169	0.0177516		CSLETQSSEAGDSALYLCASSLSAANTEVF	644	0.00802775		CASSQGTKNTLYF	2815	0.0351334		CSAGQNTEVSF	871	0.00823039		CASSPDWGVSYEQYF	5681	0.08622		CASSQDQDRDYAEQF	4348	0.0655067		CASSQDQWGTEVF	9170	0.0942502		CASSQSTGDYEQYF	8412	0.0931508		CASSLSTGQDTQYF	8604	0.0939414
CASSLLVYAGQF	381	0.00654106		CASSFRDWGAYEQYF	2054	0.0168104		CSARQGGSSPLYF	641	0.00799035		CASSDAGGNTEVF	2804	0.0349961		CSAAGTGSYERYF	865	0.0081737		CSAAQGDNQDTQYF	5670	0.0860531		CASSTGRSAETLYF	4346	0.0654765		CSADWGLYEQYF	9147	0.0940138		CSADGEGTEVF	8403	0.0930511		CASSQEGTGDAEQF	8589	0.0937776
CSGTENERIF	374	0.00642088		CSAGPGASDYTF	2030	0.016614		CGAGTRQNTLYF	635	0.00791556		CASSLEWGAQNTLYF	2705	0.0337605		CGATPRDTQYF	846	0.00799416		CASSQDSGGAHAEQF	5661	0.0859165		CASSQGSGQLYF	4339	0.0653711		CSAEGGGEQYF	9132	0.0938596		CTWQRGQNSYEQYF	8385	0.0928518		CASSLLRGGQDTQYF	8571	0.0935811
CSPRDQNQDTQYF	373	0.00640371		CASSRLGAQNTLYF	2017	0.0165076		CASGDYYGQYF	628	0.0078283		CASSDDGGWDTQYF	2696	0.0336482		CSAPAGDNNPAQHF	824	0.00778627		CASSPGQGVGAETLYF	5654	0.0858102		CASGDAWGDTEVF	4338	0.065356		CASSPTGANTGQLYF	9099	0.0935204		CASSQSGGDNSPLYF	8381	0.0928075		CSGQGEVF	8541	0.0932536
CAGSQDWGDSQNTLYF	359	0.00616336		CAGSEGTGGDAEQF	1944	0.0159101		CSAGTRQNTLHF	626	0.00780337		CASSDLGSAETLYF	2673	0.0333611		CASSLGTGYAGQF	821	0.00775793		CASSQRTEGNQAPLF	5644	0.0856585		CASSQDWGMYAEQF	4330	0.0652355		CSAQGASQNTLYF	9088	0.0934074		CSADPGGAPSYEQYF	8362	0.0925971		CASSQETSYAEQF	8509	0.0929042
CSAEDRGYSSPLYF	352	0.00604318		CSAGQGADERLF	1867	0.0152799		CASGLSTANTEVF	624	0.00777844		CASSDDIANTEVF	2613	0.0326123		CSASRVNSPLYF	808	0.00763508		CASSQGQYSNERLF	5601	0.0850059		CASGDGRVQDTQYF	4289	0.0646178		CSAPGNSDYTF	9073	0.0932532		CSASGGVEQYF	8356	0.0925306		CSADSGNTLYF	8346	0.0911245
CASSQDWGGSQNTLYF	349	0.00599168		CGAGQGANERLF	1827	0.0149526		CAGGDYYEQYF	616	0.00767872		CSADTRISAETLYF	2558	0.0319258		CTRSADWDYNSPLYF	786	0.0074272		CASSQVLGGIYAEQF	5554	0.0842925		CASGDPGNYAEQF	4275	0.0644068		CASSPPHSGNTLYF	9026	0.0927701		CSAEQLSYNSPLYF	8330	0.0922427		CASSLGYAEQF	8330	0.0909498
CSAGANTEVF	347	0.00595734		CASSSGHSYNSPLYF	1746	0.0142896		CSLEIQSSEAGDSALCLCASSLSTANTEVF	603	0.00751667		CSDAGGNSPLYF	2434	0.0303782		CAGSLRDAEQF	783	0.00739885		CSAELGTGQLYF	5545	0.0841559		CASGGGGAFTGQLYF	4272	0.0643616		CSAGTGGALEQYF	8956	0.0920507		CSAAGGDNQAPLF	8324	0.0921763		CASSQDRGGYAEQF	8316	0.0907969
CASRTGGYAEQSF	339	0.00581999		CASSLDRDSAETLYF	1727	0.0141341		CASSDLTDTEVF	602	0.0075042		CASSQTGEDQNTLCF	2403	0.0299913		CSLEIQSSEAGDSALYLRASSLDISYEQYF	778	0.0073516		CASGGGPSYNSPLYF	5534	0.083989		CASSTQGYNQAPLF	4243	0.0639247		CSSGQQDTQYF	8951	0.0919993		CSAGDNYEQYF	8292	0.0918219		CSAEGTGGGAEQF	8285	0.0904585
CASSQDWGDSQNTSYF	338	0.00580283		CTSTDRERTEVF	1699	0.013905		CSLEIQSSEAGDSALYLRASSLNRAGTEVF	597	0.00744187		CSSSPTLNQDTQYF	2366	0.0295295		CSGQGAETLHF	771	0.00728546		CASSQDWGAAEQF	5518	0.0837462		CASSELTGGREVF	4241	0.0638946		CASSQGAGIETLYF	8943	0.091917		CSADGTGGVYAEQF	8281	0.0917001		CSDWGEGAEQF	8273	0.0903274
CASSLTTGGATGQPYF	337	0.00578566		CSAGQGANERLLF	1696	0.0138804		CSAGTRQDTLYF	593	0.00739201		CASSQRDNYNSPLYF	2340	0.029205		CASSQGRYEQYF	766	0.00723821		CASGDAGTGGSQNTLYF	5505	0.0835489		CASGDGTSNSDYTF	4210	0.0634276		CSVTGNQDTQYF	8882	0.0912901		CASSQELGTGGPDYTF	8257	0.0914343		CASSQDRYQDTQYF	8212	0.0896614
CASSQSIGGVYAEQF	336	0.00576849		CASSSRLGPAEQF	1694	0.0138641		CAWSYWGVERYF	587	0.00731722		CSAAAGNSAETLYF	2085	0.0260224		CASRGDSQNTLYF	751	0.00709647		CASSQGTGDTGQLYF	5462	0.0828963		CASSQAQSSYEQYF	4202	0.063307		CASSQDNYAEQF	8846	0.0909201		CASSRGTGKNTLYF	8251	0.0913679		CASSQEGADTQYF	8201	0.0895413
CSADWGLSYEQHF	334	0.00573415		CASSEGTGGDAGQF	1692	0.0138477		CASSLSTANTKVF	586	0.00730475		CASSGLGGRDEQYF	1994	0.0248867		CSAGEGAYEQYF	733	0.00692638		CASSPDRGGEQYF	5456	0.0828052		CASSAGTSTNERLF	4201	0.063292		CSAAGHEQYF	8828	0.0907351		CSAEQGEVF	8227	0.0911021		CSPGVFSNERLF	8160	0.0890937
CSGDRVGSTLYF	333	0.00571699		CANSLRDRGLEQYF	1674	0.0137004		CASSLDGTGDYAERF	583	0.00726736		CASSQDWTTNSDYTF	1986	0.0247868		CAGSGTGGYEQYF	731	0.00690748		CASSQTGTANTEVF	5448	0.0826838		CASGDPDWGALNYAEQF	4177	0.0629304		CASSQDWGDDTQYF	8797	0.0904164		CASGDANSPLYF	8226	0.0910911		CSAGSISNERLF	8145	0.0889299
CASSQGAERF	332	0.00569982		CSAAGTGDPYEQYF	1639	0.0134139		CAWSYWGAEQYF	573	0.0071427		CASSPRDRGNTEVF	1966	0.0245372		CASTDWGEGEQYF	725	0.00685079		CSAARTGGERLF	5435	0.0824865		CASRARTIQNTLYF	4151	0.0625387		CSARQGYNAEQF	8795	0.0903959		CASGGPPLYF	8212	0.090936		CASSQDWDRGAEQF	8140	0.0888753
CASGQDWGDSQNTLYF	332	0.00569982		CASNRDWGYEQYF	1628	0.0133239		CAWSYWGVGQYF	571	0.00711777		CSSMGDTQHF	1841	0.0229771		CGAGKGAYEQYF	720	0.00680354		CSGTGQRYEQYF	5384	0.0817125		CASSERGAEGQNTLYF	4119	0.0620566		CSADRRGQNPPLYF	8794	0.0903856		CSATGGYEQYF	8190	0.0906924		CASSQTGTGEDTQYF	8070	0.088111
CASSLGQNTEVF	331	0.00568265		CASGAGDWGSSYEQYF	1622	0.0132748		CTRTPGQGRGTGQLYF	558	0.00695572		CASSRLGGKNTLYF	1689	0.02108		CASSLGTGYAEQSF	717	0.00677519		CSAGGGNQAQHF	5373	0.0815455		CSADHRGDEQYF	4113	0.0619662		CSAGTANTGQLYF	8777	0.0902109		CSADVGGSSYEQYF	8154	0.0902938		CSAEDRGKDERLF	8061	0.0880128
CSADGGGEQYF	331	0.00568265		CASSLAAGKDTQYF	1618	0.0132421		CSGASSGNTLYF	539	0.00671888		CASSPGTGVEQYF	1671	0.0208554		CSAGKGAYEQHF	711	0.0067185		CASSQDEGREQYF	5372	0.0815303		CASGDGGQNTLYF	4100	0.0617703		CREQGAYSGNTLYF	8768	0.0901184		CSARDNNQAPLF	8122	0.0899394		CAWDSAETLYF	8058	0.08798
CSAGAGGRAETLYF	330	0.00566548		CASSSGHTGQLYF	1600	0.0130947		CSAQLGAYAEQLF	537	0.00669395		CASSRENTQYF	1534	0.0191455		CASSLGDAEQF	707	0.0066807		CASSPDWGPNTGQLYF	5351	0.0812116		CASSQVLSETLYF	4093	0.0616648		CSADRDTYNSPLYF	8752	0.0899539		CSADSFSNERLF	8109	0.0897955		CASSLDNQAQHF	8057	0.0879691
CASSQDWGDSQNALYF	329	0.00564831		CASSLLGTTYEQYF	1594	0.0130456		CAWNPWGVLSYEQYF	516	0.00643217		CTRGTGGYAEQF	1473	0.0183842		CASSDNSGDTLYF	704	0.00665235		CASSQTFAETLYF	5310	0.0805894		CASSQDYWEAEQF	4083	0.0615142		CASSQGGRSSYEQYF	8686	0.0892756		CASSQQGNYAEQF	8105	0.0897512		CASSLDRGYEQYF	8049	0.0878817
CASRDWGNYAERF	329	0.00564831		CASSSTGAQDTQYF	1589	0.0130047		CSARQGGDSPLYF	515	0.00641971		CTRSAATGNSAETLYF	1460	0.0182219		CASSLRGAEQF	692	0.00653896		CSVQGNTGQLYF	5307	0.0805438		CASGGHWGDSYEQYF	4077	0.0614238		CASSQIGGYEQYF	8668	0.0890906		CSADEGRQNTLYF	8060	0.0892529		CASRVQDTQYF	7935	0.086637
CSADWGLSCEQYF	327	0.00561398		CASSEGTGGGAEQF	1584	0.0129638		CSAGVNSQAPLF	512	0.00638231		CSQESQGDAEQF	1457	0.0181845		CSEVGSQNTLYF	681	0.00643501		CSADWGNYAEQF	5278	0.0801037		CASGDAGTGTQNTLYF	4077	0.0614238		CSADWGNYAEQF	8664	0.0890494		CSAVGDRGRRGSDYTF	8054	0.0891864		CASSQEYNTEVF	7910	0.0863641
CASSQDWGDSQSTLYF	319	0.00547663		CASSLGTGYAEQF	1583	0.0129556		CAGSQARLGVYAEQF	507	0.00631998		CASRDGANSDYTF	1413	0.0176353		CSAGKGAYERYF	680	0.00642557		CSDRDNYAEQF	5273	0.0800278		CASGDAGTGVYAEQF	4072	0.0613485		CSAEAGGAERLF	8659	0.0889981		CSAGRDRGYEQYF	8046	0.0890978		CASSFLLDSYEQYF	7886	0.086102
CASSLLENTGQPYF	318	0.00545946		CASSLVQGDAEQF	1574	0.012882		CAWSHWGVEQYF	502	0.00625766		CSADGEGANTGQLYF	1390	0.0173483		CASSLRDAGQF	672	0.00634997		CASSVDTEVF	5273	0.0800278		CASSQDPGDEQYF	4051	0.0610321		CSETGGRAEQF	8626	0.0886589		CSGRNYAEQF	8034	0.0889649		CSADPGGYEQYF	7880	0.0860365
CSAEAGGRAETPYF	317	0.0054423		CASSDWDEQYF	1534	0.0125546		CASSFLGGRQDTQYF	495	0.0061704		CASSDAGGPYAEQF	1372	0.0171236		CSAGRGAYEQYF	662	0.00625548		CSARLNTEVF	5258	0.0798002		CASRPGSGTEVF	4036	0.0608061		CASSPGQGYEQYF	8619	0.0885869		CASSDGGRTSDYTF	8019	0.0887988		CASSQEINTEVF	7874	0.085971
CSADPRVSNEGLF	315	0.00540796		CSAAGTGGPYEQHF	1503	0.0123009		CASSQARLGAYAEQF	478	0.00595848		CGAATGNSAETLYF	1354	0.016899		CNAGDWGGLEQYF	659	0.00622713		CASSQDANYEQYF	5254	0.0797395		CASGDRDRGNQAPLF	4035	0.060791		CSGGQGNSGNTLYF	8618	0.0885767		CSADPGGTEVF	7994	0.088522		CSASGTGGPSSAETLYF	7856	0.0857745
CSADGTGGTQNTLCF	313	0.00537362		CASSFNREQYF	1495	0.0122354		CSGGQNNSPPYF	475	0.00592109		CASSDDTRQDTQYF	1353	0.0168865		CASSLRDAEQSF	646	0.00610429		CASSQDWGGEGAETLYF	5239	0.0795118		CASSFRTESYEQYF	4031	0.0607308		CSAAGTGANSDYTF	8575	0.0881347		CSGHYAEQF	7994	0.088522		CSAGFYEQYF	7814	0.0853159
CTRSAEAGGRAETLYF	311	0.00533929		CSAAGTGGPYEQCF	1489	0.0121863		CSAGANNQAPLF	475	0.00592109		CASSLGWGAQNTLYF	1333	0.0166369		CSANNDQAQHF	643	0.00607594		CASSQDLDTSYEQYF	5233	0.0794208		CASSGISNERLF	4024	0.0606253		CSAEWGYEQYF	8563	0.0880114		CSAGDKSNERLF	7992	0.0884999		CASSQALGASAETLYF	7813	0.085305
CGADGGREQYF	310	0.00532212		CASSLGLGQNTLYF	1475	0.0120717		CASSQIPWRGGDTGQLYF	465	0.00579643		CASSDGGGRF	1331	0.0166119		CASGLRDAEQF	636	0.00600979		CSSRDGHQDTQYF	5214	0.0791324		CASSQGGGEQYF	4013	0.0604596		CASSQDGGSAETLYF	8561	0.0879908		CSGGDRDYAEQF	7983	0.0884002		CASWGDTQYF	7805	0.0852177
CASSQGWGDSQNTLYF	302	0.00518477		CSAGQGANGRLF	1471	0.012039		CASSQARLGVYAEQLF	460	0.00573411		CSAEAGPTEVF	1329	0.016587		CSGQGVETLYF	622	0.0058775		CASGDAGGGQNTLYF	5212	0.079102		CSAGQNTEVF	4011	0.0604294		CSALGGGAETLYF	8536	0.0877338		CSETGGSYEQYF	7982	0.0883891		CSADSSYNSPLYF	7800	0.0851631
CASSPRPGVNQDTQYF	300	0.00515044		CASSLGLASAETLYF	1469	0.0120226		CTSSLSTANTEVF	458	0.00570918		CSADMGGLDTQHF	1226	0.0153014		CSADGTGGVNYAEQF	622	0.0058775		CSPGQLNERLF	5204	0.0789806		CRGQGDYAEQF	3993	0.0601582		CASSQLQGYEQYF	8532	0.0876927		CSAEPGGYEQYF	7966	0.0882119		CASSQGFQDTQYF	7792	0.0850757
CASSPLENTGQLYF	299	0.00513327		CASSLLGGPAETLYF	1453	0.0118917		CTPGQGRGTGQPYF	456	0.00568424		CASSQGSASTEVF	1189	0.0148396		CASSQDWGIAEALYF	615	0.00581136		CSASGTNQAQHF	5175	0.0785405		CASSFWGVNTGQLYF	3992	0.0601432		CASSPTGGDYNSPLYF	8527	0.0876413		CASSQDPGGYAEQF	7960	0.0881455		CASSQDDRGGSDYTF	7746	0.0845735
CGGDRVGNTLYF	297	0.00509893		CTDRERTEVF	1442	0.0118016		CGARQGGNSPLYF	454	0.00565931		CSAATGSSAETLYF	1141	0.0142406		CSAGKEAYEQYF	615	0.00581136		CASSQDEGASTLYF	5159	0.0782977		CASSRDWGSAETLYF	3990	0.060113		CSAGQGQNTLYF	8516	0.0875283		CSADCRDRVFERLF	7960	0.0881455		CSADGGSNERLF	7713	0.0842132
CAGSLLENTGQLYF	297	0.00509893		CANTDRERTEVF	1437	0.0117607		CTYSARQGGNSPLYF	446	0.00555959		CASSPTYPDYTF	1134	0.0141532		CASSLDTGDERLF	611	0.00577356		CSRQGANSDYTF	5157	0.0782673		CASSQWGALAETLYF	3980	0.0599624		CSADQGGGTEVF	8504	0.087405		CASGGTGYAEQF	7957	0.0881123		CASSPDWGAYEQYF	7711	0.0841913
CSAAGQGSTEVF	294	0.00504743		CASWVQDTQYF	1413	0.0115643		CSAGHRGYNYAEQF	445	0.00554712		CASSREGVVF	1133	0.0141407		CTYSAGQNTEVF	609	0.00575466		CASSRDWGNYAEQF	5141	0.0780245		CASSQDFGQYAEQF	3963	0.0597063		CASSQDDNYAEQF	8492	0.0872816		CSADTEVF	7946	0.0879905		CSGTGGYEQYF	7706	0.0841367
CTRSADPRVSNERLF	293	0.00503026		CASGEGTGGDAEQF	1397	0.0114333		CSAGVNDQAPLF	439	0.00547233		CASSPGTPNTEVF	1129	0.0140908		CSGQGTETLYF	608	0.00574521		CSADPGQGGTEVF	5140	0.0780093		CASSQDVNTEVF	3961	0.0596761		CSADQTGRDQDTQYF	8424	0.0865827		CSADRKNTLYF	7941	0.0879351		CASSQGLFSAETLYF	7703	0.084104
CSGDRVGDTLYF	291	0.00499592		CASGGIQSNSDYTF	1390	0.0113761		CASPPQNSGNTLYF	439	0.00547233		CASSSGGDYEQYF	1037	0.0129426		CSAEGTASAETRYF	595	0.00562237		CSWTDSGNTLYF	5121	0.0777209		CASSQDRNTEVF	3952	0.0595405		CSGTGGGAEQF	8418	0.086521		CSAKGDRGLSYNSPLYF	7896	0.0874368		CASSPQGNYAEQF	7646	0.0834816
CSANWGLSYEQYF	289	0.00496159		CRLRDNNKRLF	1385	0.0113351		CTPGQGRGAGQLYF	439	0.00547233		CSAATGDSAETLYF	1034	0.0129051		CSAVDGVQAQHF	595	0.00562237		CSAGGPGDTQYF	5116	0.0776451		CASSERDRGDTGQLYF	3952	0.0595405		CASSQLGVAETLYF	8398	0.0863155		CSADPGGSEVF	7886	0.0873261		CASSQDGTHSAETLYF	7622	0.0832196
CTRSAEDRGYNSPLYF	287	0.00492725		CSAGQGASERLF	1374	0.0112451		CARSLWTDTEVF	437	0.0054474		CTRSAGTGDYAEQF	1001	0.0124933		CSADRDTNALYF	592	0.00559402		CASGDHRGRGTEVF	5098	0.0773719		CASGEGWGGDEQYF	3943	0.059405		CSADPGGAEQF	8385	0.0861819		CSADRTGPNSDYTF	7884	0.0873039		CASSQGQYAEQF	7592	0.0828921
CSGTGGAGAETLYF	284	0.00487575		CTRSARTGGVSNERLF	1373	0.0112369		CSAPGRNTEVSF	430	0.00536014		CSAGDTEVF	944	0.0117819		CSAVDRVQAQRF	592	0.00559402		CSASSNSDYTF	5086	0.0771897		CASGDRGYEQYF	3940	0.0593598		CASTRDKNSGNTLYF	8370	0.0860277		CSSGPRRSDYTF	7884	0.0873039		CASSPGQQNTLYF	7572	0.0826737
CGAEAGGRAETLYF	282	0.00484141		CASSGGTGGDAEQF	1366	0.0111796		CAWSYRGVEQYF	426	0.00531028		CSAATGNSAEALYF	921	0.0114948		CSVFGGNSYNSPLYF	588	0.00555622		CASSQEDWGSYEQYF	5063	0.0768407		CASSLNQDTQYF	3930	0.0592091		CASSLQGNYAEQF	8320	0.0855138		CSAGGSSYEQYF	7861	0.0870492		CASSQTGAYAEQF	7556	0.082499
CASSLATGGATGQLYF	281	0.00482424		CASSDRERTEVF	1340	0.0109668		CGADRSSYEQYF	426	0.00531028		CGADIYAEQF	901	0.0112452		CASGLGTGYAEQF	581	0.00549008		CASSQGIDYAEQF	5036	0.0764309		CASGDGTPNSDYTF	3909	0.0588927		CASSRTVNQDTQYF	8285	0.085154		CASGGLGPSSYEQYF	7829	0.0866949		CASSQGGQDTQYF	7549	0.0824226
CSAGRAYEQYF	276	0.0047384		CASSLARDRAETLYF	1324	0.0108359		CASSLLTANTEVF	425	0.00529782		CASSQEDTQYF	874	0.0109082		CSGQGAETLCF	574	0.00542393		CASSQRINQDTQYF	5031	0.076355		CASSLSPDSGNTLYF	3879	0.0584407		CSAGQGRNTLYF	8255	0.0848457		CSARLYRGNYEQYF	7819	0.0865841		CASSQELGSAETLYF	7525	0.0821605
CASRDWGNYAEQSF	276	0.0047384		CSAAGTGGPCEQYF	1310	0.0107213		CASGDYYERYF	425	0.00529782		CSPPRATGQLHF	871	0.0108708		CASGNYAEQF	574	0.00542393		CSASSQNTLYF	5007	0.0759908		CASGETFNQDTQYF	3877	0.0584106		CASTPENSGNTLYF	8248	0.0847738		CSAVRQGSNTGQLYF	7813	0.0865177		CASSLGENTLYF	7519	0.082095
CSAAGQGNTEVSF	274	0.00470407		CASSEGTGGDAEQLF	1290	0.0105576		CASGGYYEQYF	424	0.00528535		CASSQEGVVLF	865	0.0107959		CASSLGTGCAEQF	571	0.00539559		CSRQGREQF	4992	0.0757631		CASSPHRGNTEVF	3864	0.0582147		CASSPGLADYEQYF	8239	0.0846813		CSASTGQDTQYF	7790	0.086263		CSDRGGGKKNTLYF	7517	0.0820732
CASSLPENTGQLYF	273	0.0046869		CASSTDTYNNQAPLF	1283	0.0105003		CSAGTRQNTLCF	424	0.00528535		CASSQKGGLEQYF	858	0.0107085		CSARQNTEVF	560	0.00529164		CASSLRDSGNTLYF	4982	0.0756113		CASGGLGGPGQDTQYF	3855	0.0580791		CASSPGGYSQDTQYF	8237	0.0846607		CASSQDGGTNTEVF	7773	0.0860747		CASSRGLGANQDTQYF	7493	0.0818111
CSAAGRGNTEVF	272	0.00466973		CASSRGGDTQYF	1264	0.0103448		CASSRGQGYEQHF	423	0.00527288		CASSQEDTLYF	845	0.0105463		CSADWGGATGQPYF	542	0.00512155		CASAQNQDTQYF	4947	0.0750802		CASGDAGGGKNTEVF	3855	0.0580791		CSADRGLSNERLF	8224	0.0845271		CSAGQISAETLYF	7772	0.0860637		CASSTGTGAYEQYF	7491	0.0817893
CSGRAGGASEQF	271	0.00465256		CASSYDRDQDTQYF	1260	0.0103121		CVSSLSTANTEVF	421	0.00524795		CASSQGGVVF	820	0.0102342		CASSLGTGYAERF	539	0.00509321		CASGDVGQGDTQYF	4941	0.0749891		CASSGTGRNTQYF	3852	0.058034		CASSQTTNTGQLYF	8207	0.0843524		CASSPDRDNSPLYF	7767	0.0860083		CSARQGANSPLYF	7485	0.0817238
CASSHGLGDDTGQLYF	270	0.00463539		CSAAGTGGPYVQYF	1242	0.0101648		CASSQARLGVYAGQF	416	0.00518563		CAWRLEGEQGTEVF	820	0.0102342		CASSLRDAERF	537	0.00507431		CASSPDRSAETLYF	4941	0.0749891		CASSPQGDAEQF	3851	0.0580189		CSARDRGNSYNSPLYF	8175	0.0840235		CASGDAGVEQYF	7753	0.0858533		CASSHQGAPEQYF	7469	0.0815491
CASSWDRAYTEVF	270	0.00463539		CASSSRDIYAEQF	1237	0.0101239		CASSQTGGAEQF	413	0.00514823		CASSQGTKNTSYF	787	0.00982237		CTRSAVDRVQAQHF	535	0.00505541		CASSQHLSNERLF	4939	0.0749587		CASGDGGGYAEQF	3837	0.057808		CSADSSQNTLYF	8173	0.0840029		CASGNRASSAETLYF	7746	0.0857758		CASSQDYSYEQYF	7431	0.0811342
CASSQDRGDSQNTLYF	269	0.00461823		CASSEGTGGDAEQVF	1196	0.00978832		CASGWTGDTEVF	383	0.00477427		CSGDWGLYKQYF	764	0.00953532		CASSLGTGHAEQF	533	0.00503651		CSAARGNSPLYF	4934	0.0748829		CASSLWGTNQAPLF	3826	0.0576422		CASSQEKENSDYTF	8172	0.0839926		CSADRIGGAETLYF	7742	0.0857315		CSADAAGVTEVF	7426	0.0810796
CASSLLEDTGQLYF	268	0.00460106		CAGSPGGQDTQYF	1195	0.00978014		CSAADRGNTEVLF	383	0.00477427		CASSFWGGAQDTQYF	755	0.00942299		CSAGKGAHEQYF	530	0.00500816		CASSQVEGGNTLYF	4931	0.0748373		CASSQEASSAETLYF	3812	0.0574313		CASSQEGEEQYF	8156	0.0838282		CSADRTGGAETLYF	7735	0.085654		CASSQEGLGNYAEQF	7391	0.0806975
CSADGGREQCF	267	0.00458389		CASSLRGQGTQYF	1169	0.00956735		CAGSDGQSSYEQYF	383	0.00477427		CASSQEGVAF	744	0.0092857		CSAGQNTKVF	524	0.00495147		CASSQEGGTSAETLYF	4925	0.0747463		CASGAGAEQF	3777	0.056904		CASGLGYEQYF	8144	0.0837048		CSAHNANSDYTF	7712	0.0853993		CASSQGTGGVTGQLYF	7354	0.0802935
CSAGPRVSNERLF	265	0.00454955		CASSEGAGGDAEQF	1155	0.00945277		CSAGVQNALYF	376	0.00468701		CSAATGNSTETLYF	731	0.00912345		CSAGKGACEQYF	515	0.00486642		CASSQDNTGQLYF	4909	0.0745034		CSADPQTGSPLYF	3774	0.0568588		CASSQEGGEQYF	8128	0.0835404		CSGGQGANTEVF	7676	0.0850006		CASSPQGGQDTQYF	7351	0.0802607
CSALGVAETPYF	264	0.00453238		CASSLDGQQQYF	1140	0.00933		CSAVGSQSTLYF	371	0.00462468		CAGSQENTQYF	723	0.0090236		CASSQSTGGATGQLYF	514	0.00485697		CASSQDWVQDTQYF	4906	0.0744579		CASGMGGREEQYF	3740	0.0563466		CSAPGPKDTQYF	8073	0.0829751		CASSQDRGGALEQYF	7650	0.0847127		CASSQDRGDTQYF	7349	0.0802389
CASSQEVNQDTQYF	260	0.00446371		CSVGQGANERLF	1140	0.00933		CGAGVNNQAPLF	370	0.00461222		CTRSDWGVGQDTQYF	699	0.00872407		CSAGPRTEVF	512	0.00483807		CSAGTGHTEVF	4877	0.0740178		CASGGAGGNNQAPLF	3740	0.0563466		CSGGTGGDERLF	8070	0.0829443		CSETGVQDTQYF	7642	0.0846241		CASSQDGGCTEVF	7317	0.0798895
CASSRDWGDSQNTLYF	260	0.00446371		CSVAGTGGPYEQYF	1120	0.00916632		CASSQARLGVYAEQSF	363	0.00452496		CSAATGNSVETLYF	692	0.0086367		CSADLGGPYGQYF	511	0.00482862		CASSQDSGPHYEQYF	4872	0.0739419		CASSLEGAGEQYF	3733	0.0562411		CASSQGGNEQYF	8063	0.0828723		CSSRDFYEQYF	7639	0.0845909		CAWEAGQGAETLYF	7316	0.0798786
CASSLLESTGQLYF	260	0.00446371		CASSRDWGGQDTQYF	1116	0.00913358		CSVDWGGGSYEQHF	358	0.00446263		CASGQENTQYF	690	0.00861174		CASTWDFSQNALYF	496	0.00468688		CASSQEGRGSAETLYF	4864	0.0738205		CASGDGTGGQAPLF	3725	0.0561206		CASSQEGQGIAEQF	8040	0.0826359		CSADKGSNERLF	7632	0.0845134		CASSQETGGAEQF	7311	0.079824
CASSPGVQNTLYF	259	0.00444654		CTSSEGTGGDAEQF	1112	0.00910085		CASGDCYEQYF	356	0.0044377		CSAATGNSAETLHF	682	0.00851189		CASGGDWDYEQYF	495	0.00467743		CASSQETLYEQYF	4860	0.0737598		CASGAPGLGGYTGQLYF	3720	0.0560452		CRPPTGGSYEQYF	7968	0.0818959		CASGDTYEQYF	7631	0.0845023		CASSQGTPNTGQLYF	7310	0.0798131
CSADPRVPNERLF	254	0.0043607		CASSLDFSYEQYF	1105	0.00904356		CASSPCTGGGTEVF	354	0.00441277		CAGSQEGVVF	670	0.00836212		CSADPGTGTYERYF	495	0.00467743		CASSLRDSAETLYF	4844	0.0735169		CSAGDRGGEQYF	3711	0.0559097		CASGTGVSYEQYF	7959	0.0818034		CASTGGAEQF	7623	0.0844137		CASSPDRGETLYF	7305	0.0797585
CASSWGQNTGQLYF	253	0.00434354		CASSPTGTGDTQYF	1104	0.00903537		CASSLRRDQDTQYF	353	0.0044003		CGTGGYAEQLF	669	0.00834964		CSAGDRELEQYF	492	0.00464909		CASSPDWGSSAETLYF	4820	0.0731527		CSAGQGFNNQAQHF	3684	0.0555029		CASSQDRLGAQNTLYF	7898	0.0811764		CASGDWGSSAETLYF	7621	0.0843916		CASSQGLGSSYEQYF	7295	0.0796493
CTRSGRTGGASEQF	250	0.00429203		CSADGSQNALYF	1103	0.00902719		CASSRARLGVYAEQF	352	0.00438784		CASSGDSYGQYF	667	0.00832468		CGADRGMEQYF	486	0.00459239		CASGERGATYEQYF	4777	0.0725001		CASSGQANTEVF	3683	0.0554878		CASSGTTNSDYTF	7869	0.0808784		CSAPPGQENERLF	7599	0.084148		CSAGNSYNSPLYF	7289	0.0795838
CASSSRQGREALYF	246	0.00422336		CASSPTGGAETLYF	1095	0.00896172		CSADRSSYGQYF	349	0.00435044		CASGQEGVVF	646	0.00806258		CSADHGGAPLF	483	0.00456404		CASSQELSSAETLYF	4774	0.0724546		CASSQAGGLGLAEQF	3675	0.0553673		CASSRDWGGRSAETLYF	7858	0.0807653		CSELGGRVAETLYF	7563	0.0837493		CASSHPTGVEQYF	7285	0.0795401
CASSQDWGDSQNTLCF	246	0.00422336		CASSLPGRDAETLYF	1076	0.00880622		CANSLSTANTEVF	348	0.00433798		CGAGGYAEQF	642	0.00801266		CTRSADRGMEQYF	483	0.00456404		CSADLGANNQAPLF	4768	0.0723635		CASSQAGGYAEQF	3648	0.0549605		CSVGLGVAETLYF	7844	0.0806214		CSALQTDNNQAPLF	7520	0.0832731		CAWGINQDTQYF	7270	0.0793763
CSGDRAGNTLYF	245	0.00420619		CASSLLGGLQNTLYF	1075	0.00879803		CSVGTRQNTLYF	344	0.00428811		CGTGGYAEQSF	641	0.00800018		CASSQGGRYEQYF	480	0.00453569		CASSPDGYNSPLYF	4761	0.0722573		CASSQGAEQF	3632	0.0547194		CASSQSGQSSYEQYF	7833	0.0805083		CSAETTNERLF	7516	0.0832288		CASSSGTDQDTQYF	7268	0.0793545
CGATGGAPYEQYF	243	0.00417185		CASSPGQSTEVF	1071	0.00876529		CSARQGGNSPLHF	343	0.00427565		CASSQSLETLYF	636	0.00793778		CASSRTGNSDYAF	473	0.00446955		CASSQGTGGVAETLYF	4756	0.0721814		CASSRQNYAEQF	3629	0.0546742		CASSQEGGEEDTQYF	7829	0.0804672		CASGDAGVDTQYF	7512	0.0831846		CASSPQGHTLYF	7212	0.0787431
CASSQADGGAEQF	243	0.00417185		CASSQPGQGDNERLF	1068	0.00874074		CASSVGRVYAEQF	342	0.00426318		CGTGGYAGQF	634	0.00791282		CSAGKGAYEQCF	466	0.0044034		CAWSLGGITGQLYF	4755	0.0721662		CASSPGNTEVF	3628	0.0546592		CSADSGQAQHF	7812	0.0802925		CALGQNNQAPLF	7496	0.0830074		CAWRTDNNQAQHF	7190	0.0785029
CSADPRVSNERLLF	243	0.00417185		CASSPRLGSAETPYF	1059	0.00866708		CTPGQGRGTGRLYF	341	0.00425072		CASSQENAQYF	634	0.00791282		CTRSADWGGATGQLYF	465	0.00439395		CSAVGAGNTLYF	4697	0.0712859		CASSQDGTGRAEQF	3605	0.0543127		CASSPGTSNSDYTF	7786	0.0800253		CSAYTEVF	7476	0.0827859		CASSQEGGGQDTQYF	7159	0.0781644
CASRDWGNYAEQLF	243	0.00417185		CASSEGTGGDAEQSF	1052	0.00860979		CSAGRSSYEQYF	340	0.00423825		CASSQGNTQYF	625	0.00780049		CSAVGRVQAQHF	463	0.00437505		CASSPDWGGSQNTLYF	4688	0.0711493		CASSQVPYWGSAETLYF	3581	0.0539511		CSAETGGQDTQYF	7764	0.0797992		CASSPRDWRFNQDTQYF	7461	0.0826198		CASSQGLGGQDTQYF	7155	0.0781207
CTRSARQSSYEQYF	242	0.00415469		CSAGQGANERLSF	1051	0.00860161		CAPGQGRGTGQLYF	339	0.00422579		CASSQEGAVF	625	0.00780049		CSGGGQNTEAF	462	0.0043656		CASSGGTKTSAETLYF	4680	0.0710279		CASSSPGRNYAEQF	3567	0.0537402		CASSRDKNTEVF	7750	0.0796553		CSASGGSQNTLYF	7447	0.0824648		CASSQDRDQDTQYF	7121	0.0777495
CASSLGQGAPAEQF	239	0.00410318		CSAGQRADTGQLYF	1042	0.00852795		CRAEGTNTEVF	337	0.00420086		CTRSADGREDTQYF	621	0.00775057		CASSPARDGCEQYF	462	0.0043656		CASSQEGNTEVF	4678	0.0709976		CASSAQNTLYF	3566	0.0537251		CASSQRVNTEVF	7690	0.0790386		CASSRRDRGQTLYF	7435	0.0823319		CASSQDSAGQLYF	7105	0.0775748
CSAEAGGRAETLCF	239	0.00410318		CASSSGGGYNSPLYF	1027	0.00840519		CSAWQGGNSPLYF	334	0.00416346		CSAVTGNSAETLYF	596	0.00743855		CASSWGGQDAQYF	448	0.00423331		CASGQGKDQDTQYF	4672	0.0709065		CASGAINANSDYTF	3555	0.0535594		CASTLSNTGQLYF	7680	0.0789358		CASGDARGTEVF	7417	0.0821326		CAWWDWGGGTLYF	7039	0.0768542
CSADGGREQHF	239	0.00410318		CSAVGTGGPYEQYF	1022	0.00836427		CASSQDPGLGNTGQPYF	333	0.00415099		CASSQWDWGLYAEQF	591	0.00737614		CASGGRANSDYAF	443	0.00418607		CASSPGTNSAETLYF	4672	0.0709065		CSANPSGNTLYF	3554	0.0535443		CASSPRDWGDEQYF	7676	0.0788947		CASGDKNSDYTF	7417	0.0821326		CASSPRTGRDTGQLYF	7012	0.0765594
CASRDWGNYAGQF	238	0.00408601		CASSLEGQAPLF	1021	0.00835608		CAGSRDTSAETLYF	333	0.00415099		CSAAISGSTLYF	590	0.00736366		CTYSGQGAETLYF	443	0.00418607		CSGGQNTGQLYF	4671	0.0708913		CASSQGTAETLYF	3550	0.053484		CASSQDDSYEQYF	7661	0.0787405		CASSQTTGGNYAEQF	7413	0.0820883		CASSQGTGGDEQYF	6993	0.076352
CAWKGAGGYSGNTLYF	235	0.00403451		CASSLEGGASQNTLYF	1006	0.00823332		CASSLSTVNTEVF	333	0.00415099		CSVATGNSAETLYF	589	0.00735118		CSADLGGPYEQHF	441	0.00416717		CASSQDHRGRSAETLYF	4650	0.0705726		CASSQDTGNTGQLYF	3548	0.0534539		CASSPPGLGPSAETLYF	7653	0.0786583		CSGGGRQNTLYF	7370	0.0816121		CAWSPTGGAAETLYF	6975	0.0761554
CSADWSLSYEQYF	234	0.00401734		CASSPRGISYEQYF	992	0.00811874		CSADRSPYEQYF	330	0.0041136		CSAATGNSAGTLYF	587	0.00732622		CSAERTGVLSTGQLYF	434	0.00410102		CSAALGENTLYF	4620	0.0701173		CASSNWGSAETLYF	3545	0.0534087		CASSQDRGRDYAEQF	7639	0.0785144		CASGGTGGAETLYF	7366	0.0815678		CASSPGTGGSTGQLYF	6967	0.0760681
CASSSRLGANYAEQF	232	0.003983		CASIDRERTEVF	979	0.00801235		CASGQDQGGPSAETLYF	323	0.00402634		CANMSQGRTLYCTCGTGGYAEQF	586	0.00731374		CASRPGQSNSDYTF	433	0.00409157		CSADRFSNERLF	4618	0.070087		CASSRSGGAAETLYF	3544	0.0533936		CASSQAQGSAEQF	7626	0.0783808		CAWSRGYEQYF	7344	0.0813242		CASSQDEGYEQYF	6948	0.0758606
CSAVTGGLYAEQLF	232	0.003983		CASGDGLGDDTLYF	978	0.00800416		CSAGTRQNTMYF	322	0.00401387		CSADGREGTQYF	584	0.00728878		CASSQDEGVAEQF	429	0.00405378		CASSQRDWGDYEQYF	4585	0.0695861		CASSQEQDRGQDTQYF	3539	0.0533183		CSADRGQDTQYF	7620	0.0783191		CASGEGGRVDSPLYF	7321	0.0810695		CSAEQTEVF	6931	0.075675
CASRDRGNYAEQF	228	0.00391433		CASTDRERTKVF	975	0.00797961		CASSDGRSSYEQYF	322	0.00401387		CASSQERTISNEGLF	583	0.0072763		CSGQGAEMLYF	428	0.00404433		CASSQTGTANTGQLYF	4573	0.069404		CASSQDINTEVF	3522	0.0530622		CASSPGQGGAETLYF	7618	0.0782986		CSYQDTQYF	7318	0.0810363		CASSQDSQGYEQYF	6926	0.0756204
CSADPRVSSERLF	226	0.00388		CASTDREKTEVF	971	0.00794687		CTRRGTGGYAEQF	321	0.00400141		CSAGGREDTQYF	576	0.00718893		CSVGKGAYEQYF	424	0.00400653		CASSQIGGSQNTLYF	4566	0.0692978		CSADLARGQDTQYF	3522	0.0530622		CASSPGQNTGQLYF	7510	0.0771885		CASSQETGGNTEVF	7314	0.080992		CSAGGGDTGQLYF	6926	0.0756204
CASSLLGNTGQLYF	223	0.00382849		CASSLDRTTEVF	968	0.00792232		CASSGGQSSYEQYF	319	0.00397648		CGADWGASGNTLYF	555	0.00692683		CTSSQDQGGDYAEQF	424	0.00400653		CASSQDNWGKDTQYF	4542	0.0689335		CASSVGGEDAEQF	3507	0.0528362		CSADIRTGNTEVF	7490	0.076983		CSADQGGYEQYF	7312	0.0809698		CAWSLVWGSAETLYF	6910	0.0754457
CAGSQEDRGPGAETLYF	221	0.00379416		CASSLGRTEVF	962	0.00787321		CAWSCWGVEQYF	318	0.00396401		CSAATGNSAETLCF	550	0.00686443		CAWSAGTGRGAETLYF	423	0.00399708		CSEDRYNSPLYF	4528	0.068721		CASGERTFSAETLYF	3498	0.0527006		CASSLDANTEVF	7468	0.0767568		CSLSYEQYF	7308	0.0809255		CASSQEGGANSDYTF	6905	0.0753911
CSLEIQSSEAGDSALYLRASSLLENTGQLYF	221	0.00379416		CASSFLALNTGQLYF	951	0.00778319		CASSQARLGVYAERF	311	0.00387675		CSAATGNGAETLYF	550	0.00686443		CVSSLRDAEQF	422	0.00398763		CASGDAHYSNERLF	4527	0.0687059		CASSQDLTGGSAETLYF	3496	0.0526705		CSETDTEVF	7465	0.076726		CSTGQGAGNTLYF	7286	0.0806819		CASSLDRTGQLYF	6875	0.0750636
CSADLAMREQYF	220	0.00377699		CTRSADPGASDYTF	939	0.00768498		CASGQARLGVYAEQF	310	0.00386429		CSSSLGGRDTQCF	546	0.00681451		CSADKLGNYAEQLF	422	0.00398763		CASSQTTSAETLYF	4522	0.06863		CASSQGHPNTEVF	3494	0.0526403		CASSLRDTSYEQYF	7460	0.0766746		CASSRRDRGGNSPLYF	7226	0.0800175		CASSQDWGLYAEQF	6850	0.0747906
CASRDWGDYAEQF	220	0.00377699		CSTAGTGGPYEQYF	938	0.00767679		CASSIDGTGDYAEQF	305	0.00380196		CSADGREDAQYF	539	0.00672714		CAWSAGTGGGAETPYF	421	0.00397818		CASSPANTGQLYF	4519	0.0685844		CASSPGLEFNQDTQYF	3468	0.0522486		CASSRGTDSYEQYF	7457	0.0766438		CASATGVNYAEQF	7200	0.0797296		CASSQDGGEDTQYF	6824	0.0745068
CSWAGGAETLYF	219	0.00375982		CSAAGTGSPYEQYF	936	0.00766043		CSAGVDNQAPLF	305	0.00380196		CASSQEGVVSF	536	0.0066897		CASSQDRREGRNSPLYF	417	0.00394038		CASGANRDEQYF	4516	0.0685389		CASSQGWGNYAEQF	3460	0.0521281		CSADPGANTEVF	7430	0.0763663		CASGGRDRNSDHTF	7182	0.0795303		CASSQDGQGADTQYF	6815	0.0744085
CASSQQSYEQYF	219	0.00375982		CSADQRQIPNERLF	932	0.00762769		CASGDYYEQHF	303	0.00377703		CTYSAATGNSAETLYF	529	0.00660233		CTRSARQGLPSGNTLYF	414	0.00391204		CSADRAGTEVF	4510	0.0684478		CSADRTSYEQYF	3445	0.0519021		CSARQGANTGQLYF	7426	0.0763252		CSASTNSDYTF	7174	0.0794417		CASSQDGGHYAEQF	6792	0.0741574
CSGTGGTEAF	217	0.00372548		CASSPRLGGAETLYF	927	0.00758677		CGAEGTNTEVF	299	0.00372717		CSADGRGDTQYF	525	0.00655241		CRETGGQDAQYF	414	0.00391204		CASSPDRGQDTGQLYF	4486	0.0680836		CASSDSGGGAGDTQYF	3440	0.0518268		CASSQDQGRDAEQF	7421	0.0762738		CSASLGQGDSNERLF	7141	0.0790763		CASSQVGDAEQF	6790	0.0741355
CASSSRRGAETLYF	216	0.00370831		CASSPSTSAETLYF	925	0.0075704		CASSPYAGGGTEVF	296	0.00368977		CASGGDSYEQYF	513	0.00640264		CSARLGRRDAEQF	412	0.00389314		CASSRDIANTEVF	4460	0.067689		CTRSADRISYEQYF	3435	0.0517515		CSADLGDWGAYEQYF	7344	0.0754824		CASSARDRGNYAEQF	7129	0.0789434		CAWSLDGNSPLYF	6790	0.0741355
CSADPGVSNERLF	215	0.00369115		CSAGQGANERSF	921	0.00753766		CTRSAGTGGVAETLYF	296	0.00368977		CVSSQENTQYF	511	0.00637768		CASSQAETGGAEQF	411	0.00388369		CASSQARQGEDTQYF	4457	0.0676435		CASSDWGGAGERLF	3425	0.0516008		CASSPPGTGRDEQYF	7342	0.0754618		CASSQQGRDTEVF	7117	0.0788105		CSADGGYEQYF	6789	0.0741246
CASSQEPGLSYEQYF	215	0.00369115		CSADPGASDYAF	918	0.00751311		CASSLTGRDTEAF	294	0.00366484		CASSPDWGGAETLYF	511	0.00637768		CSAVDRAQAQHF	407	0.00384589		CSASGEGTEVF	4445	0.0674613		CASSQADSNYAEQF	3403	0.0512693		CASSQDKLGTYEQYF	7313	0.0751637		CASSLGGSDYTF	7113	0.0787662		CASSQEQSSAETLYF	6765	0.0738626
CGADPRVSNERLF	214	0.00367398		CASSEGTGGDAAQVF	885	0.00724303		CASGDHYEQYF	292	0.00363991		CGTGGHAEQF	499	0.00622791		CSRQGAETLYF	407	0.00384589		CSANFNYAEQF	4442	0.0674158		CASSAGNSDYTF	3394	0.0511338		CASSQDTDSQNTLYF	7312	0.0751535		CASGAGLGYEQYF	7107	0.0786998		CASSLINTLYF	6762	0.0738298
CASSQDWGDSQNTLHF	212	0.00363964		CASSPTGDEQYF	884	0.00723485		CSDRDRDTGRLYF	292	0.00363991		CSADGGEDTQYF	497	0.00620295		CSAGRGMEQYF	400	0.00377974		CASSQKQDTQYF	4425	0.0671578		CASSQGDYAEQF	3381	0.0509379		CASSQEDREGNSDYTF	7296	0.074989		CSGDRGYEQYF	7100	0.0786222		CAWSLGGSAETLYF	6753	0.0737316
CASSQDWGDSRNTLYF	212	0.00363964		CSAGQGTNERLF	879	0.00719392		CSAGWNSPLYF	291	0.00362745		CSAGGNTEVLF	496	0.00619047		CSTGKGAYEQYF	399	0.0037703		CASSQTGDYAEQF	4418	0.0670516		CASSQEGGYEQYF	3380	0.0509228		CSALSSYNSPLYF	7260	0.074619		CASGDENSPLYF	7095	0.0785669		CASSQDDRSSYEQYF	6710	0.0732621
CASSQDWGDSQDTLYF	211	0.00362247		CASSPWGTNTGQPYF	877	0.00717756		CSADRGASQNTLYF	291	0.00362745		CSADPGYGQYF	496	0.00619047		CSADRNSPPYF	397	0.0037514		CASSQDPGGGTGQLYF	4416	0.0670212		CASGDREAGNTLYF	3373	0.0508174		CSPDMSSYEQYF	7224	0.074249		CASGDEGQNTLYF	7089	0.0785004		CAWSLQRSYTLYF	6695	0.0730983
CASSQGPGFSYEQYF	211	0.00362247		CTYSAAGTGGPYEQYF	876	0.00716937		CAGSQSGVQDTQYF	290	0.00361498		CGTGGYAERF	478	0.00596581		CASSLGTDYAEQF	393	0.0037136		CASSRGTVSNERLF	4411	0.0669453		CSADRIPYEQYF	3370	0.0507722		CASSPYRGRTGQLYF	7216	0.0741668		CSADGGAPYNSPLYF	7068	0.0782679		CASSQDRGQDTQYF	6633	0.0724214
CASGLLENTGQLYF	211	0.00362247		CASSPSNTEVF	875	0.00716119		CSARQGGNPPLYF	286	0.00356512		CASGQTGEDQNTLYF	467	0.00582852		CRAPNSYEQYF	387	0.0036569		CASSPGLGLNQDTQYF	4405	0.0668543		CASSQAHRDQDTQYF	3361	0.0506366		CASSQDEQGGTEVF	7162	0.0736117		CASGEGGSNERLF	7033	0.0778803		CASSQESTGGYAETLYF	6601	0.072072
CASSLLENTGQLHF	210	0.00360531		CASRSSAETLYF	871	0.00712845		CASSPTGRDTEVF	285	0.00355265		CVSSQEGVVF	467	0.00582852		CSGDGAEQF	385	0.003638		CASSQDLQGGDTQYF	4401	0.0667936		CASSQETGGYAEQF	3358	0.0505914		CASSLRDRDYAEQF	7156	0.0735501		CASGDARYEQYF	7008	0.0776035		CSAPGLGGTSAETLYF	6600	0.0720611
CSGSGAGSYEQYF	208	0.00357097		CASSSGTGSSAETLYF	869	0.00711208		CSADWGGGSYEQYF	282	0.00351526		CASGDDANSDYTF	464	0.00579108		CSADGAGGGEQYF	383	0.00361911		CASSPGLGGYAEQF	4398	0.066748		CASGDATVSNSDYTF	3354	0.0505311		CASSQDGLSYEQYF	7150	0.0734884		CASGGGTGGEQYF	6996	0.0774706		CASSQERGAEQF	6590	0.0719519
CASGDWGNYAEQF	208	0.00357097		CASTDRERIEVF	833	0.00681745		CAWSPWGVEQYF	276	0.00344046		CTRSAPSAETLYF	459	0.00572868		CSAVDRVRAQHF	377	0.00356241		CASSQDTQVSYEQYF	4396	0.0667177		CASSSSAETLYF	3337	0.050275		CASSQAQQDTQYF	7138	0.0733651		CASGDTVNTGQLYF	6988	0.077382		CACGGVAETLYF	6564	0.071668
CSPFRDDAQYF	208	0.00357097		CASSGTGSNERLF	830	0.0067929		CASSLLGGCDEQYF	274	0.00341553		CASGEGLGGARAEQF	458	0.0057162		CTRRAGTGGYEQYF	372	0.00351516		CASSQDRDRGEQYF	4392	0.066657		CASSPRQTSAETLYF	3332	0.0501997		CSLPGQGDTGQLYF	7106	0.0730362		CASGAGKNSDYTF	6956	0.0770277		CAWSSSVNQDTQYF	6555	0.0715697
CSADWGLSYVQYF	205	0.00351947		CASTDRERTEIF	829	0.00678471		CSADGAASAETLYF	273	0.00340307		CASSPTANYAEQF	446	0.00556643		CASSRGTTNNQAQHF	372	0.00351516		CASSQDPSYEQYF	4365	0.0662472		CASSEPTGANSDYTF	3332	0.0501997		CASSQDGGPGEQYF	7051	0.0724709		CASSQDRLSGNTLYF	6937	0.0768173		CASSQDSGTGNEQYF	6538	0.0713841
CSGGTGGASEQF	204	0.0035023		CSATGTGGPYEQYF	823	0.00673561		CSAGDRGAAQYF	270	0.00336567		CASSPGGGQDTQYF	439	0.00547906		CSADRGMGQYF	372	0.00351516		CASSQDGGSAETLYF	4351	0.0660347		CASGDPGQGVEQYF	3323	0.0500641		CASSQDRDTEVF	7037	0.072327		CSAGQGANTEVF	6856	0.0759203		CASSQERGYAEQF	6507	0.0710456
CASSLLENAGQLYF	204	0.0035023		CASTPRGTEVLF	822	0.00672742		CAWSYGGVEQYF	270	0.00336567		CASSQGSTQYF	431	0.00537922		CAGSNSYEQYF	370	0.00349626		CASSQDGQNTEVF	4342	0.0658981		CASSQTGFSNERLF	3315	0.0499435		CASSQDLAGDSYEQYF	7022	0.0721728		CASGKGQNSDYTF	6842	0.0757653		CSADPRTNTEVF	6480	0.0707509
CASSLGTGGYAEQF	204	0.0035023		CASSLDQHSGNTLYF	795	0.00650645		CRGAGGYAEQF	269	0.00335321		CSAGHNYAEQF	422	0.00526689		CANMSQGRTLYCTCSADRGMEQYF	368	0.00347736		CASSPRDSSTEVF	4337	0.0658222		CASSPRTGGAETLYF	3305	0.0497929		CSADHGLGGPETLYF	6965	0.071587		CSAHKNSDYTF	6824	0.0755659		CAWSRTGNNQAQHF	6466	0.070598
CASRTGGYAEQLF	202	0.00346796		CASGDVGGDQDTQYF	788	0.00644916		CASSPYTGGGTEVLF	269	0.00335321		CGTGGCAEQF	410	0.00511712		CTRSADRNSPLYF	367	0.00346792		CASSLRDRGQNTLYF	4335	0.0657919		CASSQETGGTYEQYF	3299	0.0497025		CSAAGSGNTLYF	6936	0.0712889		CASGDAEGANSPLYF	6813	0.0754441		CASSPQGTGQLYF	6452	0.0704451
CASSSRQGRETPYF	200	0.00343362		CSAAGTEGPYEQYF	764	0.00625274		CSAGGWGSYEQYF	267	0.00332827		CASSPPGRGYEQYF	410	0.00511712		CASSNSYEQHF	366	0.00345847		CASSQVGGEGDTQYF	4331	0.0657312		CSVRDRDQAPLF	3283	0.0494614		CASSQDWQDTQYF	6900	0.0709189		CSARGAGAEQF	6782	0.0751009		CASSLSGGAAEQF	6422	0.0701176
CASSRTGTRQLYF	200	0.00343362		CSAAGTGGSYEQYF	757	0.00619545		CSTGTRQNTLYF	267	0.00332827		CSTATGNSAETLYF	410	0.00511712		CSAGKGVYEQYF	365	0.00344902		CASSQEGTGYTEVF	4318	0.0655339		CASGDPDRGDSQNTLYF	3266	0.0492053		CASSPDWGGDYAEQF	6825	0.070148		CSADRANERLF	6762	0.0748794		CASSQGAYAEQF	6399	0.0698665
CAWRGTGLNQDTRYF	200	0.00343362		CSADPGAPDYTF	754	0.0061709		CASSLTGRDTEVLF	266	0.00331581		CASSPPGQGYERYF	408	0.00509216		CASSQDWGSAEALYF	364	0.00343957		CASSNIDQDTQYF	4314	0.0654732		CASSGTAISNERLF	3255	0.0490396		CSAGGGKEDTQYF	6780	0.0696855		CASGDALGGVAETLYF	6761	0.0748683		CASSQDGAEGYEQYF	6395	0.0698228
CASSLLENTGRLYF	200	0.00343362		CASSEGTGGDAERF	745	0.00609724		CASSLTGRGTEVF	266	0.00331581		CVSGDGTVQAPLF	407	0.00507968		CSAGWGGATGQLYF	363	0.00343012		CASSPGTGGYEQYF	4305	0.0653366		CASSQEQYNSPLYF	3246	0.048904		CASSPPGQGDTEVF	6765	0.0695313		CASSQDYSSYNSPLYF	6761	0.0748683		CASSQEGQGAYEQYF	6388	0.0697464
CASRDWGSYAEQF	200	0.00343362		CASGVNSGNTLYF	734	0.00600721		CASSIGTGGVQDTQYF	265	0.00330334		CASSQTGLRAETLYF	401	0.00500479		CAGSLDWGSNTGQLYF	360	0.00340177		CASSQDLGGVEQYF	4291	0.0651241		CASSLDWGSYEQYF	3245	0.0488889		CASSQGWGENTLYF	6746	0.0693361		CSADRENTLYF	6753	0.0747797		CASSQDLGGGVYEQYF	6388	0.0697464
CTRSAAGQGNTEVF	199	0.00341646		CASSSSRDNQDTQYF	728	0.00595811		CASSSAGGGDTEVF	264	0.00329088		CTRSADPGYEQYF	397	0.00495487		CASSLRDTEQF	357	0.00337342		CASSQVEGASPLYF	4281	0.0649723		CASSPGRANTLYF	3230	0.0486629		CASSQDWDTQDTQYF	6736	0.0692333		CSADPGPDQDTQYF	6728	0.0745029		CASSPGTGGF	6381	0.0696699
CASSWTGTGQLYF	198	0.00339929		CASTDRVRTEVF	722	0.005909		CRGTGGYAEQLF	262	0.00326595		CSAGGSTEVF	390	0.0048675		CASSQRLERYF	357	0.00337342		CSPQGYNNQAQHF	4265	0.0647295		CASSQDGGGNYAEQF	3227	0.0486177		CASSQGTGGPETLYF	6720	0.0690688		CASSQEDTNTEVF	6722	0.0744364		CASSQTPDNSYEQYF	6381	0.0696699
CAGRDWGNYAEQF	198	0.00339929		CTYSAGQGANERLF	722	0.005909		CASSLNRAGTEAF	262	0.00326595		CASSQERVVF	389	0.00485502		CTRSAEDRELEQYF	355	0.00335452		CASSQEMDSSYEQYF	4261	0.0646688		CASSQAGYEQYF	3221	0.0485274		CASSWGEGESQNTLYF	6707	0.0689352		CSATGTANERLF	6706	0.0742593		CASSFGQAEQF	6373	0.0695826
CTRSADLAMHEQYF	197	0.00338212		CSAAGIGGPYEQYF	719	0.00588445		CASSLTGGDTEVF	262	0.00326595		CANMSQGRTLYCTCSADGREDTQYF	380	0.0047427		CSAERTGVLNTGQPYF	352	0.00332618		CASGWGDNQDTQYF	4258	0.0646233		CASSQEGGGYAEQF	3217	0.0484671		CASSQAGGSAETLYF	6693	0.0687913		CASGELGGRAETLYF	6690	0.0740821		CASSQDAVSAETLYF	6371	0.0695608
CSAEDGGYNSPLYF	196	0.00336495		CSARQGANERLF	703	0.0057535		CSGTSSGNTPYF	261	0.00325348		CASSARNTEVF	373	0.00465533		CSTGQNTEVF	351	0.00331673		CSAHRGSNERLF	4254	0.0645626		CASSQDFQDTQYF	3201	0.048226		CASSQEGQSSYEQYF	6689	0.0687502		CSEDSSYNSPLYF	6679	0.0739603		CASSQRRGGGDEQYF	6344	0.069266
CASSQDWGDGQNTLYF	195	0.00334778		CASSLAGGPYEQYF	700	0.00572895		CTRSVDWGGGSYEQYF	260	0.00324102		CSADGREDTRYF	373	0.00465533		CSEDGAEQLF	348	0.00328838		CASSDGTFSNERLF	4238	0.0643197		CASSLLGHEQYF	3200	0.048211		CASSQDGDYEQYF	6680	0.0686577		CRGNSPLYF	6673	0.0738938		CAWSWGPNTEVF	6339	0.0692114
CSVAGQGNTEVF	195	0.00334778		CGSRAGSQNTLYF	698	0.00571258		CSAGTGGVAEALYF	260	0.00324102		CAGSPPGQGYEQYF	364	0.004543		CTSSLRDAEQF	346	0.00326948		CASSQDLLGGYEQYF	4219	0.0640314		CASSDWGSQNTLYF	3200	0.048211		CASSQWTGGSSYEQYF	6586	0.0676916		CSDRGANTGQLYF	6619	0.0732959		CAWSLGTEGAQHF	6330	0.0691131
CSADWDLSYEQYF	195	0.00334778		CSAAGTGGLYEQYF	695	0.00568803		CTRSAADRGNTEVF	260	0.00324102		CTRSVGHNYAEQF	363	0.00453052		CASADNYGQYF	337	0.00318443		CASSPGTGDAEQF	4217	0.064001		CASSQDAGTNAEQF	3184	0.0479699		CASSQDPERLF	6576	0.0675888		CASRARDRGLERLF	6590	0.0729747		CSADRDTGQLYF	6328	0.0690913
CSAGYSANTEVLF	194	0.00333062		CASSEGTGGNAEQF	691	0.00565529		CSAGVNNQAQHF	257	0.00320362		CGADGREDTQYF	358	0.00446812		CSADPGEGALYF	334	0.00315609		CASSQVGGASDTQYF	4205	0.0638189		CASSQQLSYEQYF	3174	0.0478193		CSARDRSYEQYF	6531	0.0671263		CASGDHRGGNQAPLF	6562	0.0726647		CAWLGARSTQYF	6324	0.0690476
CASSPLGGRDTQYF	193	0.00331345		CSAGQGVNERLF	687	0.00562256		CASSLSTANIEVF	256	0.00319115		CASSRQANTGQLYF	354	0.0044182		CSGQDAETLYF	334	0.00315609		CASSLGTGSSAETLYF	4200	0.063743		CASSQEEGISYEQYF	3161	0.0476234		CASSQDGGDSDYTF	6528	0.0670954		CASGDGTNNNQAPLF	6560	0.0726425		CASSQGHYAEQF	6323	0.0690367
CNADWGLSYEQYF	192	0.00329628		CSAGQRANERLF	686	0.00561437		CASEQGSGTEVF	255	0.00317869		CSGGLGGRYAEQLF	350	0.00436827		CSAGKGTYEQYF	332	0.00313719		CASGDATNSGNTLYF	4196	0.0636823		CASSQTGGDYAEQF	3158	0.0475782		CASSRTANTEVF	6521	0.0670235		CSALDSSNERLF	6548	0.0725096		CASSLGGDAETLYF	6312	0.0689166
CASSLTAGGATGQLYF	192	0.00329628		CGADPGASDYTF	679	0.00555708		CSAADRGSTEVF	255	0.00317869		CSAGPGYEQYF	345	0.00430587		CSAVDRVQARHF	331	0.00312774		CSAVGGVYEQYF	4174	0.0633484		CASSQVTGGNQDTQYF	3157	0.0475631		CASSQEGAEQF	6518	0.0669926		CASSQEGAEQF	6548	0.0725096		CASSPRGGTQDTQYF	6271	0.0684689
CASSLGQGATGQLYF	191	0.00327911		CASSLQYAEQF	671	0.00549161		CTRSADGTASAETLYF	255	0.00317869		CANMSQGRTLYCTCSAATGNSAETLYF	345	0.00430587		CGASTGNYAEQF	331	0.00312774		CASSRQISNERLF	4159	0.0631208		CASGDDWDSYEQYF	3137	0.0472618		CASSPRDKNYAEQF	6482	0.0666226		CASGDGTGGNTEVF	6540	0.0724211		CASSRDWGSAETLYF	6262	0.0683707
CASSLTTGGATGQLHF	190	0.00326194		CASSPRDISYEQHF	669	0.00547524		CVWSYWGVEQYF	254	0.00316622		CSARDWGGGQYF	345	0.00430587		CSDQPNTEIF	330	0.00311829		CASSQDPGETGQLYF	4155	0.06306		CASSQQGKGNTLYF	3120	0.0470057		CSGGTGGSYEQYF	6457	0.0663657		CASGGTGGSYEQYF	6529	0.0722992		CASSQEAGQGATGQLYF	6223	0.0679448
CSADLAMHGQYF	190	0.00326194		CSVDQDTQYF	669	0.00547524		CASSPYTGGGTEAF	253	0.00315376		CSAATGNSAEMLYF	342	0.00426843		CTYSAGKGAYEQYF	330	0.00311829		CASSQELGGGYAEQF	4142	0.0628627		CASSQGGGGNTEVF	3119	0.0469906		CASSQDLGGSYEQYF	6436	0.0661498		CASSQGQGNSEVF	6513	0.0721221		CAWSSGVSAETLYF	6219	0.0679012
CSSSLDWGQDTQYF	189	0.00324478		CASSPPGLGSETLCF	668	0.00546706		CASSQSGAQDTQYF	253	0.00315376		CGAGGNTEVF	340	0.00424347		CNAGQNTEVF	329	0.00310884		CASSPSDWGGAEDTQYF	4142	0.0628627		CASSQQTGGASAETLYF	3113	0.0469002		CASSQEGLGGGEQYF	6433	0.066119		CSARTGVTEVF	6507	0.0720556		CASSQTGGYEQYF	6212	0.0678247
CASSPTTGGATGQLYF	189	0.00324478		CNAAGTGGPYEQYF	668	0.00546706		CTRSADRSSYEQYF	253	0.00315376		CSAAPANIEVF	339	0.00423098		CSAEDRELGQYF	329	0.00310884		CSEDRYDSPLYF	4120	0.0625289		CASSQEGGEAPLF	3111	0.0468701		CSASQTDSAETLYF	6429	0.0660779		CASGDLQGNTEVF	6428	0.0711808		CAWSPGNTGQLYF	6203	0.0677265
CASTSPRDRGTETLYF	188	0.00322761		CAGSPWGTNTGQLYF	666	0.00545069		CTRSAEGTNTEVF	251	0.00312883		CASSQENTRYF	338	0.0042185		CSAERTGVPNTGQLYF	329	0.00310884		CASSQSNQDTQYF	4096	0.0621646		CASSDRSLGGSQNTLYF	3105	0.0467797		CASSPGTGVSSYEQYF	6419	0.0659751		CASSGTEVF	6428	0.0711808		CSAGQGESYEQYF	6175	0.0674208
CSGDRVGNALYF	187	0.00321044		CASTDKERTEVF	663	0.00542613		CSTQATDVF	250	0.00311636		CSAGAGYTEVF	334	0.00416858		CTRSEDGAEQF	328	0.00309939		CSAEGTGNNQDTQYF	4074	0.0618307		CASSQGLGGRHQDTQYF	3084	0.0464633		CASSPPGNYAEQF	6416	0.0659443		CASSTRGGNTLYF	6425	0.0711476		CAWSQASAETLYF	6133	0.0669622
CSAGTGGGGVQYF	187	0.00321044		CSAAETGGPYEQYF	657	0.00537703		CTPGQGRGTGQLHF	248	0.00309143		CSADGREDTQHF	333	0.0041561		CSGQSAETLYF	325	0.00307104		CASSQKEDGERLF	4066	0.0617093		CASSQDGTGGWEQYF	3079	0.046388		CASSQDEGSSYEQYF	6407	0.0658518		CASSPSSYEQYF	6416	0.0710479		CAWSPPGTGVYAEQF	6124	0.0668639
CSGRTGGASGQF	186	0.00319327		CASSPWGANTGQLYF	651	0.00532792		CAWSPAPWSYAEQF	248	0.00309143		CGTGDYAEQF	333	0.0041561		CANMSQGRTLYCTCRAGTGGYEQYF	324	0.00306159		CASSQERDTQYF	4064	0.0616789		CASSGPGQANSDYTF	3066	0.0461921		CASSQDYNYAEQF	6391	0.0656873		CASGVYRGLNTEVF	6413	0.0710147		CSADWGGEEQYF	6121	0.0668312
CSAEDRGCNSPLYF	186	0.00319327		CSANWAQNTLYF	648	0.00530337		CSAVGSQNTSYF	248	0.00309143		CSAATGNNAETLYF	332	0.00414362		CTRSADLGGPYEQYF	323	0.00305214		CASSQADSSNERLF	4060	0.0616182		CASSDLPGQNSGNTLYF	3066	0.0461921		CASSQDGGTSAETLYF	6374	0.0655126		CASSLYREGTEVF	6410	0.0709815		CSAGSAETLYF	6101	0.0666128
CSAEAGGYEQYF	184	0.00315893		CSAGQEANERLF	644	0.00527063		CASSQSGVQDAQYF	247	0.00307897		CSVGHNYAEQLF	329	0.00410618		CASSDASGNTLYF	321	0.00303324		CASSQEGRNTEVF	4047	0.0614209		CASSQEGGAEDTQYF	3041	0.0458155		CSADGTDNTEVF	6373	0.0655023		CASTSGTSSAETLYF	6403	0.070904		CASSLSLGGQNTLYF	6075	0.0663289
CTRSGGQIYAEQF	183	0.00314177		CSANWVQSTLYF	631	0.00516424		CSAEGGATEVF	246	0.0030665		CSSSLGGQDTQYF	321	0.00400633		CSAGTGGVENTSYF	320	0.0030238		CASGTGTTNTEVF	4027	0.0611174		CSAGGWDTEVF	3031	0.0456648		CSARGANTEVF	6349	0.0652556		CASGRPLSNERLF	6397	0.0708375		CASSQEHYAEQF	6071	0.0662853
CASSTGQGADAEQF	182	0.0031246		CASRMGGRNQNALYF	628	0.00513969		CSAADRGDTEVF	246	0.0030665		CASRDDANSDHTF	320	0.00399385		CGAVDRVQAQHF	319	0.00301435		CASSQEPGASYEQYF	4026	0.0611022		CASSQDHSYEQYF	3030	0.0456498		CASSPGTEPSAETLYF	6302	0.0647726		CASSPPGLYEQYF	6387	0.0707268		CASSHRDTEVF	6070	0.0662743
CSADWGRSYEQYF	182	0.0031246		CSADQGTQYF	615	0.00503329		CASTPGQANERLF	245	0.00305403		CTRSAGQKNTLYF	319	0.00398137		CTCRAGTGGYEQYF	319	0.00301435		CASSQARGERLF	4022	0.0610415		CASSQDATGGAEQF	3030	0.0456498		CASSPDTTNSDYTF	6263	0.0643717		CASGDVGQNQAPLF	6383	0.0706825		CAWRAGTGRNTGQLYF	6004	0.0655537
CASSQEPGFPYEQYF	182	0.0031246		CASTDRDRTEVF	614	0.00502511		CASSLTGRDAEVF	244	0.00304157		CSVGRNYAEQF	318	0.00396889		CSADRGVEQYF	317	0.00299545		CSADWGDEQYF	4021	0.0610263		CASSDSGTEVF	3026	0.0455895		CASSQERGAISNERLF	6260	0.0643409		CASGDSRGRAQNTLYF	6381	0.0706604		CASSLHRRAEQF	5994	0.0654445
CSAEAGGCAETLYF	180	0.00309026		CSAAGTRGPYEQYF	614	0.00502511		CVSGDYYEQYF	244	0.00304157		CSAGQKDTLYF	318	0.00396889		CSADPNTGQLYF	316	0.002986		CASSFRDSQNTLYF	4019	0.060996		CASSPGTDSYEQYF	3023	0.0455443		CASSPSQGANTGQLYF	6197	0.0636934		CSAGTGGNQDTQYF	6377	0.0706161		CASSQDWGFNQDTQYF	5976	0.065248
CSLEIQSSEAGDSALCLCASSLLENTGQLYF	179	0.00307309		CSGGQGANERLF	605	0.00495145		CASSQVRLGVYAEQF	243	0.0030291		CSAGGNTEAF	317	0.00395641		CANMSQGRTLYCTCSADKLGNYAEQF	315	0.00297655		CASSQETVNYAEQF	3983	0.0604496		CSVQGAGTGQLYF	3014	0.0454087		CSVLGVSYEQYF	6182	0.0635392		CSAGQGAQAEVF	6370	0.0705386		CSADPGGAEQYF	5973	0.0652153
CASGLTTGGATGQLYF	179	0.00307309		CSAGQGGNERLF	594	0.00486142		CTRSAVGSQNTLYF	243	0.0030291		CASGRGSNERLF	316	0.00394393		CASRGADAQYF	313	0.00295765		CSAGGGTGQLYF	3967	0.0602068		CASSQGTGGDEQYF	2991	0.0450622		CASSQEDRYEQYF	6149	0.0632		CSADPGGEQYF	6354	0.0703614		CSGDNNNQAQHF	5971	0.0651934
CSAVGVNQVTQYF	179	0.00307309		CRLRDDNERLF	592	0.00484506		CTRSAEGEATEVF	243	0.0030291		CTSSQEGVVF	313	0.00390648		CASSSGTGYAEQF	310	0.0029293		CASSSGLGGRNYAEQF	3929	0.0596301		CASSPDRKNTLYF	2951	0.0444596		CASSQRQGGNTLYF	6131	0.063015		CASGVRQGQSSYEQYF	6353	0.0703503		CASSQEQGWEQYF	5927	0.064713
CASRGWGNYAEQF	178	0.00305593		CGASLGEQYF	585	0.00478777		CTYSAGTRQNTLYF	242	0.00301664		CTRSADWGRAEQF	310	0.00386904		CSGLGAETLYF	309	0.00291985		CSADMGLGTETLYF	3920	0.0594935		CASSTDWGKNTLYF	2934	0.0442034		CASSQTGGYAEQF	6089	0.0625833		CASSTGQGVSNERLF	6330	0.0700956		CSADPGGQNTLYF	5888	0.0642872
CSGRTGGASEQLF	178	0.00305593		CASSSGHSCNSPLYF	583	0.0047714		CSADGTASAETPYF	242	0.00301664		CASGQGPNERLF	309	0.00385656		CTRSADRDTNTLYF	309	0.00291985		CASSQDRDYYEQYF	3915	0.0594176		CASSTGTGYAEQF	2926	0.0440829		CSAGF	6087	0.0625628		CSASGDNQAPLF	6327	0.0700624		CAWSLEDTEVF	5886	0.0642654
CAGSLTTGGATGQLYF	177	0.00303876		CSADWVQNTLYF	582	0.00476321		CASSQDRGIYAEQF	242	0.00301664		CASSQENTQCF	308	0.00384408		CSAEDGELEQYF	307	0.00290095		CSAWGDEQYF	3909	0.0593265		CASSDWGEEQYF	2911	0.0438569		CSASGWAEQF	6064	0.0623264		CASDRDRNSDYTF	6297	0.0697302		CASSLDRAAETLYF	5884	0.0642435
CASSQEDGGPGAETLYF	177	0.00303876		CTRSAVGYEQYF	576	0.00471411		CSADRGSYEQYF	240	0.00299171		CASRGDANSDYTF	307	0.0038316		CSADRGTNTLYF	307	0.00290095		CASSQGTDAEQF	3908	0.0593114		CASRDWGGGAETLYF	2909	0.0438268		CSADLASPLYF	6003	0.0616994		CASGERDRYTEVF	6293	0.0696859		CAWRLGGRAETLYF	5844	0.0638068
CSYRGPNSPLYF	176	0.00302159		CASTVRERTEVF	574	0.00469774		CASSPQNSGDTLYF	240	0.00299171		CSSSLGGRGTQYF	305	0.00380664		CSAEQNTEVF	306	0.0028915		CASSQHKNTGQLYF	3895	0.0591141		CASSHDWGNTGQLYF	2907	0.0437966		CSADNSGNTLYF	5902	0.0606613		CASGLAGNNQAPLF	6280	0.0695419		CASSHGLGTYEQYF	5818	0.0635229
CSGGQIYAGQF	176	0.00302159		CASGDTGTGGAEQSF	563	0.00460771		CASSQARPGVYAEQF	240	0.00299171		CSADPGHEQYF	297	0.00370679		CTRSAGRVNSPLYF	304	0.00287261		CSADLGTGGAEQF	3883	0.0589319		CASSLGTTEVF	2904	0.0437515		CSGGQNYAEQF	5886	0.0604969		CSAQNTEVF	6275	0.0694866		CSALTGGYYAEQF	5815	0.0634902
CASSLLENTRQLYF	176	0.00302159		CSANWVQNALYF	559	0.00457498		CSAGDRGATRYF	239	0.00297924		CASNQEGVVF	296	0.00369431		CSADWGGAAGQLYF	304	0.00287261		CSAGDNSGNTLYF	3842	0.0583097		CASSQPGQNTEVF	2895	0.0436159		CASSPDWGTYEQYF	5846	0.0600858		CASGGGGNYAEQF	6262	0.0693426		CASSRDRGAEQF	5807	0.0634028
CASSQEPGFSYGQYF	175	0.00300442		CSTGQGANERLF	556	0.00455042		CASSQARLGVYVEQF	239	0.00297924		CATGVNQDTQYF	295	0.00368183		CASSSGTYEQYF	304	0.00287261		CAWSKLGGQDTQHF	3837	0.0582338		CASSQATGGDAEQF	2893	0.0435857		CSADNISGNTLYF	5844	0.0600652		CASSPGQYNSPLYF	6252	0.0692319		CASSQDSGGYEQYF	5794	0.0632609
CASSLTTGGATGRLYF	174	0.00298725		CASPLEGAGEQYF	550	0.00450132		CSADRDSPLYF	239	0.00297924		CASSQEGGVF	294	0.00366935		CTSSLGTGYAEQF	302	0.00285371		CASSQEGQGDTQYF	3836	0.0582186		CASSLSQGAREQYF	2893	0.0435857		CASSQVGSAPLF	5818	0.059798		CASAANSDYTF	6230	0.0689883		CASSQDGTGNYAEQF	5779	0.0630971
CAGRTGGYAEQF	174	0.00298725		CSADPGASDHTF	546	0.00446858		CAWNYWGVEQYF	238	0.00296678		CSAGGNAEVF	293	0.00365687		CRAGAGGYEQYF	301	0.00284426		CASSQDPGGNTLYF	3834	0.0581883		CASSPPTGRDYAEQF	2892	0.0435707		CASAGQNTGQLYF	5797	0.0595821		CASGDWGSSYEQYF	6206	0.0687225		CSGTGTNTGQLYF	5778	0.0630862
CSAEAGGRAGTLYF	172	0.00295292		CTRSADQDTQYF	532	0.004354		CASSQSGVQGTQYF	238	0.00296678		CASSPTYSDCTF	293	0.00365687		CANMSQGRTLYCTCSEDGAEQF	300	0.00283481		CASSQDEANTLYF	3829	0.0581124		CSPGQNSGNTLYF	2874	0.0432995		CASSQDWDRGYEQYF	5791	0.0595205		CASGEGQYNSPLYF	6187	0.0685121		CSADWGSYEQYF	5765	0.0629442
CSAAGQGNTEVLF	171	0.00293575		CSANWVQNTSYF	532	0.004354		CAGSPYTGGGTEVF	237	0.00295431		CSSSLGGRDAQYF	292	0.00364439		CSADNNQAQHF	299	0.00282536		CASSPRQLTEVF	3810	0.057824		CASSQDQGPLDSPLYF	2849	0.0429228		CASSPNWPSAETLYF	5743	0.0590271		CSAGNNYAEQF	6182	0.0684567		CASSPTGGTGQLYF	5760	0.0628896
CASRAGGYAEQF	171	0.00293575		CTRSANWVQNTLYF	531	0.00434582		CSAGGTNTEVF	237	0.00295431		CTSSQENTQYF	290	0.00361943		CASRGRPNERLF	298	0.00281591		CASSQDFGFNERLF	3807	0.0577785		CASREGGGAETLYF	2845	0.0428626		CASSLWQGKVF	5738	0.0589757		CASSQDWNYEQYF	6175	0.0683792		CASSQATNTGQLYF	5728	0.0625403
CGADGQNTLYF	170	0.00291858		CSAGQDTQYF	531	0.00434582		CSAVGSRNTLYF	237	0.00295431		CTRSAGTGDSQNTLYF	289	0.00360695		CGAGTGGYEQYF	298	0.00281591		CASSQGQGANTQYF	3798	0.0576419		CASSQDARNNNQAQHF	2838	0.0427571		CASSQESGVYAEQF	5729	0.0588832		CASSSGTGGYNSPLYF	6127	0.0678477		CASSPGLGVSYEQYF	5709	0.0623328
CSGGQIYAERF	168	0.00288424		CASSPRQERAGQF	527	0.00431308		CASSLMGARRQDAQYF	236	0.00294185		CASTSSGSTLYF	289	0.00360695		CASSLGTGYTEQF	297	0.00280646		CASSRLGTYEQYF	3787	0.0574749		CASSPGQYAEQF	2837	0.042742		CSADPLGGAETLYF	5670	0.0582768		CASELGDNYAEQF	6073	0.0672497		CASSLGREVF	5698	0.0622127
CSADAAERF	168	0.00288424		CASSDWERTEVF	518	0.00423942		CSARQGGNSPLCF	235	0.00292938		CAATGNSAETLYF	285	0.00355702		CSADWGGATGRLYF	295	0.00278756		CASSQDFQVDTQYF	3751	0.0569286		CASSQAGTGGGEQYF	2835	0.0427119		CTATSGTGNTGQLYF	5659	0.0581638		CSAARGGGAGQDTQYF	6055	0.0670504		CASSPRGAGSDYTF	5659	0.0617869
CTRSADWGGAETLYF	167	0.00286708		CSADPGASGYTF	516	0.00422305		CSAEGTNTEAF	235	0.00292938		CGADYGYEQYF	283	0.00353206		CSADRDANTLYF	293	0.00276866		CASGEQGRGNTGQLYF	3716	0.0563974		CASSQDGTGGYEQYF	2821	0.042501		CASSPRLESYEQYF	5610	0.0576601		CASGRQAFNERLF	6016	0.0666185		CASRDRDYAEQF	5650	0.0616886
CSAGNSPPYF	165	0.00283274		CVSSEGTGGDAEQF	515	0.00421487		CSAADGGNTEVF	234	0.00291692		CSATTGNSAETLYF	283	0.00353206		CASSQEGRNDQAQHF	293	0.00276866		CASSRDWGIYAEQF	3694	0.0560635		CASSRLEQYF	2821	0.042501		CSAGTGGSSDYTF	5548	0.0570229		CASGDPQGGTEVF	5921	0.0655665		CSDGAQDTQYF	5645	0.061634
CGAEDRGYNSPLYF	164	0.00281557		CSSSLTGGAETLYF	510	0.00417395		CSAETRQNTLYF	233	0.00290445		CASSQENTQHF	282	0.00351958		CASGEEDRAGDTLYF	292	0.00275921		CSANRAANTEVF	3661	0.0555627		CASSDARGGERLF	2818	0.0424558		CSAGRGDTEVF	5525	0.0567865		CASGTPSQNTLYF	5914	0.065489		CASSQDENSDYTF	5633	0.061503
CASSQGANQDTQYF	164	0.00281557		CASRRLGGSYERYF	510	0.00417395		CASSPQSSGNTLYF	233	0.00290445		CSADGREDTQCF	281	0.0035071		CARSAGTGGGAETLYF	291	0.00274976		CSGTDTGQLYF	3637	0.0551984		CGADRISYEQYF	2790	0.0420339		CSAGQNTEVF	5455	0.056067		CASSEPYEQYF	5907	0.0654115		CSADGGSYEQYF	5630	0.0614703
CSAGNEQYF	164	0.00281557		CSAGQGANKRLF	509	0.00416577		CASSQARLGVHAEQF	232	0.00289198		CGGTGQNSDYTF	279	0.00348214		CTCSALGGSGNTLYF	289	0.00273087		CSADRANTEVF	3636	0.0551832		CASSQDEGYEQYF	2786	0.0419737		CSAARGDTQYF	5439	0.0559026		CASGGWGGEDTQYF	5907	0.0654115		CASSQDRGADQDTQYF	5627	0.0614375
CSADPRVSNGRLF	164	0.00281557		CARTDRERTEVF	508	0.00415758		CSADGSSYEQYF	232	0.00289198		CSAAGNSGSTLYF	279	0.00348214		CSADRDTDTLYF	288	0.00272142		CASSQDLGAGANTGQLYF	3607	0.0547431		CASGERDNQAPLF	2785	0.0419586		CASSQGGARYEQYF	5404	0.0555428		CASGRGAEQF	5875	0.0650571		CASSQETGGDEQYF	5602	0.0611646
CGAGQYNSPLYF	163	0.0027984		CSAARTGGPYEQYF	505	0.00413303		CASSLSTANTVVF	231	0.00287952		CASSDAGGLVQGTQYF	276	0.0034447		CSAGLGGPYEQYF	288	0.00272142		CASSRDRGHTEVF	3600	0.0546369		CASSQGAGEQYF	2781	0.0418983		CASSQPLGGVNQDTQYF	5403	0.0555326		CASGGTNNNQAPLF	5871	0.0650128		CASSQEPGSAETLYF	5593	0.0610663
CASSGSSQDTLYF	163	0.0027984		CGADQDTQYF	497	0.00406755		CSAGGTASAETLYF	230	0.00286705		CSADPGYERYF	276	0.0034447		CANSLRDAEQF	288	0.00272142		CASSQDLSAETLYF	3595	0.054561		CASSQDIANSDYTF	2768	0.0417025		CASSQGTGGYEQYF	5349	0.0549775		CASSESAETLYF	5870	0.0650018		CASSQDAGGHNQAQHF	5591	0.0610444
CTRRPGGWNTGQLYF	163	0.0027984		CASSPRGTNTGQLYF	494	0.004043		CAWSQDSYNSPLYF	229	0.00285459		CTRSAQYNSPLYF	275	0.00343221		CSAGQNIEVF	287	0.00271197		CASSQPGLGGLEQYF	3588	0.0544547		CASSLAGRGNQAPLF	2764	0.0416422		CASSPHWGALYEQYF	5344	0.0549262		CASSPRDKYAEQF	5869	0.0649907		CAWSLESGGVQDTQYF	5582	0.0609462
CSGGQIYAEQLF	162	0.00278124		CSADQRQTSNERLF	491	0.00401845		CASSPYTGGGAEVF	227	0.00282966		CSAAIGNSAETLYF	275	0.00343221		CGADWGGATGQLYF	287	0.00271197		CASGDAQGSGNTLYF	3588	0.0544547		CASSDARTLSNERLF	2752	0.0414614		CASGDAGSTEVF	5336	0.0548439		CASGGGLGGRDTQYF	5851	0.0647914		CASRQGNQDTQYF	5582	0.0609462
CVSSQDWGDSQNTLYF	162	0.00278124		CASGDQGKEDTEVF	487	0.00398571		CSVGWGGGSYEQYF	227	0.00282966		CNAATGNSAETLYF	274	0.00341973		CSAGTTNTGQPYF	286	0.00270252		CASRDENTGQLYF	3561	0.054045		CASSLASYEQYF	2748	0.0414012		CASSPSWGGAGAETLYF	5312	0.0545973		CASSQDGRETEVF	5848	0.0647582		CAWTGEPYEQYF	5570	0.0608152
CTRSGSGTGSYEQYF	162	0.00278124		CSADQDAQYF	475	0.0038875		CAWSRLGAGQNTLYF	227	0.00282966		CASSQEPGWAERF	273	0.00340725		CSADHRGAPPF	285	0.00269307		CASSQTGTGDTEVF	3561	0.054045		CASGDAGRGDSPLYF	2740	0.0412806		CASSQDPGTGGYEQYF	5229	0.0537442		CASSQESGVSYEQYF	5824	0.0644924		CASSLNWGSQNTLYF	5524	0.0603129
CRPGGWDTGQLYF	162	0.00278124		CASSLAGGYEQYF	473	0.00387113		CSAEGTNTEVLF	225	0.00280473		CSVGHNYAGQF	270	0.00336981		CASSLGTGYVEQF	284	0.00268362		CASSPDTSGNTLYF	3528	0.0535441		CASSQDLGGAEQYF	2725	0.0410547		CSEQGAETLYF	5211	0.0535592		CASSQGRTGENTLYF	5801	0.0642377		CASSPGQNYEQYF	5495	0.0599963
CTRSAVTGGLYAEQF	162	0.00278124		CSAGQGADTGQPYF	469	0.0038384		CSAVGSQDTLYF	225	0.00280473		CANMSQGRTLYCTCSADPGYEQYF	269	0.00335733		CASSLVRGNQDTQYF	284	0.00268362		CASGDATGGSYEQYF	3524	0.0534834		CASSQNRVYRSPLYF	2721	0.0409944		CASSDAGRNTEVF	5169	0.0531275		CASGGQGEDNQAPLF	5800	0.0642266		CASSPKINQDTQYF	5476	0.0597888
CSLWGGRQDTQYF	162	0.00278124		CASSDRGTGQHYF	468	0.00383021		CAGSLTGRDTEVF	225	0.00280473		CRTGGYAEQF	267	0.00333237		CASSPGRGANSDYTF	284	0.00268362		CASSPGTGLSYEQYF	3521	0.0534379		CALGLSQNTLYF	2718	0.0409492		CASSQDKWGDTGQLYF	5130	0.0527266		CSTGQNSPLYF	5791	0.064127		CASSQGAEQF	5469	0.0597124
CSGAGGASAETLYF	161	0.00276407		CASGDDWGDQDTQYF	466	0.00381384		CASSLSTATTEVF	224	0.00279226		CASSPPGQGYEQHF	265	0.00330741		CSALGGPGNTLYF	284	0.00268362		CSADRGDTLYF	3509	0.0532558		CASSLGLGRYEQYF	2711	0.0408437		CSPGTGDAEQF	5057	0.0519763		CASGEQEVF	5726	0.0634072		CASSQDGWDSYEQYF	5468	0.0597015
CASSQEGRGPGAETLYF	157	0.0026954		CSAGQGNTGQLYF	465	0.00380566		CSLEIQSSEAGDSALYLRASSPYTGGGTEVF	224	0.00279226		CGADPGYEQYF	261	0.00325748		CSADRGMERYF	281	0.00265527		CASSLTGVSAETLYF	3506	0.0532102		CASSQTTNTEVF	2701	0.0406931		CASSPTGDNERLF	5053	0.0519352		CASGGTEGYNSPLYF	5720	0.0633407		CASSQDSGQGGEQYF	5450	0.059505
CASSQEPGFSYERYF	156	0.00267823		CASSLSNAEQF	458	0.00374837		CTWSYWGVEQYF	223	0.0027798		CASGQGSNEGLF	261	0.00325748		CSADPGTGTYGQYF	280	0.00264582		CSAERDRGFSYEQYF	3503	0.0531647		CASSFSYRGSETLYF	2688	0.0404972		CSAERDEQYF	5018	0.0515755		CASSQERDNYAEQF	5709	0.0632189		CASSPPGLGGYEQYF	5447	0.0594722
CSAVTGGLYAGQF	155	0.00266106		CASSEGTGGDAKQF	451	0.00369108		CTPGQGRDTGQLYF	223	0.0027798		CSALRDRDSGDTLYF	260	0.003245		CASSHRGPYNSLLYF	280	0.00264582		CASSQDMGNQDTQYF	3503	0.0531647		CASSQERANTEVF	2683	0.0404219		CASSQDANTEVF	4932	0.0506916		CASGDVGDSYEQYF	5696	0.063075		CASSLWSGQLYF	5429	0.0592757
CTRSAGNSPLYF	154	0.00264389		CASTDRKRTEVF	445	0.00364198		CAGSLGISNERLF	222	0.00276733		CGGGLGNYAEQF	258	0.00322004		CTRSAGDWGGLEQYF	279	0.00263637		CASSQEMDTEVF	3492	0.0529978		CASSQDWGSYAEQF	2683	0.0404219		CASSLTAANTGQLYF	4928	0.0506505		CASSGGQNYAEQF	5684	0.0629421		CASSQEAGGSYEQYF	5418	0.0591556
CSADWGGAETPYF	154	0.00264389		CASSPTGGPYEQYF	444	0.00363379		CTRSGTSSGNTLYF	222	0.00276733		CSTDGREDTQYF	257	0.00320756		CTRRTGDSGNTLYF	279	0.00263637		CASSQGVWGGGAEQF	3481	0.0528308		CDATNSDYTF	2675	0.0403014		CASSLPDNSQNTLYF	4866	0.0500132		CASSPTTGNYAEQF	5670	0.0627871		CSADPGAGNTLYF	5393	0.0588826
CSAGTGGYEQYF	153	0.00262672		CSADPGASDCTF	442	0.00361742		CRGTGGYAEQSF	222	0.00276733		CASGPPGQGYEQYF	256	0.00319508		CSADGGMEQYF	278	0.00262692		CARSKLGGQDTQYF	3473	0.0527094		CASSRQGSYNSPLYF	2673	0.0402712		CASSQVGEGAEQF	4857	0.0499207		CASSQRLGDYEQYF	5670	0.0627871		CASSHPNSDYTF	5356	0.0584786
CSGGQVYAEQF	152	0.00260955		CASSDVGQTSAEKLYF	439	0.00359287		CAWSPRDREDYAEQF	221	0.00275486		CSATGVNQGTQYF	254	0.00317012		CTRSALGGSGNTLYF	278	0.00262692		CASSPPPGQGIYEQYF	3465	0.052588		CASSPGLGTETLYF	2673	0.0402712		CSRDRDSGNTLYF	4854	0.0498899		CSATGVDTQYF	5663	0.0627095		CASSQQGYNSPLYF	5343	0.0583367
CGAVTGGLYAEQF	152	0.00260955		CASSVTGGQDAQYF	435	0.00356013		CSAVGGQNTLYF	216	0.00269254		CASGSGTGANTEVF	254	0.00317012		CSADWGGATGQLHF	278	0.00262692		CSAVGSYEQYF	3461	0.0525273		CASSQETGYEQYF	2672	0.0402562		CASSQVRGLNAEQF	4710	0.0484098		CAWSRWGGAKDTQYF	5659	0.0626653		CAWGQNTEVF	5299	0.0578563
CASSPSGIQNTLYF	152	0.00260955		CASTDRERTEVYF	431	0.0035274		CGAGGRGSYEQYF	216	0.00269254		CSVGHNYAEQSF	253	0.00315764		CASSLRTGYAEQF	277	0.00261747		CASGEKGYEQYF	3440	0.0522086		CASSQESHTGQLYF	2667	0.0401808		CSAGISGNTLYF	4637	0.0476595		CASGAGTISYNSPLYF	5625	0.0622888		CASSLLWEQYF	5299	0.0578563
CSATGGQYF	152	0.00260955		CGANWVQNTLYF	427	0.00349466		CNAGTRQNTLYF	216	0.00269254		CASSQEGAQYF	252	0.00314516		CTRSAERTGVLNTGQLYF	276	0.00260802		CASGGGQISNERLF	3431	0.052072		CASSQEGGGYEQYF	2664	0.0401356		CASSLDSSAETLYF	4563	0.046899		CSAIRGEQYF	5619	0.0622223		CASSLGTGGSQNTLYF	5292	0.0577799
CSADPRVSDERLF	152	0.00260955		CASSNGGPTGQLYF	424	0.00347011		CASSPYTGGGTEVSF	216	0.00269254		CAWSPGNYAEQLF	250	0.0031202		CSAGHRGAPLF	276	0.00260802		CASSQDFNQDTQYF	3421	0.0519202		CASSWGRQDTQYF	2662	0.0401055		CASSQDWGANYAEQF	4515	0.0464056		CASSHHREANTEVF	5603	0.0620451		CASSLWGYYAEQF	5285	0.0577034
CSSRQGNAEQSF	152	0.00260955		CASSPLGGYEQYF	422	0.00345374		CASSQGWGIYAEQF	215	0.00268007		CASSQDWGDQDTQYF	249	0.00310771		CTRSADHRGAPLF	276	0.00260802		CASSPRTGGSDYTF	3409	0.0517381		CASSLAGRNTEVF	2662	0.0401055		CASSQGQGGAETLYF	4431	0.0455423		CASGAQQSQNTLYF	5600	0.0620119		CSGDSTEVF	5282	0.0576707
CASRTGGYAGQF	152	0.00260955		CSAGRGADTGQLYF	422	0.00345374		CAWSPELGAQDTQYF	215	0.00268007		CSAGDWGGEQYF	246	0.00307027		CSGQGAKTLYF	273	0.00257968		CSADPRTANTEVF	3405	0.0516774		CASSNVISYEQYF	2660	0.0400754		CASSAREVF	4401	0.0452339		CASGVPEAPLF	5576	0.0617461		CASSQGHSNTGQLYF	5254	0.057365
CASSLDWGALQDTQYF	152	0.00260955		CAGSLEGAGEQYF	421	0.00344555		CARSRANNQAPLF	215	0.00268007		CASSPPGQGYEQCF	245	0.00305779		CTCSAGKGAYEQYF	272	0.00257023		CAWSKLGGQDAQYF	3402	0.0516318		CASSDGGGRYEQYF	2658	0.0400452		CASSQEGGQNTLYF	4391	0.0451311		CSTDRDWVSYEQYF	5535	0.0612921		CASSSRQGKDTQYF	5243	0.0572449
CSAGRGSGNTLYF	151	0.00259239		CASSPEGAGEQYF	420	0.00343737		CASSGGRYAELF	214	0.00266761		CSARYNSPLYF	244	0.00304531		CASSPTGGGKTLYF	271	0.00256078		CASSQTGTGDERLF	3382	0.0513283		CASSDWGQNTLYF	2655	0.04		CASSQSGTGGYEQYF	4348	0.0446892		CASGDAVDSDYTF	5529	0.0612257		CAWSLDTGDSAETLYF	5237	0.0571794
CASSRTGTGQLCF	151	0.00259239		CASSPWGTSTGQLYF	416	0.00340463		CSARWGRDTQYF	212	0.00264268		CSVDGREDTQYF	242	0.00302035		CTRSADRGNNYAEQF	269	0.00254188		CASSQAGGQDTQYF	3378	0.0512676		CASSLHWGGGQNTLYF	2647	0.0398795		CASSDTGGNSPLYF	4283	0.0440211		CSAAGLSYEQYF	5521	0.0611371		CAWSNQDTQYF	5234	0.0571466
CTRSAETGGYEQYF	151	0.00259239		CASSLTGGYAEQSF	414	0.00338826		CSAADRGNAEVF	211	0.00263021		CSAAVSGNTLYF	240	0.00299539		CTRSADGTGGGEQYF	269	0.00254188		CASSPNSAETLYF	3369	0.051131		CASTNRGRNNQAQHF	2638	0.0397439		CASSQSQGAGQLYF	4262	0.0438053		CASRRDSSQNTLYF	5519	0.061115		CSADRTASYNSPLYF	5228	0.0570811
CASSSRQGRGTLYF	151	0.00259239		CSAAGTGGPYKQYF	413	0.00338008		CSAQQGGNSPLYF	211	0.00263021		CASNQENTQYF	238	0.00297043		CANMSQGRTLYCTCSADRGNNYAEQF	267	0.00252298		CARGEGSQNTLYF	3366	0.0510855		CASSDQGRPNERLF	2630	0.0396234		CASSGPGQWGNTLYF	4253	0.0437128		CASRGGQNTLYF	5507	0.0609821		CASSRGSGNTLYF	5219	0.0569828
CTRSAGQYNSPLYF	151	0.00259239		CASTDWERTEVF	409	0.00334734		CSAAGRGNTEVF	210	0.00261774		CTCSAATGNSAETLYF	238	0.00297043		CSAADRVQAQHF	267	0.00252298		CASSDAGSAETLYF	3353	0.0508882		CASSLEIAEQF	2626	0.0395631		CASSQDRGLGYAEQF	4230	0.0434764		CASSPRDRGGNSPLYF	5506	0.060971		CAWRGYNSPLYF	5180	0.056557
CASSPRQGRETLYF	151	0.00259239		CASSQGSGNTLYF	405	0.00331461		CSAQLGAYAERF	209	0.00260528		CASSRTGFRAETLYF	237	0.00295795		CASSQGQYERYF	267	0.00252298		CASGDMGGYEQYF	3345	0.0507668		CASSWDRGHQDTQYF	2614	0.0393823		CASSPWDKSNQAQHF	4112	0.0422635		CASSRRDRGREQYF	5449	0.0603398		CAWSLARSTEVF	5166	0.0564042
CSVDGGREQYF	150	0.00257522		CASSLEGAGERYF	405	0.00331461		CASSLSTANTEIF	209	0.00260528		CSVGHSYAEQF	237	0.00295795		CSADRDTNTSYF	266	0.00251353		CASSQDREGTETLYF	3341	0.050706		CASNGQGATEVF	2605	0.0392467		CASSHTGGALDTQYF	4070	0.0418319		CASGTNNNQAPLF	5420	0.0600187		CAWSLWGVSAETLYF	5140	0.0561203
CASSQEPGSSYEQYF	150	0.00257522		CTRSAGLGGPNTGQLYF	402	0.00329005		CASSPGISNERLF	208	0.00259281		CSGGLGNYAEQSF	237	0.00295795		CSADRGGATGQLYF	265	0.00250408		CASSSGTGADTQYF	3337	0.0506453		CASSPDRGQDTQYF	2589	0.0390057		CSASGNTLYF	4060	0.0417291		CASSEPGSQNTLYF	5415	0.0599633		CASSLSHQNTLYF	5116	0.0558582
CANSQDWGDSQNTLYF	149	0.00255805		CASSFGGWNAEQF	396	0.00324095		CSVRQGGNSPLYF	208	0.00259281		CASRDDADSDYTF	236	0.00294546		CASSQDTGDAQYF	264	0.00249463		CSAGQGANQAPLF	3325	0.0504632		CASSTGNTEVF	2589	0.0390057		CASSYNSYEQYF	3943	0.0405265		CASSDNYEQYF	5408	0.0598858		CASSQDGLGASQNTLYF	5111	0.0558036
CSAGQYNSPPYF	148	0.00254088		CGAVGGAEQF	391	0.00320003		CSAADRGNTEAF	207	0.00258035		CGTGGYVEQF	235	0.00293298		CSADRRGAPLF	264	0.00249463		CASSQEDTNTEVF	3306	0.0501749		CASSLMGSAETLYF	2580	0.0388701		CASSQDVLYEQYF	3935	0.0404443		CASGGEGQYEQYF	5400	0.0597972		CASSPEDYAEQF	5089	0.0555634
CASSSSGNYAEQF	148	0.00254088		CASSLEGAGGQYF	388	0.00317548		CSAEGTSTEVF	207	0.00258035		CASSLGQGYAEQF	234	0.0029205		CSAGTANTGQLYF	264	0.00249463		CASGDALSNTGQLYF	3291	0.0499472		CASPSGQGYEQYF	2579	0.038855		CASSGTGEDSGNTLYF	3924	0.0403313		CASSQTGRSSYEQYF	5395	0.0597418		CARGGIYEQYF	5085	0.0555198
CAWRGTGGYSGNTLYF	148	0.00254088		CSAVGYGQYF	385	0.00315092		CAGSQDWGIYAEQF	207	0.00258035		CSEGTTNERLF	232	0.00289554		CANMSQGRTLYCTCSADWGSYAEQF	263	0.00248518		CASSQDGARDQDTQYF	3282	0.0498106		CASSRGSQNTLYF	2573	0.0387646		CASSRDIQDTQYF	3877	0.0398482		CASRTGDEQYF	5387	0.0596532		CAWSLWISQNTLYF	5056	0.0552031
CSAVGVDQDTQYF	148	0.00254088		CNAGQGANERLF	382	0.00312637		CASSFGAQNTLYF	207	0.00258035		CTRSAVGGQDTQYF	231	0.00288306		CTRSADPDTGQLYF	263	0.00248518		CASSQEGGAPLF	3274	0.0496892		CASSQDGGGYAEQF	2563	0.038614		CSAGKSYNSPLYF	3810	0.0391596		CASGRLGGRAETLYF	5382	0.0595979		CASSPRLGGPEQYF	5052	0.0551595
CAWRGTGLSQDTQYF	147	0.00252371		CASSLAGGYAEQF	380	0.00311		CAWGPWGDSYEQYF	206	0.00256788		CSAATENSAETLYF	229	0.0028581		CASNLRDAEQF	262	0.00247573		CASSEDRGQGSDYTF	3274	0.0496892		CANMSQGRTLYCTCSADRISYEQYF	2562	0.0385989		CASSQEGGSSAETLYF	3797	0.0390259		CASGDGQGAGERLF	5378	0.0595536		CASSQDGGQGAEQYF	5043	0.0550612
CSRTGGAETLYF	147	0.00252371		CASSDGTGGDAEQF	379	0.00310182		CSVDWGGGPYEQYF	206	0.00256788		CSADRISNERLLF	229	0.0028581		CAGRGRSNERLF	261	0.00246628		CASSQDGGNSGNTLYF	3263	0.0495222		CASSSGKQNTLYF	2559	0.0385537		CASSQDSGSNERLF	3706	0.0380906		CASGPQGDAGQLYF	5374	0.0595093		CSAGYNSPLYF	5032	0.0549411
CTYSADGGREQYF	146	0.00250655		CSAGLGANERLF	375	0.00306908		CASSRDWGNNQAQHF	205	0.00255542		CASSPPGQGCEQYF	228	0.00284562		CTRSAGTTNTGQLYF	261	0.00246628		CASSQDTISNERLF	3232	0.0490518		CASGAWGSSYEQYF	2548	0.038388		CSADGTGGTEVF	3596	0.03696		CASSQGQGNSAETLYF	5368	0.0594428		CASSLDTYEQYF	5018	0.0547882
CASSLVPRGDTQYF	146	0.00250655		CSASWVQNTLYF	373	0.00305271		CASSQDWGIYAEQLF	204	0.00254295		CGVGHNYAEQF	226	0.00282066		CSGLGGYAEQF	261	0.00246628		CASSRDRGNTGQLYF	3231	0.0490366		CASSQDGGTNSDYTF	2543	0.0383127		CSADHNNYAEQF	3531	0.036292		CASGDARDWGVEQYF	5346	0.0591992		CASSQHTGLYAEQF	4999	0.0545808
CSADWGGAEALYF	145	0.00248938		CSAVGYERYF	368	0.00301179		CSADRSSHEQYF	204	0.00254295		CASRDDANSDYAF	226	0.00282066		CSEQGAETLYF	260	0.00245683		CASSQDGGASSYEQYF	3209	0.0487027		CASSHPGQNTEVF	2531	0.0381319		CASSQKISNERLF	3526	0.0362406		CSADGTGTGNTLYF	5335	0.0590774		CASSDRGQNTLYF	4970	0.0542642
CSADPAMHEQYF	145	0.00248938		CASSDAARSNERLF	368	0.00301179		CSLSTANTEVF	203	0.00253049		CSAGRGQDTQYF	225	0.00280818		CSSSQSRANTEVF	259	0.00244738		CASSDRGNSPLYF	3204	0.0486268		CASSEGAGGGQDTQYF	2513	0.0378607		CSAGTGDTEVF	3517	0.0361481		CSGTANERLF	5282	0.0584905		CASSFYNQAQHF	4955	0.0541004
CSAGDRGYNSPLYF	145	0.00248938		CASSPGQGGSTLYF	367	0.00300361		CGVDWGGGSYEQYF	203	0.00253049		CASSQENIQYF	225	0.00280818		CASRGGSNERLF	259	0.00244738		CASGGGGYAEQF	3203	0.0486116		CSGGLGDAEQF	2513	0.0378607		CASSQGGTGGAHDTLYF	3487	0.0358397		CASGDLDSSYNSPLYF	5271	0.0583687		CASSLRDSSYEQYF	4943	0.0539694
CSGRTGGAPEQF	144	0.00247221		CASSEGTGGDTEQF	367	0.00300361		CSADRKPGDAEQLF	203	0.00253049		CSADPGCEQYF	224	0.00279569		CVSSLGTGYAEQF	258	0.00243794		CASSQGAVGNTLYF	3202	0.0485965		CASGVGTGGNYAEQF	2502	0.0376949		CASSQGDRAYEQYF	3486	0.0358295		CSAEQFSNERLF	5260	0.0582469		CASSPSLGNYAEQF	4935	0.053882
CSSSQSKGGQNTLYF	144	0.00247221		CASSQDGQGAETLHF	363	0.00297087		CASGPYTGGGTEVF	202	0.00251802		CSAGGNTGVF	224	0.00279569		CTRSAEGTASAETLYF	255	0.00240959		CASSQPGQHSYEQYF	3189	0.0483992		CASSQGDSSYEQYF	2501	0.0376799		CSAPGAGQPYF	3479	0.0357575		CSAGDIYEQYF	5244	0.0580697		CASSQGYEQYF	4920	0.0537182
CASSLTTGGAAGQLYF	143	0.00245504		CASSEGGRERYF	360	0.00294632		CAWSRLRASQNTLYF	202	0.00251802		CSAGQKSTLYF	222	0.00277073		CASSQDAGWDTQYF	255	0.00240959		CASSPTGRAEQF	3162	0.0479894		CASSQGLGENTLYF	2484	0.0374238		CASSQGGGKGAETLYF	3389	0.0348325		CSAGGSAETLYF	5229	0.0579036		CASSQEGVEQYF	4919	0.0537073
CSAGRYNSPLYF	143	0.00245504		CASGLDPLGDQDTQYF	357	0.00292176		CASSDGQSPYEQYF	201	0.00250556		CSAATRNSAETLYF	222	0.00277073		CSAPGGSGNTLYF	254	0.00240014		CASRDSNTLYF	3160	0.047959		CSADPQANSPPYF	2481	0.0373786		CASSQERLGYEQYF	3379	0.0347297		CASSVPGLGYEQYF	5221	0.057815		CASSFRGNTEVF	4904	0.0535435
CSAEGRGYNSPLYF	143	0.00245504		CSAGQGADAGQLYF	357	0.00292176		CASNLSTANTEVF	200	0.00249309		CAGSGDSYEQYF	221	0.00275825		CASSQGVGWDTQYF	254	0.00240014		CASSEDWGENTLYF	3156	0.0478983		CASSQGLGYEQYF	2480	0.0373635		CASSQEATGGNQAPLF	3345	0.0343802		CASSPAGPEQF	5210	0.0576932		CASSLSWGTGQLYF	4893	0.0534234
CRPGGWSTGQLYF	143	0.00245504		CSAVGCEQYF	356	0.00291358		CSLEIQSSEAGDSALYLYASSLSTANTEVF	200	0.00249309		CASSPAYSDYTF	220	0.00274577		CNGQGAETLYF	253	0.00239069		CASSPPGQGAYEQYF	3147	0.0477617		CASSPTGVSNERLF	2474	0.0372731		CASSQVGGADSPLYF	3265	0.033558		CASSQDEDRYAEQF	5192	0.0574939		CASSFAGGAGQLYF	4868	0.0531505
CRPGGWNTGQPYF	143	0.00245504		CSADWTGGLDERLF	354	0.00289721		CAWSPGGSTEVF	200	0.00249309		CSTTGGSSYGQYF	219	0.00273329		CSADRGNSYAEQF	252	0.00238124		CSALGGAEQF	3132	0.0475341		CASSPHDRVGNTLYF	2470	0.0372128		CASSQDSAETLYF	3241	0.0333113		CASSGQTNTEVF	5185	0.0574164		CASSLDWGVAETLYF	4860	0.0530631
CGAVRDKYAEQF	143	0.00245504		CAGGDAQWTGQLYF	350	0.00286448		CTSGDYYEQYF	199	0.00248062		CSATGANQDTQYF	219	0.00273329		CASRGRSNEGLF	252	0.00238124		CASSVSYNSPLYF	3125	0.0474278		CASSFPGRYEQYF	2467	0.0371676		CASSQEPGGALEQYF	3201	0.0329002		CASGDGGQGDSGNTLYF	5183	0.0573942		CASSQGLGGRQNTLYF	4845	0.0528994
CTRSAGGNTEVF	142	0.00243787		CASSLWGYEQHF	349	0.00285629		CAWSYWGVKQYF	199	0.00248062		CTYSADGREDTQYF	216	0.00269585		CTRSANNNQAQHF	252	0.00238124		CASSDRQAYEQYF	3112	0.0472305		CASSQGRGSQNTLYF	2462	0.0370923		CASSGGDTQYF	3170	0.0325816		CASSPLRGTNTEVF	5178	0.0573389		CASSPGLGGNTGQLYF	4835	0.0527902
CTRSGTGGASAETLYF	142	0.00243787		CASSLTGMPYEQYF	344	0.00281537		CASSLGTQNALYF	199	0.00248062		CSQEGVVF	215	0.00268337		CSAPGGDNQDTRYF	251	0.00237179		CASSDAGVYAEQF	3103	0.0470939		CASGSGTGGYAEQF	2443	0.0368061		CASSQETGGAGEQYF	3122	0.0320882		CASGDRQSSYEQYF	5169	0.0572392		CAAGTGGGAETLYF	4817	0.0525937
CASSQGDRGPGAETLYF	141	0.00242071		CASSEGTRGDAEQF	343	0.00280719		CASSLLGASVF	198	0.00246816		CASSQEGMVF	215	0.00268337		CSADRNSPLHF	251	0.00237179		CASGDAIGGSYEQYF	3095	0.0469725		CASSQQGDSDYTF	2442	0.036791		CASSRLGNQDTQYF	3117	0.0320368		CASSPRDYNSPLYF	5157	0.0571063		CASSLWGADTQYF	4810	0.0525172
CASSDHSSYEQYF	141	0.00242071		CASGEPGDSAETLYF	339	0.00277445		CASPSQNTLYF	197	0.00245569		CSVAISGSTLYF	215	0.00268337		CTSSQRLEQYF	250	0.00236234		CASSQERDSYEQYF	3036	0.0460771		CASTWGYNYAEQF	2441	0.0367759		CASSQTGTANERLF	3094	0.0318004		CASSVTGDAEQF	5145	0.0569734		CAWSPDRGNTEVF	4802	0.0524299
CSGTGGASAETPYF	141	0.00242071		CSAAGYEQYF	338	0.00276626		CSTRATEVF	197	0.00245569		CAGGDQGLGVGETLYF	212	0.00264593		CRAGQNTEVF	249	0.00235289		CSDRDQQAQHF	3032	0.0460164		CASSFGQGNTLYF	2432	0.0366403		CSAEGTGSWAVQF	3076	0.0316154		CASGGDRVDSDYTF	5141	0.0569292		CASSQEPGTAISNERLF	4791	0.0523098
CSAVTGGPYAEQF	140	0.00240354		CASSEGTGGYAEQF	338	0.00276626		CASSSQSTLYF	194	0.0024183		CETGGYAEQF	212	0.00264593		CTSSAGQNTEVF	249	0.00235289		CSANPGQGGAQHF	3031	0.0460012		CASSQDSGGWAEQF	2421	0.0364746		CSADSGPDYTF	3012	0.0309576		CASGELGGIAEQF	5106	0.0565416		CAWSSQGDTGQLYF	4722	0.0515564
CSAVGVNQDAQYF	140	0.00240354		CSARQGNTGQLHF	335	0.00274171		CASSDYYEQYF	194	0.0024183		CSPSLGGRDTQYF	211	0.00263344		CGADLWGAYEQYF	248	0.00234344		CSADGAISNERLF	3019	0.0458191		CASSQRLGGTYEQYF	2418	0.0364294		CSAEQTNTEVF	2944	0.0302587		CASSDRAQNTLYF	5086	0.0563201		CSADGGGAETLYF	4710	0.0514254
CSGRTGGASEQSF	140	0.00240354		CSADRDTQYF	335	0.00274171		CASSRGGSTEVF	192	0.00239337		CSADWGASGNTPYF	210	0.00262096		CSADRDTSTLYF	247	0.00233399		CAWSKLGGQGTQYF	3009	0.0456673		CASSFNRGEQYF	2410	0.0363089		CSAGEGNQAPLF	2810	0.0288815		CASSNSQNTLYF	5085	0.056309		CASSSHGGGNYAEQF	4709	0.0514145
CSADATEQF	140	0.00240354		CASSPTGEDAQYF	332	0.00271716		CSVGVNNQAPLF	191	0.0023809		CASGQGSNERLLF	210	0.00262096		CSEDGAEQSF	246	0.00232454		CACGTTNTEVF	2983	0.0452727		CASSEYAEQF	2409	0.0362938		CASGGLDRGGNQAPLF	2707	0.0278228		CASSPRDRGYEQYF	5061	0.0560433		CASSQGINQDTQYF	4701	0.0513271
CSAEAGGRAETLHF	139	0.00238637		CASSFGQQAPLF	332	0.00271716		CAGSPNYAEQF	191	0.0023809		CSATGVSQDTQYF	210	0.00262096		CSAGRVNSPPYF	246	0.00232454		CASSQGTGNTGQLYF	2972	0.0451058		CASGERWGDNQGTQYF	2404	0.0362185		CASSQEAGLGYEQYF	2659	0.0273295		CASSQDSAETLYF	5055	0.0559768		CASSLRGRSNERLF	4677	0.0510651
CSAGQGSGNTPYF	139	0.00238637		CSADSRANTEVF	332	0.00271716		CRGTGGYAGQF	191	0.0023809		CASSQEWGGSQSTLYF	210	0.00262096		CSARLGGRGAEQF	245	0.00231509		CASSRTGGARDTQYF	2965	0.0449995		CASSLDFSNTGQLYF	2397	0.036113		CASSPHWGGSSYEQYF	2655	0.0272884		CASGEDWGQDTQYF	5049	0.0559104		CASSLSTNTGQLYF	4658	0.0508576
CASRTGGYAERF	139	0.00238637		CGAVGYEQYF	330	0.00270079		CSAVGQYNPPLYF	191	0.0023809		CANSQENTQYF	210	0.00262096		CSADPGTGAYEQYF	245	0.00231509		CASSQAGGAYEQYF	2947	0.0447263		CASSLDWGGVYEQYF	2363	0.0356008		CASSDSQANTEVF	2640	0.0271342		CASSDEPGGNTGQLYF	5040	0.0558107		CASSQDRGGEVF	4657	0.0508467
CASSPGYAEQLF	139	0.00238637		CSARTGGGSNERLF	329	0.00269261		CSADHRGYNYAKQF	191	0.0023809		CSAGQKNALYF	209	0.00260848		CASSQDEWGSYAEQF	244	0.00230564		CASGRGEYF	2941	0.0446353		CASSRDWGGNYAEQF	2358	0.0355255		CASSQEWEANTEVF	2573	0.0264455		CASSQRLGETLYF	5026	0.0556557		CASSRDNYEQYF	4634	0.0505956
CSVDLAMHEQYF	139	0.00238637		CASGPSPGQQDTQYF	329	0.00269261		CASSQARLGVCAEQF	190	0.00236844		CANSQEGVVF	208	0.002596		CSALGGSGNTPYF	243	0.00229619		CASSDPGVSYEQYF	2926	0.0444076		CASSQETGDTLYF	2357	0.0355104		CASSQGRVNTGQLYF	2465	0.0253355		CASSQVQGAETLYF	5003	0.055401		CASSQGTGGRQDTQYF	4624	0.0504864
CASSREDRGPGAETLYF	138	0.0023692		CSAVQSQSTLYF	328	0.00268442		CASPPDRGEVF	190	0.00236844		CSGTGGENTLYF	208	0.002596		CSAARDQSTLYF	243	0.00229619		CASSDGGTGGDTGQLYF	2918	0.0442862		CASSPRTGQNTLYF	2343	0.0352995		CASSDWGGEQYF	2390	0.0245647		CSAGTGGDAEQF	4998	0.0553456		CASPAGGYAEQF	4612	0.0503554
CTSSRTGTGQLYF	137	0.00235203		CAGSLTGGYAEQF	327	0.00267624		CSAGTGGVAETPYF	188	0.0023435		CASSGGSYEQYF	207	0.00258352		CANMSQGRTLYCTCSAVDRVQAQHF	243	0.00229619		CASSPQISNERLF	2905	0.0440889		CASSPGLGGRGGDTQYF	2340	0.0352543		CASSQEDWYEQYF	2370	0.0243591		CASTNSGNTLYF	4984	0.0551906		CASSQDNWGGPQYF	4523	0.0493837
CSGTGEASAETLYF	137	0.00235203		CASSRRGRTGQPYF	327	0.00267624		CASSGGRYAEQSF	187	0.00233104		CSSSLGGLDTQYF	207	0.00258352		CASSLRDVEQF	242	0.00228675		CSARGGTEVF	2903	0.0440586		CASSLEGSSYEQYF	2332	0.0351337		CSAVKSYNSPLYF	2322	0.0238657		CASGAGTGAYEQYF	4978	0.0551242		CASSLSGGYAEQF	4522	0.0493727
CGGGQIYAEQF	137	0.00235203		CSVPGLGGQNTLYF	326	0.00266805		CRGTGGYAERF	186	0.00231857		CASGQGSSERLF	207	0.00258352		CSVPLGSYEQYF	242	0.00228675		CAWGKLGGQDTQYF	2860	0.043406		CASSQDWGGAETLYF	2327	0.0350584		CASSDGDRYEQYF	2289	0.0235266		CASSVTGDNQAPLF	4970	0.0550356		CASSLGTEDEQYF	4510	0.0492417
CSGQGVAGQF	137	0.00235203		CSANWVRNTLYF	326	0.00266805		CSADRNSPPYF	186	0.00231857		CASSPGDQDTQYF	207	0.00258352		CSADWGGAIGQLYF	242	0.00228675		CASSDTGGAEQF	2837	0.0430569		CASSFQDRGGAEQF	2321	0.034968		CASSDRDNSYNSPLYF	2287	0.023506		CASSQRDRVAEQF	4962	0.054947		CASTKQGDQDTQYF	4503	0.0491653
CSPLQGAYAEQLF	136	0.00233486		CASSLTGGYAEQLF	324	0.00265169		CASSHSGTGGYERYF	186	0.00231857		CTRSAGF	205	0.00255856		CSEDGAERF	242	0.00228675		CSAVGEVF	2833	0.0429962		CASRDNYAEQF	2302	0.0346818		CSAGQNYAEQF	2270	0.0233313		CASSDTDANTEVF	4938	0.0546812		CASSRLGGYEQYF	4495	0.0490779
CASSLGQNSPLYF	136	0.00233486		CSAEQGANERLF	321	0.00262713		CAWSYWEVEQYF	185	0.00230611		CASRDDASSDYTF	205	0.00255856		CANMSQGRTLYCTCSADRDTNTLYF	239	0.0022584		CSPTGSGNTLYF	2832	0.042981		CASSSRDSNERLF	2279	0.0343352		CSARPYEQYF	2262	0.0232491		CASSQDTSQNTLYF	4923	0.0545151		CASKTGGQAQHF	4490	0.0490234
CASRTGGHAEQF	135	0.0023177		CASSPWGTNAGQLYF	319	0.00261076		CASSPSYAEQF	185	0.00230611		CTRSAWYNSPLYF	205	0.00255856		CAGTTNTGQLYF	239	0.0022584		CASSQDSGGDAEQF	2813	0.0426926		CSADRVSYEQYF	2273	0.0342449		CGADRQGHTLYF	2249	0.0231154		CASSQDYNSPLYF	4906	0.0543269		CASSLFRGSYEQYF	4466	0.0487613
CSGDRVGNTLCF	135	0.0023177		CASSRDWGSSYEQYF	315	0.00257803		CASSRGRGNNQAQHF	185	0.00230611		CASSQETTQYF	204	0.00254608		CTRSAHRGRGQDTQYF	239	0.0022584		CASSQAGTGTEVF	2810	0.0426471		CTRSAGTANTEVF	2265	0.0341243		CTYSADRQGHTLYF	2228	0.0228996		CASSGQGSYAEQF	4891	0.0541608		CASSRGPQNTLYF	4458	0.048674
CASSHTTGGATGQLYF	135	0.0023177		CASSWGNTEAF	315	0.00257803		CASSQDWGVYAEQF	185	0.00230611		CASGGQGLGVGETLYF	204	0.00254608		CSARQGLPSGNTPYF	239	0.0022584		CASKRAGNAETLYF	2809	0.0426319		CASSQALQGASYEQYF	2261	0.0340641		CASSDAWNAEQF	2221	0.0228277		CSALGGYEQYF	4869	0.0539171		CASSLSHNSNERLF	4436	0.0484338
CGAAGQGNTEVF	133	0.00228336		CSEGTGGDAEQF	314	0.00256984		CASSSQNTSYF	184	0.00229364		CSAGRKNTLYF	203	0.0025336		CGEDGAEQF	237	0.0022395		CSAGRGERLF	2775	0.0421159		CASSRQGGSQNTLYF	2239	0.0337326		CTRSADRQGHTLYF	2174	0.0223446		CSADQGFQNTLYF	4823	0.0534078		CASSLGQDTQYF	4388	0.0479097
CASGQEPGFSYEQYF	133	0.00228336		CASSLWGTNTGQLYF	313	0.00256166		CSLEIQSSEAGDSALYLRASSLTGRDTEVF	183	0.00228118		CASSQESQGDAEQLF	202	0.00252112		CSAGRNSPLYF	237	0.0022395		CASSQVKNTEVF	2754	0.0417972		CASSLNLQDTQYF	2234	0.0336573		CASTQGYNERLF	2116	0.0217485		CASGDAQGAQNTLYF	4813	0.053297		CASSLGGDYAEQF	4334	0.0473201
CASSSRRGRETLYF	133	0.00228336		CSADQDTRYF	313	0.00256166		CSAVGSQNALYF	183	0.00228118		CSAGQKNTSYF	201	0.00250864		CVSRGRSNERLF	236	0.00223005		CASSLGAANTEVF	2752	0.0417668		CAAGAGPYAEQF	2215	0.033371		CASSLGQGRGAETLYF	2115	0.0217382		CASGDNERLF	4791	0.0530534		CAWTPGQSNTEVF	4329	0.0472655
CSWTGGAETPYF	132	0.00226619		CASTDRERTVVF	312	0.00255348		CASSLTGRDTGVF	182	0.00226871		CSGGLGNDAEQF	201	0.00250864		CANMSQGRTLYCTCSADLGGPYEQYF	235	0.0022206		CASSPPGGADTGQLYF	2744	0.0416454		CSAGRISYEQYF	2207	0.0332505		CASSDAAGGNTEVF	2107	0.021656		CSAPGGSGNTLYF	4770	0.0528209		CSAAGLGEYEQYF	4315	0.0471126
CTRSAQGRDAEQF	132	0.00226619		CSVDPGASDYTF	311	0.00254529		CAGSSQNTLYF	182	0.00226871		CASSLPDWGAYEQYF	200	0.00249616		CSAGTTNTGRLYF	235	0.0022206		CSVDWGETLYF	2740	0.0415847		CASSQDKGGLEQYF	2206	0.0332354		CASSVDYAEQF	2097	0.0215532		CASSQGNSGNTLYF	4767	0.0527876		CASSQESGGDNYAEQF	4303	0.0469816
CASRDRYEQYF	131	0.00224902		CASSEGTEGDAEQF	310	0.00253711		CASSPYTGGDTEVF	182	0.00226871		CASSQEEVVF	200	0.00249616		CASSLSPGRPPLYF	234	0.00221115		CSSRTVQDTQYF	2737	0.0415392		CASSRLDYEQYF	2204	0.0332053		CASSDWGAGEQYF	2071	0.0212859		CASSDKDRGYEQYF	4767	0.0527876		CAWSTTNSDYTF	4293	0.0468724
CSPSGDSPLYF	130	0.00223186		CASSVGGVEQYF	310	0.00253711		CSAGTRQNILYF	182	0.00226871		CSAGQNYAEQLF	199	0.00248368		CASGVGAGGAEQYF	234	0.00221115		CASSQDPWTGTGQLYF	2729	0.0414178		CASSHWDIYNYAEQF	2204	0.0332053		CSADKSYNSPPYF	2056	0.0211318		CASGDGVEQYF	4764	0.0527544		CASSQDRTGGEQYF	4270	0.0466213
CGADLAMHEQYF	130	0.00223186		CSANRVQNTLYF	310	0.00253711		CASRLSTANTEVF	181	0.00225625		CAGRDDANSDYTF	198	0.00247119		CASSQGTGDTQYF	233	0.0022017		CASSRDSGGDAEQF	2709	0.0411142		CASSRDNYEQYF	2197	0.0330998		CASSDDRENYTF	2047	0.0210393		CASSQDTGGYAEQF	4741	0.0524997		CAWTQTGDGNTLYF	4247	0.0463702
CALTGGIAEQLF	130	0.00223186		CASSRRETLYF	310	0.00253711		CSSSQDRGEQYF	180	0.00224378		CASGQGSDERLF	198	0.00247119		CSAGTGGYEQYF	233	0.0022017		CASSQDLGQGTEVF	2655	0.0402947		CASSQAGGAAETLYF	2194	0.0330546		CASSGGGRAETLYF	2046	0.021029		CSADPGGSAETLYF	4730	0.0523779		CASSWTGNEQYF	4194	0.0457915
CNADGGREQYF	130	0.00223186		CASRWDSSYEQYF	310	0.00253711		CTRSADEGAF	180	0.00224378		CSAGQRNTLYF	197	0.00245871		CSAEDRGLEQYF	232	0.00219225		CASSQGTGGYAEQF	2646	0.0401581		CASSDPWGSSYEQYF	2182	0.0328739		CASSQEGAPYF	2043	0.0209982		CASGRQENTEVF	4713	0.0521897		CAWSRDWGRNQDTQYF	4192	0.0457697
CANSSQGISNERLF	129	0.00221469		CASGGLQGNTEVF	309	0.00252892		CSAQLGAYAEQSF	180	0.00224378		CASGQGSNGRLF	196	0.00244623		CASGQRLEQYF	231	0.0021828		CASRDISYEQYF	2644	0.0401277		CASKTGTTNTGQLYF	2167	0.0326479		CASAGQDTGQLYF	2041	0.0209776		CSAEAGGYEQYF	4706	0.0521122		CASSPRGYSGNTLYF	4183	0.0456714
CSWTGGAEALYF	129	0.00221469		CASSLYERYF	307	0.00251255		CTRSADWGASQNTLYF	180	0.00224378		CTRSADWGASGNTLYF	196	0.00244623		CANMSQGRTLYCTCSAATGVNYAEQF	231	0.0021828		CASSDVGVNQDTQYF	2594	0.0393689		CAWSLAHLSNERLF	2166	0.0326328		CSADRQGHTSYF	2024	0.0208029		CASRTGGARDTQYF	4667	0.0516803		CASSQGTSAETLYF	4163	0.0454531
CRPGGRNTGQLYF	129	0.00221469		CASSGTGVERSF	306	0.00250437		CSAEWNSPPYF	180	0.00224378		CPKDYAEQF	196	0.00244623		CASSLRNAEQF	231	0.0021828		CASGDAGRAPERLF	2585	0.0392323		CASSLKYSYNSPLYF	2164	0.0326027		CASSQGTGGFYNSPLYF	1964	0.0201862		CASSQDPGNYAEQF	4650	0.051492		CASSQDPLSVFANTEVF	4147	0.0452784
CSAAGQGNAEVF	129	0.00221469		CASSRRGWNSPLYF	303	0.00247982		CASSLRGAGEQYF	179	0.00223132		CSVGHNHAEQF	195	0.00243375		CANMSQGRTLYCTCRETGGQDTQYF	231	0.0021828		CASSDAGTSEVF	2571	0.0390198		CASSQDWGGAGTQYF	2152	0.0324219		CASSDASGGGGQNTLYF	1810	0.0186034		CASGGSSGNTLYF	4650	0.051492		CASSLNRVSNERLF	4134	0.0451364
CASSPGLGASAETLYF	128	0.00219752		CVSSSGHSYNSPLYF	302	0.00247163		CASSPNYAEQLF	179	0.00223132		CSSGLGGRDTQYF	195	0.00243375		CSAGTGGVESTLYF	230	0.00217335		CASGPTGGLNYAEQF	2500	0.0379423		CASSQAGTYSNERLF	2147	0.0323465		CASSPGTGDYAEQF	1751	0.017997		CASSRTGSAETLYF	4641	0.0513924		CASSLDRAQDTQYF	4070	0.0444377
CASRDWGNHAEQF	128	0.00219752		CASSEGTGGDVEQF	301	0.00246345		CASGEGYAEQSF	179	0.00223132		CTRSAGQNYAEQF	195	0.00243375		CSRGLGVQNTLYF	230	0.00217335		CASSHGTGGYYAEQF	2496	0.0378816		CASSQDATDTEVF	2124	0.032		CASTPATNTLYF	1749	0.0179764		CSDRDSGNTLYF	4639	0.0513702		CASSQDSGGAGQLYF	4052	0.0442411
CGYRGLNSPLYF	127	0.00218035		CANSEGTGGDAEQF	299	0.00244708		CASSQDQGGPSAEALYF	178	0.00221885		CVSSPPGQGYEQYF	193	0.00240879		CSAALGDNQDAQYF	230	0.00217335		CASSQVLQDTQYF	2495	0.0378664		CASSQERQGNTEVF	2121	0.0319548		CSADRQGHALYF	1747	0.0179558		CASRDRVTGQLYF	4638	0.0513592		CAWRTGDTQYF	4034	0.0440446
CTSSLLENTGQLYF	127	0.00218035		CASRDRGEAEQF	298	0.0024389		CASSEDRGPNTEVF	178	0.00221885		CSADGGGASAETPYF	192	0.00239631		CANSLGTGYAEQF	230	0.00217335		CASRGSTEVF	2494	0.0378512		CSADDSQNTLYF	2119	0.0319247		CSSRVQKDTQHF	1730	0.0177811		CSADRGRSTEVF	4625	0.0512152		CASSPRVTEVF	3995	0.0436188
CASNRTGTGQLYF	127	0.00218035		CASTDREWTEVF	296	0.00242253		CASSQARLRVYAEQF	178	0.00221885		CSQDRTGRDTEVF	191	0.00238383		CSAGPDTGQLYF	229	0.0021639		CASSDEQDTQYF	2490	0.0377905		CASSQGNTGQLYF	2119	0.0319247		CASSAGTGLYEQYF	1729	0.0177708		CASGDSGTGGQAPLF	4614	0.0510934		CASVQGAYNSPLYF	3987	0.0435314
CGGRTGGASEQF	127	0.00218035		CTRSAGQGADTGQLYF	295	0.00241434		CASDDYYEQYF	178	0.00221885		CASSHQGGSYEQYF	189	0.00235887		CASSLRNTEAF	229	0.0021639		CASSDRAGGTYAEQF	2489	0.0377753		CASRGTGDYAEQF	2118	0.0319096		CSAKLGGDAEQF	1651	0.0169691		CSAEGQLSNERLF	4584	0.0507612		CSVRGPGNSPLYF	3978	0.0434332
CSASPGLGAGQF	127	0.00218035		CTRSADLFNQDTQYF	295	0.00241434		CGAADRGNTEVF	177	0.00220638		CASSLVGSQNTLYF	189	0.00235887		CAWSAGAGGGAETLYF	228	0.00215445		CASSQGTGGARQNTLYF	2469	0.0374718		CASSSGGNQDTQYF	2117	0.0318946		CSAERNSDYTF	1643	0.0168869		CASSPSGGYEQYF	4582	0.050739		CASSHGTGVNYAEQF	3966	0.0433021
CRPGGWNTGRLYF	126	0.00216318		CAGGDWQANTEVF	294	0.00240616		CASGLTGRDTEVF	177	0.00220638		CAGSQESQGDAEQF	189	0.00235887		CSARRGLPSGNTLYF	227	0.002145		CASSDDREEDTQYF	2451	0.0371986		CASSLRTRSSYEQYF	2111	0.0318042		CSAEAGGAERLSF	1605	0.0164963		CASSANEQYF	4549	0.0503736		CSAGGATYEQYF	3930	0.0429091
CSAAGQGDTEVF	126	0.00216318		CASGDRQANTEVF	294	0.00240616		CTRSAGVQNTLYF	176	0.00219392		CASSGDPYEQYF	189	0.00235887		CSAGKRAYEQYF	226	0.00213556		CASSQDPGANYAEQF	2436	0.0369709		CASNHISNERLF	2106	0.0317288		CSAGRQGHTLYF	1574	0.0161777		CASSQEDRNTEVF	4541	0.050285		CASSSGGTNSDYTF	3920	0.0427999
CASRTGGCAEQF	126	0.00216318		CSADQGQISNERLF	293	0.00239797		CASSDGQSSYEQHF	176	0.00219392		CSAPAGEDTGQLYF	188	0.00234639		CSSRRSGSSAETPYF	225	0.00212611		CASSSRDNQDTQYF	2376	0.0360603		CASSLTENTGQLYF	2102	0.0316686		CASSDFGGRVAETLYF	1563	0.0160647		CASSQDGAQDTQYF	4532	0.0501854		CASSAGRQDTQYF	3888	0.0424505
CSAETGGYGQYF	126	0.00216318		CASPLRGQDTQYF	292	0.00238979		CNARQGGNSPLYF	176	0.00219392		CASSQEGVIF	188	0.00234639		CAAGTGSYEQYF	225	0.00212611		CASRGSQNTLYF	2345	0.0355898		CASSPGRSSYEQYF	2089	0.0314727		CSAVLGRSQNTLYF	1561	0.0160441		CASSQDSTLYF	4516	0.0500082		CASSSWDWPGEQYF	3840	0.0419264
CSAVTGGLYAEQSF	126	0.00216318		CSADLGASDYTF	292	0.00238979		CSADRTAYEQYF	176	0.00219392		CSAATGKSAETLYF	188	0.00234639		CASSQGQYGQYF	224	0.00211666		CASGDKGAQVF	2337	0.0354684		CASTRDRENTGQLYF	2081	0.0313522		CSADRRGHTLYF	1556	0.0159927		CASSPGHNERLF	4513	0.049975		CASSPDISYNSPLYF	3832	0.0418391
CSGSGTGPYEQYF	126	0.00216318		CSVDGSQNTLYF	291	0.00238161		CASSQDWGIYAERF	175	0.00218145		CSAPGGNQARHF	187	0.00233391		CANMSQGRTLYCTCSAGLDYAEQF	223	0.00210721		CASSGGGSQNTLYF	2322	0.0352408		CASSLRRAYQDTQYF	2072	0.0312166		CASSQRGWQDTQYF	1440	0.0148005		CASSDRDRGANQAPLF	4510	0.0499417		CASSQGGAHAEQF	3797	0.0414569
CSAAGQGNTEAF	126	0.00216318		CSRQETLYF	291	0.00238161		CVSSQARLGVYAEQF	175	0.00218145		CSADPGYEQCF	187	0.00233391		CAWGAGTGGGAETLYF	223	0.00210721		CASSPGLGVSSYEQYF	2308	0.0350283		CASRTGAGNTLYF	2065	0.0311111		CASSPGWGGAGAETLYF	1385	0.0142352		CAGRQPTSGNTLYF	4469	0.0494877		CASSLGQIKYEQYF	3772	0.041184
CASSQDGINQGTQYF	125	0.00214602		CTRSARTGGDERLF	291	0.00238161		CSADGLGGRDTQYF	175	0.00218145		CTCGTGGYAEQF	186	0.00232143		CASSQDAGDTQYF	222	0.00209776		CASSQGWDNYAEQF	2301	0.0349221		CASSDGTASAETLYF	2063	0.031081		CSADRQGRTLYF	1369	0.0140707		CASSQDGREDTQYF	4465	0.0494434		CASSLDRGGDAEQF	3767	0.0411294
CSSSGDSPPYF	125	0.00214602		CTYSANWVQNTLYF	290	0.00237342		CASSRTGRDTEVF	174	0.00216899		CSATGVNQDAQYF	186	0.00232143		CSADGTGGGERYF	222	0.00209776		CASSDLGSQNTLYF	2269	0.0344364		CASSRLQGSGNTLYF	2061	0.0310509		CTSSADPGGYEQYF	1061	0.0109051		CASSQTGGANTGQLYF	4445	0.049222		CASSPRQDSDYTF	3734	0.0407691
CASSQEPGFSYEQCF	125	0.00214602		CSANWVQDTLYF	290	0.00237342		CASSDGQGSYEQYF	174	0.00216899		CASSQGSGREQYF	186	0.00232143		CRAGTGGYERYF	222	0.00209776		CASSSGGAGTEVF	2246	0.0340873		CASSLGDTQYF	2055	0.0309605		CTRSAPGTGVNQDTQYF	1043	0.0107201		CASSQDMRGEVF	4436	0.0491223		CASSQGQQNTLYF	3727	0.0406927
CASRDWGNCAEQF	125	0.00214602		CASSEGTGRDAEQF	289	0.00236524		CSAEGTDTEVF	173	0.00215652		CSADDREDTQYF	186	0.00232143		CANMSQGRTLYCTCSAEGTASAETLYF	221	0.00208831		CAWSRLGGQDTQYF	2245	0.0340722		CASSQDLKQNEQYF	2053	0.0309303		CASSQGTGDWASAETQYF	1006	0.0103398		CASGEGGPDYTF	4431	0.0490669		CASSLPGRGAETLYF	3667	0.0400376
CASSLTTSAETLYF	125	0.00214602		CASSLGGAGEQYF	288	0.00235705		CASSLGISNEGLF	173	0.00215652		CASSQDRTGRGTEVF	185	0.00230894		CSEGGAEQF	221	0.00208831		CASSDGDSGNTLYF	2220	0.0336927		CASSLSHLYEQYF	2052	0.0309153		CASSENERLF	981	0.0100828		CASSQDWGYEQYF	4428	0.0490337		CASSQTGGNTEVF	3646	0.0398083
CGATGENYAEQF	124	0.00212885		CAGSPRQGPNSDYTF	287	0.00234887		CSAGDGGATQYF	173	0.00215652		CSAATGNRAETLYF	184	0.00229646		CTRRETGGQDTQYF	221	0.00208831		CASSQGNSGNTLYF	2213	0.0335865		CASSLAGNQDTQYF	2050	0.0308852		CASSQGAGDWASAETLYF	981	0.0100828		CSADTGYYAEQF	4417	0.0489119		CAWSYRDRGAETLYF	3633	0.0396663
CSWTGGAGTLYF	124	0.00212885		CVSGDLQGAETLYF	286	0.00234069		CSARWGQDAQYF	172	0.00214406		CSAQYNSPPYF	184	0.00229646		CGADRNSPLYF	221	0.00208831		CASSPPGHQDTQYF	2206	0.0334803		CASGDGGGGYNYAEQF	2047	0.03084		CAPGTGVNQDTQYF	958	0.00984642		CASSQDRAGTGQLYF	4396	0.0486794		CASSLLLNSYNSPLYF	3616	0.0394807
CSADLATHEQYF	124	0.00212885		CGAGQGADTGQLYF	283	0.00231613		CVSSRDRGRAETLYF	172	0.00214406		CASSRDPENTLYF	184	0.00229646		CSERGAGNTLYF	221	0.00208831		CSVGQNNQAPLF	2206	0.0334803		CASSQGRTGGDERLF	2046	0.0308249		CSSREGGGGEQYF	917	0.00942502		CASSPRRDTEVF	4380	0.0485022		CASSLNENTEVF	3615	0.0394698
CVSSRTGTGQLYF	123	0.00211168		CSADRAGYGQYF	282	0.00230795		CASSQDWGRVYEQYF	172	0.00214406		CASSQQDQDTQYF	183	0.00228398		CAGGVGTGGAEQYF	220	0.00207886		CASSPGESAETLYF	2205	0.0334651		CASGEGWGISYEQYF	2044	0.0307948		CTRSATGGVDNSPLYF	869	0.00893167		CASSQNNSPLYF	4377	0.048469		CASSPGLGGRQDTQYF	3595	0.0392514
CTRSWTGGAETLYF	123	0.00211168		CSAGTGGDERLF	282	0.00230795		CSADGTASAEALYF	171	0.00213159		CSVGHNYAERF	183	0.00228398		CSSSRLGFNQDTQYF	220	0.00207886		CASRRGKGQNTLYF	2201	0.0334044		CASSQDNWGDNYAEQF	2032	0.030614		CASSQDGGASAETLYF	853	0.00876722		CASSGGQLNQAPPF	4370	0.0483914		CSARLSYEQYF	3572	0.0390003
CSAVGVNQGTQYF	123	0.00211168		CSAGQGANEKLF	280	0.00229158		CSADRSSPLYF	171	0.00213159		CSAGGNTEVSF	183	0.00228398		CSLRDAEQF	220	0.00207886		CASSTGGKDTLYF	2198	0.0333588		CASSSQGISNERLF	2028	0.0305537		CNADRQGHTLYF	841	0.00864388		CASSQEDRDTGQLYF	4363	0.0483139		CASSQEGTGAGQLYF	3472	0.0379085
CRPGGWNTGQLHF	123	0.00211168		CASGDAQWAGQLYF	278	0.00227521		CASSLQGENSPLYF	171	0.00213159		CSAPGGNRAQHF	182	0.0022715		CSAGGWGGLEQYF	220	0.00207886		CAWSKLGGQDTRYF	2138	0.0324482		CASSVDVSGNTLYF	2019	0.0304181		CSADRQGHTLHF	841	0.00864388		CASSQPRRPANTGQLYF	4363	0.0483139		CASSLLQGRANTEVF	3433	0.0374827
CGAETGGYEQYF	123	0.00211168		CASSWGNTEVLF	276	0.00225884		CGAVGSQNTLYF	171	0.00213159		CGAGQKNTLYF	182	0.0022715		CREAGGQDTQYF	220	0.00207886		CSSRDFYGQYF	2136	0.0324179		CASSQEGGSDYTF	2015	0.0303578		CAGGRYTEVF	806	0.00828415		CASGDPYGLGVNQDTQYF	4361	0.0482918		CASSPGLNTGQLYF	3412	0.0372534
CSGGQIYAEQSF	122	0.00209451		CSADQDTQCF	276	0.00225884		CSADGNSPLYF	171	0.00213159		CASSPSGNYAEQLF	182	0.0022715		CANMSQGRTLYCTCSASTGNYAEQF	219	0.00206941		CASSDTGGGQNTLYF	2134	0.0323875		CASSPQGGSAEQF	2013	0.0303277		CSAPGTGVNQDTRYF	805	0.00827387		CASSQPGRDTQYF	4359	0.0482696		CASSQNWGGGAEQF	3405	0.037177
CGADWGGAETLYF	122	0.00209451		CASSEGIGGDAEQF	275	0.00225066		CTRSAPGRNTEVF	170	0.00211913		CSADPGYEQHF	180	0.00224654		CSAGQNTEIF	219	0.00206941		CASSQEWGAPAETLYF	2134	0.0323875		CASSQEGGQYAEQF	2007	0.0302373		CSADRQGHTLCF	798	0.00820192		CASSQQDANTEVF	4353	0.0482032		CASSLTSGRISYEQYF	3388	0.0369913
CSADPGGRDAQYF	122	0.00209451		CASSLVTGGDERLF	274	0.00224247		CASSLGISNERLLF	170	0.00211913		CSVGHDYAEQF	180	0.00224654		CASSWGGQDTLYF	218	0.00205996		CASSGTGENTLYF	2077	0.0315224		CASSLGTGGQDTQYF	1990	0.0299812		CSAGINNSPLYF	797	0.00819164		CASGLRQNTLYF	4344	0.0481035		CASSQDINTEVF	3332	0.0363799
CSADWGFSYEQYF	122	0.00209451		CSARTGGDERLSF	274	0.00224247		CASSLGISNERSF	170	0.00211913		CASSPPGQGHEQYF	180	0.00224654		CASSLGTSYAEQF	218	0.00205996		CASGTGGRQNTLYF	2035	0.030885		CASTHRDMATEVF	1980	0.0298305		CSADQQGHTLYF	787	0.00808886		CASSHRDRGNEQYF	4343	0.0480925		CASSPGLGEQYF	3259	0.0355829
CASSPRQGQNTLYF	121	0.00207734		CSSGGLGGDAETLYF	274	0.00224247		CASSLSRAGTEVF	170	0.00211913		CSGTGGGNTPYF	178	0.00222158		CSAPNSHEQYF	218	0.00205996		CASSQTTKTEVF	2035	0.030885		CASGDWNNNQAPLF	1980	0.0298305		CSAPGTGVNQGTQYF	777	0.00798608		CASSQDGQNERLF	4330	0.0479485		CASSQRTGGYEQYF	3255	0.0355392
CGGTGGASAETLYF	121	0.00207734		CRAAGTGGPYEQYF	273	0.00223429		CAGSPQNSGNTLYF	170	0.00211913		CASSQEGQGDAEQF	177	0.0022091		CSAEGTGVLNTGQLYF	218	0.00205996		CASSQEPFTETLYF	2001	0.030369		CSADHISYEQYF	1976	0.0297703		CSAAGSSYEQYF	769	0.00790386		CASTWDRESKYAEQF	4329	0.0479374		CASSPRDNSYEQYF	3233	0.035299
CASSQEASSYEQYF	120	0.00206017		CASSLTGGYAGQF	273	0.00223429		CSAGVNNQTPLF	170	0.00211913		CASSQGGEVF	177	0.0022091		CSPGHNNQAPPF	217	0.00205051		CASSQGTENERLF	1966	0.0298378		CASSRDFQDTQYF	1974	0.0297401		CSADRAANTEVF	726	0.0074619		CASSSNEQYF	4294	0.0475498		CASSQDGAGKNSYNSPLYF	3091	0.0337486
CSGPGTGSYEQYF	120	0.00206017		CAGGGLGYEQYF	272	0.00222611		CSLEIQSSEAGDSALYLRASSLTGSNERLF	170	0.00211913		CGTGGYAKQF	176	0.00219662		CASSLGTGYAEQYF	217	0.00205051		CAWSELGGQDTQYF	1928	0.0292611		CASSPGTAISNERLF	1971	0.0296949		CSADPGGYGQYF	715	0.00734884		CASSQERGVQDTQYF	4289	0.0474945		CASSFRDAEQF	3027	0.0330498
CTRSSSGDSPLYF	120	0.00206017		CSSRRNAEVF	270	0.00220974		CASGAYYEQYF	169	0.00210666		CSADWGSQDTLYF	176	0.00219662		CTRSAGANSDYTF	216	0.00204106		CSAEGNTGVF	1918	0.0291093		CASRRQEGGAEQF	1969	0.0296648		CSAGVDTEAF	706	0.00725634		CASSPDWESAETLYF	4284	0.0474391		CASSLAGGYYEQYF	2990	0.0326458
CSSRQGNAEQLF	120	0.00206017		CSAVGYEQHF	269	0.00220155		CSARVNNQAPLF	169	0.00210666		CSTGGNTEVF	176	0.00219662		CSAEDRELERYF	215	0.00203161		CASSQVGGDYAEQF	1913	0.0290334		CASSQGTGGDTQYF	1969	0.0296648		CSADRQDHTLYF	705	0.00724606		CASGARTDFSNERLF	4280	0.0473948		CASSQEEGLGGIYAEQF	2943	0.0321327
CSGDRMGNTLYF	120	0.00206017		CASSPWGTNTGRLYF	269	0.00220155		CASSLTTANTEVF	169	0.00210666		CAGSQDRTGRDTEVF	175	0.00218414		CASSNSYERYF	215	0.00203161		CASSDAGRTEVF	1883	0.0285781		CASALWGETLYF	1959	0.0295142		CASSGTGGAGVF	683	0.00701994		CASSDVTGGARDTQYF	4277	0.0473616		CASSLGGGYAEQF	2940	0.0320999
CASSLSQNTEVF	120	0.00206017		CASSLEGAETLYF	268	0.00219337		CTRSAEWNSPLYF	168	0.0020942		CASSQGGEQYF	174	0.00217166		CTRSEGGAGNTLYF	215	0.00203161		CASGGTGGAEDTQYF	1859	0.0282139		CASGDRDIQDTQYF	1957	0.029484		CSAPGTGANQDTQYF	683	0.00701994		CASSQEGTTNSDYTF	4254	0.0471069		CASSLRGENSPLYF	2905	0.0317178
CSAEDRGYNSPPYF	119	0.00204301		CASSPWGTNTGQLHF	267	0.00218519		CASSLGISNGRLF	168	0.0020942		CSVGHNYTEQF	174	0.00217166		CAWSAGTGGGTETLYF	214	0.00202216		CASSAGQNTEVF	1810	0.0274702		CASSRGTGSNERLF	1937	0.0291827		CSAPGTGVNQDAQYF	678	0.00696855		CASSQEGGAEVF	4248	0.0470405		CAWSGGDEQYF	2895	0.0316086
CGWTGGAETLYF	119	0.00204301		CSAPGLGGQNTSYF	267	0.00218519		CASSDGQSSYGQYF	168	0.0020942		CSAATGNSAETQYF	173	0.00215918		CSAGTTSTGQLYF	214	0.00202216		CASSQGTGGRAEQF	1806	0.0274095		CASSRVSNERLF	1935	0.0291526		CSTDRQGHTLYF	677	0.00695827		CASSLDRSQNTLYF	4244	0.0469962		CAWSLVGGANAEQF	2778	0.0303312
CSAETGGYERYF	119	0.00204301		CASSQDTGAAEVF	265	0.00216882		CSAVGSQNTLHF	167	0.00208173		CSAGTGDSQNTSYF	173	0.00215918		CGPGQGEGERLF	214	0.00202216		CASSPTGEGAEQF	1806	0.0274095		CASSLGTGPTEVF	1927	0.029032		CSAPGAGVNQDTQYF	670	0.00688633		CASSQERLGEDTQYF	4237	0.0469187		CASSQGTDINQDTQYF	2491	0.0271976
CASSRDWDSQNTSYF	119	0.00204301		CRAGQGANERLF	262	0.00214426		CSVDRGGGSYEQYF	167	0.00208173		CSPPGQGYEQYF	173	0.00215918		CSEGGAGNTPYF	214	0.00202216		CASSLGHANTEVF	1803	0.027364		CASGDSDWGASYEQYF	1923	0.0289718		CSAPRGYEQYF	655	0.00673215		CASTGGTNTGQLYF	4236	0.0469076		CAWGQGGAQHF	2466	0.0269246
CSADAAEQLF	119	0.00204301		CASRRLGGSYAQYF	262	0.00214426		CASSLQNSGNTLYF	167	0.00208173		CASSQGSANTGVF	172	0.00214669		CSAGQTTEVF	213	0.00201271		CASSQVQKQNTLYF	1798	0.0272881		CASSHSGTEVF	1920	0.0289266		CSAEPANTGVF	646	0.00663965		CASSQGVNQDTQYF	4231	0.0468522		CAWSLGWDTQYF	2433	0.0265643
CASSQEGQYAEQLF	119	0.00204301		CASSLPGGEGNQAPPF	261	0.00213608		CSEDEGAF	166	0.00206926		CASSPTGGPYEQYF	172	0.00214669		CAGSQGQYEQYF	212	0.00200326		CASSDISYEQYF	1783	0.0270604		CASSLSPPGTGANYAEQF	1911	0.028791		CTRSARLYEQYF	636	0.00653687		CASSLGANTEVF	4226	0.0467968		CSAGGGDEQYF	2412	0.026335
CSTDGGREQYF	118	0.00202584		CSAVQSQNTSYF	261	0.00213608		CTRSADRNSPLYF	166	0.00206926		CTRSAGRDRLTEVF	172	0.00214669		CSEDGAGQF	211	0.00199382		CASSDPLGVNQDTQYF	1779	0.0269997		CSADRISHEQYF	1910	0.0287759		CSVDRQGHTLYF	625	0.00642381		CASSGGGRRTGNTLYF	4222	0.0467526		CASSQDPGQGYAEQF	2376	0.025942
CASSLDWGQDTQYF	118	0.00202584		CTYSADPGASDYTF	259	0.00211971		CTYSAGVNNQAPLF	165	0.0020568		CSAGQSYAEQF	171	0.00213421		CSAGGTGGGEQYF	211	0.00199382		CASGDRTGGSQNTLYF	1772	0.0268935		CASFRGRNYAEQF	1901	0.0286403		CSAEGTGSRAEQF	619	0.00636214		CASSHRGSNERLF	4220	0.0467304		CASSQTGTGSKDTQYF	2341	0.0255598
CASSSNTEVF	118	0.00202584		CASSQDWGRDTQYF	259	0.00211971		CASGRTGGALDTQYF	165	0.0020568		CAGGQGSNERLF	171	0.00213421		CSADPGAGTYEQYF	210	0.00198437		CASRLGGRYAEQF	1766	0.0268024		CASSPGQGGNSYNSPLYF	1897	0.0285801		CASSQGWGETTLYF	616	0.00633131		CASSQNQGEEQYF	4193	0.0464314		CGAGGGYEQYF	2331	0.0254507
CASSQEDRGPGAEALYF	118	0.00202584		CASSLVTGGGERLLF	257	0.00210334		CASSRDWGIYAEQF	165	0.0020568		CASSLDSNQGTQYF	171	0.00213421		CASGGEDRAGNTLYF	210	0.00198437		CASSQFWGGASEQYF	1737	0.0263623		CASSPPAGGGNERLF	1883	0.0283691		CSAGLYEQYF	613	0.00630047		CASSAGTGVEVF	4191	0.0464093		CASSWRDIQDTQYF	2293	0.0250358
CGAVTNTEVF	118	0.00202584		CASSDRGTGQPYF	257	0.00210334		CAWSWDWGPYQDAQYF	165	0.0020568		CSADRGASGNTLYF	171	0.00213421		CSADLGGPYERYF	210	0.00198437		CASSQETTGANERLF	1598	0.0242527		CASSQERGGAEQF	1875	0.0282486		CTRSADPGGYEQYF	610	0.00626964		CASSEPGQQNTLYF	4187	0.046365		CASSPGTGDNSPLYF	2252	0.0245881
CASSFAYEQYF	118	0.00202584		CASRPREQDTQYF	257	0.00210334		CASGWTGSTEVF	165	0.0020568		CSGGLGNYAERF	171	0.00213421		CASSLGTGYAKQF	210	0.00198437		CASSEGDRNSDYTF	1581	0.0239947		CASGEHRGRAERLF	1871	0.0281883		CTRSADKSYNSPLYF	605	0.00621825		CASSPGQEEYEQYF	4169	0.0461657		CASSSRERSQNTLYF	2251	0.0245772
CASSLSGDAETLYF	118	0.00202584		CASGDWRANTEVF	257	0.00210334		CSADRSSYERYF	164	0.00204433		CTYSADPGYEQYF	171	0.00213421		CSARKGAYEQYF	210	0.00198437		CASSQEGTPQDTQYF	1562	0.0237063		CASGEDRGGGQNTLYF	1870	0.0281733		CSADWENTLYF	603	0.00619769		CASSQGTGNTEVF	4164	0.0461103		CTRSAGGGYEQYF	2250	0.0245663
CASRTGDYAEQF	118	0.00202584		CASGGGDWGYEQYF	256	0.00209516		CASGRTGNTEVF	163	0.00203187		CPKNYAEQLF	171	0.00213421		CNAGKGAYEQYF	210	0.00198437		CGADGQGTSAETLYF	1517	0.0230234		CASSPDWGDAEQF	1869	0.0281582		CASSHDYEQYF	592	0.00608463		CASSQDRQGEVF	4163	0.0460992		CASSQELYNYAEQF	2196	0.0239767
CSAFDWGGAETLYF	117	0.00200867		CSARQGNTGQPYF	256	0.00209516		CASSRSGVQDTQYF	163	0.00203187		CASGVQGAEVLF	170	0.00212173		CRGTGGQDTQYF	209	0.00197492		CAWSKLGGQDTQCF	1499	0.0227502		CASSFPRSQNTLYF	1867	0.0281281		CANMSQGRTLYCTCSARLYEQYF	589	0.0060538		CASSQDRDKEVF	4160	0.046066		CASSQSDSYEQYF	2182	0.0238238
CASSQGGTSSAETLYF	117	0.00200867		CASRRTGGENTLYF	256	0.00209516		CTRSAERGYEQYF	163	0.00203187		CTRSATGVNQDTQYF	170	0.00212173		CGADLGGPYEQYF	209	0.00197492		CASSDWGGADEQYF	1406	0.0213387		CSADRISYERYF	1861	0.0280377		CANSQEGLGGGEQYF	583	0.00599213		CASSPGLGGRGAETLYF	4154	0.0459996		CSSRDADTYAKQF	2177	0.0237692
CSYGGLNSPLYF	117	0.00200867		CASGDTQWTGQLYF	255	0.00208697		CASSQDWGIYAEQSF	163	0.00203187		CASSHQGDPYEQYF	169	0.00210925		CASGGDWGYGQYF	208	0.00196547		CRADRFSNERLF	1396	0.021187		CASSQDSSAETLYF	1841	0.0277364		CSAPGTGVSQDTQYF	565	0.00580713		CASSQDQDQNTLYF	4152	0.0459774		CGATGNTEVF	2001	0.0218476
CSADPRVSNERSF	117	0.00200867		CSANWVQNTLCF	255	0.00208697		CSAVVGDTQYF	163	0.00203187		CGALRDRDSGNTLYF	169	0.00210925		CSPGHNNQAQHF	208	0.00196547		CASSPPGGASTGQLYF	1382	0.0209745		CASSLPSQNTLYF	1821	0.0274351		CSAPIGSFSNERLF	563	0.00578657		CASSHTGGSNQDTQYF	4143	0.0458777		CTRSGDSTEVF	1896	0.0207012
CSGDWGLSYEQYF	117	0.00200867		CSADGGQDAQYF	254	0.00207879		CTRSDSYEQYF	163	0.00203187		CASSSGQGSEVF	169	0.00210925		CGADHRGAPLF	208	0.00196547		CAWSKLGGRDTQYF	1367	0.0207468		CASSLATGDEQYF	1817	0.0273748		CTSSPGLGEQYF	553	0.00568379		CASKDNNERLF	4132	0.0457559		CASSSGTENTGVF	1868	0.0203955
CSAGRAEQF	117	0.00200867		CASSEGTGEDAEQF	254	0.00207879		CAWSRLGASQSTLYF	162	0.0020194		CSADWGAPGNTLYF	168	0.00209677		CSAERTGALNTGQLYF	208	0.00196547		CASGDEGTGYF	1349	0.0204736		CASSFSAANSDYTF	1800	0.0271187		CSARLYGQYF	544	0.00559129		CASSGTGGSQNTLYF	4124	0.0456673		CASSQDIQYEQYF	1828	0.0199587
CNAEAGGRAETLYF	117	0.00200867		CTSSPGTGGAEQYF	253	0.00207061		CAGSGGRYAEQF	161	0.00200694		CASSNSSYEQYF	168	0.00209677		CTRSAAAANTGQLYF	207	0.00195602		CASSHRLGYEQYF	1337	0.0202915		CSNRDISYNSPLYF	1799	0.0271036		CGAPGTGVNQDTQYF	543	0.00558101		CASSFSGTTNSDYTF	4120	0.045623		CAWSLSLGGQNTLYF	1761	0.0192272
CSGGRIYAEQF	116	0.0019915		CSAGGSQSTLYF	253	0.00207061		CASGFGTQNTLYF	161	0.00200694		CSGAGGGNTLYF	167	0.00208429		CASSLRDAKQF	207	0.00195602		CASSRQGENTLYF	1337	0.0202915		CASSDRGRGSDYTF	1783	0.0268625		CAGSQGTGDWASAETLYF	542	0.00557073		CASSQDQQGGAEQF	4108	0.0454902		CASSQDWGGGEQYF	1622	0.0177096
CSAGGRNQGTQYF	116	0.0019915		CASSPRDIPYEQYF	253	0.00207061		CTSSQARLGVYAEQF	161	0.00200694		CSVGHNNAEQF	167	0.00208429		CSARQGLPSGDTLYF	207	0.00195602		CASLLGGRTGQLYF	1335	0.0202612		CASSQAHPGLGGGEQYF	1779	0.0268023		CANMSQGRTLYCTCSAPGTGVNQDTQYF	536	0.00550906		CASSGTGENTLYF	4088	0.0452687		CAWRGTGRGAETLYF	1591	0.0173711
CTRSADAAEQF	116	0.0019915		CASSPGQSYEQYF	253	0.00207061		CASNQARLGVYAEQF	161	0.00200694		CASSEGTGNQAPPF	166	0.00207181		CSAEGRELEQYF	207	0.00195602		CSVRDGEVF	1333	0.0202308		CASSLFDWGAGQLYF	1772	0.0266968		CSADWQGHTLYF	527	0.00541656		CASSQGQGLETLYF	4088	0.0452687		CGAWGGSSAETLYF	1575	0.0171964
CSADPGGRGTQYF	116	0.0019915		CSTDPGASDYTF	253	0.00207061		CTRSAVGQYNSPLYF	161	0.00200694		CSGDWGLYGQYF	166	0.00207181		CSADRGNNYAEQLF	206	0.00194657		CASAHPGLNYEQYF	1305	0.0198059		CASSLRDSAEQF	1764	0.0265763		CTCSAPGTGVNQDTQYF	526	0.00540628		CASRGTGQLYF	4076	0.0451358		CSAGGGYERYF	1568	0.01712
CASSPRLGGYAEQF	116	0.0019915		CASGPWGTNTGQLYF	252	0.00206242		CSAGTGGAAETLYF	160	0.00199447		CSAGRDRLTEVLF	165	0.00205933		CGAEDRELEQYF	206	0.00194657		CASSDLDSQDTQYF	1285	0.0195023		CASSLAGTGGNERLF	1761	0.0265311		CSAEGAGSWAEQF	499	0.00512877		CASSTPGQIYEQYF	4064	0.0450029		CAWGRGEAQHF	1449	0.0158207
CASSPDWGTYEQYF	116	0.0019915		CASSLLGRGIERLF	251	0.00205424		CSAGGAGAETPYF	160	0.00199447		CSADLASYEQYF	165	0.00205933		CSADRGMEQHF	206	0.00194657		CASSLTGGQDTQYF	1275	0.0193506		CASSFQGRDQDTQYF	1750	0.0263654		CSARGDTGQLYF	495	0.00508766		CASSQGDRGYEQYF	4044	0.0447815		CSAGGGHEQYF	1423	0.0155368
CSGRTGGASERF	115	0.00197433		CASSPQGAGGQHYF	251	0.00205424		CASSLGGYAEQF	159	0.00198201		CASSGDSYERYF	164	0.00204685		CASSLGIGYAEQF	206	0.00194657		CASSDAGNYAEQF	1263	0.0191684		CASRGTGGTQDTQYF	1740	0.0262147		CGADPGGYEQYF	489	0.00502599		CASSLRDWGVEQYF	4044	0.0447815		CASSASTGDYEQYF	1383	0.0151001
CAWSRGRGDSDYTF	115	0.00197433		CASSPTGLYAKQF	251	0.00205424		CSPSPDSGNTLYF	159	0.00198201		CASGQESNERLF	164	0.00204685		CSAAGGDTLDTQYF	205	0.00193712		CAWSKPGGQDTQYF	1247	0.0189256		CASSQDMGGYAEQF	1724	0.0259737		CASSHLPPGTSNTEVF	468	0.00481015		CASSLRQGTLYF	4041	0.0447482		CSAGGGCEQYF	1327	0.0144886
CSALDWGSAETLYF	115	0.00197433		CASGDWQANTEVLF	250	0.00204605		CRGTGGCAEQF	159	0.00198201		CSADLVSYGQYF	163	0.00203437		CAWSLLSNTGKLYF	204	0.00192767		CASSPDRGLAEQF	1246	0.0189104		CASSDATFYEQYF	1723	0.0259586		CSAPGQGQNTLYF	466	0.00478959		CASSPRDWGYEQYF	4018	0.0444935		CASSLSYTYEQYF	1307	0.0142703
CSSRQGDAEQF	115	0.00197433		CASGEPDRAYAEQLF	250	0.00204605		CTRSAPGHNTEVF	159	0.00198201		CSGGLGNYAEQLF	163	0.00203437		CSADRGMEQCF	204	0.00192767		CASSRDRANERLF	1241	0.0188345		CSADRGSYAEQF	1711	0.0257778		CTSSAEWGYEQYF	465	0.00477932		CASSQGRDRGQATQYF	4009	0.0443939		CSARGGYEQYF	1281	0.0139864
CSSSPTGGANYAEQF	114	0.00195717		CASSLTNAGQF	250	0.00204605		CASSSGQYNSPPYF	158	0.00196954		CGAARGRISNERLF	163	0.00203437		CGADRDTNTLYF	204	0.00192767		CASSPDWTEQYF	1200	0.0182123		CASSQEGLGGYEQYF	1710	0.0257627		CASSSPGEQYF	462	0.00474848		CASSQDRNYEQYF	4008	0.0443828		CASSQDDSYEQYF	1136	0.0124032
CSADAAGQF	114	0.00195717		CTSSAAGTGGPYEQYF	250	0.00204605		CASPLGISNERLF	158	0.00196954		CASRDDANSGYTF	163	0.00203437		CSDQPNTGVF	204	0.00192767		CASSGTGGNSDYTF	1146	0.0173927		CASSEGGFQDTQYF	1705	0.0256874		CSAPGTGVNRDTQYF	461	0.0047382		CASSQDADFQNTLYF	4004	0.0443385		CSAGGGYEQHF	1080	0.0117918
CASSLGRRNTGQLYF	114	0.00195717		CAGSLRGQDTQYF	248	0.00202969		CSAGVNNQALLF	157	0.00195708		CSAGDNTEVF	163	0.00203437		CSVGDMETLYF	204	0.00192767		CASSLDRDYYEQYF	1095	0.0166187		CASSLERGDTQYF	1693	0.0255066		CASSQDLRPNTEVF	451	0.00463542		CASSPRDWGNNQDTQYF	3989	0.0441724		CASSLLGVDTQYF	1065	0.011628
CTRSDSQNTLYF	114	0.00195717		CSAGQGADTGRLYF	247	0.0020215		CGDYYEQYF	157	0.00195708		CSRDRGVSNEGLF	163	0.00203437		CASGQDTGDTQYF	203	0.00191822		CASSAGENSDYTF	1091	0.016558		CASSQEDNYEQYF	1691	0.0254765		CTRSASLNTEVF	441	0.00453264		CASSQDWGAETLYF	3987	0.0441503		CARGQGEAQHF	1060	0.0115734
CSAGNSPLCF	114	0.00195717		CASGGLGYERYF	247	0.0020215		CSAGIRQNTLYF	157	0.00195708		CASSQEGGQYF	162	0.00202189		CASTRDFSQNTLYF	203	0.00191822		CASSGAAGEYDEQYF	1060	0.0160875		CASGEYEQYF	1690	0.0254614		CSAEGTGSWAEQSF	440	0.00452236		CASSLGFQDTQYF	3959	0.0438402		CSAGGEYEQYF	1059	0.0115625
CTRSADGQNTLYF	114	0.00195717		CSARQGADTGQLYF	247	0.0020215		CSAGTKQNTLYF	157	0.00195708		CAWSLEGEQGTEVLF	162	0.00202189		CSADRGDNYAEQF	203	0.00191822		CASSRGDSISNERLF	1058	0.0160572		CASSLEGMNTLYF	1686	0.0254012		CSADRQSHTLYF	436	0.00448125		CASSRDNSGNTLYF	3947	0.0437073		CSAGGGYEQCF	974	0.0106345
CSAPLGVAYGQYF	113	0.00194		CASSLDRGPEQF	245	0.00200513		CSARWGQDTQCF	156	0.00194461		CSAGTGNSAETLYF	162	0.00202189		CSAGKGAYKQYF	203	0.00191822		CSAETDTGQLYF	1043	0.0158295		CASSQRTGLYAEQF	1682	0.0253409		CSADPGGYERYF	430	0.00441958		CASSPPGSYEQYF	3941	0.0436409		CSVGGGYEQYF	970	0.0105908
CASSRTRTGQLYF	113	0.00194		CASSDRDEVPLF	245	0.00200513		CASSPRHHNSPLYF	156	0.00194461		CASSEQGGAERF	161	0.00200941		CASSQDAGGVHAEQF	202	0.00190877		CAWNKLGGQDTQYF	961	0.014585		CTYSADRISYEQYF	1666	0.0250998		CGARLYEQYF	426	0.00437847		CASSQDGTVSNERLF	3937	0.0435966		CASSDGGAKDTQYF	943	0.010296
CSAEDRGYNPPLYF	113	0.00194		CAWSLTQDAQYF	244	0.00199695		CASSPDGGEVF	156	0.00194461		CAGSQEGEVF	160	0.00199692		CASSWGGRDTQYF	202	0.00190877		CSAPGHEIPNERLF	951	0.0144332		CASSPGGNTEVF	1664	0.0250697		CTRSADMDQLYAEQF	425	0.00436819		CASSQDSNERLF	3930	0.0435191		CSARDRGRGLDTQYF	917	0.0100121
CTRSAGGRNQDTQYF	112	0.00192283		CASSLEGAGEQHF	244	0.00199695		CASSLTGRDTEVSF	155	0.00193214		CSAGGREVF	159	0.00198444		CSAEGAASAETLYF	202	0.00190877		CAGSDAAGEYDEQYF	914	0.0138717		CASSQDWGGYEQYF	1655	0.0249341		CSADRQGYTLYF	425	0.00436819		CASSQDTGLGAETLYF	3923	0.0434416		CTYSAGGGYEQYF	906	0.00989202
CSLFRDDTQYF	112	0.00192283		CASGDWQASTEVF	243	0.00198876		CSTGVNNQAPLF	155	0.00193214		CSSMGGTQYF	159	0.00198444		CGANNNQAQHF	201	0.00189932		CASSQEGGGRAEQF	898	0.0136289		CASSQDRLFYEQYF	1655	0.0249341		CSAGPGGYEQYF	423	0.00434764		CASSDRGQAPLF	3919	0.0433973		CSAGPGGYEQYF	885	0.00966273
CSAGQCNSPLYF	112	0.00192283		CSARTGGDEGLF	242	0.00198058		CSADRKPGGAEQF	154	0.00191968		CSADGREDIQYF	159	0.00198444		CSALGGSGSTLYF	201	0.00189932		CAWSKLGRQDTQYF	895	0.0135833		CSADRISYEQCF	1654	0.024919		CSSGDWGASQDTLYF	423	0.00434764		CASSHPGQGAETLYF	3917	0.0433751		CAWGQGEARHF	872	0.00952079
CTYSGDRVGNTLYF	112	0.00192283		CSAGQGAGTGQLYF	242	0.00198058		CASSDRQSSYEQYF	154	0.00191968		CASSQDRTGRDAEVF	158	0.00197196		CASGQDWGSAETLYF	201	0.00189932		CVWSKLGGQDTQYF	873	0.0132494		CSADRISCEQYF	1650	0.0248588		CASSRAQYEQYF	417	0.00428597		CASSQTGGAGEQYF	3916	0.043364		CANMSQGRTLYCTCSAGGGYEQYF	855	0.00933518
CTRSAGQGSGNTLYF	112	0.00192283		CSARRGNTGQLYF	241	0.0019724		CSADRTVYGQYF	154	0.00191968		CSVGHNCAEQF	158	0.00197196		CGETGGQDTQYF	201	0.00189932		CAWSKLGEQDTQYF	827	0.0125513		CASSLGNNYAEQF	1646	0.0247985		CSSGDWGASQNALYF	414	0.00425513		CASSQRESSYEQYF	3914	0.0433419		CASSQDTGGHNQAQHF	842	0.00919324
CSAVAGGLYAEQF	111	0.00190566		CSAGQGASDYTF	241	0.0019724		CSDSYEQCF	153	0.00190721		CTSSAATGNSAETLYF	158	0.00197196		CSGPGAETLYF	201	0.00189932		CASSDAAGGYDEQYF	826	0.0125361		CASSPRTEVF	1628	0.0245273		CGADKSYNSPLYF	410	0.00421402		CASSDARGAGQDTQYF	3913	0.0433308		CSAEVGGSYNSPLYF	827	0.00902947
CASSLGLGASAETPYF	111	0.00190566		CSARQGSTGQLYF	241	0.0019724		CSADRGGQNTSYF	153	0.00190721		CSALTGGAGTEVLF	157	0.00195948		CTRSADPGTGTYEQYF	200	0.00188987		CAWSKLEGQDTQYF	774	0.0117469		CASSQDQGREQYF	1627	0.0245123		CSADKSHNSPLYF	409	0.00420374		CASSQTGYNERLF	3912	0.0433198		CSPRPGGQDTQYF	821	0.00896396
CASSPRLGVSQDTQYF	111	0.00190566		CASSEGTGGDAAQF	239	0.00195603		CASSQDWGIYAGQF	153	0.00190721		CSADQGEQHF	157	0.00195948		CTRSADQGTQYF	200	0.00188987		CAWSKLRGQDTQYF	766	0.0116255		CASSDAGGNSPLYF	1595	0.0240302		CASSPTDTQYF	407	0.00418319		CEDTNQDTQYF	3906	0.0432533		CSADRTEVLF	806	0.00880018
CVSSLTTGGATGQLYF	111	0.00190566		CSAVGYEQCF	239	0.00195603		CSARQGGNSSLYF	153	0.00190721		CSARGWGGEQYF	156	0.001947		CASSRGQYEQYF	200	0.00188987		CSAQYDSPLYF	754	0.0114434		CASSGDGQNTLYF	1578	0.023774		CSAPGTGVNQDTQHF	405	0.00416263		CASSPWVF	3886	0.0430318		CSAGGRYEQYF	795	0.00868008
CAGSPGYAEQF	111	0.00190566		CASTDRESTEVF	238	0.00194784		CSTRQGGNSPLYF	153	0.00190721		CSAPGGSQAQHF	156	0.001947		CASGGRSNERLF	200	0.00188987		CSADRGSYEQYF	751	0.0113979		CSADRISYEQHF	1524	0.0229605		CSSREGSGGEQYF	405	0.00416263		CASSQVDRGQDTQYF	3880	0.0429654		CRAGGGYEQYF	788	0.00860365
CSADPRVSNERLSF	110	0.00188849		CASSWGDTEVF	236	0.00193147		CSAMAGRNNSPPYF	152	0.00189475		CAGSEGTGNQAPLF	156	0.001947		CGVGTGGAEQYF	199	0.00188042		CSARISNERLSF	734	0.0111398		CTRSAGGTNNSPLYF	1504	0.0226592		CSSGEGGGGEQYF	400	0.00411124		CASSQDTGGLGAEQF	3873	0.0428879		CSTGGGYEQYF	775	0.00846171
CASSLLETTGQLYF	110	0.00188849		CSAVGGAEQLF	235	0.00192329		CTRSADRGGQNTLYF	152	0.00189475		CASSQGGRTEVLF	156	0.001947		CSADPGTGQLYF	199	0.00188042		CTWSKLGGQDTQYF	690	0.0104721		CASSQDPTGGDYAEQF	1500	0.0225989		CSAPGTGVDQDTQYF	398	0.00409068		CASSVQGAETLYF	3867	0.0428214		CSAGLGGAEQF	732	0.00799223
CAWRGAGLNQDTQYF	110	0.00188849		CSANWVQNTLHF	235	0.00192329		CASSDQDTQYF	152	0.00189475		CSDWGVGQDTRYF	156	0.001947		CTRSAETGAGNTLYF	198	0.00187097		CASSQSLGGHAEQF	682	0.0103507		CASSNPGTGSYAEQF	1494	0.0225085		CSEGYNSPLYF	398	0.00409068		CASSFPGQGGDERLF	3865	0.0427993		CTRSATYYEQYF	721	0.00787212
CSADWGLSYKQYF	110	0.00188849		CASSEETGGDAEQF	235	0.00192329		CASSLGTSNERLF	152	0.00189475		CSADYGYGQYF	155	0.00193452		CRAGTGGCEQYF	198	0.00187097		CSAPNNYAEQF	673	0.0102141		CAGGDQGSSYEQYF	1488	0.0224181		CSAEGTGSWAEQLF	397	0.00408041		CASSQDRVGSYEQYF	3861	0.042755		CSAGEGYEQYF	712	0.00777386
CSGGSSYEQYF	110	0.00188849		CASSLRGQDAQYF	235	0.00192329		CSARQRGNSPLYF	152	0.00189475		CPRNYAEQF	155	0.00193452		CSAGTTNTRQLYF	197	0.00186152		CSAEWDANTGRLYF	671	0.0101837		CASSPGGHAETLYF	1488	0.0224181		CSADPGGYEQHF	394	0.00404957		CASSQGTGRYEQYF	3855	0.0426886		CSAEGGYEQYF	686	0.00748998
CSGDRVGNTLHF	110	0.00188849		CGARQGNTGQLYF	233	0.00190692		CSADWGASQNTSYF	151	0.00188228		CSARDWGGEQCF	155	0.00193452		CRETGGQGTQYF	197	0.00186152		CAWSKLGGQDTLYF	657	0.00997123		CASSQDGGPLAEQF	1450	0.0218456		CSSREGGGGERYF	393	0.00403929		CASGGATNERLF	3851	0.0426443		CSAGTGENTLCF	632	0.00690039
CASSQSGTGDSPLHF	109	0.00187133		CASGETGGPYEQYF	233	0.00190692		CSGTSPGNTLYF	150	0.00186982		CASSQEGENSPLYF	155	0.00193452		CSASTGNYAEQLF	196	0.00185207		CSAGGGQNTLYF	622	0.00944004		CASSDWGGQNTLYF	1448	0.0218155		CSADKSYDSPLYF	392	0.00402901		CASSQDSGKAERLF	3850	0.0426332		CTRSAGISNERLF	594	0.00648549
CSADRGREQYF	109	0.00187133		CSAGGGGTEVF	232	0.00189874		CSAEGTNTGVF	150	0.00186982		CSVGGNTEVF	155	0.00193452		CASGQRLEQHF	196	0.00185207		CAWSKLGGQDIQYF	609	0.00924274		CASSPPGQGAYEQYF	1439	0.0216799		CTRSAEGTGSWAEQF	389	0.00399818		CASGGTGGAYEQYF	3843	0.0425557		CSAGIPNERLF	591	0.00645274
CTRSADRAYEQYF	109	0.00187133		CTRSARQGNTGQLYF	232	0.00189874		CASRRQGSGNTLCF	150	0.00186982		CSGDWGGENTGQLYF	155	0.00193452		CSVIGGNTGQLYF	195	0.00184263		CTRSAGGRQNTLYF	555	0.00842318		CASSQDSGTTGQLYF	1423	0.0214388		CASSQGLGTEVF	384	0.00394679		CASRRQPNSDYTF	3837	0.0424892		CSAGRGYEQYF	573	0.00625621
CANSRTGTGQLYF	109	0.00187133		CSAGTGGAERF	231	0.00189055		CGADHRGYNYAEQF	149	0.00185735		CSVAGGGNERLF	155	0.00193452		CASGGDWGCEQYF	195	0.00184263		CASSQVKNTEVLF	552	0.00837765		CASSAQKNTLYF	1411	0.021258		CSARLYERYF	375	0.00385429		CASSPTGGTGNTLYF	3809	0.0421792		CVWGQGEAQHF	570	0.00622345
CSGGQTYAEQF	109	0.00187133		CASGLTGGYAEQF	230	0.00188237		CAWSRLGASQNTSYF	149	0.00185735		CSADWGSQSTLYF	155	0.00193452		CANMSQGRTLYCTCSADQGTQYF	195	0.00184263		CASSDAAGEYDERYF	546	0.00828659		CSTDRISYEQYF	1388	0.0209115		CASGDVQNNQAQHF	374	0.00384401		CASSQGGDSPGNTLYF	3809	0.0421792		CSAGRNTLYF	568	0.00620162
CAWGGTGLNQDTQYF	108	0.00185416		CASSRGGRTGQLYF	230	0.00188237		CSARTRQNTLYF	149	0.00185735		CTYSAGGNTEVF	154	0.00192204		CGARQGLPSGNTLYF	194	0.00183318		CASGQEEGPNTEVF	535	0.00811965		CSVDRISYEQYF	1366	0.0205801		CSNRGSNERLF	372	0.00382345		CASSSGTNTEVF	3807	0.042157		CSIRLGVRYGQYF	550	0.00600509
CTSSQDWGDSQNTLYF	108	0.00185416		CASSLTGGCAEQF	228	0.001866		CSLEIQSSEAGDSALYLRASSLTGGAEQF	149	0.00185735		CSAVGLYGQYF	154	0.00192204		CASGGGWGYEQYF	194	0.00183318		CASSDAAGEYDEQCF	530	0.00804376		CSADDNSGNTLYF	1349	0.0203239		CASIGGSYEQYF	366	0.00376178		CASGDKNTEVF	3803	0.0421127		CGAATNSYNSPLYF	541	0.00590682
CASSQQGYGQYF	108	0.00185416		CSSRRDTEVF	228	0.001866		CAWSPWGVLSYGQYF	149	0.00185735		CGTEGYAEQF	153	0.00190956		CSANNNQARHF	194	0.00183318		CASGDAAGEYDEQYF	519	0.00787681		CASGGQGSSYEQYF	1340	0.0201883		CTRSGLGYEQYF	365	0.00375151		CASSSQPSAETLYF	3784	0.0419023		CAGGGYEQYF	538	0.00587407
CSAGYGANTEVF	108	0.00185416		CAGSLVTGGGERLF	228	0.001866		CSGTGGYAEQF	148	0.00184489		CASSRDGGQDTQYF	153	0.00190956		CSADPGRGGERLF	194	0.00183318		CSADQGKQYF	510	0.00774022		CASSQPGTGVYEQYF	1339	0.0201733		CSVPGTGVNQDTQYF	359	0.00368984		CASSSGTGYEQYF	3764	0.0416809		CSAGTSNERLF	525	0.00573213
CSAVGANQDTQYF	108	0.00185416		CAGSLSQGANTEVF	227	0.00185782		CASGQDVGVGNQAPLF	148	0.00184489		CASGQGSNERSF	153	0.00190956		CSADWGDATGQLYF	194	0.00183318		CASSDAAGEYGEQYF	504	0.00764916		CASSQGGGDTGQLYF	1336	0.0201281		CASSQSQEAGQLYF	356	0.003659		CASSPPDNYAEQF	3764	0.0416809		CSAGISNEGLF	520	0.00567754
CSGTGGASAEALYF	108	0.00185416		CASSLPIQDTQYF	227	0.00185782		CSADGTAGAETLYF	147	0.00183242		CSGDWGPYEQYF	153	0.00190956		CSADWGGATRQLYF	193	0.00182373		CSANFNYAEQSF	484	0.00734562		CASSWDRGREQYF	1333	0.0200829		CSSGGGTDQDTQYF	355	0.00364873		CASGDGTGGSNTEVF	3759	0.0416255		CGAGISNERLF	507	0.0055356
CASSLTTGGATRQLYF	107	0.00183699		CAGSPPGLGSETLYF	227	0.00185782		CSAGGRGATQYF	147	0.00183242		CGAGF	153	0.00190956		CSARLRGRDAEQF	193	0.00182373		CTRSARISNERLF	479	0.00726974		CASSLNTGQLYF	1316	0.0198268		CSADPGGYEQCF	347	0.0035665		CASSQEQGAAETLYF	3756	0.0415923		CSAAKGWGSAETLYF	501	0.00547009
CSAGQGSGSTLYF	107	0.00183699		CASSPRGQDTQYF	227	0.00185782		CASSQSGVQDTRYF	147	0.00183242		CSAARGRTSNERLF	153	0.00190956		CANMSQGRTLYCTCSADRGWGGDTQYF	193	0.00182373		CASSQKDRGLSNERLF	476	0.00722421		CASSSLDRSGNTPYF	1316	0.0198268		CASSQLRQISSDYTF	346	0.00355622		CASGGTGGANEQYF	3748	0.0415037		CSADNNNRAQHF	477	0.00520805
CTRSYRGLNSPLYF	107	0.00183699		CASGDAQWTGQPYF	227	0.00185782		CASSLAGGDPYEQYF	147	0.00183242		CSADRGGDSPLYF	152	0.00189708		CASRGRSNERLLF	193	0.00182373		CASSQDWGGEGAEALYF	474	0.00719385		CASSTGYEQYF	1307	0.0196912		CANMSQGRTLYCTCSADPGGYEQYF	346	0.00355622		CASSQARGANTGQLYF	3745	0.0414705		CAWGQGEAQRF	476	0.00519713
CSSRDQSQDTQYF	107	0.00183699		CASSDGGTGQLYF	227	0.00185782		CSADGTASAGTLYF	146	0.00181996		CSQENTQYF	152	0.00189708		CASSQAGLGGEQYF	193	0.00182373		CASSDAAGEHDEQYF	472	0.0071635		CASSLDINYAEQF	1304	0.019646		CSAEGTGSWAGQF	345	0.00354594		CASSQDPANSDYTF	3733	0.0413376		CSAGLGGSYEQYF	472	0.00515346
CVSRDWGNYAEQF	107	0.00183699		CSARAGGDERLF	227	0.00185782		CSVDWGGGSYERYF	146	0.00181996		CASSHEGVVF	151	0.0018846		CASSPGWGDYAEQF	193	0.00182373		CASSPGQGVGAETPYF	467	0.00708762		CASGVDWGGDEQYF	1283	0.0193296		CSADKSCNSPLYF	344	0.00353567		CASSQDLDRVYEQYF	3732	0.0413265		CSAATGYSYEQYF	470	0.00513162
CASGSRQGRETLYF	107	0.00183699		CSAAGTGGTYEQYF	226	0.00184963		CAWSRGSSAEALYF	146	0.00181996		CTRSAGQGQDTQYF	151	0.0018846		CASSWGGQGTQYF	192	0.00181428		CSAGGRQSTLYF	460	0.00698138		CASSRWGANTGQLYF	1268	0.0191036		CSAGPNSDYTF	343	0.00352539		CASSLRDRDQAPLF	3731	0.0413154		CTRSARGYNSPLYF	465	0.00507703
CSGGQIHAEQF	107	0.00183699		CTSSPWGTNTGQLYF	226	0.00184963		CASGQDWGIYAEQF	145	0.00180749		CSSSLGGRDTRYF	151	0.0018846		CAWSVGTGGGAETLYF	192	0.00181428		CSAGGRQNTSYF	451	0.00684478		CASSQRTFYEQYF	1257	0.0189379		CSADPGGCEQYF	342	0.00351511		CASGGPGLGGF	3728	0.0412822		CASSQDGGGYAAQF	454	0.00495693
CSSRQRNAEQF	107	0.00183699		CASSPRDRGGSDNTF	225	0.00184145		CAWSHNNQAPLF	145	0.00180749		CSTDPGYEQYF	151	0.0018846		CAWSARTGGGAETLYF	192	0.00181428		CSAGGRQDTLYF	450	0.00682961		CASSQDETTNERLF	1245	0.0187571		CSADRQGHILYF	340	0.00349455		CASSQISYEQYF	3725	0.041249		CASSQQGNNSPLYF	454	0.00495693
CSEDRVGNTLYF	107	0.00183699		CSADLGAQNTSYF	225	0.00184145		CSGTGSGNTLYF	145	0.00180749		CGTGSYAEQF	150	0.00187212		CRAGTGGHEQYF	191	0.00180483		CASSDAAGEYDGQYF	442	0.00670819		CATGTGVEAPLF	1238	0.0186516		CASSPGRGNEQYF	338	0.003474		CASSQGLGDSYEQYF	3715	0.0411383		CAWGQGETQHF	448	0.00489142
CASSLSGNYAEQSF	106	0.00181982		CASGDWQANTEAF	225	0.00184145		CSAVGGDTGQLYF	144	0.00179502		CASSQDRTGRDTEAF	150	0.00187212		CAWSAGTGGGAETLHF	191	0.00180483		CASSDAAGECDEQYF	442	0.00670819		CASSTGLGSNTGQLYF	1231	0.0185462		CASSQGTGDWASAETPYF	337	0.00346372		CASSQDLGGEQYF	3715	0.0411383		CAWRQGEAQHF	447	0.0048805
CARGQGQAQHF	106	0.00181982		CSAGTGGAEQSF	224	0.00183326		CSAGGRGSYGQYF	144	0.00179502		CSARDWGGERYF	150	0.00187212		CAGSWGGQDTQYF	190	0.00179538		CASSDAAGEYDEQHF	416	0.00631359		CASSPNWGAGGDTQYF	1218	0.0183503		CSTQYNSPLYF	336	0.00345344		CASGDNNYNSPLYF	3706	0.0410386		CSADQSNTGQLHF	445	0.00485866
CSYRGLNSPPYF	106	0.00181982		CASSRGNTEVF	224	0.00183326		CSDRDRDAGQLYF	144	0.00179502		CSADSREDTQYF	149	0.00185964		CASRLGTGYAEQF	190	0.00179538		CSATGGNYTEQF	405	0.00614665		CASGDRGQDTQYF	1213	0.018275		CSEGKGF	335	0.00344316		CASSQDGLEVF	3704	0.0410165		CSALNDQDTQYF	445	0.00485866
CSADPRVFNERLF	106	0.00181982		CASTARERTEVF	224	0.00183326		CSADWGASQDTLYF	144	0.00179502		CASSPPGQEYEQYF	149	0.00185964		CAWSAGTGGGAEALYF	190	0.00179538		CASSEGLGEDTQYF	403	0.00611629		CASGDQGGSYEQYF	1207	0.0181846		CASSQLGVAEALYF	335	0.00344316		CASSPDRGRAEQF	3703	0.0410054		CSAADTGVF	443	0.00483683
CSAEAGGRVETLYF	106	0.00181982		CSSRGLGGDAETPYF	224	0.00183326		CTRSADGLGGQDTQYF	144	0.00179502		CASSQESQGGAEQF	149	0.00185964		CSANSNQAQHF	189	0.00178593		CASSDADSYNSPLYF	396	0.00601006		CASGDRGSSYEQYF	1157	0.0174313		CSGLGYGQYF	333	0.00342261		CASSQDRDSYNSPLYF	3691	0.0408725		CSAGGVYEQYF	442	0.00482591
CSAFGWGSAETLYF	106	0.00181982		CGADWGAGDTQYF	223	0.00182508		CTRSADRTVYEQYF	143	0.00178256		CSVDPGYEQYF	148	0.00184716		CASSHDVGWDTQYF	189	0.00178593		CAWSNLGGQDTQYF	395	0.00599488		CASGDAHNSDYTF	1148	0.0172957		CSAEQSSDYTF	332	0.00341233		CASSQQDTEVF	3686	0.0408171		CSAGGGYAQYF	440	0.00480407
CASSFGQGAYAEQF	106	0.00181982		CASSLTGGYAERF	222	0.0018169		CGADGTASAETLYF	142	0.00177009		CASSQGRTGRDTEVF	148	0.00184716		CTRSAGTTSAETLYF	189	0.00178593		CGAGGRQNTLYF	381	0.0057824		CSAPLGVSYAEQF	1146	0.0172656		CVSGDEQNSPLYF	330	0.00339177		CASSPRDRGYAEQF	3679	0.0407396		CSADGQAQRF	437	0.00477132
CSADRAYGQYF	106	0.00181982		CASSDRGTGRLYF	220	0.00180053		CAWSRLGASQNALYF	142	0.00177009		CSAGTGDSQSTLYF	147	0.00183467		CASSFRDAEQF	189	0.00178593		CASSLGQGYAEQF	380	0.00576722		CSAVRNYEQYF	1144	0.0172354		CSAMGQGDNQDTQYF	328	0.00337122		CASSHRDRGDTGQLYF	3676	0.0407064		CASGSGTVYAEQF	432	0.00471672
CSAEAGGRTETLYF	106	0.00181982		CSADPGTSDYTF	220	0.00180053		CSAADRGNTEVSF	142	0.00177009		CTRSAGDREVF	147	0.00183467		CSADRGWGGDAQYF	189	0.00178593		CAWSKLGGQNTQYF	357	0.00541816		CASSDRDSDYTF	1132	0.0170546		CSAPGTGVNQDTQCF	327	0.00336094		CASSQEQGNTLYF	3674	0.0406842		CAWRRLGGRAEQF	431	0.00470581
CSAFDWGSAETPYF	105	0.00180265		CASGGWQANTEVF	219	0.00179234		CSAPGRSTEVF	142	0.00177009		CSATGGSSYEQYF	147	0.00183467		CSAGGTASAETLYF	188	0.00177648		CAWSKLGGHDTQYF	353	0.00535745		CASGDQGSPYEQYF	1127	0.0169793		CTRSADRGNEQYF	321	0.00329927		CASSHAPYEQYF	3658	0.0405071		CASSREAGQGATGQLYF	430	0.00469489
CSAGQGPGNTLYF	105	0.00180265		CASGDTGGEEGTQYF	219	0.00179234		CSAVGQYNSPPYF	141	0.00175763		CRAATGNSAETLYF	147	0.00183467		CSADPDTGQPYF	188	0.00177648		CSAVRGKESTLYF	351	0.00532709		CASSLDLLQGPNTEVF	1114	0.0167834		CSVDPGGYEQYF	317	0.00325816		CASSPRENTEVF	3650	0.0404185		CSAGGYNSPLYF	429	0.00468397
CASSLYEQYF	105	0.00180265		CARSLTQDTQYF	219	0.00179234		CSADREPGDAEQF	141	0.00175763		CSALRDGDSGNTLYF	146	0.00182219		CTYSADWGGATGQLYF	188	0.00177648		CSADRRNCAETLYF	345	0.00523603		CSADCISYEQYF	1107	0.016678		CASSPRPASQNTLYF	314	0.00322732		CASSSPSNTEVF	3649	0.0404074		CSAGGGYKQYF	418	0.00456387
CSVEAGGRAETLYF	105	0.00180265		CSARTGGGERLF	218	0.00178416		CASSLGRGRSAETLYF	141	0.00175763		CASSPLGQGYEQYF	146	0.00182219		CSASTGNYAERF	187	0.00176703		CAGSQDWVQDTQYF	333	0.00505391		CTRSAVHNYEQYF	1096	0.0165123		CSASRDRYAGQF	312	0.00320677		CASSQAGASTNERLF	3642	0.0403299		CSARGYNSPPYF	418	0.00456387
CTRSAVGVNQDTQYF	104	0.00178548		CASSLPGPQDTQYF	218	0.00178416		CTPGQGRGTRQLYF	141	0.00175763		CSADAYNNQARHF	145	0.00180971		CSAEGGPYEQYF	187	0.00176703		CSAGGRQNALYF	327	0.00496285		CASSLLGDYEQYF	1094	0.0164821		CSAEGGRAEQLF	310	0.00318621		CASSQGGDEQYF	3640	0.0403077		CASSQDGTANSDYTF	416	0.00454203
CASSRTETGQLYF	104	0.00178548		CASGDGQGTGQPYF	218	0.00178416		CASSPTGGQGTQYF	141	0.00175763		CSAGLAEQF	145	0.00180971		CAGGGDWGYEQYF	185	0.00174813		CSAGDLSAETLYF	325	0.00493249		CASSKDIYEQYF	1091	0.0164369		CGADMDQLYAEQF	309	0.00317593		CSAGLSYNSPLYF	3631	0.0402081		CTYSADGQAQHF	415	0.00453111
CASSLAAGAYAEQF	104	0.00178548		CSAAGTGGHYEQYF	217	0.00177597		CTRSAGGRYEQYF	140	0.00174516		CSAGRDRLTEAF	145	0.00180971		CSVDWGGATGQLYF	185	0.00174813		CTRSSRDFYEQYF	321	0.00487179		CASSDGQNSDYTF	1078	0.0162411		CSSGDWGASQNTSYF	308	0.00316565		CASSLWDRGEQYF	3617	0.0400531		CTRSAGLGDAEQF	411	0.00448744
CASSQEPGFSYEQHF	104	0.00178548		CASGEPGRAYAEQF	214	0.00175142		CASSRGQGYERYF	140	0.00174516		CASSQDRAGRDTEVF	145	0.00180971		CSSRRSGSSAEALYF	185	0.00174813		CASHTGQLYF	309	0.00468966		CASSQADRNQDTQYF	1071	0.0161356		CSADRSYNSPLYF	306	0.0031451		CASSQETETLYF	3612	0.0399977		CSAGISNERLLF	394	0.00430183
CAWSLGSSYNSPLYF	103	0.00176832		CTRSADWGAGDTQYF	213	0.00174324		CSAVGDDAGQLYF	140	0.00174516		CTRSAARGRISNERLF	145	0.00180971		CSADRNPPLYF	185	0.00174813		CVSSDAAGEYDEQYF	308	0.00467449		CASGDQGSSYGQYF	1070	0.0161205		CSGLGCEQYF	303	0.00311426		CSAGDRVNERLF	3596	0.0398205		CSGGGGAETLYF	393	0.00429091
CASSLLENTEQLYF	103	0.00176832		CSAAQSQNTLYF	213	0.00174324		CASSQEGQGSTGQLYF	140	0.00174516		CSAVGGQYF	144	0.00179723		CTRSVRDMETLYF	184	0.00173868		CASSDVAGEYDEQYF	299	0.0045379		CASSDQGNSPLYF	1054	0.0158795		CSAPRTGVNQDTQYF	301	0.00309371		CASSQDSNSPLYF	3593	0.0397873		CTSSAGGGYEQYF	393	0.00429091
CGAGNSPLYF	103	0.00176832		CSANWVQNTMYF	212	0.00173505		CSGSYEQYF	140	0.00174516		CSADAVYVQYF	144	0.00179723		CASGDAGRGSGNTLHF	184	0.00173868		CSADGGWYAEQF	297	0.00450754		CASSEGQSNERLF	1054	0.0158795		CSAEGTGGWAEQF	300	0.00308343		CASSQEVGGRGNTLYF	3562	0.039444		CAWGQGEAQYF	382	0.00417081
CAGSSRQGRETLYF	103	0.00176832		CASSPWGTDTGQLYF	212	0.00173505		CASSDGESQNTLYF	139	0.0017327		CTRSGGLGNYAEQF	143	0.00178475		CSAGDWGGLGQYF	184	0.00173868		CSPPGDCAEQF	287	0.00435577		CASSERGSQNTLYF	1045	0.0157439		CSADRQGHTMYF	300	0.00308343		CASSQPGQGSNERLF	3562	0.039444		CAWGQREAQHF	362	0.00395244
CSAGGRNQDAQYF	103	0.00176832		CSAPGLGGQDTLYF	212	0.00173505		CTRSAGGRGSYEQYF	139	0.0017327		CASGQGTFSYEQYF	143	0.00178475		CGAGTTNTGQLYF	184	0.00173868		CASSSGTGEYNYAEQF	281	0.00426471		CASGDAGWGGFYEQYF	1044	0.0157288		CSAETGLGYERYF	293	0.00301148		CASSQEAREGAEQF	3543	0.0392336		CASSRGPQNALYF	360	0.0039306
CASSLGQGAHAEQF	103	0.00176832		CSAPGLGGQSTLYF	212	0.00173505		CASSPNYAEQSF	139	0.0017327		CSAGTGGYAEQF	143	0.00178475		CTRNADGTGGVNYAEQF	184	0.00173868		CSAGGRRNTLYF	278	0.00421918		CASGVWDNQDTQYF	1041	0.0156836		CSADPGGHEQYF	293	0.00301148		CASGDGLGGGEQYF	3541	0.0392115		CASSQGGAPEQF	356	0.00388693
CASNQDWGDSQNTLYF	103	0.00176832		CTSSAGQGANERLF	211	0.00172687		CASGWTGNTEVLF	139	0.0017327		CSADTNERLF	143	0.00178475		CASSLGTEVF	183	0.00172923		CAGSQARGYAEQF	275	0.00417365		CASSQDGQGLYEQYF	1039	0.0156535		CASGAGTGVNQDTQYF	291	0.00299093		CSAPGANSPLYF	3535	0.039145		CSAGISDERLF	346	0.00377775
CSLEIQSSEAGDSALYLRASSPGYAEQF	103	0.00176832		CASSGGGNQAPLF	211	0.00172687		CASSQAQLGVYAEQF	139	0.0017327		CGTRGYAEQF	143	0.00178475		CSGGGAGNTLYF	183	0.00172923		CTSSDAAGEYDEQYF	272	0.00412812		CASSDTGDTEVF	1033	0.0155631		CTRSAGDSNERLF	289	0.00297037		CASSPRQGNSDYTF	3531	0.0391007		CASSQSSGGRNYAEQF	339	0.00370132
CRPGGWNAGQLYF	103	0.00176832		CASSLEGAGEQCF	211	0.00172687		CASSRDRGRAETPYF	139	0.0017327		CSAPTGGYAGQF	143	0.00178475		CSAPTGGNQDTQYF	183	0.00172923		CASSDAAGEYDKQYF	271	0.00411294		CASSGNRDEQYF	1031	0.015533		CSSGGWGASQNTLYF	289	0.00297037		CASSRDRGSGNTLYF	3529	0.0390786		CASRSGTVYAEQLF	338	0.0036904
CVSSLLENTGQLYF	103	0.00176832		CASSWGNAEVF	210	0.00171869		CSAVMGGTQYF	139	0.0017327		CASSEGTTNERVF	143	0.00178475		CASTWDLSQNTLYF	183	0.00172923		CSAGGRQNTLCF	270	0.00409776		CASSQDLDRGFGNTLYF	1029	0.0155028		CTRSAEPNSDYTF	288	0.00296009		CASSQGRDSNQAPLF	3529	0.0390786		CSADLNDRLF	338	0.0036904
CANSLLENTGQLYF	103	0.00176832		CSARQGDTGQLYF	210	0.00171869		CASSLGIPNERLF	139	0.0017327		CPKSYAEQF	143	0.00178475		CSAGDWGGLERYF	183	0.00172923		CSSRLEGYEQYF	268	0.00406741		CSGGTANSDYTF	1017	0.015322		CSARLHEQYF	288	0.00296009		CASSPRDSPYEQYF	3524	0.0390232		CASSLDRAQTGQLYF	338	0.0036904
CSADGEREQYF	103	0.00176832		CSADWGAGDAQYF	210	0.00171869		CAWSRANNQAPPF	139	0.0017327		CANMSQGRTLYCTCSAGQKNTLYF	142	0.00177227		CSADLGGPHEQYF	183	0.00172923		CTYSADEGGAVNTQYF	262	0.00397635		CASSGTYEQYF	1010	0.0152166		CSVQPGANSPLYF	285	0.00292926		CASSFKDNQDTQYF	3512	0.0388903		CTRSAVGGAETLYF	337	0.00367948
CASSQGGQYAEQF	102	0.00175115		CASSPTGAHEQYF	210	0.00171869		CASSGQDTQYF	138	0.00172023		CSADWGASGDTLYF	142	0.00177227		CSADRSSPLYF	182	0.00171978		CSAGPWGTSAETLYF	261	0.00396117		CASSQPGSSQNTLYF	1009	0.0152015		CSADKPYNSPLYF	284	0.00291898		CASSQGVSSYEQYF	3500	0.0387574		CSGSQSTLYF	336	0.00366856
CASSQADRGVEQF	102	0.00175115		CSTGTGIYERYF	209	0.0017105		CASRLSWGRNQNTLYF	137	0.00170777		CASSQGSQGDAEQF	142	0.00177227		CASTGQNTSYF	182	0.00171978		CSSRDLYEQYF	255	0.00387011		CASSDWGRNTLYF	1002	0.0150961		CGAEGTGSWAEQF	280	0.00287787		CSAGQGAGTEVF	3484	0.0385803		CASSLVRGYEQYF	334	0.00364673
CSADLAMHERYF	102	0.00175115		CAGSDRGTGQLYF	209	0.0017105		CSDRDRDTGQPYF	137	0.00170777		CASGQESQGDAEQF	142	0.00177227		CSAGTTNAGQLYF	182	0.00171978		CAWSKRGGQDTQYF	255	0.00387011		CASSPIQGTKQYF	996	0.0150057		CRRDRGSSPLYF	280	0.00287787		CASSQDAGGAGNTLYF	3481	0.038547		CSAGISSERLF	325	0.00354846
CSADWGLFYEQYF	102	0.00175115		CASSFRDREGPDYTF	209	0.0017105		CASSLGISSERLF	137	0.00170777		CAGSQEGEQYF	141	0.00175979		CSSRGSGSSAETLYF	182	0.00171978		CSADGQGTSAETPYF	255	0.00387011		CASGDRGGNQAPLF	974	0.0146742		CSADIQSTLYF	280	0.00287787		CASSQSDRGRNTEVF	3471	0.0384363		CTWGQGEAQHF	323	0.00352662
CSSRDQDQDTQYF	102	0.00175115		CTRSAPGLGGQNTLYF	209	0.0017105		CSDRDRGTGQLYF	136	0.0016953		CTRSAPGGNQAQHF	141	0.00175979		CASSLRDAEQYF	182	0.00171978		CASSDTAGEYDEQYF	249	0.00377905		CASSQGTDNERLF	949	0.0142976		CSAGGTGSWAEQF	279	0.00286759		CASSQESGGAGAETLYF	3471	0.0384363		CSAGGYEQYF	322	0.00351571
CSAGGRSQDTQYF	102	0.00175115		CVSSASYEQYF	209	0.0017105		CSAVGDDTGQPYF	136	0.0016953		CSTTGGGSYEQYF	141	0.00175979		CASSQGWGSAETLYF	182	0.00171978		CASSQGTAYAEQF	246	0.00373352		CANMSQGRTLYCTCSAVHNYEQYF	947	0.0142674		CSARLYEQHF	278	0.00285731		CASSAGTGGAQNTLYF	3469	0.0384142		CSAWQPSYEQYF	322	0.00351571
CASSPGTANTGQLHF	102	0.00175115		CAGSLWDRGYAEQF	208	0.00170232		CSAEVNNQAPLF	136	0.0016953		CAGSPTYSDYTF	140	0.00174731		CSADRGTEQYF	181	0.00171033		CSADRRNSAEALYF	245	0.00371834		CSANRISYEQYF	937	0.0141168		CANSQERLGYEQYF	277	0.00284703		CASSQDWGGDNERLF	3468	0.0384031		CAWGQEEAQHF	313	0.00341744
CSASDWGSAETLYF	101	0.00173398		CSARTGGASNERLF	208	0.00170232		CSADEGALEQYF	136	0.0016953		CSADWGSQNTSYF	140	0.00174731		CSADRGNNYAGQF	181	0.00171033		CSADGRGTSAETLYF	233	0.00353622		CASSDAHRGHTEVF	935	0.0140866		CASGDPGGQETLYF	277	0.00284703		CASSQGRVSTEVF	3463	0.0383477		CASRSGAVYAEQF	310	0.00338469
CASSQEPGFSYKQYF	101	0.00173398		CSARQGNAGQLYF	207	0.00169413		CSAGGRYGQYF	136	0.0016953		CTRSGDWGLYEQYF	140	0.00174731		CANMSQGRTLYCTCSAGTTSAETLYF	181	0.00171033		CASSQEQGSTEVF	228	0.00346033		CASGDARQGRDERLF	928	0.0139812		CSADKSYNPPLYF	276	0.00283676		CASGDGTTNTEVF	3463	0.0383477		CNAGGGYEQYF	308	0.00336285
CSAGQYNSPLHF	101	0.00173398		CTRSADPTYEQYF	207	0.00169413		CTRSAVGDDTGQLYF	136	0.0016953		CASGDQGLGVGETPYF	140	0.00174731		CSEQGSRQLYF	181	0.00171033		CASSPSPLYF	226	0.00342998		CASSEGQANTEVF	920	0.0138607		CSARRGSNTGQLYF	275	0.00282648		CASSQEGWNSPLYF	3459	0.0383034		CSTGISNERLF	307	0.00335193
CASSLDQANSDYTF	101	0.00173398		CSAGTGGAEQLF	207	0.00169413		CSGRDRDTGQLYF	136	0.0016953		CSADLVPYEQYF	139	0.00173483		CTRSADKLGNYAEQF	181	0.00171033		CTRSADGQGTSAETLYF	225	0.0034148		CSAVHNYGQYF	919	0.0138456		CSADWDSQNTLYF	275	0.00282648		CASSQTGGRGTEVF	3449	0.0381927		CASRSGTVYAGQF	305	0.00333009
CASSFGRGYTQYF	101	0.00173398		CASRDREGGTLYF	207	0.00169413		CSAVGDGTGQLYF	135	0.00168284		CASRDDANSDCTF	139	0.00173483		CSADLGGSYGQYF	181	0.00171033		CANSDAAGEYDEQYF	219	0.00332374		CASSDQGYNSPLYF	918	0.0138305		CANMSQGRTLYCTCSADRQGHTLYF	274	0.0028162		CASSQDWGGAETLYF	3442	0.0381152		CAWEAGQGAGTLYF	303	0.00330826
CSSSQTGGGQDTQYF	100	0.00171681		CASSLSNAGQLYF	207	0.00169413		CSADGGTGQPYF	134	0.00167037		CGAVGEQYF	139	0.00173483		CSADRGNNYAERF	180	0.00170089		CSAGGRQNTLHF	216	0.00327821		CASSGLGGQNTLYF	904	0.0136196		CSARLCEQYF	274	0.0028162		CASSQDRQRNTLYF	3442	0.0381152		CSARQLSYEQYF	300	0.0032755
CASRGQSNERLF	100	0.00171681		CGARTGGDERLF	206	0.00168595		CASSPQNSGNTPYF	134	0.00167037		CTSGQGSNERLF	138	0.00172235		CSAGRDTNTLYF	180	0.00170089		CASGDVGGYEQYF	215	0.00326303		CASSASGSQNTLYF	904	0.0136196		CANMSQGRTLYCTCSAEPNSDYTF	273	0.00280592		CASSQRDRGAEQF	3434	0.0380266		CSAENYAERF	298	0.00325367
CSAGNPPLYF	100	0.00171681		CASSFGTGGAGEQYF	206	0.00168595		CTRSAMAGRNNSPLYF	134	0.00167037		CTRSPPTGDNQDTQYF	138	0.00172235		CASSQDRISNEGLF	179	0.00169144		CSAGGQGTSAETLYF	214	0.00324786		CASSPLGYAEQF	892	0.0134388		CGGLGYEQYF	272	0.00279564		CASSPRDRTNTGQLYF	3420	0.0378716		CGPAGSQNTLYF	296	0.00323183
CAWGRGQAQHF	100	0.00171681		CSADPGANERLF	205	0.00167776		CAWSLWTDTEVSF	134	0.00167037		CSRDRGASNERLF	138	0.00172235		CSAPGGDNQGTQYF	179	0.00169144		CASSDATGEYDEQYF	206	0.00312644		CASSPGAETLYF	881	0.0132731		CTRSAEQNSDYTF	270	0.00277509		CASSHPGLGGYEQYF	3412	0.037783		CGPRLGGQDTQYF	296	0.00323183
CASSRDSSYGQYF	100	0.00171681		CTRSAVQSQNTLYF	205	0.00167776		CSSSPGSGNTLYF	134	0.00167037		CTRSADQGEQYF	138	0.00172235		CSARQGLPSGSTLYF	179	0.00169144		CSASSRNTLYF	205	0.00311127		CASSQGQGAGNTLYF	874	0.0131676		CTYSARLYEQYF	270	0.00277509		CASSRQAEVF	3410	0.0377608		CSDRGSGNTLYF	286	0.00312265
CGADPGGRDTQYF	100	0.00171681		CASSLKGAGEQYF	205	0.00167776		CTRSARWGQDTQYF	134	0.00167037		CASSEGTGSQAPLF	138	0.00172235		CTRSAGLDYAEQF	179	0.00169144		CASSPQVVNTEVF	203	0.00308091		CASSQDPADSYNSPLYF	871	0.0131224		CASSQAPETYNNQAQHF	269	0.00276481		CASGQGGNQAPLF	3398	0.0376279		CSAGGGYVQYF	285	0.00311173
CSAEGGREQYF	100	0.00171681		CASSPWGTNTRQLYF	205	0.00167776		CASSLNRAGAEVF	133	0.0016579		CANSPPGQGYEQYF	137	0.00170987		CTYSAPNSNERLF	178	0.00168199		CASSDAVGEYDEQYF	202	0.00306574		CASSFRDGNTEVF	862	0.0129868		CTYSAPGTGVNQDTQYF	269	0.00276481		CASSEGQEVF	3397	0.0376169		CAGSLINTLYF	285	0.00311173
CSSRDQNQDAQYF	100	0.00171681		CASSSTGGYAEQF	204	0.00166958		CSAEGTNTEVSF	133	0.0016579		CSSSPGGRDTQYF	137	0.00170987		CSANNNQAPLF	178	0.00168199		CSADGQGASAETLYF	202	0.00306574		CASSQEGDRDSDYTF	853	0.0128512		CSADKSYSSPLYF	268	0.00275453		CASGDSGKDTQYF	3391	0.0375504		CSSRDPGRGAETLYF	284	0.00310081
CASSQEGQYAEQSF	99	0.00169964		CASSLSQGANTEVLF	204	0.00166958		CASSPYTGGSTEVF	133	0.0016579		CSALRDRDSGNTPYF	137	0.00170987		CSADGDTNTLYF	178	0.00168199		CSADRTGPYEQYF	200	0.00303538		CASSDQGSSYEQYF	834	0.012565		CSGDYNSPLYF	267	0.00274425		CSAGVGTPNSDYTF	3390	0.0375394		CSATGGDYAEQF	284	0.00310081
CASSRIGTGQLYF	99	0.00169964		CASSQDGQGAETPYF	204	0.00166958		CASGWAGNTEVF	133	0.0016579		CGAGQGQDTQYF	137	0.00170987		CSASAGNYAEQF	178	0.00168199		CNAGGRQNTLYF	195	0.0029595		CASGDQGSSCEQYF	833	0.0125499		CASSQGTGDRASAETLYF	267	0.00274425		CASSQVRQNTEVF	3382	0.0374508		CSADINTEVYF	282	0.00307897
CSADLAVHEQYF	99	0.00169964		CSSRRNTEVLF	204	0.00166958		CVSSLGISNERLF	133	0.0016579		CTRSAAQNQAQHF	137	0.00170987		CASTWDFSQNTSYF	177	0.00167254		CTRSALGGAREQYF	194	0.00294432		CASGVQGNSDYTF	831	0.0125198		CSAEPSSDYTF	265	0.0027237		CASSQADTGGYEQYF	3381	0.0374397		CANRSGTVYAEQF	281	0.00306805
CGAGGRNQDTQYF	99	0.00169964		CTRSAGGSQNTLYF	204	0.00166958		CTRSADRKPGDAEQF	132	0.00164544		CSADWGASGSTLYF	136	0.00169739		CTRSARDRGHNSPLYF	177	0.00167254		CTRSADWENTLYF	190	0.00288361		CASSDSGGARNEQYF	822	0.0123842		CSAEPNSDYAF	264	0.00271342		CASSQDLAISNERLF	3369	0.0373068		CSADPRANTEVF	280	0.00305714
CALTGGIVEQF	99	0.00169964		CSADPRASDYTF	204	0.00166958		CSADRSSYEQHF	132	0.00164544		CSGGLGGRYAERF	136	0.00169739		CASSQDTGGTQYF	177	0.00167254		CSADPLGAYEQYF	189	0.00286844		CASSQDKDSGNTLYF	803	0.0120979		CSADKSYNSPLHF	262	0.00269286		CASSQEDDERLF	3360	0.0372071		CYVYAEQLF	280	0.00305714
CTSRDWGNYAEQF	98	0.00168248		CASGDVWGGQDTQYF	202	0.00165321		CSADRTASAETLYF	132	0.00164544		CSGDRGGYAEQF	136	0.00169739		CRAGTGGYEQCF	177	0.00167254		CASSDPTAPYNSPLYF	187	0.00283808		CASSEWGGRSQNTLYF	796	0.0119925		CSARLYEQCF	260	0.00267231		CASSHRDRGPSQNTLYF	3354	0.0371407		CAWEQGEAQHF	273	0.00298071
CSADEGREQYF	98	0.00168248		CASSLGTAYEQYF	202	0.00165321		CSAVGRYNSPLYF	132	0.00164544		CASSGGTGNQAPLF	136	0.00169739		CSARQGLPPGNTLYF	176	0.00166309		CTYSAQYNSPLYF	186	0.0028229		CNADRISYEQYF	794	0.0119623		CTRSADPDWGYEQYF	260	0.00267231		CASSQDWGYQDTQYF	3342	0.0370078		CTAPAVPGGGYEQYF	272	0.00296979
CALAGGIAEQF	97	0.00166531		CTRSADLGAQNTLYF	202	0.00165321		CSADGGTGRLYF	132	0.00164544		CSGTGQSSDYTF	136	0.00169739		CSPRRSGSSAETLYF	176	0.00166309		CSADGQGTSAGTLYF	186	0.0028229		CSADLGVDTEVSF	790	0.0119021		CASSQAPGTYNNRAQHF	258	0.00265175		CASSGTTNSDYTF	3336	0.0369414		CAWGQGKAQHF	266	0.00290428
CASGQEDRGPGAETLYF	97	0.00166531		CVSSPTGLYAEQF	201	0.00164503		CASSFGTGAYAEQLF	132	0.00164544		CASRDDANPDYTF	136	0.00169739		CSADWGGTTGQLYF	176	0.00166309		CSADRYWGAEQYF	185	0.00280773		CASSDGGQSSGNTLYF	777	0.0117062		CSAEGTGSWAERF	256	0.00263119		CASSQGTGGNYAEQF	3335	0.0369303		CSANWENQGTQYF	266	0.00290428
CTRSAGLGGYEQYF	97	0.00166531		CASSGRGTGQLYF	201	0.00164503		CARSPGLGAQDTQYF	132	0.00164544		CASGQGSNERLSF	135	0.00168491		CSSRRSGPSAETLYF	176	0.00166309		CASSPDGYNSPPYF	180	0.00273184		CSAGTASTEVF	774	0.011661		CASGAGTGEARDTQYF	255	0.00262092		CASSLLGAPLF	3334	0.0369192		CASSQLDTGQLYF	263	0.00287152
CTRSAGYSANTEVF	97	0.00166531		CASSDRGAGQLYF	201	0.00164503		CSGRDWGQDAQYF	131	0.00163297		CSADVYAEQF	135	0.00168491		CSALVNYAEQSF	175	0.00165364		CSALGGARGQYF	179	0.00271667		CASSLRGDSDYTF	774	0.011661		CSALGNTSYF	254	0.00261064		CASSQDRWGFNQDTQYF	3331	0.036886		CSAGISNGRLF	262	0.00286061
CAWSPRDRGGYAEVF	97	0.00166531		CGADPTYEQYF	200	0.00163684		CASGDGQSSYEQYF	131	0.00163297		CSAATGNSAETRYF	135	0.00168491		CSADRDTNTLCF	174	0.00164419		CSDAAGEYDEQYF	177	0.00268631		CASSPQGLNSDYTF	770	0.0116008		CSTEGTGSWAEQF	253	0.00260036		CASGDGQANTEVF	3280	0.0363213		CSADRGSYEQYF	261	0.00284969
CAGSQGREAEQF	97	0.00166531		CASSSGQNSDYTF	200	0.00163684		CSAADRGNTGVF	131	0.00163297		CASSQDRTGGDTEVF	135	0.00168491		CSANNSQAQHF	174	0.00164419		CSAREGNTLYF	175	0.00265596		CSAVHDYEQYF	766	0.0115405		CSAGDRGGTEVF	252	0.00259008		CASSQEVGGAHF	3277	0.036288		CSADPSYSSPLYF	260	0.00283877
CASSLLENTGQLCF	96	0.00164814		CASFPRDTNSGNTLYF	200	0.00163684		CSAGRDSDCTF	131	0.00163297		CTSSPPGQGYEQYF	134	0.00167242		CSADPGGPYEQYF	174	0.00164419		CSAQYNSPPYF	174	0.00264078		CASSQEGQGFSNERLF	760	0.0114501		CSAEQDSDYTF	252	0.00259008		CASSQAGDNYAEQF	3274	0.0362548		CAWGQGEVQHF	258	0.00281693
CSADAAEQSF	96	0.00164814		CASSVGTGGDAEQF	199	0.00162866		CASSRTSNSPLYF	130	0.00162051		CASSQDTGTEQF	134	0.00167242		CTRSAGGQSNTLYF	174	0.00164419		CSSRGFYEQYF	171	0.00259525		CSAGGAANSDYTF	758	0.01142		CASGEAWPSGNTLYF	250	0.00256952		CASSQDPGANERLF	3271	0.0362216		CRPAGGQNTLYF	258	0.00281693
CSSRDQNQGTQYF	96	0.00164814		CASSLGGQDTQYF	199	0.00162866		CSAGQGADAEQF	130	0.00162051		CTRSGTGGGNTLYF	134	0.00167242		CSVVDRVQAQHF	174	0.00164419		CTRSGGQNYAEQF	170	0.00258007		CASGDQGSSYERYF	755	0.0113748		CSTRLYEQYF	250	0.00256952		CASSDEGSGNTLYF	3265	0.0361552		CSAGGGSEQYF	258	0.00281693
CAWSLLGPQDAQYF	96	0.00164814		CASSPWGTNTGQLCF	199	0.00162866		CASSFGTQDTLYF	130	0.00162051		CSAGTGDSQNTLCF	134	0.00167242		CASSQVGRGEETLYF	174	0.00164419		CASGEGANSDYTF	168	0.00254972		CASSPGQPYEQYF	746	0.0112392		CAGGETWPSGNTLYF	248	0.00254897		CASSQRVGAETLYF	3261	0.0361109		CSGQGAETLYF	257	0.00280601
CSAEAGGHAETLYF	96	0.00164814		CASSQDTANSDYTF	198	0.00162047		CAWSRGPSAETLYF	130	0.00162051		CSAATGNSAKTLYF	134	0.00167242		CSTDWGGATGQLYF	173	0.00163474		CTRSADRRNSAETLYF	167	0.00253454		CASSDRRGAAETLYF	727	0.0109529		CNADKSYNSPLYF	248	0.00254897		CASSQEDRNERLF	3259	0.0360887		CAWDRDCSYEQYF	256	0.0027951
CGADAAEQF	95	0.00163097		CASSLVAGGGERLF	197	0.00161229		CASSNRESQNTLYF	130	0.00162051		CASGDAGEGTGQLYF	133	0.00165994		CSADPGEGTSYF	173	0.00163474		CSALGGAREQHF	166	0.00251937		CSAGGTANSDYAF	724	0.0109077		CASSQRDWRDTQYF	246	0.00252841		CASSQDTISNERLF	3239	0.0358672		CSARNTEIF	256	0.0027951
CAGRQRAEQF	95	0.00163097		CASTYRERTEVF	197	0.00161229		CTYTPGQGRGTGQLYF	130	0.00162051		CGAQYNSPLYF	133	0.00165994		CSADPGQGGERLLF	172	0.00162529		CSAGGGTEAF	166	0.00251937		CASSETVSNERLF	724	0.0109077		CTRSAGRNEQYF	245	0.00251813		CASSQGGVNTEVF	3230	0.0357676		CSAGDTGQLYF	254	0.00277326
CASSLFDAGQF	95	0.00163097		CSADPGVSDYTF	197	0.00161229		CSAVMGDAQYF	130	0.00162051		CSAGQKNTLHF	133	0.00165994		CSAGDWGGPEQYF	171	0.00161584		CAWSKLGGQDSQYF	165	0.00250419		CASRDWGDEQYF	716	0.0107872		CSTPGTGVNQDTQYF	245	0.00251813		CASNQDWGGAGEQYF	3227	0.0357344		CSAGISNERLSF	253	0.00276234
CSGDRVGNTF	94	0.0016138		CSADSGASDYTF	196	0.00160411		CASSDRESQNTSYF	129	0.00160804		CSAGQGQGTQYF	133	0.00165994		CGADGQDTQYF	171	0.00161584		CRQGPGNTLYF	164	0.00248901		CTCSADRISYEQYF	710	0.0106968		CSTGGSAETLYF	244	0.00250786		CASSPDWGYEQYF	3215	0.0356015		CSGTGDNQAQRF	252	0.00275142
CASSSRQGVETLYF	94	0.0016138		CASSPVTGGGERLF	196	0.00160411		CSAEGEATGVF	129	0.00160804		CASSQESRGDAEQF	133	0.00165994		CASSQEAGGAEQYF	171	0.00161584		CASSPRDSQNTLYF	164	0.00248901		CSAGGTNNSPPYF	703	0.0105913		CTRSALGNTLYF	242	0.0024873		CSADNTAGDTLYF	3211	0.0355572		CSADSSYERYF	251	0.0027405
CAWRGTGLNQGTQYF	94	0.0016138		CASSLEGVGEQYF	196	0.00160411		CASSHGSYEQYF	129	0.00160804		CSTGTGSAETLCF	132	0.00164746		CSADRGSNYAEQF	170	0.00160639		CASSPPGGANTGQPYF	163	0.00247384		CASSLSGPQDTQYF	702	0.0105763		CASSLGQPNSDYTF	241	0.00247702		CASSQRDRGEQYF	3211	0.0355572		CTYSGSQNTLYF	249	0.00271867
CASSQDWRDSQNTLYF	94	0.0016138		CTRSGHNYAEQF	196	0.00160411		CASGQGLGANQDTQYF	129	0.00160804		CGADLVSYEQYF	132	0.00164746		CASSQDWGSAETLCF	170	0.00160639		CSADRRNSAETPYF	163	0.00247384		CASSSGDYAEQF	697	0.010501		CASSRGTGDWASAETLYF	241	0.00247702		CSAAGGGNERLF	3209	0.035535		CGAGPRDTEVF	249	0.00271867
CAWKGTGGYSGNTLCF	94	0.0016138		CSSRRSTEVF	196	0.00160411		CSAVGDDTGRLYF	129	0.00160804		CASSPTYSDYAF	132	0.00164746		CTRSAVGTGKDTQYF	170	0.00160639		CAGSDPTASYNSPLYF	163	0.00247384		CASSPRDWGAEQF	691	0.0104106		CSADMGSDYTF	241	0.00247702		CASGDVNSYNSPLYF	3169	0.0350921		CARSLDRANSDYTF	247	0.00269683
CADGGREQYF	93	0.00159664		CSADGGQGTQYF	195	0.00159592		CANSQARLGVYAEQF	129	0.00160804		CTRPKNYAEQF	132	0.00164746		CASSQGTGGAEQYF	170	0.00160639		CASSDPTASYNSPPYF	162	0.00245866		CASRDRSNSGNTLYF	690	0.0103955		CSSPPPGQDSAGTLYF	238	0.00244619		CASGERDYNSPLYF	3162	0.0350146		CSADPGYEQYF	246	0.00268591
CASSLRQGRDTQYF	93	0.00159664		CASTDSERTEVF	195	0.00159592		CAWSLWTDAEVF	128	0.00159558		CSAGDREVLF	132	0.00164746		CGAERTGVLNTGQLYF	170	0.00160639		CSSRLRGRGTEQF	161	0.00244348		CASSPGTGQNTLYF	689	0.0103804		CSASGTGVNQDTQYF	238	0.00244619		CASSTGQNAEQF	3144	0.0348153		CTRSAGTGENTLYF	244	0.00266408
CASSQEPGFSCEQYF	93	0.00159664		CTRSARASGNTLYF	193	0.00157955		CASGQSGVQDTQYF	128	0.00159558		CSVGTGDYAEQF	132	0.00164746		CASSQGQYEQCF	169	0.00159694		CRQGSGDTLYF	160	0.00242831		CASSSDRNYAEQF	675	0.0101695		CASGRYAEVF	238	0.00244619		CASSDALGGYEQYF	3143	0.0348042		CRPAGSQNTSYF	243	0.00265316
CSPDWGGQSTLYF	93	0.00159664		CASGGAQWTGQLYF	193	0.00157955		CSAGRGYEQYF	128	0.00159558		CPKNYAGQF	131	0.00163498		CSAATVVNYAEQF	169	0.00159694		CSSRDF	159	0.00241313		CASSAGEQYF	674	0.0101544		CANMSQGRTLYCTCSAGRNEQYF	238	0.00244619		CASGEGEVF	3125	0.0346049		CASSLVWGRSAETLYF	243	0.00265316
CSADWGGAGTLYF	93	0.00159664		CASGDWQANAEVF	193	0.00157955		CAWSPGHNNQAPPF	128	0.00159558		CSAGWGASGNTLYF	131	0.00163498		CAGSQDDSNSPLYF	169	0.00159694		CASSGPTASYNSPLYF	159	0.00241313		CSADGRNNSPLYF	663	0.00998871		CSADPDWGYGQYF	237	0.00243591		CASDGGQDTQYF	3121	0.0345606		CASRFGTVYAEQF	242	0.00264224
CASSLGQGSQNTLYF	93	0.00159664		CAGSWGNTEVF	192	0.00157137		CSDRDGDTGQLYF	128	0.00159558		CSGGLGGRYAEQSF	131	0.00163498		CSADPGGGTLYF	168	0.00158749		CASSQGWGLAETLYF	158	0.00239795		CSAGGANNSPLYF	651	0.00980792		CTRSAEANSPLYF	236	0.00242563		CASSHRQNQDTQYF	3112	0.0344609		CTGSAGGGYEQYF	239	0.00260948
CSADRNITEVF	93	0.00159664		CSARQGNTGQLCF	192	0.00157137		CAWSLAPWSHAEQF	127	0.00158311		CTRSADLVSYEQYF	130	0.0016225		CSAEDRESEQYF	168	0.00158749		CASSDAAREYDEQYF	158	0.00239795		CASSPLGGLDYAEQF	636	0.00958193		CASGETWPSGNTLHF	236	0.00242563		CASSQGTGDTNERLF	3107	0.0344055		CASSQGQRAQHF	239	0.00260948
CSAGSSPLYF	93	0.00159664		CSADPEASDYTF	192	0.00157137		CASSLEF	127	0.00158311		CSAYRAEQF	130	0.0016225		CSAPTGDNQGTQYF	168	0.00158749		CSAGQHNPPLYF	158	0.00239795		CASSDRGRGDQAPLF	634	0.0095518		CANMSQGRTLYCTCSAEQNSDYTF	233	0.0023948		CASGGGSSYNSPLYF	3089	0.0342062		CAWSLDRANSDYAF	238	0.00259857
CSADGRREQYF	93	0.00159664		CASNEGTGGDAEQF	191	0.00156319		CSAMAGRDNSPLYF	127	0.00158311		CSADWGRAERF	130	0.0016225		CGAGDWGGLEQYF	168	0.00158749		CSTGGRQNTLYF	156	0.0023676		CGAVHNYEQYF	633	0.00953673		CSAEGGANTEVF	233	0.0023948		CASSEQGWNSDYTF	3082	0.0341287		CSSRDPGQGAETPYF	238	0.00259857
CASSSRQDTEVF	92	0.00157947		CASSLSRGANTEVF	191	0.00156319		CSADGTASAETLHF	127	0.00158311		CSAPGGDQAQHF	130	0.0016225		CTRSASTGGVQYF	168	0.00158749		CSAPDWGTGQLHF	156	0.0023676		CASSEDRGGNQAPLF	633	0.00953673		CASGRYTEVLF	230	0.00236396		CSATGTTNERLF	3081	0.0341176		CSADRWGQGTQYF	237	0.00258765
CSAGQGSGDTLYF	92	0.00157947		CASGGLGYEQHF	191	0.00156319		CSADRNSYEQYF	127	0.00158311		CPKNHAEQF	129	0.00161002		CSAGQNTDVF	168	0.00158749		CASYAGQLYF	155	0.00235242		CASSDWGSSQNTLYF	633	0.00953673		CASGDLGGQGTLYF	230	0.00236396		CASSPPGGGYAEQF	3064	0.0339294		CSGNAITEVF	237	0.00258765
CSTEAGGRAETLYF	92	0.00157947		CASTDRERTEDF	190	0.001555		CASSQARLGVYTEQF	126	0.00157065		CASSGDSYEQF	129	0.00161002		CGADGTGGGEQYF	167	0.00157804		CSARTGAEQF	155	0.00235242		CASGTGDTEVF	632	0.00952167		CSADGIGGTEVF	230	0.00236396		CSAGDQDTQYF	3056	0.0338408		CGARGYNSPLYF	237	0.00258765
CTRSAFDWGSAETLYF	92	0.00157947		CASGDAQSAETLYF	190	0.001555		CASSRNYAEQLF	126	0.00157065		CAGSPTGGSYEQYF	128	0.00159754		CSAVQISSERLF	167	0.00157804		CASRPTGGKDTQYF	154	0.00233724		CASSGDRGYNSPLYF	630	0.00949153		CSADKSYNSPLCF	229	0.00235368		CASGDVDRGNYAEQF	3055	0.0338297		CSADRRGNTEAF	234	0.00255489
CARSLLGPQDTQYF	92	0.00157947		CASGGLGYEQCF	189	0.00154682		CSAPGRDTEVF	126	0.00157065		CTRSARDWGGEQYF	128	0.00159754		CTRSADEFGDYEQYF	167	0.00157804		CASSQGAGDTGQLYF	154	0.00233724		CASSDVAGGYEQYF	626	0.00943127		CSAEDRRDERLLF	228	0.00234341		CASSQDPNERLF	3048	0.0337522		CASTGDYEQYF	234	0.00255489
CASSPWTAETLYF	92	0.00157947		CSAGQGADTGQLHF	188	0.00153863		CTRSAQLGAYAEQF	125	0.00155818		CASSQEGEAF	128	0.00159754		CSADRDTNTLHF	167	0.00157804		CAGSPPGGANTGQLYF	153	0.00232207		CASGDQGSSHEQYF	624	0.00940114		CGAEPNSDYTF	228	0.00234341		CASSEQGASDYTF	3044	0.0337079		CASSRDWGYAEQF	233	0.00254397
CAWSLRWGTSQNTSYF	92	0.00157947		CAAGTGGPYEQYF	188	0.00153863		CASSGNYAEQF	125	0.00155818		CASSLAGLGTSAETLYF	127	0.00158506		CASSLDVSYEQYF	167	0.00157804		CSSRDSYEQYF	151	0.00229171		CASGDQGSSYEQHF	624	0.00940114		CASGGWDRAGSDYTF	228	0.00234341		CASSQEGGNSDYTF	3039	0.0336525		CASSSTGVNQDTQYF	233	0.00254397
CASSRDGSYEQYF	92	0.00157947		CSSRRNTEVSF	188	0.00153863		CSARQGGNSLLYF	125	0.00155818		CGADWGSQNTLYF	127	0.00158506		CSADLGGAYEQYF	166	0.00156859		CASSQEEGPNIEVF	150	0.00227654		CASSDRGHGNTLYF	623	0.00938607		CSAGRNERYF	228	0.00234341		CASSQNRGPGNTLYF	2998	0.0331985		CAWSLDGANSDYTF	232	0.00253306
CSADGGRKQYF	92	0.00157947		CSSRRNTEAF	187	0.00153045		CANGDYYEQYF	125	0.00155818		CSAGQNYAGQF	127	0.00158506		CASRGRSSERLF	166	0.00156859		CTRSAQYNSPLYF	149	0.00226136		CASSPGGSQNTLYF	621	0.00935594		CSASWGFAETLYF	228	0.00234341		CASSPGYEQYF	2994	0.0331542		CASRSGTVYVEQF	232	0.00253306
CSAGQYNTPLYF	91	0.0015623		CASSLTGGHAEQF	187	0.00153045		CSADGGAF	125	0.00155818		CSSSLGGRDTQHF	127	0.00158506		CASGDAGRGSGNTPYF	166	0.00156859		CTRRQGSGNTLYF	149	0.00226136		CSAAPRAEVF	621	0.00935594		CSGDNSQNALYF	225	0.00231257		CASTPGLNTEVF	2994	0.0331542		CSRGGQSTLYF	231	0.00252214
CSAGWGGAETLYF	91	0.0015623		CASGDWQADTEVF	186	0.00152226		CTRSDRDRDTGQLYF	125	0.00155818		CASSSDWGDYAEQF	127	0.00158506		CTYRAGTGGYEQYF	166	0.00156859		CASSDAAEEYDEQYF	149	0.00226136		CASSWDRGGTGQLYF	612	0.00922035		CSAEANSPPYF	225	0.00231257		CASSQRDWGVTNTGQLYF	2990	0.0331099		CSAGGTDYAEQF	229	0.0025003
CSGGQGAEQF	91	0.0015623		CANSLEGAGEQYF	186	0.00152226		CASSEQDTQYF	125	0.00155818		CSKNYAEQF	127	0.00158506		CSADWGGATGQF	166	0.00156859		CASSGTGGNAEVF	148	0.00224618		CASSEPPGLSYEQYF	611	0.00920528		CRADRQGHTLYF	223	0.00229202		CASSVSSAETLYF	2987	0.0330767		CSAGTGEDTLYF	228	0.00248938
CAGSLGLGASAETLYF	91	0.0015623		CASGDLRGNTEVF	185	0.00151408		CAWSPWGDPYEQYF	125	0.00155818		CARSQENTQYF	127	0.00158506		CSANNNRAQHF	165	0.00155914		CRDSPYNSPLYF	147	0.00223101		CASSLVGDSYEQYF	610	0.00919022		CSAGQNSDYTF	223	0.00229202		CSADQGNSGNTLYF	2982	0.0330213		CAWSLGRANSDYTF	228	0.00248938
CSAVGVSQDTQYF	91	0.0015623		CASGGLGHEQYF	185	0.00151408		CASSSQDTLYF	125	0.00155818		CASSPTGGSYERYF	127	0.00158506		CSAEGTASAEALYF	165	0.00155914		CGAGQHNSPLYF	147	0.00223101		CSAVHSYEQYF	609	0.00917515		CSAEPNSDCTF	223	0.00229202		CASSQAPTGGQQTLYF	2980	0.0329992		CSAWQLPYEQYF	227	0.00247846
CSAGVSDERLF	91	0.0015623		CAGSQDTTNSDYTF	184	0.0015059		CASSRRDWGGRDAQYF	124	0.00154572		CSADIYAEQLF	126	0.00157258		CTSSAPNSYEQYF	165	0.00155914		CASSDAAGKYDEQYF	146	0.00221583		CASSQESHIGQLYF	605	0.00911489		CSTDPGGYEQYF	222	0.00228174		CSARTGVTEVLF	2962	0.0327999		CSLSGGRDTQYF	227	0.00247846
CSADRGGAETLYF	91	0.0015623		CASGGQGTNTGQPYF	184	0.0015059		CAGSRTDYAEQF	124	0.00154572		CGSSLGGRDTQYF	126	0.00157258		CSAGQNTVVF	165	0.00155914		CASSQEGRGAGNTLYF	146	0.00221583		CASSSAYEQYF	599	0.00902449		CSANRQGHTLYF	222	0.00228174		CASSPGRSSYNSPLYF	2939	0.0325452		CTRSASGTGDQAQHF	225	0.00245663
CASSQQGDEQYF	91	0.0015623		CASSDRGTGQLHF	184	0.0015059		CASGDTSGNTLYF	124	0.00154572		CASSPTYSGYTF	126	0.00157258		CSADWGGATEQLYF	165	0.00155914		CASYTGQPYF	145	0.00220065		CASSKTGGYAEQF	598	0.00900942		CSARGRGDYAEQF	220	0.00226118		CASSQSGTPLERLF	2935	0.0325009		CSAGGGYEQDF	225	0.00245663
CASSQQTGVDTGQPYF	91	0.0015623		CVSSPWGTNTGQLYF	184	0.0015059		CIPGQGRGTGQLYF	124	0.00154572		CASSQDRTGRDTEVLF	126	0.00157258		CSSSGDEQCF	164	0.0015497		CSALGGARERYF	145	0.00220065		CASSWDRGYEQYF	583	0.00878344		CSADKSYNSPF	220	0.00226118		CASSQEDRGGNTLYF	2926	0.0324012		CAGSLLWEQYF	225	0.00245663
CSASPGLGAERF	91	0.0015623		CDSTDRERTEVF	183	0.00149771		CASSGVGDQDTQYF	124	0.00154572		CSAGDREAF	126	0.00157258		CTRSADRGWGGDTQYF	164	0.0015497		CASSQEREEIGTGQLYF	144	0.00218547		CASSGTNANSDYTF	578	0.00870811		CSSGDWGASQSTLYF	219	0.0022509		CASGDKGGASAETLYF	2908	0.0322019		CSAGSSYEQYF	224	0.00244571
CSAFDRGSAETLYF	90	0.00154513		CSADPGASNYTF	183	0.00149771		CAWSPWGGSYEQYF	124	0.00154572		CASSSDWGGYAEQF	125	0.0015601		CTRSAAGGDTQDTQYF	164	0.0015497		CSSRDFYERYF	144	0.00218547		CASGDQGSSYEQCF	576	0.00867797		CSTDMDQLYAEQF	219	0.0022509		CASSPTVSNERLF	2900	0.0321133		CSAGGGYEQF	223	0.00243479
CASKGQSNEGLF	90	0.00154513		CASSTGGGSYEQYF	183	0.00149771		CASSPDRGEVLF	124	0.00154572		CASSQAGVVF	125	0.0015601		CSVDRGMEQYF	164	0.0015497		CSSLVYAEQF	144	0.00218547		CSADRISYVQYF	574	0.00864784		CGAGRNEQYF	218	0.00224063		CASSRPGTGGDERLF	2897	0.0320801		CSSRGGQGARNTLYF	220	0.00240204
CANSLQGDEQYF	90	0.00154513		CSANWVLNTLYF	183	0.00149771		CSADRRPGDAEQF	124	0.00154572		CASGLGSNERLF	125	0.0015601		CSADRGNNHAEQF	163	0.00154025		CTRRDSSYNSPLYF	143	0.0021703		CSADRISYKQYF	574	0.00864784		CSSGDWGAGQNTLYF	215	0.00220979		CASSQEWGGYQDTQYF	2890	0.0320026		CTRSADSSYEQYF	220	0.00240204
CIDGAETLYF	90	0.00154513		CASSQDTTNSDYAF	183	0.00149771		CASSLSTANPEVF	123	0.00153325		CSAGQNYAEQSF	125	0.0015601		CSTVDRVQAQHF	163	0.00154025		CASSFRGAQDTQYF	142	0.00215512		CASSQGDWSYAKQF	556	0.00837666		CSGLGYERYF	214	0.00219951		CSADSRGANQAPLF	2869	0.03177		CSTDQGRGNSPLYF	220	0.00240204
CASSPGTANTGQPYF	90	0.00154513		CASRDWERTEVF	183	0.00149771		CAWSRGSSAETPYF	123	0.00153325		CSAERGSTLYF	124	0.00154762		CSSRRGGSSAETLYF	163	0.00154025		CAWSKLGGQDPQYF	142	0.00215512		CTRSAGGTANSDYTF	554	0.00834652		CTYSADPGGYEQYF	214	0.00219951		CASSPGGDYAEQF	2866	0.0317368		CTYSAGISNERLF	219	0.00239112
CASSQRGYEQYF	90	0.00154513		CASGGQGANTGQLYF	183	0.00149771		CGGTSSGNTLYF	123	0.00153325		CSAEKAGNTLYF	124	0.00154762		CASSQQGDSYGQYF	163	0.00154025		CGSRLGGRGTEQF	141	0.00213994		CASSQHFNYAEQSF	543	0.0081808		CSAPGNTLYF	213	0.00218924		CASERQGAYTGQLYF	2857	0.0316371		CRPAGSQSTLYF	219	0.00239112
CSADLAMHEQCF	89	0.00152796		CASGGSGYEQYF	182	0.00148953		CASSSQNALYF	123	0.00153325		CSAPGGNQAPLF	124	0.00154762		CSADPDTGRLYF	162	0.0015308		CTRSASNNYAEQF	141	0.00213994		CASSLLGGNTGQLYF	542	0.00816573		CSADRDTGQLYF	213	0.00218924		CASSQELGGYAEQF	2846	0.0315153		CASSSPGFPDAQYF	218	0.0023802
CSPRQGNAEQF	89	0.00152796		CSAVGHEQYF	182	0.00148953		CTRSAGDRGATQYF	123	0.00153325		CSVGHNYVEQF	123	0.00153514		CASSLGRGAETLYF	162	0.0015308		CSARDNNQAPPF	141	0.00213994		CASSPRQGGYEQYF	538	0.00810547		CTYSADKSYNSPLYF	213	0.00218924		CASSGTPYEQYF	2842	0.031471		CSAVRGGAETLYF	217	0.00236928
CSLEIQSSEAGDSALYLCASSLGLGASAEALYF	89	0.00152796		CASSPPGGEGNQAPLF	181	0.00148134		CRGTEGYAEQF	123	0.00153325		CASPGTGNSAETLYF	123	0.00153514		CTRSADWGDEQYF	162	0.0015308		CSGTGAAEQF	140	0.00212477		CASRDWGGQNTLYF	538	0.00810547		CANMSQGRTLYCTCSGLGYEQYF	213	0.00218924		CASSQDGGDSPLYF	2831	0.0313492		CSARADSGNTLYF	216	0.00235836
CTRSAGVNTEVF	89	0.00152796		CSAAGTGDSQNTLYF	181	0.00148134		CSAGVQSTLYF	122	0.00152078		CAGSQGTTNSDYTF	123	0.00153514		CANMSQGRTLYCTCSADWGNYAEQF	162	0.0015308		CSAGTGAGAETPYF	140	0.00212477		CSAGTANTEVLF	535	0.00806027		CTRSEDYNSPLYF	212	0.00217896		CASSQETTNERLF	2827	0.0313049		CSAGISNERSF	215	0.00234744
CSRDRVGNTLYF	89	0.00152796		CASSWGSTEVF	181	0.00148134		CSADRGGQSTLYF	122	0.00152078		CGATGVNQDTQYF	123	0.00153514		CSVRDMETPYF	162	0.0015308		CSADRGNSAETLYF	139	0.00210959		CASSADTQYF	534	0.00804521		CSAEPNSDHTF	211	0.00216868		CASSQTGTGDSDYTF	2826	0.0312939		CSADADWGYEQCF	215	0.00234744
CASSRTGTGQF	89	0.00152796		CANSPWGTNTGQLYF	181	0.00148134		CGADRTVYEQYF	122	0.00152078		CANMSQGRTLYCTCSADWGSQNTLYF	123	0.00153514		CASTWDFSQDTLYF	162	0.0015308		CRQGSGNTPYF	139	0.00210959		CVSGDQGSSYEQYF	530	0.00798494		CSALGSTLYF	211	0.00216868		CASSQDTGNNNQAPLF	2825	0.0312828		CSAGGANYAEQF	215	0.00234744
CGAGYSANTEVF	89	0.00152796		CSPRRNTEVF	180	0.00147316		CGADRNSPLYF	122	0.00152078		CSADPDGGKEQYF	123	0.00153514		CSAAANTGQLYF	162	0.0015308		CSVGGRQNTLYF	138	0.00209441		CASTTGAGNTLYF	527	0.00793974		CSADMGQLYAEQF	211	0.00216868		CASSHRDSSYEQYF	2799	0.0309949		CSATGTGDTRYF	212	0.00231469
CAGSLQGDEQYF	89	0.00152796		CASSERGAQDTQYF	180	0.00147316		CAWRQDWGGGGTGQLYF	122	0.00152078		CSALTGGTGTEVF	122	0.00152266		CSGQGSGQLYF	161	0.00152135		CSKLGGQDTQYF	138	0.00209441		CSAVHNYERYF	521	0.00784935		CSADGAYTEVF	210	0.0021584		CASSQRDRAGNSPLYF	2796	0.0309617		CSAWQLSYERYF	212	0.00231469
CASSPGYAEQSF	89	0.00152796		CASGDWQANTEVSF	179	0.00146497		CASSPQNSGSTLYF	122	0.00152078		CSTDRGGNSPLYF	122	0.00152266		CSADRQGGNTEVF	161	0.00152135		CSTDWGNYAEQF	137	0.00207924		CASRDWGGAGEQYF	518	0.00780415		CASGQGTGDWASAETLYF	210	0.0021584		CASSPDRGGTEVF	2791	0.0309063		CASSPDWGAYERYF	212	0.00231469
CAWRGTGLNQDAQYF	89	0.00152796		CSADWGAGGTQYF	179	0.00146497		CASSPNYAGQF	122	0.00152078		CSAGTGDSQNALYF	122	0.00152266		CASSGGYEQYF	161	0.00152135		CGQGSGNTLYF	136	0.00206406		CASSLDRVDTGQLYF	512	0.00771375		CSVRLYEQYF	210	0.0021584		CASSQDLTGTNERLF	2790	0.0308952		CASRSGTVYAEQSF	211	0.00230377
CASSLLENTGQF	89	0.00152796		CRLRDNNEGLF	179	0.00146497		CASSPQNPGNTLYF	121	0.00150832		CASSQEGEVLF	122	0.00152266		CASSQDWGSAETPYF	161	0.00152135		CSADLLRVYAEQF	135	0.00204888		CASGDQESSYEQYF	475	0.00715632		CSAEASSPLYF	209	0.00214812		CASSQDRGSGNTLYF	2777	0.0307513		CSATGSTEVF	208	0.00227102
CASSQDRLGGYAEQLF	89	0.00152796		CSSGRNTEVF	179	0.00146497		CSDSYGQYF	121	0.00150832		CSAGQDYAEQF	122	0.00152266		CSAERAGVLNTGQLYF	160	0.0015119		CSPRDFYEQYF	134	0.00203371		CTSGDQGSSYEQYF	472	0.00711112		CSADESYNSPLYF	209	0.00214812		CASSRRDWGYEQYF	2764	0.0306073		CSAGDRVAEQLF	206	0.00224918
CSAATGGLYAEQF	88	0.00151079		CTRSAVGGAEQF	179	0.00146497		CTRSGGQNNSPLYF	121	0.00150832		CSAGIYAEQF	122	0.00152266		CSARDRGRNSPLYF	160	0.0015119		CSGGQNYAERF	133	0.00201853		CASRTGGGAEQF	472	0.00711112		CASSPGRGYEQYF	209	0.00214812		CASSQAWGSGNTLYF	2761	0.0305741		CSADRRGKQYF	204	0.00222734
CASSLGQGSYAEQF	88	0.00151079		CTRSADGSQNTLYF	178	0.00145679		CTRSADSSYEQYF	121	0.00150832		CASSQDWGSPYEQYF	122	0.00152266		CSAEAGAGNTLYF	160	0.0015119		CSADGQGTGAETLYF	132	0.00200335		CSADRSSYEQYF	467	0.00703579		CTRSADPGGGEQYF	207	0.00212757		CASSQGAADTGQLYF	2760	0.030563		CAGRSGTVYAEQF	204	0.00222734
CAWGQGQARHF	88	0.00151079		CASGDLGYEQYF	178	0.00145679		CASSPGLGNYAEQLF	121	0.00150832		CAGGDRPKDTQYF	122	0.00152266		CSATGGLLYF	160	0.0015119		CASSREGQGAGNTLYF	132	0.00200335		CASSDGRVQDTQYF	466	0.00702072		CGGDNSQNTLYF	205	0.00210701		CASSLSSNTEVF	2759	0.0305519		CSARDRGRGQGTQYF	203	0.00221642
CSSPGDSPLYF	88	0.00151079		CSSTDRERTEVF	177	0.00144861		CASSQARLGVYAKQF	121	0.00150832		CSADIYAGQF	122	0.00152266		CSAGRGNNYAEQF	160	0.0015119		CASSGRNSYNSPLYF	131	0.00198817		CSADRIFYEQYF	463	0.00697552		CASGDWGRAGSDYTF	205	0.00210701		CASSPPGTDTEVF	2753	0.0304855		CASSLNNQDTLYF	203	0.00221642
CASRDWGNYVEQF	88	0.00151079		CASTDMERTEVF	177	0.00144861		CASSQARLGVYAVQF	121	0.00150832		CTRSADIYAEQF	121	0.00151017		CAGGDAGRGSGNTLYF	160	0.0015119		CSAPGGAREQYF	131	0.00198817		CSAGTANTEAF	449	0.0067646		CSATGNHAEQF	203	0.00208645		CASSRLGGLQNTLYF	2725	0.0301754		CSARSGDTEAF	202	0.00220551
CSGTGGTEVLF	88	0.00151079		CSADWTGGPNERLF	177	0.00144861		CTRSAGGAGAETLYF	120	0.00149585		CSAGRNYAEQF	121	0.00151017		CSADWGSYAEQLF	160	0.0015119		CAGSKLGGQDTQYF	131	0.00198817		CSAAHNYEQYF	449	0.0067646		CASSGTGGAGVLF	202	0.00207618		CASSRDWGKAETLYF	2706	0.029965		CSAGVSNERLF	202	0.00220551
CSQDWGDSQNTLYF	87	0.00149363		CASGDTPGTGGFAETLYF	177	0.00144861		CAWSLAPWSYAEQSF	120	0.00149585		CSSSLGGWDTQYF	120	0.00149769		CAGSQDTGDTQYF	159	0.00150245		CTRSAGTGAGAETLYF	131	0.00198817		CASSPDGGGYAEQF	445	0.00670434		CSAEPNPDYTF	202	0.00207618		CASSQKGVSNERLF	2670	0.0295664		CSARGYNSPLHF	201	0.00219459
CGAVGVNQDTQYF	87	0.00149363		CASSKGTGGDAEQF	177	0.00144861		CRARQGADAEQF	120	0.00149585		CASRQEGVVF	120	0.00149769		CSAHRGRGQDAQYF	159	0.00150245		CASSNAAGEYDEQYF	130	0.001973		CSAGGTANSDHTF	445	0.00670434		CSADMDQLYAEQLF	201	0.0020659		CASSDNTEVF	2666	0.0295221		CGADSSYEQYF	201	0.00219459
CGAPLGVAYEQYF	87	0.00149363		CSAAGTAGPYEQYF	176	0.00144042		CSVADRGNTEVF	120	0.00149585		CTRSALRDRDSGNTLYF	120	0.00149769		CSADRGNNYAEQSF	159	0.00150245		CAGGDALSNTGQLYF	130	0.001973		CSAVHNYEQCF	443	0.00667421		CASSPGTEPSAETLHF	201	0.0020659		CASSQDGTGGNERLF	2644	0.0292785		CSARGYNPPLYF	199	0.00217275
CSTDPRVSNERLF	87	0.00149363		CSEAGGRTYEQYF	176	0.00144042		CASSLRGNQDTQYF	120	0.00149585		CSADPEYEQYF	120	0.00149769		CSSRPGGYERYF	159	0.00150245		CAGSPGTGSYEQYF	130	0.001973		CASSEGAGGGRDTQYF	440	0.00662901		CSAPGLGGSYGQYF	201	0.0020659		CASSQESGGTSQNTLYF	2605	0.0288466		CRPAGSRNTLYF	198	0.00216183
CTGSADWGLSYEQYF	87	0.00149363		CSTGTGTYEQYF	176	0.00144042		CASSFGTQNTSYF	120	0.00149585		CASGPTGGSYEQYF	120	0.00149769		CGAEGTASAETLYF	159	0.00150245		CSADGQGTSAEALYF	129	0.00195782		CASSPDRGQYAEQLF	431	0.00649341		CSAEPSSPLYF	200	0.00205562		CSADLATEVF	2601	0.0288023		CSSRDPGQGAEALYF	197	0.00215091
CASSLTTRGATGQLYF	87	0.00149363		CASSERGVQDTQHF	176	0.00144042		CSADHRGQAPPF	120	0.00149585		CSAGRSEQF	119	0.00148521		CTRSAPTGDNQDTQYF	158	0.001493		CSAGQGADERLF	129	0.00195782		CGAGGTNNSPLYF	427	0.00643315		CASSPGLGYEQYF	200	0.00205562		CASSQDWGGAAETLYF	2598	0.0287691		CSADRRGSTEVF	196	0.00213999
CASSQRHSHSGNTPYF	87	0.00149363		CSADLGAQSTLYF	176	0.00144042		CSADHRGYNYAEQSF	120	0.00149585		CASSQESQGDAGQF	119	0.00148521		CASSQDPGGWQDTQYF	158	0.001493		CASSPGTGPYEQYF	129	0.00195782		CSAVHNYEQHF	427	0.00643315		CSEDYNSPPYF	199	0.00204534		CASSPDRGPNERLF	2576	0.0285255		CAGSSPGFPDTQYF	195	0.00212908
CSAVTGGLYAERF	87	0.00149363		CASSLGRQDTQYF	175	0.00143224		CASSPRNSGNTLYF	119	0.00148339		CTRRKNNSPLYF	119	0.00148521		CASSRTGNSGYTF	158	0.001493		CASSQEGQGAGNTPYF	129	0.00195782		CASSHGTGIYAERF	423	0.00637289		CGALGNTLYF	199	0.00204534		CASSRRDREGYAEQF	2572	0.0284812		CSADRGGNTEVF	194	0.00211816
CASSLRLGKNTLYF	86	0.00147646		CNADPGASDYTF	174	0.00142405		CARSRLGASQNTLYF	119	0.00148339		CASRDDTNSDYTF	119	0.00148521		CTRSAGTGGVENTLYF	158	0.001493		CASSDRAGGTYAGQF	128	0.00194264		CSAPTGGNTEIF	422	0.00635782		CSADPGGNQDTQYF	198	0.00203506		CASSDRQNTEVF	2569	0.028448		CSVGISNERLF	193	0.00210724
CASSSQGISNEGLF	86	0.00147646		CSAGGSQNTSYF	174	0.00142405		CSAPGGNTEVF	119	0.00148339		CAGSQRDWGLYAEQF	119	0.00148521		CTRSGGGQNTEVF	158	0.001493		CTYSAGGRQNTLYF	127	0.00192747		CASGDQGRTLYCTCSADRISYEQYF	415	0.00625236		CSADIQNTSYF	198	0.00203506		CASSPEISNERLF	2566	0.0284147		CRPAGSQNALYF	193	0.00210724
CSGRTGGVSEQF	86	0.00147646		CSADGGQNTLYF	174	0.00142405		CSADRKPGDAEQSF	119	0.00148339		CSADWGGGQSTLYF	119	0.00148521		CSAERTGVLNAGQLYF	158	0.001493		CASGDPTASYNSPLYF	126	0.00191229		CSAGAANTEVF	413	0.00622223		CSADKSYNSLLYF	197	0.00202479		CASSRGDAETLYF	2558	0.0283262		CASSRDPDRANTEVF	193	0.00210724
CVSSQEGQYAEQF	86	0.00147646		CAWSLTQGTQYF	174	0.00142405		CSAPGRNTEVLF	119	0.00148339		CSAEGGDGGGENTGQLYF	119	0.00148521		CSVPLDSYGQYF	157	0.00148355		CAWSKLGWQDTQYF	125	0.00189711		CASSHRESYEQYF	410	0.00617703		CNAGPNYAEQF	197	0.00202479		CASSQDWGQYNSPLYF	2555	0.0282929		CASSQEGTPSGSTLYF	193	0.00210724
CASGLGLGASAETLYF	86	0.00147646		CSLEIQSSEAGDSALYLRASSLVTGGGERLF	173	0.00141587		CSARQGGNLPLYF	119	0.00148339		CSAGQNYAERF	119	0.00148521		CSEGGAGNTIYF	157	0.00148355		CSASNNYAEQLF	124	0.00188194		CASSLDWGSYAEQF	408	0.0061469		CSGLGYEQCF	197	0.00202479		CASSDRTGGNSDYTF	2550	0.0282376		CSAWQLSYGQYF	192	0.00209632
CAWGPRDRGGYTEVF	86	0.00147646		CSADGSQNTSYF	173	0.00141587		CASGEQYTEVSF	119	0.00148339		CASSLKWGAQNTLYF	119	0.00148521		CASGGGLEGNQDTQYF	157	0.00148355		CSAPGQNYAEQSF	123	0.00186676		CSAGGTSNSPLYF	402	0.0060565		CSTDKSYNSPLYF	196	0.00201451		CSAARVGNTLYF	2542	0.028149		CSADRGAPYNSPLYF	192	0.00209632
CSVDPRVSNERLF	86	0.00147646		CASSLQGEQYF	173	0.00141587		CTPGQGRGTGQLCF	119	0.00148339		CSADTGIGAETLYF	118	0.00147273		CANMSQGRTLYCTCRTGDSGNTLYF	157	0.00148355		CSADGQGTSAETLHF	123	0.00186676		CSAGGTANPDYTF	400	0.00602637		CGSPPPGQDSAETLYF	196	0.00201451		CASSQDPGGVYEQYF	2533	0.0280493		CTRRPAGSQNTLYF	191	0.0020854
CASSLPRGRQNTLYF	86	0.00147646		CASSLATGGGERLF	173	0.00141587		CASSSRNTLYF	119	0.00148339		CSASTGGAGTEVF	118	0.00147273		CSAATGVNYAGQF	157	0.00148355		CGADRGFDTLYF	123	0.00186676		CASSLDNYEQYF	400	0.00602637		CTRSAPGLGGSYEQYF	196	0.00201451		CASSQDPGQGAGNTLYF	2515	0.02785		CSEQGAEALYF	190	0.00207448
CSAVTGGLHAEQF	86	0.00147646		CASSERTGGDAEQF	172	0.00140768		CSAVAGRNNSPLYF	118	0.00147092		CASGDRPKDIQYF	118	0.00147273		CSAGDRGGLEQYF	157	0.00148355		CSASNNYAEQSF	122	0.00185158		CSAGGTNNSPLHF	394	0.00593598		CSAEQNSDYAF	195	0.00200423		CASSDAAGEYDEQYF	2499	0.0276728		CSAEGRQDAQYF	190	0.00207448
CGGQGAGTQYF	86	0.00147646		CSSRGGGEQYF	172	0.00140768		CAWSRGQGSNERLF	118	0.00147092		CPKNYAEQSF	118	0.00147273		CRAGTGGYEQHF	156	0.0014741		CASSQAGDGEQYF	122	0.00185158		CASSEPGGAETLYF	381	0.00574012		CASGDLGGQEALYF	195	0.00200423		CASSQDGGGDWGNTLYF	2489	0.0275621		CSAGGGANTEVLF	189	0.00206357
CASGQGREAEQF	86	0.00147646		CASTDRERTDVF	172	0.00140768		CSAEGEATEAF	118	0.00147092		CSAGQKNTLCF	118	0.00147273		CSAPDSSQNTLYF	156	0.0014741		CASSDLGSQDTLYF	122	0.00185158		CASSPGQYAKQF	381	0.00574012		CGADPDWGYEQYF	195	0.00200423		CASSQVGNEQF	2476	0.0274181		CAWSPDRANSDYTF	189	0.00206357
CSAAGQGNTGVF	86	0.00147646		CSADQDTQHF	172	0.00140768		CASSDAGGSYERYF	118	0.00147092		CSAAQGGNSPLYF	118	0.00147273		CSAATGVNYAEQLF	156	0.0014741		CAWRKLGGQDTQYF	122	0.00185158		CASGNQGSSYEQYF	378	0.00569492		CSAGDSNEGLF	194	0.00199395		CASGDRDRGQAPLF	2475	0.0274071		CARGYNSPLYF	188	0.00205265
CGGSGTGSYEQYF	86	0.00147646		CSAVQSQNALYF	172	0.00140768		CSARQEGNSPLYF	118	0.00147092		CSATRGRISNERLF	118	0.00147273		CSAGGGSYEQYF	156	0.0014741		CSGGTGGSSQNTLYF	122	0.00185158		CSTGGRQNTLHF	377	0.00567985		CVSSQGTGDWASAETLYF	193	0.00198367		CASSQRDNNYAEQF	2472	0.0273738		CASRSRTVYAEQF	188	0.00205265
CSAPPGVAYEQYF	85	0.00145929		CASGQDGQGAETLYF	171	0.0013995		CAWSPGLGAQGTQYF	118	0.00147092		CASGATGEGTGQLYF	118	0.00147273		CGALGGSGNTLYF	155	0.00146465		CSGRGAGTEVF	121	0.00183641		CGAGTANTEVF	373	0.00561959		CASGDVQNNQAPPF	192	0.00197339		CASSQDGTANSDYTF	2461	0.027252		CSAGGWYEQYF	187	0.00204173
CSAETGGRAETLYF	85	0.00145929		CSAAGTGGPYEPYF	171	0.0013995		CSATAGRNNSPLYF	118	0.00147092		CASGPTYSDYTF	118	0.00147273		CSDDSSYNSPPYF	155	0.00146465		CSAGDWGGAGTGQLYF	120	0.00182123		CSAGGTNSSPLYF	372	0.00560452		CASSQTSSTEVF	192	0.00197339		CASSDLGQGAETLYF	2449	0.0271191		CAWSRDRGRNQDTQYF	187	0.00204173
CAGSPRTGTYEQYF	85	0.00145929		CASTDRARTEVF	171	0.0013995		CSARQGRNSPLYF	118	0.00147092		CASSDDGGWDTQHF	117	0.00146025		CASSNRGSAEALYF	155	0.00146465		CAWSKLGGQDTPYF	120	0.00182123		CASGDQRSSYEQYF	371	0.00558946		CSADPGEYEQYF	190	0.00195284		CASSQDPLGGRSSYEQYF	2440	0.0270195		CASSQGQQARHF	186	0.00203081
CSGAGGTEVF	85	0.00145929		CSAAGSGGPYEQYF	170	0.00139132		CSADGLGGQDTRYF	118	0.00147092		CGAGDREVF	117	0.00146025		CSAATGDNQDTQCF	155	0.00146465		CSATENSDYTF	119	0.00180605		CSVVHNYEQYF	369	0.00555933		CAGSQAPGTYNNQAQHF	190	0.00195284		CASSPRRENTLYF	2439	0.0270084		CSADRRGNTEVLF	185	0.00201989
CASSLNWGVAEQF	85	0.00145929		CASSLAWGSYEQYF	169	0.00138313		CSAVGSQNTLCF	117	0.00145846		CSAGQENTLYF	117	0.00146025		CTRSPGQGEGERLF	155	0.00146465		CTRSAGEQYF	119	0.00180605		CASSPGQGNERLF	368	0.00554426		CSAGDGNERLF	190	0.00195284		CSETGSNYAEQF	2438	0.0269973		CTRSEQGAETLYF	185	0.00201989
CASSLGTGGAEQLF	84	0.00144212		CASSWGNTEVSF	169	0.00138313		CSAGAQNTLYF	117	0.00145846		CSALAGGAGTEVF	117	0.00146025		CSAFGGNSYNSPPYF	155	0.00146465		CAWSKLGGQDTKYF	118	0.00179087		CRADRISYEQYF	362	0.00545387		CSADMDQPYAEQF	190	0.00195284		CASSQDWGGYAEQF	2432	0.0269309		CSAAGTGDTQYF	185	0.00201989
CASKDWGNYAEQF	84	0.00144212		CSAVGGTEQF	169	0.00138313		CASSGGQTNERLF	117	0.00145846		CSAGDGEVF	116	0.00144777		CSEGGAGSTLYF	154	0.0014552		CGADRRNSAETLYF	118	0.00179087		CASSPTGGQGTQYF	351	0.00528814		CSSRGGADQDTQYF	190	0.00195284		CASSLSDNYEQYF	2412	0.0267094		CTRSADRRGNTEVF	184	0.00200897
CANSLTTGGATGQLYF	84	0.00144212		CRAGGSQNTLYF	168	0.00137495		CASSLTGGCDEQYF	117	0.00145846		CSAGTGGPQNTLYF	116	0.00144777		CRARTGGYEQYF	154	0.0014552		CGAGEQYF	118	0.00179087		CASSLSWGASQNTLYF	350	0.00527307		CASSQSNNERLF	190	0.00195284		CASSQGRDFFYEQYF	2402	0.0265987		CSAGGGQYF	183	0.00199806
CALTGGVAEQF	84	0.00144212		CTRSAGTGGAEQF	168	0.00137495		CASSSGQGAETLYF	117	0.00145846		CANMSQGRTLYCTCPKNYAEQF	116	0.00144777		CASGEEDRAGSTLYF	154	0.0014552		CGSRDFYEQYF	118	0.00179087		CASSQDFNQDTQYF	349	0.00525801		CASGAGTGGARGTQYF	189	0.00194256		CASSQDRDRNSDYTF	2396	0.0265322		CASRPGTVYAEQF	182	0.00198714
CTRSADRDNEQYF	84	0.00144212		CASGDVLGGGTGQPYF	168	0.00137495		CSADRTVYEQHF	116	0.00144599		CTRSADWGSQNTLYF	116	0.00144777		CSADPDAGQLYF	153	0.00144575		CASSFWGRGAETLYF	118	0.00179087		CASGDQGNSYEQYF	348	0.00524294		CSGPGYEQYF	188	0.00193228		CTRSAPGGAYQDTQYF	2391	0.0264769		CARSPDSSNERLF	182	0.00198714
CTRSALGVAETLYF	84	0.00144212		CSGGREAEVF	168	0.00137495		CSADRAVYEQYF	116	0.00144599		CASGDAGQGGNQAQHF	116	0.00144777		CSAEKGAYEQYF	153	0.00144575		CASSDPAASYNSPLYF	117	0.0017757		CASSPRGEGSDYTF	343	0.00516761		CGAEQNSDYTF	188	0.00193228		CASSQEGDTEVF	2362	0.0261557		CAWSPDSSNERLSF	180	0.0019653
CASSQRHPHSGNTLYF	84	0.00144212		CSTNWVQNTLYF	167	0.00136676		CASSPLHRSQNTLYF	116	0.00144599		CASSPPRQGYEQYF	116	0.00144777		CANMSQGRTLYCTCSAGDWGGLEQYF	153	0.00144575		CSAVGGKENTLYF	117	0.0017757		CASSDAGGLYEQYF	342	0.00515255		CSAELGGGTQYF	188	0.00193228		CASSLRESAETLYF	2331	0.0258125		CASVQGAYSSPLYF	180	0.0019653
CAGSHGTGDYAEQF	84	0.00144212		CASPFDRGPEQF	167	0.00136676		CSADHRGYNYAEQLF	116	0.00144599		CSAEGGDYAEQSF	115	0.00143529		CASTWDFSQSTLYF	153	0.00144575		CASGPDWGVSYEQYF	117	0.0017757		CSAGTTGQYF	341	0.00513748		CASSPGLGGQYF	188	0.00193228		CASHPPDNNQAPLF	2327	0.0257682		CASRLTGGLYAEQF	179	0.00195438
CSAEAEGRAETLYF	83	0.00142495		CSADWTGGLNEGLF	167	0.00136676		CSAGGRGPYEQYF	116	0.00144599		CARSPRQGTEVF	115	0.00143529		CTRSADLGGSYEQYF	153	0.00144575		CASSQDRGLAETLYF	116	0.00176052		CSAGTADTEVF	337	0.00507722		CTRSVSGTGYAEQF	187	0.001922		CASSPRNSPLYF	2306	0.0255356		CSADSSYGQYF	178	0.00194346
CVSSQEPGFSYEQYF	83	0.00142495		CASTDRERTEVVF	166	0.00135858		CSARQGGNSPF	115	0.00143353		CARSPGNYAEQF	115	0.00143529		CASNRDYAEQLF	153	0.00144575		CASSDAAGEYNEQYF	115	0.00174534		CASSPAGGQDTQYF	336	0.00506215		CSAEARANSDYTF	187	0.001922		CASSDDNQAPLF	2303	0.0255024		CTYSARGYNSPLYF	177	0.00193255
CSGSGTGSYERYF	83	0.00142495		CASGDVQSAETPYF	165	0.0013504		CASGDNANTEVLF	115	0.00143353		CGARDWGGEQYF	115	0.00143529		CTRSAARDQNTLYF	153	0.00144575		CAGYTGQLYF	114	0.00173017		CGAGGTANSDYTF	334	0.00503202		CSAEPNSGYTF	187	0.001922		CASSPSTGAQDTQYF	2303	0.0255024		CTRSATGNTEVF	177	0.00193255
CSAAGVNQDTQYF	83	0.00142495		CSSRAGSQDTLYF	165	0.0013504		CSAPGRNAEVF	114	0.00142106		CSARTGDSQNTLYF	114	0.00142281		CASGVGTGGYEQYF	152	0.0014363		CRRGSGNTLYF	114	0.00173017		CASGDQGSFYEQYF	332	0.00500189		CSAGGNYAGQF	187	0.001922		CASNQQNTEVF	2301	0.0254803		CSAGTGGYAEQLF	176	0.00192163
CASSQDSINQDTQYF	83	0.00142495		CASSLRGYTGQPYF	165	0.0013504		CASSPDRGEVSF	114	0.00142106		CQQAGLGVNQDTQYF	114	0.00142281		CASSQGQCEQYF	152	0.0014363		CGADGGDYAEQF	114	0.00173017		CASSPTDWGAAETLYF	323	0.00486629		CSAPGTEVNQDTQYF	186	0.00191173		CASSQEGLGAYEQYF	2301	0.0254803		CSARGQGGSPLYF	176	0.00192163
CASSREPGFSYEQYF	83	0.00142495		CSAAGPGGPYEQYF	165	0.0013504		CSADGLGGQDAQYF	114	0.00142106		CASSPTGGSYGQYF	114	0.00142281		CSAGGQSSTLYF	152	0.0014363		CSSRLGGRGTEQLF	114	0.00173017		CASSRDHGGEVF	322	0.00485123		CSAGGSNERLF	185	0.00190145		CASSQDWGEQYF	2297	0.025436		CAGSQGQQAQHF	176	0.00192163
CAWSPRDGGGYTEVF	83	0.00142495		CTSSLEGAGEQYF	164	0.00134221		CVSSRGWGSQNTLYF	114	0.00142106		CGAPGGNQAQHF	114	0.00142281		CSEGGAGDTLYF	152	0.0014363		CAGSQGQYSNERLF	112	0.00169981		CSAGTANAEVF	322	0.00485123		CSSGDRGASQNTLYF	185	0.00190145		CASSHRDRGRAERF	2288	0.0253363		CSARGYSSPLYF	175	0.00191071
CARSPRDRGGYTEVF	83	0.00142495		CASTDRERTAVF	164	0.00134221		CAWSLGRGRAETLYF	114	0.00142106		CSAEGNTEVF	114	0.00142281		CSAGTTNTGQLHF	151	0.00142685		CGALGGAREQYF	112	0.00169981		CASSLGSGNTLYF	319	0.00480603		CGVTGGGNTEVF	185	0.00190145		CASSRQGGNQAPLF	2269	0.0251259		CSARGHNSPLYF	174	0.00189979
CTRSGTGGGTEVF	83	0.00142495		CSADGGRDTQYF	164	0.00134221		CGAQLGAYAEQF	114	0.00142106		CSADGGGASAEALYF	114	0.00142281		CGADRGNNYAEQF	151	0.00142685		CSAGDQAQHF	112	0.00169981		CASSLRDSDYTF	318	0.00479096		CSVDKSYNSPLYF	185	0.00190145		CASRRLGGRSYEQYF	2255	0.0249709		CAWGLDRANSDYTF	174	0.00189979
CASSLGTGAYAEQF	83	0.00142495		CANQDINFVNYAEQF	164	0.00134221		CAGSDRESQNTLYF	114	0.00142106		CASSQDRTGRDTEVSF	113	0.00141033		CTRSADPGQGGERLF	151	0.00142685		CAGSPGQGYEQYF	111	0.00168464		CSAERISYEQYF	316	0.00476083		CSADMDQLYAERF	184	0.00189117		CASSQRDSQAPLF	2208	0.0244504		CSAVGGAETPYF	174	0.00189979
CTRSAVQNTEVF	83	0.00142495		CASSFDRGPEQSF	163	0.00133403		CSARLGGNSPLYF	114	0.00142106		CTRSADPGF	113	0.00141033		CSALVNHAEQF	151	0.00142685		CSANPGQGEAQHF	111	0.00168464		CASSPGQNSDYTF	310	0.00467044		CSAGTGVNSPPYF	183	0.00188089		CASSDELGHSNSDYTF	2174	0.0240739		CTRSAWQLSYEQYF	173	0.00188887
CSADGAYEQYF	82	0.00140779		CSAGASGNTLYF	163	0.00133403		CAGGDNANTEVF	113	0.0014086		CSRDGGVSNERLF	113	0.00141033		CGADPGTGTYEQYF	151	0.00142685		CAWSKLGGKDTQYF	111	0.00168464		CASSADWAANTGQLYF	310	0.00467044		CASSQASGQKDTQYF	182	0.00187061		CASSDDRNSDYTF	2139	0.0236863		CSDRGGEKKNTLYF	173	0.00188887
CAGSQEGQYAEQF	82	0.00140779		CASKDWSSYEQYF	162	0.00132584		CTRSAVMGDTQYF	113	0.0014086		CPENYAEQF	113	0.00141033		CSADRQGRSTEVF	151	0.00142685		CSARDRGGARQDTQYF	111	0.00168464		CSAGGTNNPPLYF	304	0.00458004		CSAGRNGQYF	181	0.00186034		CASSPEQF	2128	0.0235645		CGAQDTQYF	171	0.00186704
CSAPGQGDAEQSF	82	0.00140779		CTRSADWTGGLNERLF	162	0.00132584		CSAMAGGNNSPLYF	113	0.0014086		CSAARGRISSERLF	113	0.00141033		CTRSAPAGDNNQAQHF	151	0.00142685		CSASGQHQVQHF	111	0.00168464		CASSLDGTGQDTQYF	303	0.00456498		CASGDWDRAGSDYAF	181	0.00186034		CASSHTVTEVF	2124	0.0235202		CRPAGSQDTLYF	170	0.00185612
CAWSLRWGTGQNTLYF	82	0.00140779		CSAGLGGPNTGQPYF	162	0.00132584		CASSPLHHSQNTSYF	113	0.0014086		CSIGHNYAEQF	113	0.00141033		CSADGGNNYAEQF	151	0.00142685		CSGAGVAEQF	110	0.00166946		CSAGGTNNSPLCF	298	0.00448965		CASSQAAGSTGQLYF	181	0.00186034		CASRDRTNTEVF	2113	0.0233984		CASSSYWGFSYEQYF	170	0.00185612
CTRSASGGRDSPLYF	82	0.00140779		CASGDEQADSDYTF	162	0.00132584		CAGSSGQYNSPLYF	113	0.0014086		CASSQEGVDF	113	0.00141033		CSGLGGRYAEQLF	151	0.00142685		CTRSAGQHNSPLYF	110	0.00166946		CSAGGTDNSPLYF	296	0.00445951		CASGAGTGGARDAQYF	180	0.00185006		CASSQEGTGNSDYTF	2110	0.0233652		CSAGTGENALYF	170	0.00185612
CSDSQSTLYF	82	0.00140779		CASSFDGGPEQF	162	0.00132584		CSAERGYGQYF	112	0.00139613		CSAGRDRPTEVF	113	0.00141033		CASGQGQYEQYF	150	0.0014174		CASSDPTASYNPPLYF	110	0.00166946		CSADRGGGIGQLHF	296	0.00445951		CSAEGRNTEVLF	180	0.00185006		CASREGHANTEVF	2107	0.023332		CAWSLDRADSDYTF	170	0.00185612
CASSPGYAGQF	82	0.00140779		CSGGRETEVLF	162	0.00132584		CTRSADGGTGQLYF	112	0.00139613		CSAGGGGYAEQF	113	0.00141033		CASGNSYEQYF	150	0.0014174		CSVWDTQYF	110	0.00166946		CSTVHNYEQYF	295	0.00444445		CASGDGTGDTEVLF	180	0.00185006		CASSKTGGTSQNTLYF	2097	0.0232212		CSADGSYEQYF	170	0.00185612
CSADWGHSYEQYF	82	0.00140779		CAGGDVQSAETLYF	161	0.00131766		CSAGTRQTTLYF	112	0.00139613		CSAGGRSQNTLYF	113	0.00141033		CSAVDRVQAPLF	150	0.0014174		CSAGDWGSAETPYF	110	0.00166946		CSAGGTASSDYTF	294	0.00442938		CSAAQGQNALYF	180	0.00185006		CASSDAGSSYEQYF	2085	0.0230884		CAGGQGEAQHF	170	0.00185612
CGVGTGYEQYF	82	0.00140779		CTRRLRDNNERLF	161	0.00131766		CTPGQGRGTEQLYF	112	0.00139613		CTYSVGHNYAEQF	112	0.00139785		CSAAGTGSYGQYF	150	0.0014174		CSGTGVAEQLF	110	0.00166946		CAGSPDRGQYAEQF	291	0.00438418		CSPGDWGASQNTLYF	178	0.0018295		CASSQERGRGVF	2084	0.0230773		CASSQGRQAQHF	169	0.0018452
CASSFGQGYAQYF	82	0.00140779		CASSFAGFTGQLYF	160	0.00130947		CASSGGRVYAEQF	112	0.00139613		CSGGLGSYAEQF	112	0.00139785		CTRSAGGASYNSPLYF	150	0.0014174		CAWSKLGGQVTQYF	109	0.00165428		CSADRISYAQYF	290	0.00436912		CSAARGYSYEQYF	178	0.0018295		CASSQQGAEQYF	2082	0.0230551		CSARGCNSPLYF	169	0.0018452
CSRDWDSQNTLYF	82	0.00140779		CSADWAGGLNERLF	160	0.00130947		CASSQDWGICAEQF	112	0.00139613		CSAPRDRDSGNTLYF	112	0.00139785		CSADGLGSQNTSYF	149	0.00140795		CTRSARDNNQAPLF	109	0.00165428		CASSPDGGQYAEQF	290	0.00436912		CAGGAGTGGARDTQYF	178	0.0018295		CASSDRGPNTEVF	2064	0.0228558		CSADSPYEQYF	169	0.0018452
CTYSAEAGGRAETLYF	82	0.00140779		CASGDWQANIEVF	160	0.00130947		CSADSPYEQYF	112	0.00139613		CTRSVGTGDEQYF	112	0.00139785		CASNLGTGYAEQF	149	0.00140795		CSAGERQNTLYF	109	0.00165428		CASSPGGAQNTLYF	289	0.00435405		CSAEADSPLYF	177	0.00181922		CASSQDLGNNERLF	2043	0.0226233		CSAWRLSYEQYF	169	0.0018452
CTRSAVSGGLRAEQF	82	0.00140779		CTRSADSRANTEIF	160	0.00130947		CSAGVNNQAPF	112	0.00139613		CSVRHNYAEQF	112	0.00139785		CSAGATNTGQLYF	149	0.00140795		CSVQGDALYF	109	0.00165428		CASGPDRGQYAEQF	285	0.00429379		CSSPPPGRDSAETLYF	177	0.00181922		CASSQGTGGPYAEQF	2041	0.0226011		CSAGTGESTLYF	168	0.00183428
CSGDRVGNMLYF	82	0.00140779		CSARTGGDERLLF	159	0.00130129		CASSLTGGNTGQLCF	111	0.00138366		CGRDRGVSNERLF	111	0.00138537		CSATGGLRYF	149	0.00140795		CSADRRDSAETLYF	108	0.00163911		CANGDQGSSYEQYF	283	0.00426366		CSADKSYNSSLYF	176	0.00180895		CASGVSGGYAEQF	2008	0.0222357		CSANWGNYAEQF	167	0.00182336
CSATTGNNSPPYF	81	0.00139062		CASGDARWTGQLYF	159	0.00130129		CASSSQNTLHF	111	0.00138366		CASGSGTGADTEVF	111	0.00138537		CSARQGPPSGNTLYF	149	0.00140795		CAWSKLAGQDTQYF	108	0.00163911		CSADRITYEQYF	281	0.00423353		CSAEQNSGYTF	176	0.00180895		CASSDAGSNYAEQF	1992	0.0220585		CASGQGQQAQHF	166	0.00181244
CGAGQGSGNTLYF	81	0.00139062		CSAVRSQNTLYF	159	0.00130129		CRAGTRQNTLYF	111	0.00138366		CTRSALTGGAGTEVF	111	0.00138537		CSVDGTGGGEQYF	149	0.00140795		CSAEGRQNTLYF	107	0.00162393		CASSLEAGGNTGQLYF	281	0.00423353		CASSPDRDDTQYF	176	0.00180895		CASSQGTFNERLF	1989	0.0220253		CASSPPGFPDTQYF	166	0.00181244
CASSQEGQHAEQF	81	0.00139062		CASSQDTGATEVLF	159	0.00130129		CTRSTQATEVF	111	0.00138366		CASSQDWGSSYERYF	111	0.00138537		CTRSASTGNYAEQF	149	0.00140795		CRDSSYNSPPYF	107	0.00162393		CSADRISYEQF	281	0.00423353		CSAEAGGDQNTLYF	175	0.00179867		CASSQQGAGDTEVF	1984	0.0219699		CSADISNERLF	165	0.00180153
CTRSAWQYEQYF	81	0.00139062		CGGGRETEVF	159	0.00130129		CSDPYEQYF	111	0.00138366		CSAVWGVSQSTLYF	111	0.00138537		CAGSQDWGSAETLYF	148	0.00139851		CGARDNNQAPLF	106	0.00160875		CASSSDRGQYAEQF	280	0.00421846		CSAGGEDTEVLF	175	0.00179867		CASSPGLGEQEQYF	1982	0.0219478		CSAGGGNEQYF	165	0.00180153
CSAEVGGRAETLYF	81	0.00139062		CASGDAQGGPDYTF	159	0.00130129		CRGTGGYVEQF	110	0.0013712		CSSSLGRRDTQYF	111	0.00138537		CSADPWGAYEQYF	148	0.00139851		CAWSTLGGQDTQYF	106	0.00160875		CASSLDWGNYAEQLF	277	0.00417326		CSSGDWGASRNTLYF	175	0.00179867		CASSQEWTAYNYAEQF	1980	0.0219256		CSATGDTEVF	164	0.00179061
CSAEDRGHNSPLYF	81	0.00139062		CSAGGSQNALYF	159	0.00130129		CSADWGASQSTLYF	110	0.0013712		CASSHQGDSYGQYF	111	0.00138537		CSAGGQSNTSYF	148	0.00139851		CSSRDRGTGQLYF	106	0.00160875		CASSPGRGQYAEQF	271	0.00408287		CSSREGGGREQYF	175	0.00179867		CASSSPTGGADEQYF	1976	0.0218813		CAWSLDRANPDYTF	162	0.00176877
CAWSPRDRGGYTEAF	81	0.00139062		CASSLDWGGADTQYF	159	0.00130129		CASSLTQAPLF	110	0.0013712		CTRSGGLGGRYAEQF	111	0.00138537		CSAGRTGVLNTGQLYF	148	0.00139851		CASSPDREDTQYF	106	0.00160875		CSAGGTANSGYTF	271	0.00408287		CSADPEGYEQYF	174	0.00178839		CASSQDSQSAETLYF	1964	0.0217485		CAWSPDSSNERLLF	162	0.00176877
CSAGGAVNQDTQYF	81	0.00139062		CSADSRADTEIF	158	0.00129311		CSAERNSPLYF	110	0.0013712		CASGDRGLGVGETLYF	111	0.00138537		CSADRGVGTGQLYF	148	0.00139851		CSADGGGYAEQF	105	0.00159358		CSALGVNQDTRYF	269	0.00405273		CTRSADQYSYEQYF	174	0.00178839		CASSPRQGNTEVF	1934	0.0214163		CSAGQAGDTLYF	161	0.00175785
CSAVSGGLRAEQLF	81	0.00139062		CSAAGTGGPYELYF	158	0.00129311		CSADGLGGQGTQYF	109	0.00135873		CSAGQGQDAQYF	111	0.00138537		CASTGQSTLYF	148	0.00139851		CAWSKLWGQDTQYF	105	0.00159358		CASSLALRQHSGNTLYF	268	0.00403767		CAGSQAQYEQYF	174	0.00178839		CASSQDIWGANQDTQYF	1914	0.0211948		CSAAGGAGDTRYF	161	0.00175785
CTRSADRGSDYTF	81	0.00139062		CASSRDTTNSDYTF	158	0.00129311		CSAEWDSPLYF	109	0.00135873		CGAGRDRLTEVF	111	0.00138537		CASSRDTGDTQYF	148	0.00139851		CASNDAAGEYDEQYF	105	0.00159358		CSAVHNCEQYF	264	0.0039774		CSAPETGVNQDTQYF	173	0.00177811		CASSQDGGGNYAEQF	1913	0.0211837		CASSHTGGNTGQLYF	161	0.00175785
CSADLAMHEQHF	81	0.00139062		CGSTDRERTEVF	156	0.00127674		CGAVGQYNSPLYF	109	0.00135873		CNADGREDTQYF	110	0.00137289		CASGGDWGYERYF	148	0.00139851		CASSRQGSYEQYF	104	0.0015784		CASSPQGNYAEQF	264	0.0039774		CSADPGGGAQYF	173	0.00177811		CASSQERNERLF	1901	0.0210508		CGATYYEQYF	160	0.00174693
CSALGAAETLYF	81	0.00139062		CASRTGGAETLYF	156	0.00127674		CGSSPDSGNTLYF	109	0.00135873		CASSRDPPGQYNSPLYF	110	0.00137289		CASSDTSGNTPYF	148	0.00139851		CSARDNDQAPLF	104	0.0015784		CSAVLGHYEQYF	262	0.00394727		CASGDAETPYF	172	0.00176783		CASGDVTEVF	1891	0.0209401		CTRSAEGRQDTQYF	158	0.0017251
CSADLVMHEQYF	81	0.00139062		CSTDQDTQYF	156	0.00127674		CASGDYYEQYTEVF	109	0.00135873		CTCSADGREDTQYF	110	0.00137289		CSAERTGVLNTGQLHF	148	0.00139851		CASSPPGGANAGQLYF	104	0.0015784		CSAGTANTEVSF	260	0.00391714		CSALGNALYF	172	0.00176783		CASSQRRGERLF	1881	0.0208294		CNAGISNERLF	158	0.0017251
CAGSQGLNQDTQYF	80	0.00137345		CASSPPGLGSETPYF	156	0.00127674		CSGTSSGNTLCF	109	0.00135873		CSAATGYSAETLYF	110	0.00137289		CSAEDRELEQHF	148	0.00139851		CSAHRTNTGQLYF	104	0.0015784		CASSPTGGQDAQYF	258	0.00388701		CSADSGGNQGTQYF	172	0.00176783		CASSGDRKISNERLF	1853	0.0205193		CSAGRGGPYNSPLYF	158	0.0017251
CAWGLRWGTSQNTLYF	80	0.00137345		CSAVQGQNTLYF	156	0.00127674		CTRSADHRGYNYAEQF	109	0.00135873		CSAGRDRLTGVF	110	0.00137289		CSAPGGDNQDAQYF	147	0.00138906		CASSQVQEQNTLYF	103	0.00156322		CSAGGTADSDYTF	257	0.00387194		CASGGTWPSGNTLYF	172	0.00176783		CASREGGDSDYTF	1849	0.020475		CSAGGATYGQYF	157	0.00171418
CASSQVNQDTQYF	80	0.00137345		CSGGRETEAF	155	0.00126855		CSSSPDSGDTLYF	109	0.00135873		CASSQESQGDAEQSF	109	0.00136041		CSAGPHAEVF	147	0.00138906		CSSRDFYEQHF	103	0.00156322		CSADRGQGTQYF	256	0.00385688		CSAEQNSDHTF	172	0.00176783		CSAQINTEVF	1841	0.0203864		CARRTDNNQAQHF	157	0.00171418
CASSRGTGDYAEQF	80	0.00137345		CASSFDRGPGQF	155	0.00126855		CGAGGAGAETLYF	108	0.00134627		CASSAQNQAPPF	109	0.00136041		CASSDEGNQAQHF	147	0.00138906		CTRSAWDQDTQYF	103	0.00156322		CASSGLGGQDTLYF	255	0.00384181		CTRSADLGQGNTEVF	171	0.00175755		CASGDGGTTEVF	1820	0.0201539		CSADLDERLF	156	0.00170326
CASSPRLGVNQGTQYF	80	0.00137345		CASGDWQANTGVF	155	0.00126855		CSAGVNNQVPLF	108	0.00134627		CASSEGTGNQAQHF	109	0.00136041		CSAGTTSAETPYF	147	0.00138906		CASSQDAGARSETPYF	103	0.00156322		CASSQGQGREQYF	253	0.00381168		CASGETRPSGNTLYF	170	0.00174728		CASSRREGEQYF	1817	0.0201207		CSERGAETLYF	155	0.00169234
CSDGQNTLYF	80	0.00137345		CGAGGSQNTLYF	155	0.00126855		CAWSPRGRENYAEQF	108	0.00134627		CSADPVSYEQYF	109	0.00136041		CTCSARQGLPSGNTLYF	147	0.00138906		CAGSQDWGLAETLYF	102	0.00154804		CTSSADRISYEQYF	253	0.00381168		CSADLGRGNTEVF	170	0.00174728		CASRDSNERLF	1799	0.0199213		CASSQDWKTTGQLYF	155	0.00169234
CSADLAIHEQYF	80	0.00137345		CSSRGLGGDAEALYF	155	0.00126855		CSAQLGAHAEQF	108	0.00134627		CAWSPRQGTEAF	109	0.00136041		CASSQGRGAETLYF	147	0.00138906		CASSRDAGARSETLYF	102	0.00154804		CASSRPGHYEQYF	252	0.00379661		CSSPPPGQDSAETPYF	170	0.00174728		CASSQEGDNSDYTF	1796	0.0198881		CTRSAGYNSPLYF	154	0.00168142
CASSRGQNTEVF	80	0.00137345		CASSPQGAGRQLYF	154	0.00126037		CASSQDGAGGALYEQYF	108	0.00134627		CSAGGRQNTSYF	109	0.00136041		CASSLSGGGAEQF	147	0.00138906		CSAGDWGGAETLYF	102	0.00154804		CTYSAVHNYEQYF	250	0.00376648		CSAPGTGVNQDIQYF	169	0.001737		CASSLVSQNTLYF	1788	0.0197995		CSTGGQDTLYF	154	0.00168142
CSDSQNTSYF	80	0.00137345		CASGDAQRTGQLYF	154	0.00126037		CSAGVQNTSYF	108	0.00134627		CASSEGAGNQAPLF	109	0.00136041		CAWSAGTGGSAETLYF	146	0.00137961		CASSLLGGRAEQF	102	0.00154804		CSAGRAEVSF	249	0.00375142		CSADPDWGCEQYF	169	0.001737		CASSQEDWGGAQYF	1787	0.0197884		CAWSLGAANTGQLYF	154	0.00168142
CASSPDNTEVF	80	0.00137345		CASGGLDYEQYF	154	0.00126037		CASTLGISNERLF	108	0.00134627		CSRDRGVPNERLF	109	0.00136041		CASGAGTGGAEQYF	146	0.00137961		CASRGSTGVF	102	0.00154804		CAGSDRSLGGSQNTLYF	246	0.00370622		CTRSADSGGNQDTQYF	169	0.001737		CAWSRLGGQDTQYF	1777	0.0196777		CSAVGGAEALYF	154	0.00168142
CASSLGYEQYF	80	0.00137345		CASSFWGGTLYF	154	0.00126037		CASSQGGQGNTGQLYF	108	0.00134627		CTRSAGHSSYEQYF	109	0.00136041		CSAGTTDTGQLYF	146	0.00137961		CASSQGPGGARQNTLYF	102	0.00154804		CASSPDRGRYAEQF	243	0.00366102		CSAREDTGQPYF	169	0.001737		CASSQEDRGQHERLF	1769	0.0195891		CTDNPGNTLYF	153	0.00167051
CAGSPGTANTGQLYF	80	0.00137345		CSADPGASDYIF	154	0.00126037		CASGWTGNTEAF	108	0.00134627		CGAEGGGYAEQF	109	0.00136041		CSGQGAETQYF	146	0.00137961		CSSSGQTYEQCF	102	0.00154804		CSADRIAYEQYF	241	0.00363089		CASSPGLGGSYEQYF	169	0.001737		CASSAPRQGRNNQAPLF	1736	0.0192237		CTRSAGGGANTEVF	153	0.00167051
CGADRAYEQYF	80	0.00137345		CVSSLEGAGEQYF	154	0.00126037		CASSPRDRGNSPPYF	108	0.00134627		CANMSQGRTLYCTCSADLVSYEQYF	108	0.00134792		CASGVGTGGAGQYF	146	0.00137961		CAGSPGTGDAEQF	102	0.00154804		CSAGTANTGVF	236	0.00355556		CSADLGQGNTEAF	168	0.00172672		CASGDEGGGSYEQYF	1724	0.0190908		CSAGGGYEPYF	153	0.00167051
CSWTRGAETLYF	80	0.00137345		CASSFDRVDAEQF	154	0.00126037		CARSLDRGRAETLYF	108	0.00134627		CASSQKGVVF	108	0.00134792		CAGTWDFSQNTLYF	145	0.00137016		CGAPGHEISNERLF	101	0.00153287		CSTGGTNNSPLYF	233	0.00351036		CTRSADIQNTLYF	168	0.00172672		CASSLWATYAEQF	1707	0.0189026		CSEQGAETPYF	153	0.00167051
CSCRGLNSPLYF	79	0.00135628		CTRSETGGRTYEQYF	153	0.00125218		CASSQSGVRDTQYF	108	0.00134627		CSRGRGVSNERLF	108	0.00134792		CANMSQGRTLYCTCSAEDRELEQYF	145	0.00137016		CTRSAGDWGSAETLYF	101	0.00153287		CASDDQGSSYEQYF	232	0.0034953		CSAGREVLF	168	0.00172672		CASKQGNTLYF	1698	0.0188029		CASSRGQQAQHF	153	0.00167051
CASSREGQYAEQF	79	0.00135628		CRGGGERLF	153	0.00125218		CASSQEGQGDTGQLYF	108	0.00134627		CTRSAEGRSQNTLYF	108	0.00134792		CASSLSGSQNTSYF	145	0.00137016		CSASNNYAVQF	101	0.00153287		CASGYERYF	230	0.00346516		CSAEQNPDYTF	167	0.00171644		CASSQDMQDTQYF	1697	0.0187918		CSAGTGENTSYF	153	0.00167051
CSAWQYEQHF	79	0.00135628		CASGGVQSAETLYF	153	0.00125218		CTPGQGRGIGQLYF	108	0.00134627		CTRRLGGSQNTLYF	108	0.00134792		CTRSADWGNYAEQF	145	0.00137016		CSSRDFYEQCF	101	0.00153287		CTGSADRISYEQYF	230	0.00346516		CNAEPNSPLYF	167	0.00171644		CASSQEGFSYEQYF	1675	0.0185482		CASRSGTVYAERF	153	0.00167051
CASSHGTGDYAEQLF	79	0.00135628		CSAGSSGNTLYF	153	0.00125218		CSADGGRSAETPYF	108	0.00134627		CSVRGPTGQLYF	108	0.00134792		CSLEIQSSEAGDSALYLRASSLRTGGYEQYF	145	0.00137016		CSAPGREISNERLF	101	0.00153287		CSVGGTNNSPLYF	229	0.0034501		CSADLGLGNTEVF	167	0.00171644		CASSHRDRGRAEQF	1675	0.0185482		CASSRGHSNTGQLYF	153	0.00167051
CSAGGRNRDTQYF	79	0.00135628		CSARTGGDGRLF	152	0.001244		CGAEGEATEVF	107	0.0013338		CGAGQNYAEQF	108	0.00134792		CTRSGLGGRYAEQF	145	0.00137016		CASGDSGHF	100	0.00151769		CSGGLGGFQDTLYF	228	0.00343503		CASGDAQNNQAPLF	167	0.00171644		CSAEGGERLF	1673	0.0185261		CSGDWGAETLYF	152	0.00165959
CGSSGDSPLYF	79	0.00135628		CASTDRERTEGF	152	0.001244		CASGWTGNTGVF	107	0.0013338		CASSRDRTGRDTEVF	107	0.00133544		CAGLDYAEQF	145	0.00137016		CTRSAVRGKENTLYF	100	0.00151769		CASRTGGYAEQF	227	0.00341997		CSATGGTSAEALYF	166	0.00170616		CASSQEPGGQDTQYF	1642	0.0181828		CTRSAGGEQYF	152	0.00165959
CAGSRDWDSQNTLYF	79	0.00135628		CASGGTGGSYEQYF	152	0.001244		CSAGMGGAEQF	107	0.0013338		CSADLGGPAGTLYF	107	0.00133544		CGARDRGHNSPLYF	145	0.00137016		CASSDAAGEYDEPYF	100	0.00151769		CASSPDRGQYAEQSF	226	0.0034049		CASSQGTGGWASAETLYF	165	0.00169589		CASSQEGLGYEQYF	1633	0.0180831		CSVRGYNSPLYF	152	0.00165959
CASSHRDWGHSQNTSYF	79	0.00135628		CVSSGQGAETLYF	152	0.001244		CSAAMGDTQYF	107	0.0013338		CSADCGYEQYF	106	0.00132296		CSADLGGPYEQCF	145	0.00137016		CSSRDFHEQYF	100	0.00151769		CGDQGSSYEQYF	224	0.00337477		CASSQAPGTYNNQAPLF	164	0.00168561		CASSQEGSSYEQYF	1627	0.0180167		CAWSLDRANSDHTF	151	0.00164867
CGADGLDSQNTLYF	79	0.00135628		CASSVAGGQDTQYF	152	0.001244		CASSPGRGRNAETLYF	107	0.0013338		CSAGTASTEVF	106	0.00132296		CASSLGTGNAEQF	144	0.00136071		CRDGSYNSPLYF	100	0.00151769		CSAGGTTNSDYTF	222	0.00334464		CSAEPDSDYTF	164	0.00168561		CASSFRTGSNERLF	1614	0.0178727		CSATGNTEAF	151	0.00164867
CASSFGQGYTLYF	79	0.00135628		CSVVGYEQYF	152	0.001244		CSSSPDSGNTPYF	107	0.0013338		CSTTGGSPYEQYF	106	0.00132296		CASSQGWGLNYAEQF	144	0.00136071		CSADVQASTEVF	99	0.00150251		CSAGGTANTEVF	217	0.00326931		CSGLGYEQHF	164	0.00168561		CASSQGLGASAETLYF	1595	0.0176623		CSAVGGAGTLYF	150	0.00163775
CSAEAGRRAETLYF	79	0.00135628		CASGEEQNNQAPPF	152	0.001244		CTRSADGGRSAETLYF	107	0.0013338		CSAWYNSPPYF	106	0.00132296		CANMSQGRTLYCTCSARLGGRDAEQF	144	0.00136071		CGDSSYNSPLYF	99	0.00150251		CASGDQGRSYEQYF	215	0.00323917		CTCSGLGYEQYF	164	0.00168561		CASSQEDRGPVNQDTQYF	1582	0.0175184		CSSRGPGQGAETLYF	150	0.00163775
CGAFDWGSAETLYF	79	0.00135628		CSADGSRNTLYF	151	0.00123582		CASSLDGTGGYAEQF	107	0.0013338		CSRDRGVSNERLLF	106	0.00132296		CANMSQGRTLYCTCSADHRGAPLF	144	0.00136071		CASSDPTASHNSPLYF	99	0.00150251		CASSLAGGHAEQF	214	0.00322411		CTRSAGTGVNSPLYF	163	0.00167533		CASSGQGAETLYF	1558	0.0172526		CTRSAGTGGYAEQF	149	0.00162683
CTSSADWGLSYEQYF	78	0.00133911		CASSQDWGDSSCEQYF	151	0.00123582		CSADWGASQNALYF	107	0.0013338		CSAATSAETLYF	106	0.00132296		CSADLGGSCEQYF	144	0.00136071		CASSDAAGEYDDQYF	99	0.00150251		CASGSGDGNERLLF	214	0.00322411		CSAPGLGGPYEQYF	162	0.00166505		CASSDGGNQDTQYF	1551	0.0171751		CASSQARGRTEVF	148	0.00161591
CASSLGPANTEVF	78	0.00133911		CASGQDTTNSDYTF	151	0.00123582		CASSLGISNERLSF	107	0.0013338		CGTTGGSSYEQYF	106	0.00132296		CSDQPNTEVLF	144	0.00136071		CSARDNSQAPLF	98	0.00148734		CSAIHNYEQYF	211	0.00317891		CSADPGWGYEQYF	162	0.00166505		CASSDTTNSDYTF	1550	0.017164		CSAGGGYAEQF	148	0.00161591
CASSRSTGGALGQYF	78	0.00133911		CASSSFRGLSSYEQYF	151	0.00123582		CASSQSTANTEVF	107	0.0013338		CTRSAEGGGYAEQF	106	0.00132296		CTRSADPGEGTLYF	144	0.00136071		CSASNSYAEQF	98	0.00148734		CSAGGRQNTLYF	211	0.00317891		CSALGTGVNQDTQYF	162	0.00166505		CASGDATTNPDYTF	1546	0.0171197		CGADPRDRYEQYF	148	0.00161591
CSAGQSSYEQYF	78	0.00133911		CASGEAGGSYEQYF	151	0.00123582		CSAPGHNTEAF	107	0.0013338		CTRSAGTGGSQNTLYF	106	0.00132296		CASSQGQGQGTQYF	144	0.00136071		CAWSKLVGQDTQYF	98	0.00148734		CASPPTGGQDTQYF	211	0.00317891		CASSQDWGGDTQYF	162	0.00166505		CASSPDWGESQNTLYF	1545	0.0171086		CSAGGTNYAERF	148	0.00161591
CASSLTTGGTTGQLYF	78	0.00133911		CSPRGLGGDAETLYF	151	0.00123582		CASTPGQTNEGLF	106	0.00132134		CVSGQGSNERLF	106	0.00132296		CSATPRDAQYF	143	0.00135126		CSAQYNLPLYF	97	0.00147216		CASSRDRRRNADYTF	211	0.00317891		CASSQGTGDWASAEALYF	162	0.00166505		CASSPGTGFSGNTLYF	1543	0.0170865		CASSQDLGGGAYEQYF	148	0.00161591
CASSSDWGQDTQYF	78	0.00133911		CASSQGTTNSDYTF	151	0.00123582		CASSPNYAERF	106	0.00132134		CTYGTGGYAEQF	105	0.00131048		CGEGGAGNTLYF	143	0.00135126		CASSQELGGGYAKQF	96	0.00145698		CTYSAGGTNNSPLYF	210	0.00316384		CSADRQGHTVYF	162	0.00166505		CASSDVRAETLYF	1534	0.0169868		CASSSPGFPGTQYF	147	0.001605
CGARQSSYEQYF	78	0.00133911		CSVNWVQNTLYF	150	0.00122763		CARSLSTANTEVF	106	0.00132134		CASRQENTQYF	105	0.00131048		CSAGLGGRDAEQF	143	0.00135126		CSADVRANTEVF	96	0.00145698		CASSSDTNERLF	208	0.00313371		CSAEQNSDCTF	161	0.00165477		CASSDGQGWVF	1516	0.0167875		CSATGNTEVLF	147	0.001605
CAWSLDSSYNSPPYF	78	0.00133911		CSADQRQISNEGLF	150	0.00122763		CSADRSSYEQCF	106	0.00132134		CASGGTGGAYEQYF	105	0.00131048		CTCSADLGGPYEQYF	143	0.00135126		CASSLPGGANTGQLYF	95	0.00144181		CSAHGEDTQCF	207	0.00311865		CSADPGGYKQYF	161	0.00165477		CASSGLGGGAETLYF	1512	0.0167432		CTRTDNSGNTLYF	147	0.001605
CSGSGTGSYEQCF	78	0.00133911		CASSLEWAGEQYF	150	0.00122763		CASRPWGDQDAQYF	106	0.00132134		CSAAGDSGNTLYF	105	0.00131048		CDSSDGLGVYEQYF	143	0.00135126		CSPRDRDTGQLYF	94	0.00142663		CASSLEAGPSAETLYF	206	0.00310358		CSADSGGYEQYF	161	0.00165477		CASSEGTGGVF	1505	0.0166657		CSQGGDERYF	146	0.00159408
CSADGNSGDTLYF	78	0.00133911		CRLRDNSERLF	150	0.00122763		CASGAGQGDTEVF	106	0.00132134		CTYSAGQKNTLYF	105	0.00131048		CSVDRQGRNTEVF	143	0.00135126		CASSDAGSAEALYF	94	0.00142663		CASSQRAEVF	206	0.00310358		CSAPGTGVNHDTQYF	161	0.00165477		CASSQALQGQAPLF	1503	0.0166436		CAWSPDSSDERLF	146	0.00159408
CAGSQDGINQDTQYF	78	0.00133911		CASGDAWGDQDTQYF	150	0.00122763		CGAPGHNTEVF	106	0.00132134		CSTGDREVF	105	0.00131048		CSSRPGAYEQYF	143	0.00135126		CSADEGRYAEQF	94	0.00142663		CSAEDRNAGQLYF	206	0.00310358		CSADVDQLYAEQF	161	0.00165477		CASSDHRDGNYAEQF	1483	0.0164221		CSATGGAQDTQCF	146	0.00159408
CASSQGLNQGTQYF	78	0.00133911		CASRQDTTNSDYTF	150	0.00122763		CAWSPRDRENYAERF	106	0.00132134		CTRSAVGLYEQYF	105	0.00131048		CTRSAAGTGSYEQYF	143	0.00135126		CASGCQNSDYTF	94	0.00142663		CTRSAGGRGTEVF	205	0.00308852		CSAGRNNQAQHF	161	0.00165477		CASSGQQNTLYF	1479	0.0163778		CASSFAGGAGQPYF	146	0.00159408
CSGDRVRNTLYF	77	0.00132195		CSARQGNTGRLYF	150	0.00122763		CAGSPDRGEVF	106	0.00132134		CSAGGGTEVF	105	0.00131048		CTRSADGLGSQNTLYF	142	0.00134181		CASSQGGQGAGNTLYF	94	0.00142663		CSADPWGYAEQF	203	0.00305838		CSGLGHEQYF	161	0.00165477		CSADWDGQDTQYF	1473	0.0163113		CSAAGNTEVF	145	0.00158316
CASSRGSSYEQYF	77	0.00132195		CSAWGGSPYEQYF	150	0.00122763		CVSSPYTGGGTEVF	106	0.00132134		CGAGTGDSQNTLYF	105	0.00131048		CASSNPYEQYF	142	0.00134181		CTRSAASNYAEQF	94	0.00142663		CSAGGTANSDCTF	201	0.00302825		CSADLGQGSTEVF	161	0.00165477		CASSQDERLF	1462	0.0161895		CSARGYDSPLYF	145	0.00158316
CASSLQGDGQYF	77	0.00132195		CASSLRGYAGQLYF	149	0.00121945		CSADWGASRNTLYF	105	0.00130887		CSADEQPPGNTLYF	105	0.00131048		CTRSALVNYAEQF	142	0.00134181		CSAGAGAEQF	93	0.00141145		CASSLQGYERYF	200	0.00301319		CSAEWGANTEAF	160	0.0016445		CASGETDYYAEQF	1457	0.0161342		CAWSEGSNGRLF	144	0.00157224
CASSPFDAEQF	77	0.00132195		CSADLGAQDTLYF	149	0.00121945		CGAGGRYEQYF	105	0.00130887		CASSHRDGVDSNERLF	104	0.001298		CSAGTINTGQLYF	142	0.00134181		CSGGRNYAEQF	93	0.00141145		CASSLDGGALEQYF	200	0.00301319		CSAGDSSERLF	160	0.0016445		CASGDELGLEQYF	1441	0.015957		CGADRRGNTEVF	144	0.00157224
CASSGTGVQNTSYF	77	0.00132195		CSAGGGQDTQYF	149	0.00121945		CSADHGGYNYAEQF	105	0.00130887		CRKNNSPPYF	104	0.001298		CTRSARLGGRDAEQF	142	0.00134181		CSAGGWGSAETLYF	92	0.00139628		CTRSADWGQNTLYF	200	0.00301319		CSAGRNEQCF	160	0.0016445		CASSPPGTVNTEVF	1413	0.0156469		CSTRGYNSPLYF	144	0.00157224
CSADLAEQF	77	0.00132195		CTRSADGGQDTQYF	149	0.00121945		CAWSPGLGAQDAQYF	105	0.00130887		CASSREGEQYF	104	0.001298		CASGDAGRGPGNTLYF	141	0.00133236		CSADRRSSAETLYF	92	0.00139628		CAGSFPGSQAQHF	200	0.00301319		CASGGTGGALERYF	160	0.0016445		CSADQTGNTSYF	1397	0.0154698		CAWSSQEDTGQLYF	143	0.00156132
CSAGQHNSPLYF	77	0.00132195		CANSQDSGNTLYF	149	0.00121945		CSADHRGYSYAEQF	105	0.00130887		CARSQEGVVF	104	0.001298		CTYSAVDRVQAQHF	141	0.00133236		CARSLAGGTQDTQYF	92	0.00139628		CASSLAGPQNTLYF	200	0.00301319		CSADLGQGNAEVF	160	0.0016445		CASSQHWGGSQDTQYF	1393	0.0154255		CASRSGTAYAEQF	143	0.00156132
CAWSLLGPQGTQYF	77	0.00132195		CASSGTGGMSAETPYF	149	0.00121945		CASSDRGSQNTLYF	105	0.00130887		CSGGLGGHYAEQF	104	0.001298		CASSQVGQGAETLYF	141	0.00133236		CASSQEGQGSGNTLYF	92	0.00139628		CASSSGGSYNSPLYF	197	0.00296799		CSAGMDQLYAEQF	159	0.00163422		CASSDATGGYEQYF	1386	0.0153479		CASSFQGGAEQF	142	0.0015504
CASEGQSNERLF	77	0.00132195		CSADLFNQDAQYF	148	0.00121126		CAWSYWGMEQYF	105	0.00130887		CSGAGQNSDYTF	104	0.001298		CSGPGGYAEQLF	141	0.00133236		CSARGRQNTLYF	92	0.00139628		CASSLDSLGVYAEQF	197	0.00296799		CTRSAREDTGQLYF	159	0.00163422		CASSQDLGTANTEVF	1376	0.0152372		CASSSGYAEQF	142	0.0015504
CTRSVDRYEQYF	76	0.00130478		CSADPTYGQYF	148	0.00121126		CSAEGEATEVLF	105	0.00130887		CSGGLGNYAGQF	104	0.001298		CSADWGGATGQLCF	141	0.00133236		CASSRQGRDSDYTF	92	0.00139628		CASSQDHNANTEVF	196	0.00295292		CSADPGGEEQYF	159	0.00163422		CGADRGPYNSPLYF	1359	0.015049		CSADRRGDTEVF	142	0.0015504
CASSQEDRGPGAETLHF	76	0.00130478		CASGSRQGVGSTLYF	148	0.00121126		CASSLYREREQYF	105	0.00130887		CRKNNPPLYF	104	0.001298		CTRSPGHNNQAPLF	141	0.00133236		CSADRGFGTLYF	92	0.00139628		CASSPGTTETLYF	195	0.00293786		CSSGDWGASQNTLHF	159	0.00163422		CASSDQGGGAETLYF	1341	0.0148496		CAWSLDRTNSDYTF	142	0.0015504
CASSLGTGGTEVSF	76	0.00130478		CASSDHSAETPYF	148	0.00121126		CASSNGQSSYEQYF	104	0.00129641		CVSSQDRTGRDTEVF	104	0.001298		CSAEGGSYGQYF	141	0.00133236		CSAPGWGTGQLYF	92	0.00139628		CSAGGTNNSSLYF	195	0.00293786		CASSGGGCAETLYF	159	0.00163422		CASSDPRQGANTEVF	1321	0.0146282		CSGTNNSPPYF	142	0.0015504
CASSPGTASTGQLYF	76	0.00130478		CASGDAQWTGQF	147	0.00120308		CASSQGWGTSAETLHF	104	0.00129641		CASGGTGEGTGQLYF	104	0.001298		CASSQDAGGAHAEQSF	140	0.00132291		CASSPGQGINERLSF	91	0.0013811		CSAANTEVF	194	0.00292279		CASSQAAGNTGQPYF	159	0.00163422		CASSQRDRVTGQLYF	1315	0.0145617		CAWSLDRASSDYTF	142	0.0015504
CASSLGTGGAEQSF	76	0.00130478		CTRSASLGEQYF	147	0.00120308		CASSPDRGEAF	104	0.00129641		CSSRGGGTQYF	104	0.001298		CTRSAFGGNSYNSPLYF	140	0.00132291		CSVWDQDTQYF	91	0.0013811		CASSLSAANSDYTF	193	0.00290772		CAGSQTSNTEVF	159	0.00163422		CASSDSDWGSSAETLYF	1302	0.0144178		CTYSRGGQNTLYF	142	0.0015504
CSGGQICAEQF	76	0.00130478		CSADLGAQNALYF	147	0.00120308		CASSRGSNSPLYF	104	0.00129641		CAWSPGDYAEQF	103	0.00128552		CTRSGPGGYAEQF	140	0.00132291		CAWSKLGVQDTQYF	91	0.0013811		CASSSGGKQNTLYF	191	0.00287759		CASSQAPGTYNDQAQHF	159	0.00163422		CASSPQPNTGQLYF	1274	0.0141077		CSAGTGGYAEQSF	141	0.00153949
CASSLGGRVEQF	76	0.00130478		CSAGQGANDRLF	147	0.00120308		CASSDREGQNTLYF	104	0.00129641		CSTQYNSPLYF	103	0.00128552		CTRSATANTGQLYF	140	0.00132291		CSGGQNYAEQLF	91	0.0013811		CSADRNSYEQYF	191	0.00287759		CSSREGGSGEQYF	158	0.00162394		CASSRTVGGAGQNTLYF	1256	0.0139084		CSATGTGDAQYF	141	0.00153949
CSVGRYEQYF	76	0.00130478		CAGSLRGYTGQLYF	147	0.00120308		CASGAGQGNTEVLF	104	0.00129641		CTRSADGGGASAETLYF	103	0.00128552		CTCRETGGQDTQYF	140	0.00132291		CASSQDWGPAETLYF	91	0.0013811		CSAGETNNSPLYF	190	0.00286253		CANMSQGRTLYCTCSAEGTGSWAEQF	158	0.00162394		CASSDEDRNQAPLF	1254	0.0138862		CASSQGRDSSYEQYF	141	0.00153949
CTRSAGTGGGGEQYF	76	0.00130478		CASGNAQGGSDYTF	147	0.00120308		CASSEGRGSNTEVF	104	0.00129641		CSAATGGIQDAQYF	103	0.00128552		CASGGDRGYEQYF	140	0.00132291		CTRSADVQANTEVF	91	0.0013811		CAGTANTEVF	190	0.00286253		CSADSGGNQDAQYF	158	0.00162394		CASSRQGRSTGQLYF	1246	0.0137977		CSAQGGTEVF	141	0.00153949
CASSPGAANTGQLYF	76	0.00130478		CAGGEAGAYEQYF	147	0.00120308		CASSVRNTLYF	104	0.00129641		CTRSAGNTEVF	103	0.00128552		CRTGDSGSTLYF	140	0.00132291		CSASNNYAERF	90	0.00136592		CASSFDSSGNTLYF	190	0.00286253		CSAPGTRVNQDTQYF	158	0.00162394		CASSGGQDSDYTF	1236	0.0136869		CSAVSGQDAQYF	140	0.00152857
CSAGGRDQDTQYF	76	0.00130478		CTRSTGTGIYEQYF	147	0.00120308		CASSRTDYAEQLF	104	0.00129641		CSADPGGAEQLF	103	0.00128552		CSADRGMGAGQLYF	140	0.00132291		CASSFRDNAEQF	90	0.00136592		CASSGTGGDYAEQLF	189	0.00284746		CASGRYTEAF	158	0.00162394		CASSAGTGENTGQLYF	1235	0.0136758		CSRGGQNTSYF	139	0.00151765
CAGKGQSNERLF	76	0.00130478		CTRSAWGGSSYEQYF	146	0.0011949		CSAGRNSPLYF	104	0.00129641		CSAENRNAGQLYF	103	0.00128552		CSALLGSYEQYF	140	0.00132291		CSAGQHNSPPYF	90	0.00136592		CSAVHNHEQYF	187	0.00281733		CASGDWDGAGSDYTF	157	0.00161366		CSATGTAIERLF	1233	0.0136537		CSAGGGYDQYF	138	0.00150673
CSAETGGHEQYF	76	0.00130478		CASPDRERTEVF	146	0.0011949		CSGGRNNSPLYF	104	0.00129641		CASSGDSCEQYF	103	0.00128552		CASGGDWGHEQYF	139	0.00131346		CSASPGNTLYF	90	0.00136592		CVSSPDRGQYAEQF	187	0.00281733		CSAGQNTEAF	157	0.00161366		CASSQDPGNSGNTLYF	1210	0.013399		CASSQDGNQDTQYF	138	0.00150673
CSADPNSPPYF	76	0.00130478		CAWSLTQDTRYF	146	0.0011949		CASSLDRGEVF	104	0.00129641		CTRSAGGRQNTLYF	103	0.00128552		CTYSADRGMEQYF	139	0.00131346		CAWSILGGQDTQYF	90	0.00136592		CSAVYNYEQYF	186	0.00280226		CTRSAGQNTLYF	156	0.00160338		CASRSNSDYTF	1194	0.0132218		CAWSPDSPNERLF	138	0.00150673
CVSRTGGYAEQF	76	0.00130478		CASSTGTGGYAEQLF	146	0.0011949		CAWSLGGSTEVLF	104	0.00129641		CPKNYAERF	102	0.00127304		CSASTGDYAEQF	139	0.00131346		CTRSADPGGRGEQYF	90	0.00136592		CSADRGQDAQYF	186	0.00280226		CASSQAPGQKGTQYF	156	0.00160338		CASSDSGGDNYAEQF	1186	0.0131332		CSAVWGGGNQSTLYF	137	0.00149581
CSAMAGGANTGQPYF	75	0.00128761		CGGLGEDTQYF	146	0.0011949		CSADGSYEQYF	104	0.00129641		CASGPGTGGNQAQHF	102	0.00127304		CASSQRGGQNTLYF	139	0.00131346		CVSSPPGGANTGQLYF	90	0.00136592		CASSLGIQNTLYF	186	0.00280226		CAGGDWDRAGSDYTF	156	0.00160338		CASSDWTGNSDYTF	1186	0.0131332		CGADLNSPLYF	137	0.00149581
CSPDWGGRNTLYF	75	0.00128761		CSADSGANTEIF	145	0.00118671		CASSHTSNTGQPYF	104	0.00129641		CSADSGGGDTQCF	102	0.00127304		CSADGTGGGEQHF	138	0.00130401		CSAETGGQDTQHF	89	0.00135074		CSAGGTNNSPF	185	0.0027872		CASGDTSAETPYF	155	0.00159311		CASSLDGEGNTLYF	1186	0.0131332		CSADRRGNAEVF	137	0.00149581
CAWKGTGLNQDTQYF	75	0.00128761		CASGGLGCEQYF	145	0.00118671		CSAGVQNTLHF	104	0.00129641		CASGQDRTGRDTEVF	101	0.00126056		CSAERTGVLNTGRLYF	138	0.00130401		CSADGQGTSAETLCF	89	0.00135074		CASSLHSSYEQYF	185	0.0027872		CSAEGANQAPPF	155	0.00159311		CASSLNWGNYAEQF	1177	0.0130336		CSAVWGGGNQNTSYF	137	0.00149581
CSSRDQNRDTQYF	75	0.00128761		CASSARERTEVF	145	0.00118671		CNAGVNNQAPLF	103	0.00128394		CAWSPGNYAGQF	101	0.00126056		CASGGAGRGSGNTLYF	138	0.00130401		CSADGGDYAEQLF	89	0.00135074		CASSLRRDWVNTLYF	185	0.0027872		CSADPDWGYERYF	155	0.00159311		CASRRDWGSYAEQF	1170	0.0129561		CGAGTGENTLYF	136	0.00148489
CASSHGAGDYAEQF	75	0.00128761		CASGDVQSAEALYF	144	0.00117853		CASSLDGTGDYAEQLF	103	0.00128394		CSTGTGSAETLHF	101	0.00126056		CSADGQDAQYF	138	0.00130401		CSSRDRDTGQPYF	89	0.00135074		CASSLGQNSDYTF	183	0.00275706		CASSQDLGTEVSF	155	0.00159311		CASSQEDRNTEVSF	1163	0.0128785		CSARGYNSSLYF	136	0.00148489
CSAVGVNQDTRYF	75	0.00128761		CASPLWGYEQYF	144	0.00117853		CGAGDRGATQYF	103	0.00128394		CSAGGGDYAEQF	101	0.00126056		CASGVGTRGAEQYF	138	0.00130401		CRQGSGNTLHF	89	0.00135074		CTYSAGTANTEVF	183	0.00275706		CASSQAGGSAETPYF	154	0.00158283		CASSGLSNQDTQYF	1155	0.01279		CTWSAGQNTLYF	136	0.00148489
CSGDKVGNTLYF	75	0.00128761		CTRSGGRETEVF	144	0.00117853		CASSQEGRGFNERLF	103	0.00128394		CASSGDSYEQHF	101	0.00126056		CTRSDQPNTEVF	138	0.00130401		CARSLKTSNTGQLYF	88	0.00133557		CASSPDRGQHAEQF	182	0.002742		CSAASQSTLYF	154	0.00158283		CASSRDWGGYEQYF	1152	0.0127567		CNADLNSPLYF	136	0.00148489
CSAGYSANTEAF	75	0.00128761		CASSHRLGSAETLYF	144	0.00117853		CSDRGRDTGQLYF	103	0.00128394		CASSPPGQRYEQYF	101	0.00126056		CSAAGTGPYEQYF	138	0.00130401		CVSSQTGPNERLF	88	0.00133557		CARGDQGSSYEQYF	182	0.002742		CASSQAQYEQCF	154	0.00158283		CASSQDPEYNSPLYF	1150	0.0127346		CSQGGGEQYF	135	0.00147398
CSSRDRNQDTQYF	75	0.00128761		CSANWIQNTLYF	144	0.00117853		CSVDWGGGSCEQYF	103	0.00128394		CASGQEGEQYF	101	0.00126056		CSAPNSYGQYF	138	0.00130401		CSSRGRDTGQLYF	88	0.00133557		CASSLASNTEVF	181	0.00272693		CASGETWPSGNTPYF	154	0.00158283		CASSQTWTGGNTLYF	1143	0.0126571		CASSQDWTGRGQNTLYF	135	0.00147398
CSPDWGGQNTSYF	75	0.00128761		CASSLEGADEQYF	144	0.00117853		CASSDGQNSYEQYF	103	0.00128394		CSAGGRQDTLYF	101	0.00126056		CGADPDTGQLYF	138	0.00130401		CSEDDNNQAQHF	88	0.00133557		CSAGGTVNSDYTF	180	0.00271187		CANMSQGRTLYCTCSADSGGNQDTQYF	153	0.00157255		CASSGTGGAAETLYF	1127	0.0124799		CSSRGGQGAQNTSYF	135	0.00147398
CAWSPRGRGGYTEVF	75	0.00128761		CSAPLGEQYF	143	0.00117034		CASGDGNANSDYTF	103	0.00128394		CASGEGTGNQAPLF	101	0.00126056		CSAARGQNTLYF	138	0.00130401		CASSPPGGANTGQLHF	88	0.00133557		CASSPDRGQYAGQF	179	0.0026968		CSSREGGGEEQYF	153	0.00157255		CASSFRYEQYF	1121	0.0124135		CRPAGSQNTLHF	135	0.00147398
CASSLDRGDTGQLYF	75	0.00128761		CASSQDGRGAETLYF	143	0.00117034		CASGPNYAEQF	103	0.00128394		CASSQESQGDAERF	100	0.00124808		CASSNRGSAETLCF	137	0.00129456		CGAGDWGSAETLYF	88	0.00133557		CASSFASGTQYF	179	0.0026968		CSAGRSEQYF	153	0.00157255		CASRLDNNQDTQYF	1120	0.0124024		CASSLDNQTQHF	134	0.00146306
CASSPFNYAEQF	75	0.00128761		CAGGEEQNNQAPLF	143	0.00117034		CASSDGQSSHEQYF	103	0.00128394		CASSRESQGDAEQF	100	0.00124808		CASSQDAGGAHAEQLF	137	0.00129456		CSGTGVAGQF	88	0.00133557		CASSLAYWGGAETLYF	176	0.0026516		CASGDLGGQETPYF	153	0.00157255		CASSAGTGDNYAEQF	1118	0.0123802		CSAGGGYEKYF	134	0.00146306
CSWTGGAETLHF	74	0.00127044		CNADLFNQDTQYF	143	0.00117034		CASSDAGSPYEQYF	103	0.00128394		CSAQYNSPLCF	100	0.00124808		CSGDSSYNSPLYF	137	0.00129456		CSSGLGGRGTEQF	88	0.00133557		CASSLQGVNYAEQF	175	0.00263654		CSAERQGHTLYF	153	0.00157255		CASSGDNSDYTF	1118	0.0123802		CSADLSERLF	133	0.00145214
CSDSQNALYF	74	0.00127044		CSAGTGIYEQYF	143	0.00117034		CASSGTGGGTGQLYF	102	0.00127148		CSAAGVNQDTQYF	100	0.00124808		CAWSPTGGGAETLYF	137	0.00129456		CAWSLKTPNTGQLYF	88	0.00133557		CASSELEGYAEQF	175	0.00263654		CAGSPGLGEQYF	153	0.00157255		CASSLHWGGADTQYF	1117	0.0123692		CASSQGLGSSYERYF	133	0.00145214
CASSHGTGGYAEQF	74	0.00127044		CASSPWETNTGQLYF	143	0.00117034		CASSTRDSGNTLYF	102	0.00127148		CTRSPGTANTEVF	100	0.00124808		CASRGRSNERLSF	137	0.00129456		CASYTGQF	87	0.00132039		CASSHSATEVF	174	0.00262147		CSAGRNEQHF	152	0.00156227		CASSDPTSAETLYF	1116	0.0123581		CSADLSSPLYF	133	0.00145214
CNAEDRGYNSPLYF	74	0.00127044		CAGGDAQGGSDYTF	142	0.00116216		CAWSLLDWGYERYF	102	0.00127148		CTRSAETGSSYEQYF	100	0.00124808		CASNRDYAERF	137	0.00129456		CSAETNTGQPYF	87	0.00132039		CSADGHRSGNALYF	173	0.00260641		CSAELGGDAQYF	152	0.00156227		CASSVRDRGYEQYF	1115	0.012347		CTRSARGQGESPLYF	133	0.00145214
CASSSRQGRETLHF	74	0.00127044		CAGNRDSYAEQF	142	0.00116216		CSSSQGTEVF	102	0.00127148		CSADRGRAEQF	100	0.00124808		CSATGGSQYF	137	0.00129456		CAWSLAGGAQDTQYF	87	0.00132039		CSAGGRDTEVF	173	0.00260641		CSAGPDWGYEQYF	151	0.00155199		CASSGTGAYEQYF	1112	0.0123138		CGATGGNTGQLYF	133	0.00145214
CASSLPGRNTLYF	74	0.00127044		CSGLGGDTQYF	142	0.00116216		CSADRRGYNYAEQF	102	0.00127148		CSAGTGSAETLYF	100	0.00124808		CSAGLDYAEQLF	137	0.00129456		CSAEWGANTGQLYF	87	0.00132039		CASSQGDWSYAEQLF	173	0.00260641		CNADPGGYEQYF	151	0.00155199		CASRTGGSQNTLYF	1111	0.0123027		CASSFGYAEQLF	133	0.00145214
CSAGQYSSPLYF	74	0.00127044		CASSLRGRDTQYF	142	0.00116216		CASSLSTAITEVF	102	0.00127148		CASGDGTVQAQHF	100	0.00124808		CSALGGNSYNSPLYF	137	0.00129456		CSALGGAREQCF	87	0.00132039		CASGRDWGSAETLYF	172	0.00259134		CSADNSGSTLYF	150	0.00154171		CASSDAGRNSDYTF	1108	0.0122695		CSNRDRGYEQYF	133	0.00145214
CASSQGLNQDAQYF	74	0.00127044		CDSSEGTGGDAEQF	141	0.00115397		CASGAGQGNTEVSF	102	0.00127148		CASSHRGRVDSNERLF	100	0.00124808		CASSHRDAEQF	137	0.00129456		CSSRDRDTGQLHF	87	0.00132039		CASGVTGSERLF	171	0.00257627		CASGDWDRAGPDYTF	150	0.00154171		CASRQGSQNTLYF	1108	0.0122695		CSPRDPGQGAETLYF	133	0.00145214
CAWSLRWGTSQSTLYF	74	0.00127044		CASSGRGGNSPPYF	141	0.00115397		CASGAGRGNTEVF	102	0.00127148		CSRDRGVSSERLF	100	0.00124808		CSAGKGAYVQYF	136	0.00128511		CSAPGHGISNERLF	87	0.00132039		CSAGGTNNSLLYF	170	0.00256121		CSVSGTGYAEQSF	150	0.00154171		CASSAANSDYTF	1104	0.0122252		CASSQDPGPYGQYF	132	0.00144122
CASSQDTKETLYF	74	0.00127044		CSADQRRISNERLF	141	0.00115397		CSAGGEATEVF	102	0.00127148		CTRSAEFNERLF	100	0.00124808		CSGQPNTEVF	136	0.00128511		CSAVGAQNTSYF	87	0.00132039		CASSLGLSAKTLYF	169	0.00254614		CASGQAPGTYNNQAQHF	149	0.00153144		CASSGPGQGAQAPLF	1104	0.0122252		CGADPNSDYTF	131	0.0014303
CSGSGTDSYEQYF	74	0.00127044		CSADSRASTEIF	141	0.00115397		CSAGRKPGDAEQF	101	0.00125901		CASSGDSHEQYF	100	0.00124808		CSAVDRVQAQYF	136	0.00128511		CASRDAAGEYDEQYF	87	0.00132039		CSSGTGNAEVF	169	0.00254614		CASRDRYAEQF	149	0.00153144		CASSVPGTQNQAPLF	1103	0.0122141		CSADWGGPNAGQLYF	130	0.00141938
CSALGVAEALYF	74	0.00127044		CAGSPRLGSAETLYF	141	0.00115397		CASSQEGQGNAGQLYF	101	0.00125901		CASSGDSYEQCF	100	0.00124808		CSAAGGLQYF	136	0.00128511		CGAQYNSPLYF	86	0.00130521		CASSLSLGNYAEQLF	169	0.00254614		CSAPGHCEQYF	149	0.00153144		CASSASGVGNSDYTF	1096	0.0121366		CGAGGGAYAEQF	130	0.00141938
CSADWGSAETLYF	74	0.00127044		CSAAGTGCPYEQYF	141	0.00115397		CGADEGAF	101	0.00125901		CSAGQGRDTQYF	100	0.00124808		CSAALGGNQDTQYF	136	0.00128511		CASSQDRGGVEQYF	86	0.00130521		CADRISYEQYF	169	0.00254614		CSGLRYEQYF	149	0.00153144		CASRAGTANTEVF	1092	0.0120923		CTRSADLGYEQYF	130	0.00141938
CSALGVAGTLYF	74	0.00127044		CSAGRAGYEQYF	141	0.00115397		CASSLYWGDYAEQF	101	0.00125901		CGIGGYAEQF	100	0.00124808		CSAGKLGNYAEQF	136	0.00128511		CASSLAGGRNYAEQF	86	0.00130521		CASSPDRGQYAERF	168	0.00253108		CSAGGNEQYF	149	0.00153144		CASNDSNERLF	1088	0.012048		CTRSADLNERLF	130	0.00141938
CAWRGTGPNQDTQYF	73	0.00125327		CGSRRNTEVF	141	0.00115397		CASSRTGYAEQF	101	0.00125901		CSVQGPTGQPYF	99	0.0012356		CASADSYEQYF	136	0.00128511		CASSPGTGSYGQYF	86	0.00130521		CASSFSYRGPETLYF	168	0.00253108		CASSQAPGAYNNQAQHF	149	0.00153144		CASSAPGQGRERLF	1082	0.0119816		CASSLDWGVAEALYF	129	0.00140847
CSWDSSQAQHF	73	0.00125327		CASSAGGSQNTLYF	141	0.00115397		CSLEIQSSEAGDSALYLSASSLSTANTEVF	101	0.00125901		CGLGGSQNTLYF	99	0.0012356		CASGDPGGEGQNTLYF	136	0.00128511		CRGSSYNSPLYF	86	0.00130521		CSAGGTNDSPLYF	168	0.00253108		CSAGRDEQYF	148	0.00152116		CASSQTAYEQYF	1078	0.0119373		CTRSAGGTNYAEQF	129	0.00140847
CSAGNSPLHF	73	0.00125327		CASTDTERTEVF	140	0.00114579		CASSLQGASVLF	101	0.00125901		CTSRDDANSDYTF	99	0.0012356		CSVEDRELEQYF	136	0.00128511		CSAGNTEVF	86	0.00130521		CASSFNRGQYF	168	0.00253108		CSAEGTGRWAEQF	148	0.00152116		CASSGQGADTEVF	1069	0.0118376		CAWGPGEAQHF	129	0.00140847
CASSQEGRYAEQF	73	0.00125327		CASSLVRGDTGQLYF	140	0.00114579		CSGTSSGNALYF	101	0.00125901		CASGDTGEGTGQPYF	99	0.0012356		CAGNRDYAEQF	135	0.00127566		CSARDNNQAQHF	85	0.00129004		CASSQGSGQLHF	167	0.00251601		CTRHSYNSPLYF	148	0.00152116		CASSDAGRATEVF	1066	0.0118044		CAWSLARSTEVLF	129	0.00140847
CASSQSGTGDSPPYF	73	0.00125327		CASSEGTGGDAVQF	140	0.00114579		CARSLGGSTEVF	101	0.00125901		CSPMGDTQYF	99	0.0012356		CASGEEDRAGNTPYF	135	0.00127566		CTRSAPGHEISNERLF	85	0.00129004		CASSDAGNTGQLHF	166	0.00250094		CSAREDAGQLYF	148	0.00152116		CASSAGSYEQYF	1062	0.0117601		CSAWGGYEQYF	128	0.00139755
CSAVGGGDAQYF	73	0.00125327		CSAGQAANERLF	140	0.00114579		CRGTGGHAEQF	101	0.00125901		CSADWGASGNALYF	99	0.0012356		CSAARDQNTSYF	135	0.00127566		CASSPGAGSYEQYF	85	0.00129004		CSADRGPDIQYF	166	0.00250094		CSTEPNSDYTF	148	0.00152116		CASSDVRAGNTLYF	1061	0.011749		CSAGWGARYEQYF	128	0.00139755
CASSQTPTGSAETPYF	73	0.00125327		CASSEGTGGDAEQYF	140	0.00114579		CSGRDWGQGTQYF	101	0.00125901		CSAVGEHYF	99	0.0012356		CSSGRSGSSAETLYF	135	0.00127566		CASGEGRETLCF	85	0.00129004		CTCSAGGTANSDYTF	166	0.00250094		CSADPGRYEQYF	147	0.00151088		CASSRTGGAPEQYF	1059	0.0117269		CASGFGYAEQF	128	0.00139755
CTRSAVGGGDTQYF	73	0.00125327		CVSSLWGSAETLYF	140	0.00114579		CTRSGRDWGQDTQYF	101	0.00125901		CSALTGGAGTEAF	99	0.0012356		CSPGHNDQAPLF	135	0.00127566		CSAGRRQNTLYF	85	0.00129004		CASSRDGISNERLF	165	0.00248588		CASGDWDRVGSDYTF	147	0.00151088		CASSRDNQNTLYF	1057	0.0117047		CASSQDGATNSDYTF	127	0.00138663
CASGLGTGGAEQF	73	0.00125327		CASSLEHRDTEVSF	139	0.00113761		CSAGEGAF	100	0.00124654		CSADWGDYAEQF	98	0.00122312		CSAGRGMGTGQLYF	135	0.00127566		CSADRGFDTSYF	85	0.00129004		CASGDQGSSYKQYF	164	0.00247081		CGAPGLGGSYEQYF	147	0.00151088		CASKDWGGAGVTLYF	1057	0.0117047		CAEGRQDTQYF	127	0.00138663
CASSQDWGDSQNILYF	73	0.00125327		CASSWTINEGLF	139	0.00113761		CSAPGRNTEAF	100	0.00124654		CASSNGQYAEQF	98	0.00122312		CRAGTGEYEQYF	135	0.00127566		CSAVRGEENTLYF	85	0.00129004		CSAGTTNTEVF	164	0.00247081		CGAEANSPLYF	147	0.00151088		CASSLRVPNERLF	1057	0.0117047		CSARLGDTEVF	127	0.00138663
CSAVTGGLCAEQF	73	0.00125327		CASGDEQANSDYAF	139	0.00113761		CAWGRLGASQNTLYF	100	0.00124654		CASGQGSNKRLF	98	0.00122312		CSLEIQSSEAGDSALYLRASSWGGQDTQYF	135	0.00127566		CSAGGSSYEQYF	85	0.00129004		CASSVLIQNTLYF	164	0.00247081		CSADPADWGGSHEQYF	147	0.00151088		CASSFPDWGGYYAEQF	1056	0.0116937		CTRSADTGGALYF	127	0.00138663
CASKGQPNERLF	73	0.00125327		CASSWAINERLF	139	0.00113761		CSGGQSNSPLYF	100	0.00124654		CASRDDVNSDYTF	98	0.00122312		CSADHNSPLYF	135	0.00127566		CGASNNYAEQF	85	0.00129004		CTYSAGGTANSDYTF	164	0.00247081		CSADIQNALYF	146	0.0015006		CASSDRRADAYEQYF	1049	0.0116162		CSAASGQDTQYF	126	0.00137571
CASSLRGDEQYF	73	0.00125327		CSAVGGAEQSF	139	0.00113761		CSAGGLGGQDTQYF	100	0.00124654		CSAGTGDSRNTLYF	98	0.00122312		CSGGGQSTEVF	135	0.00127566		CGAVRGKENTLYF	85	0.00129004		CSASIGQYF	164	0.00247081		CSAGDKEAF	146	0.0015006		CASSQDQGTDNNQAPLF	1039	0.0115054		CSADRRGNTEVSF	126	0.00137571
CASSRGGANYAEQF	73	0.00125327		CTSGGLGYEQYF	138	0.00112942		CVSSLTGRDTEVF	100	0.00124654		CSGTGGGDTLYF	98	0.00122312		CTRSEQGSGQLYF	134	0.00126621		CASGQEGQGAGNTLYF	85	0.00129004		CASSLGGSGTEVF	164	0.00247081		CSSPPPGQDGAETLYF	145	0.00149032		CSSGTGNYAGQF	1039	0.0115054		CAWQLSYEQYF	126	0.00137571
CAGSRDSSYEQYF	73	0.00125327		CASGPGTSAETLYF	138	0.00112942		CASGEGYAEQLF	100	0.00124654		CSAVGERYF	98	0.00122312		CAGSQDAGGAHAEQF	134	0.00126621		CRQGSGSTLYF	85	0.00129004		CSADRISYDQYF	162	0.00244068		CASGETWPPGNTLYF	145	0.00149032		CASSDHRGLNSDYTF	1030	0.0114058		CSARDRERGQDTQYF	126	0.00137571
CSAVRGKYAEQF	73	0.00125327		CASSQDTTNSDHTF	138	0.00112942		CSADGGRSTETLYF	100	0.00124654		CASSHRDRVDSNEGLF	98	0.00122312		CANMSQGRTLYCTCSADRNSPLYF	134	0.00126621		CASSQARGYAEQLF	84	0.00127486		CSAGTVNTEVF	162	0.00244068		CSADPGGYVQYF	145	0.00149032		CSADPRNQGTQYF	1027	0.0113725		CSARWGDAQYF	125	0.00136479
CSADRYEQYF	72	0.0012361		CAGGDVWGDQDTQYF	138	0.00112942		CASSLTGGNAGQLYF	100	0.00124654		CSALRDRGSGNTLYF	98	0.00122312		CSAGGAGNTLYF	134	0.00126621		CSTGDTEVF	84	0.00127486		CAGSPTGGQDTQYF	162	0.00244068		CSSRDPRGRAETLHF	145	0.00149032		CASSDRGQSNERLF	1024	0.0113393		CSVTGGYEQYF	125	0.00136479
CSGNRVGNTLYF	72	0.0012361		CSADSSGDTLYF	138	0.00112942		CAGSFGTQNTLYF	100	0.00124654		CSADGLYEQYF	98	0.00122312		CSAGAGGVENTLYF	134	0.00126621		CASSPDWGDSQNTLYF	84	0.00127486		CSADLISYEQYF	157	0.00236535		CASSQGTGDWASAGTLYF	145	0.00149032		CASSDEGNQDTQYF	1024	0.0113393		CASRSGTVCAEQF	124	0.00135387
CSGAGGGTEVF	72	0.0012361		CASGDVRSAETLYF	137	0.00112124		CSADGGTGQLHF	100	0.00124654		CSAGRGRLTEVF	97	0.00121064		CSAHRGRGQGTQYF	133	0.00125677		CSADGSSHEQYF	84	0.00127486		CASSTGGDTQYF	157	0.00236535		CASGDWDRANSDYTF	145	0.00149032		CASNSDRGDERLF	1023	0.0113282		CSAGGTNYAEQSF	124	0.00135387
CALTGGIAEQSF	72	0.0012361		CSEGQGANERLF	137	0.00112124		CASSQSGVQDTQCF	99	0.00123408		CASSHRGDSYEQYF	97	0.00121064		CSAGGRSNTLYF	133	0.00125677		CASSDPTASYTSPLYF	84	0.00127486		CTRSTGGRQNTLYF	157	0.00236535		CSSRGGTDQGTQYF	144	0.00148005		CASRVGGGQNTLYF	1020	0.011295		CTDNSGDTLYF	124	0.00135387
CASSRDWDSQNTLCF	72	0.0012361		CSADHDTQYF	137	0.00112124		CSAGTRHNTLYF	99	0.00123408		CSAGSAEQF	97	0.00121064		CSTDRNSPLYF	133	0.00125677		CAWSKLGGQNTLYF	84	0.00127486		CSADRISDEQYF	156	0.00235028		CSAGQYNSPPYF	144	0.00148005		CASKLQGGQDTQYF	1020	0.011295		CSADRVDTPYF	124	0.00135387
CSAGEQF	72	0.0012361		CSSRRNTGVF	137	0.00112124		CAWSLGGGTEVF	99	0.00123408		CSADWGSQNALYF	97	0.00121064		CAWRGGRQDTLYF	133	0.00125677		CASSDPTASYNSPLHF	84	0.00127486		CNAVHNYEQYF	156	0.00235028		CSALGDTLYF	144	0.00148005		CASSDGGNQAPLF	999	0.0110625		CSAELGPYAEQF	124	0.00135387
CASSSRQGQNTLYF	72	0.0012361		CNANWVQNTLYF	137	0.00112124		CASSRGGEAEQLF	99	0.00123408		CASRAGTGGYAEQF	97	0.00121064		CANMSQGRTLYCTCSAHRGRGQDTQYF	133	0.00125677		CSSRDRDAGQLYF	84	0.00127486		CSTGGTANSDYTF	156	0.00235028		CASGRCTEVF	144	0.00148005		CASSPGTGRNSDYTF	988	0.0109407		CAWSPDSSSERLF	123	0.00134296
CASSPGQGERLF	72	0.0012361		CASGEAGAYGQYF	137	0.00112124		CSVDWGGGSYEQCF	99	0.00123408		CTRSAEGGDYAEQF	97	0.00121064		CASRGRSDERLF	133	0.00125677		CSAASNYAEQLF	84	0.00127486		CASSRLRGYEQYF	154	0.00232015		CSADPGGGERYF	144	0.00148005		CASSARDSNERLF	973	0.0107746		CGAWQLSYEQYF	123	0.00134296
CSDSTGGSAETLYF	72	0.0012361		CASSQDTTNSGYTF	137	0.00112124		CASSLTGPNERLF	99	0.00123408		CSADLANTEAF	96	0.00119815		CASSRQGGQNTLYF	133	0.00125677		CSADVQANTEVLF	84	0.00127486		CTRSATNTEVF	153	0.00230509		CTRSAEGRNTEVF	144	0.00148005		CASSGDWGGVAETLYF	973	0.0107746		CTRSAGGGAYAEQF	123	0.00134296
CASGQEGQYAEQF	72	0.0012361		CASGDTELGQYF	137	0.00112124		CSAVDRGNTEVF	99	0.00123408		CASRQGSNERLF	96	0.00119815		CVSSQGQYEQYF	133	0.00125677		CASSRRRDGYEQYF	84	0.00127486		CSSGAETLHF	153	0.00230509		CSADLGQGNTEVLF	144	0.00148005		CASTLGGEDTQYF	972	0.0107635		CSAGAGENTLYF	123	0.00134296
CASSSQGISNERLLF	72	0.0012361		CSADSSGNTPYF	136	0.00111305		CARSQGQGSNERLF	99	0.00123408		CVSSGDSYEQYF	96	0.00119815		CANMSQGRTLYCTCSANNNQAQHF	133	0.00125677		CSANKNTEVF	83	0.00125968		CASSPTGGRDTQYF	153	0.00230509		CSASGTGGRGEQYF	144	0.00148005		CASSDTNTEVF	968	0.0107192		CSADLGQGASTEVF	123	0.00134296
CGDSQNTLYF	72	0.0012361		CTYSADQDTQYF	136	0.00111305		CASSLGISDERLF	99	0.00123408		CTRSADQGGDSPLYF	96	0.00119815		CVSNRDYAEQF	132	0.00124732		CASSQDNWGKGTQYF	83	0.00125968		CASGDQGRTLYCTCSAVHNYEQYF	152	0.00229002		CASSFGDNYEQYF	143	0.00146977		CASGDWTGGNTEVF	966	0.0106971		CGAVFAETLYF	122	0.00133204
CSTDRAYEQYF	72	0.0012361		CASSYRDRDNQAPLF	136	0.00111305		CASSPDRGGVF	99	0.00123408		CSGGLGGRHAEQF	96	0.00119815		CSADWRGATGQLYF	132	0.00124732		CASRAGTGGARDTQYF	83	0.00125968		CSAGRTNNSPLYF	152	0.00229002		CANMSQGRTLYCTCSAREDTGQLYF	143	0.00146977		CASSQTGTSAETLYF	965	0.010686		CREQGAETLYF	122	0.00133204
CASSLYPANSDYTF	72	0.0012361		CSAVQSQDTLYF	136	0.00111305		CAGSDAGSSYEQYF	99	0.00123408		CSALRDRDPGNTLYF	96	0.00119815		CAGTGGVENTLYF	132	0.00124732		CSGGQNYAEQSF	83	0.00125968		CSADRLSYEQYF	151	0.00227495		CSEDYSSPLYF	142	0.00145949		CASSDAFLNQDTQYF	962	0.0106528		CTRSAGGDYAEQF	122	0.00133204
CSAFDWGSAEALYF	72	0.0012361		CSSRAGSQNTSYF	136	0.00111305		CAWSQGQGPNERLF	99	0.00123408		CSGGWGGNGQLYF	96	0.00119815		CGTGDSGNTLYF	132	0.00124732		CSVQGNTGQLCF	83	0.00125968		CASSPGGGSQNTLYF	151	0.00227495		CSPPPPGQDSAETLYF	142	0.00145949		CASSQDGGYAETLYF	956	0.0105863		CASSFRDDQDTQYF	122	0.00133204
CASSQEDRGLGAETLYF	72	0.0012361		CASSLRGYEQYF	136	0.00111305		CASSLLGPSAETLYF	99	0.00123408		CTRSAGTANTEVF	96	0.00119815		CRTGDSGNTPYF	132	0.00124732		CASGGTGGAAETLYF	83	0.00125968		CTCSAGGTNNSPLYF	151	0.00227495		CAGSPRQNNYAEQF	142	0.00145949		CASSDANTEVF	955	0.0105752		CASSSPGSPDTQYF	121	0.00132112
CASRDWGNYTEQF	72	0.0012361		CSADGSQSTLYF	136	0.00111305		CASPLGRGRNAETLYF	99	0.00123408		CSAEGGGYAEQLF	96	0.00119815		CSAAPRDTQYF	132	0.00124732		CASSQAGGYAEQF	82	0.00124451		CASGSGGGNERLF	150	0.00225989		CSSRDWGASQNTLYF	141	0.00144921		CASSDPDSNERLF	945	0.0104645		CASSSTGGYAEQF	121	0.00132112
CSATGERYF	72	0.0012361		CASGAEDWGSPYEQYF	135	0.00110487		CVSGDNANTEVF	99	0.00123408		CASSLRGRAETLYF	96	0.00119815		CSAETGAGSTLYF	131	0.00123787		CTRSAEWDANTGQLYF	82	0.00124451		CSAGGTANSNYTF	149	0.00224482		CSAPGTGINQDTQYF	141	0.00144921		CASSDGGTGYTEVF	945	0.0104645		CTRNDNSGNTLYF	121	0.00132112
CASSRDSPYEQYF	72	0.0012361		CSADWGAGDTRYF	135	0.00110487		CSAPGHNTEVLF	99	0.00123408		CSALTEGAGTEVF	96	0.00119815		CASTWDSSQNTLYF	131	0.00123787		CAWSLDWGGESQDTQYF	82	0.00124451		CASSFGQANTEVF	149	0.00224482		CTSSADRQGHTLYF	141	0.00144921		CASGTGGLEQYF	944	0.0104534		CSARDRGRGQDTRYF	121	0.00132112
CSYRGLNPPLYF	72	0.0012361		CASSGGGGNSPLYF	135	0.00110487		CSAGAGGVAETLYF	99	0.00123408		CASSQERTISNGRLF	96	0.00119815		CASTWDFSRNTLYF	131	0.00123787		CASSQEEGPNTEVSF	82	0.00124451		CTSSDAGGNSPLYF	149	0.00224482		CSADMDQLYAEQSF	141	0.00144921		CASSGGNSGNTLYF	943	0.0104424		CSAGTGGYAVQF	121	0.00132112
CTRSAEGHPSAETLYF	72	0.0012361		CASSPWGTNTEQLYF	135	0.00110487		CTYSAADRGNTEVF	99	0.00123408		CASSLEGVVF	96	0.00119815		CASSLGTGYAVQF	131	0.00123787		CSSRLGGRGTEQSF	82	0.00124451		CSADRISSEQYF	149	0.00224482		CTRSADPADWGGSYEQYF	141	0.00144921		CASSRRDWGREQYF	942	0.0104313		CSSRDPGQGVETLYF	121	0.00132112
CASSYRLGGLGQNTLYF	72	0.0012361		CSAGPGANERLF	135	0.00110487		CASSQAQLGAYAEQF	98	0.00122161		CTRSAPTGGYAEQF	95	0.00118567		CASSLSGTGYAEQLF	131	0.00123787		CSGGQSYAEQF	82	0.00124451		CSVGTANTEVF	148	0.00222976		CSSGDWGTSQNTLYF	140	0.00143893		CASSDVGLGYAEQF	936	0.0103648		CASSSPGLPDTQYF	121	0.00132112
CSGQGAGAQYF	72	0.0012361		CSAVQSRNTLYF	135	0.00110487		CAWSPRDRENYAEQLF	98	0.00122161		CANMSQGRTLYCTCSAGGNTEVF	95	0.00118567		CSAGPHTEVLF	131	0.00123787		CSGTGVAEQSF	82	0.00124451		CASSPDRYERYF	147	0.00221469		CGAEGRNTEVF	140	0.00143893		CSDRDSGNTPYF	935	0.0103538		CSSRDPGQGTETLYF	121	0.00132112
CSAEARGRAETLYF	71	0.00121894		CAGGAGSTEVF	134	0.00109668		CASSPRQGASYEQYF	98	0.00122161		CASSLENTQYF	95	0.00118567		CASNGDYAEQF	131	0.00123787		CSSSGQTYGQYF	82	0.00124451		CSPGTANTGQLYF	146	0.00219963		CASGVGTGGARDTQYF	140	0.00143893		CASSDFQGGNSDYTF	932	0.0103206		CAWSLDRANSDYIF	121	0.00132112
CSAETGGCEQYF	71	0.00121894		CSAVEYEQYF	134	0.00109668		CASSLRQEVDTQYF	98	0.00122161		CANMSQGRTLYCTCRKNNSPLYF	95	0.00118567		CSAVQIFNERLF	131	0.00123787		CSSRDGDTGQLYF	81	0.00122933		CASSVGQGGNTLYF	146	0.00219963		CAGGDAETLYF	140	0.00143893		CASSFWGLAEQF	932	0.0103206		CSADLGYGQYF	121	0.00132112
CTRSVGTGYEQYF	71	0.00121894		CSAWGGSSYERYF	134	0.00109668		CASGAGQGNAEVF	98	0.00122161		CASSQGTGFNYAEQF	95	0.00118567		CSADGFGDYEQYF	131	0.00123787		CASSPPGGANTGRLYF	81	0.00122933		CASSLDRGQYAEQF	146	0.00219963		CASGETWPSGDTLYF	140	0.00143893		CASSDALGENYAEQF	928	0.0102763		CSAVSGQGTQYF	120	0.0013102
CSAGYSASTEVF	71	0.00121894		CTSGDAQGSQDTQYF	134	0.00109668		CASSSRPLYAEQLF	98	0.00122161		CVSSPTYSDYTF	95	0.00118567		CTRSAGGRVERLF	131	0.00123787		CSVDGQGTSAETLYF	81	0.00122933		CSAGTANIEVF	145	0.00218456		CSSGDWGASQNTLCF	140	0.00143893		CASSGGANSDYTF	927	0.0102652		CTRSAGDSYAEQF	120	0.0013102
CAWGQGRAQHF	71	0.00121894		CASSRDGQGAETLYF	134	0.00109668		CSVDWGGGSHEQYF	98	0.00122161		CSGGWGLYEQYF	94	0.00117319		CSAHGGRGQDTQYF	131	0.00123787		CASSDPTASYNSPLCF	81	0.00122933		CASSLGHTEVSF	145	0.00218456		CTYSAEPNSDYTF	140	0.00143893		CASSEEDTNTEVF	927	0.0102652		CSAGGGAETLYF	120	0.0013102
CASSQDGINQDAQYF	71	0.00121894		CAGGDEQANSDYTF	134	0.00109668		CGADRGGQNTLYF	98	0.00122161		CSAETGNSAETLYF	94	0.00117319		CSANNNQAQRF	130	0.00122842		CASSRDLGNYAEQF	81	0.00122933		CSARTANTEVF	144	0.00216949		CSADMDQLYAGQF	139	0.00142866		CASSQGRGRGQATQYF	924	0.010232		CASGSPGFPDTQYF	120	0.0013102
CTRSATGTGQLYF	71	0.00121894		CASSPGDTQAPLF	134	0.00109668		CTRSADHRGQAPLF	98	0.00122161		CSADRGAEQF	94	0.00117319		CASGLDWGSNTGQLYF	130	0.00122842		CTRRGTGGGAETLYF	80	0.00121415		CASSQGDWSYAGQF	144	0.00216949		CANMSQGRTLYCTCSADMDQLYAEQF	139	0.00142866		CASSDDGTGLERLF	924	0.010232		CSADLGYERYF	120	0.0013102
CASSPRAGTYEQYF	71	0.00121894		CASGLVTGGGERLF	133	0.0010885		CASGDEEGVETPYF	98	0.00122161		CTRSAEGYEQYF	94	0.00117319		CASGGPGEEGQNTLYF	130	0.00122842		CASYTGRLYF	80	0.00121415		CSGDRDYNSPPYF	143	0.00215443		CASSPGPGEQYF	138	0.00141838		CASSDADANSDYTF	909	0.0100659		CSSGDPGQGAETLYF	119	0.00129928
CSSSGGSPLYF	71	0.00121894		CASSFNYAEQF	133	0.0010885		CASSQEGQGNTGQPYF	97	0.00120915		CSAARGRISDERLF	94	0.00117319		CTRSAVQISNERLF	130	0.00122842		CSAEGQGSAETLYF	80	0.00121415		CASSLEDWGYEQYF	143	0.00215443		CSAGQSTLYF	137	0.0014081		CTRSAGQGDSPLYF	908	0.0100548		CSARGYNSPLCF	119	0.00129928
CSWGSNQAQHF	71	0.00121894		CASGDVWGDQDAQYF	133	0.0010885		CASSLNRAGTEVLF	97	0.00120915		CGTGGYAEQYF	94	0.00117319		CSADRGMGTGQPYF	130	0.00122842		CSAGGRQNILYF	80	0.00121415		CSAGRAEAF	143	0.00215443		CSAGQNTSYF	137	0.0014081		CASSGLGGDEQYF	890	0.00985546		CASSFRDNQDAQYF	119	0.00129928
CAWSPGDRGGYTEVF	71	0.00121894		CASTDRERPEVF	133	0.0010885		CAGSRRDWGGRDTQYF	97	0.00120915		CSAGNTGVF	94	0.00117319		CTRSAGPHTEVF	130	0.00122842		CASSRDWDRQNTLYF	80	0.00121415		CSTGGRQSTLYF	142	0.00213936		CSADPRGYEQYF	137	0.0014081		CASSQDSDERLF	864	0.00956755		CVWSLDRANSDYTF	119	0.00129928
CTRSGTGGTEVF	71	0.00121894		CAGSLVGGTQYF	133	0.0010885		CAWSLGGSTEAF	97	0.00120915		CASSQEGERYF	94	0.00117319		CASSQAGTGGAEQLF	129	0.00121897		CRGTGGGAETPYF	80	0.00121415		CSADRISYELYF	142	0.00213936		CSAETGQPYF	137	0.0014081		CASSEMANSYNSPLYF	862	0.00954541		CSAGVGYEQYF	119	0.00129928
CASSLDWGDSQNTLYF	71	0.00121894		CASTDREMTEVF	133	0.0010885		CASSREGQGNTGQLYF	97	0.00120915		CSDDWGGSHEQYF	94	0.00117319		CASSLSGTSQSTLYF	129	0.00121897		CGGTGVAEQF	80	0.00121415		CSTGGRQNTSYF	141	0.0021243		CSVSGTGYAEQLF	136	0.00139782		CTSRLGRSQNTLYF	852	0.00943467		CAWGPDSSNERLF	119	0.00129928
CSADGGRAQYF	71	0.00121894		CGADLGAQNTLYF	133	0.0010885		CASSRDGGNNQAQHF	97	0.00120915		CSADDWGEQDAQYF	93	0.00116071		CASSQDWGLNYAEQLF	129	0.00121897		CSSRLWGRGTEQF	79	0.00119898		CNAGGTNNSPLYF	141	0.0021243		CGAGDSNERLF	136	0.00139782		CASSQEGGGANTGQLYF	841	0.00931286		CGADLGYEQYF	118	0.00128836
CASKGRSNERLF	71	0.00121894		CSADSPGNTLYF	133	0.0010885		CAGSRDRGRAETLYF	97	0.00120915		CASSPTYSDHTF	93	0.00116071		CRAGKGAYEQYF	129	0.00121897		CSAGGKQNTLYF	79	0.00119898		CASSLQISNERLF	141	0.0021243		CGAREDTGQLYF	136	0.00139782		CASRYRSSAETLYF	826	0.00914676		CSADSSYEQHF	118	0.00128836
CSLEIQSSEAGDSALYLRASSPRLGVNQDTQYF	70	0.00120177		CSADISGNTPYF	133	0.0010885		CTPEQGRGTGQLYF	97	0.00120915		CASSQGSANTEAF	93	0.00116071		CSAGPGQGGERLF	129	0.00121897		CTRSADFNNYAEQF	79	0.00119898		CASGEQGSSYEQYF	141	0.0021243		CSADRLGHTLYF	136	0.00139782		CASSETGGYNSPLYF	823	0.00911354		CGAGLGDAEQF	118	0.00128836
CASSQDWEDSQNTLYF	70	0.00120177		CASPPRLGSAETLYF	133	0.0010885		CASSQARLEVYAEQF	97	0.00120915		CASRDNANSDYTF	93	0.00116071		CTRSADRQGRNTEVF	129	0.00121897		CSADGQGTSTETLYF	79	0.00119898		CSADPISYEQYF	141	0.0021243		CSADPDRGYEQYF	136	0.00139782		CSADNTAGNTPYF	812	0.00899173		CSADPNERLF	117	0.00127745
CAWGLDSSYNSPLYF	70	0.00120177		CASSLSQGANTEAF	132	0.00108032		CAWSLRGARTGVF	97	0.00120915		CSVGQGQDTQYF	93	0.00116071		CASSLGTGNYAEQF	129	0.00121897		CSADGGGSCEQYF	79	0.00119898		CSTGGRQNALYF	141	0.0021243		CSGTGGRAEQF	136	0.00139782		CASSSAGTGSYNSPLYF	805	0.00891421		CSATGNAEVF	116	0.00126653
CSWDSNRAQHF	70	0.00120177		CSTVGYEQYF	132	0.00108032		CASSPDTNSPPYF	97	0.00120915		CRADGREDTQYF	93	0.00116071		CANMSQGRTLYCTCSADLGGSYEQYF	129	0.00121897		CTRSADGSSYEQYF	79	0.00119898		CSAAANQNTQYF	141	0.0021243		CASKKGPSQNTLYF	136	0.00139782		CASSDLGGRGQNTLYF	801	0.00886992		CSAGGADTQYF	116	0.00126653
CASSPTRDSAETPYF	70	0.00120177		CASPRRGRTGQLYF	132	0.00108032		CAWSLGRNTEVLF	97	0.00120915		CSGDWGGYAEQLF	93	0.00116071		CSATANTGQPYF	129	0.00121897		CSADGGDYAEQSF	79	0.00119898		CASSLSRGGWVYAEQF	140	0.00210923		CSAPGLGGSHEQYF	136	0.00139782		CASSGAGDTNERLF	790	0.00874811		CTRSATGGVTLYF	116	0.00126653
CASTRPGTGGEQYF	70	0.00120177		CTRSADQRQISNERLF	132	0.00108032		CASSSGRYNSPLYF	97	0.00120915		CASSHRDRADSNERLF	93	0.00116071		CAGGGRANSDYTF	129	0.00121897		CSGDNNNQAQHF	79	0.00119898		CTYSADWGQNTLYF	140	0.00210923		CSVSRTGYAEQF	136	0.00139782		CTRSADSYAEQF	780	0.00863737		CSSRGGQGAQSTLYF	116	0.00126653
CSLEIQSSEAGDSALYLRASSRDRGRGYEQYF	70	0.00120177		CASSFEGAGEQYF	132	0.00108032		CSAEWSSPLYF	97	0.00120915		CSAQGPTGQLYF	93	0.00116071		CSAVGTGKGTQYF	129	0.00121897		CTRSADGGDYAEQF	79	0.00119898		CSAGGTNNLPLYF	140	0.00210923		CSAGDSNERLLF	135	0.00138754		CASSDARRGYNNQAPLF	758	0.00839376		CSARGQGESPPYF	116	0.00126653
CGASGGRDSPLYF	70	0.00120177		CASTERERTEVF	132	0.00108032		CASSQTRLGVYAEQF	97	0.00120915		CSGGPGNYAEQF	92	0.00114823		CASGDGTGGAEQYF	128	0.00120952		CSSRPGGRGTEQF	78	0.0011838		CASGDAGSERLF	139	0.00209416		CSTHWGGEEDAQYF	135	0.00138754		CASSQRRGSNTEVLF	739	0.00818336		CTRSATGTGDTQYF	116	0.00126653
CAWGLLGPQDTQYF	70	0.00120177		CASGDVTGGNEQYF	132	0.00108032		CAWSLGGNTEVF	96	0.00119668		CSAATGTSAETLYF	92	0.00114823		CSAEGTASAGTLYF	128	0.00120952		CSADRGLDTLYF	78	0.0011838		CASSPPWGDAEQF	139	0.00209416		CASGPGLGEQYF	135	0.00138754		CSREDTLYF	733	0.00811692		CTRSADRGSSGNTLYF	115	0.00125561
CSATGTGRLYF	70	0.00120177		CSADPGAFDYTF	131	0.00107213		CASSQARLGIYAEQF	96	0.00119668		CTRSADWGNYAEQF	92	0.00114823		CTSSGQGAETLYF	128	0.00120952		CSAASNYAGQF	78	0.0011838		CSADHRGGIEVF	139	0.00209416		CSAAQGQNTSYF	135	0.00138754		CAGTRGVTEVF	728	0.00806155		CGSRDSSYEQYF	115	0.00125561
CSSRRGNAEQF	70	0.00120177		CASGDVWGDQGTQYF	131	0.00107213		CASSFWGSRTGQLYF	96	0.00119668		CAGSHQGDSYEQYF	92	0.00114823		CASSDSYEQYF	128	0.00120952		CSGQGAGTEVLF	78	0.0011838		CTSSPDRGQYAEQF	138	0.0020791		CTRSAAQGQNTLYF	134	0.00137727		CSAGPQNSDYTF	727	0.00805048		CSADLNSPPYF	115	0.00125561
CASSLDRAQNTLYF	70	0.00120177		CSAAGTVGPYEQYF	131	0.00107213		CRGTSSGNTLYF	96	0.00119668		CSGDWGLYERYF	92	0.00114823		CASGQDWGLNYAEQF	128	0.00120952		CASGGVWGSSQNTLYF	78	0.0011838		CSVGGTANSDYTF	138	0.0020791		CASSQAQYERYF	134	0.00137727		CASSLGGGSYEQYF	720	0.00797296		CGATGTGDTQYF	115	0.00125561
CSGRQIYAEQF	70	0.00120177		CASSLRGGENTLYF	131	0.00107213		CSAQLGAYAGQF	96	0.00119668		CANMSQGRTLYCTCSADYGYEQYF	92	0.00114823		CSAGGASYNSPPYF	128	0.00120952		CSADVQANTGVF	78	0.0011838		CASSLSLGSYAEQF	138	0.0020791		CASGDVRNNQAPLF	134	0.00137727		CASSLGQGNTEVF	708	0.00784008		CSVGISQDTQYF	115	0.00125561
CTYSWTGGAETLYF	70	0.00120177		CASGAGGTEVF	131	0.00107213		CASSVQNTLHF	96	0.00119668		CSAAGNSGNTPYF	92	0.00114823		CSGPDGYAEQF	128	0.00120952		CAWSLWGGQDTQHF	78	0.0011838		CSAAGAGTYEQYF	138	0.0020791		CSSREGGDGEQYF	134	0.00137727		CASGVAGTRVNERLF	706	0.00781793		CTDNSGNTPYF	114	0.00124469
CAGSQQGYEQYF	70	0.00120177		CASSLVTGGGKRLF	131	0.00107213		CASSRGRGRAETLYF	96	0.00119668		CSAGSTEVF	92	0.00114823		CSASNNQAQHF	128	0.00120952		CSADEGWYAEQLF	78	0.0011838		CTSGDRDIQDTQYF	137	0.00206403		CSADRQGNTLYF	134	0.00137727		CTRSADNTAGNTLYF	701	0.00776256		CSAVGGYEQYF	114	0.00124469
CAWSLLGPQDTQCF	70	0.00120177		CASGETGGSYGQYF	131	0.00107213		CSAVMGDTRYF	96	0.00119668		CTRSARQANSDYTF	92	0.00114823		CSATPRGTQYF	128	0.00120952		CAWSLAGGTQGTQYF	78	0.0011838		CASSPDRDQYAEQF	137	0.00206403		CNAPGTGVNQDTQYF	133	0.00136699		CASGDTDPYAEQSF	693	0.00767397		CSATGTGGTQYF	114	0.00124469
CASSQGREENTLYF	70	0.00120177		CSADSRANTEILF	131	0.00107213		CASSRLGSSYEQYF	95	0.00118422		CSSMGDAQYF	92	0.00114823		CASGVGTGGAEQHF	127	0.00120007		CASSGGGSRNTLYF	77	0.00116862		CTGSADAGGAKAEQF	137	0.00206403		CASSQGTGDWTSAETLYF	133	0.00136699		CSADGLNERLF	687	0.00760753		CSSRGGRGAQNTLYF	114	0.00124469
CRGDRVGNTLYF	69	0.0011846		CASSPWGTNTGQF	131	0.00107213		CGAPGRNTEVF	95	0.00118422		CGKNNSPLYF	92	0.00114823		CASSQGAGGAHAEQF	127	0.00120007		CGTTNTEVF	77	0.00116862		CASSPGTGGVYEQYF	134	0.00201883		CGADPGGGEQYF	133	0.00136699		CASSPRQGPERLF	664	0.00735284		CVSSQGQQAQHF	114	0.00124469
CASSPGTADTGQLYF	69	0.0011846		CASSLRDQDTQYF	130	0.00106395		CASSAGQANAGQLYF	95	0.00118422		CASSQTNYEQYF	92	0.00114823		CSAARDQNALYF	127	0.00120007		CASSPDWGPDTGQLYF	77	0.00116862		CASGDALDWGGNCAEQF	134	0.00201883		CSVGHNNQAQHF	133	0.00136699		CSADNTAGSTLYF	654	0.00724211		CSADRRGNTGVF	113	0.00123377
CASSLQGDERYF	69	0.0011846		CASGDRDWGSVETLYF	130	0.00106395		CAWSPGLGARDTQYF	95	0.00118422		CSADIYAERF	91	0.00113575		CASSQDRLGQRSSYEQYF	127	0.00120007		CSASNNCAEQF	77	0.00116862		CASSLWGGNYAEQLF	134	0.00201883		CSVEGTGSWAEQF	133	0.00136699		CASSAGLGVNYAEQF	648	0.00717566		CASSFGYAERF	113	0.00123377
CSADLAMYEQYF	69	0.0011846		CTRSADSSGNTLYF	130	0.00106395		CSAPGHNAEVF	95	0.00118422		CSVGQKNTLYF	91	0.00113575		CSALLGPHEQYF	127	0.00120007		CSADGSSYGQYF	77	0.00116862		CASSQDRGSAETLYF	133	0.00200377		CSQDSGSNERLF	133	0.00136699		CASSEAGTSKNTLYF	647	0.00716459		CSADWTRGTEVF	113	0.00123377
CSAGCSANTEVF	69	0.0011846		CSARGGSSYEQYF	130	0.00106395		CASSLGVSNERLF	95	0.00118422		CAGSPTGGAPDTGQLYF	91	0.00113575		CRETGGQDTRYF	127	0.00120007		CASSQDSGPHYERYF	77	0.00116862		CANSPDRGQYAEQF	133	0.00200377		CAGSQGTGRAETLYF	133	0.00136699		CASSWDTNTEVF	646	0.00715352		CSAGLYEQYF	113	0.00123377
CASSFGQGYTRYF	69	0.0011846		CSAGSRTGQLYF	130	0.00106395		CGDSYEQYF	94	0.00117175		CSAGRDGLTEVF	91	0.00113575		CSTDLGGPYEQYF	127	0.00120007		CTRSARTGGYAEQF	77	0.00116862		CAGSQGNTGQLYF	133	0.00200377		CSVDHREQF	133	0.00136699		CSADNAAGNTLYF	639	0.007076		CGAVSGQDTQYF	113	0.00123377
CSAVGVNRDTQYF	69	0.0011846		CASSLPQGANTEVF	130	0.00106395		CAWGRGSSAETLYF	94	0.00117175		CSADLVSYERYF	91	0.00113575		CASSRTGDSDYTF	127	0.00120007		CSATGGNYAEQLF	76	0.00115344		CSTRWGGEQYF	133	0.00200377		CSAVTGLGYEQYF	132	0.00135671		CASSLDRGRNTEVF	614	0.00679916		CSADGGQNTLYF	113	0.00123377
CASSSQQGRETLYF	69	0.0011846		CASGGVWGDQDTQYF	130	0.00106395		CSADGTASAETLCF	94	0.00117175		CASGDVGNQDTQHF	91	0.00113575		CSAEGTAGAETLYF	127	0.00120007		CSARDSNQAPLF	76	0.00115344		CSTGGRQDTLYF	132	0.0019887		CTRSGDNSQNTLYF	132	0.00135671		CASRQGSTEVF	611	0.00676594		CAWSPGSSNERLF	113	0.00123377
CAGSQDWGLGVPETLYF	69	0.0011846		CASSLGDSANSDYTF	129	0.00105576		CAWSRDNSGNTPYF	94	0.00117175		CSAGNAEVF	91	0.00113575		CRVGTGGYEQYF	127	0.00120007		CGAVGAQNTLYF	76	0.00115344		CASSPQGYNSPLYF	132	0.0019887		CSADRQGLTLYF	131	0.00134643		CASSQRRGSNAEVF	607	0.00672165		CASSFRDNQGTQYF	113	0.00123377
CASSRDWDSQDTLYF	69	0.0011846		CASSFTGGNERLF	129	0.00105576		CSLEIQSSEAGDSALYLRASSRRDWGGRDTQYF	94	0.00117175		CAWSPGNYAEQSF	91	0.00113575		CASSQETGGAERYF	127	0.00120007		CASGDNNNQAQHF	76	0.00115344		CASSPPWSDAEQLF	132	0.0019887		CASGRYTEVSF	131	0.00134643		CASSWSQNTLYF	604	0.00668843		CSAGQQGTQYF	112	0.00122285
CSSGQGNAEQF	69	0.0011846		CSGGRGTEVF	129	0.00105576		CASSLQGAPVF	94	0.00117175		CSADLWGANAGQLYF	91	0.00113575		CSAALGDNQGTQYF	127	0.00120007		CTRSAENSGNTLYF	76	0.00115344		CSATNTEAF	132	0.0019887		CSAGGGRAEQF	131	0.00134643		CASSQRRGPNTEVF	595	0.00658877		CSSRGGQGAQNALYF	112	0.00122285
CSLEIQSSEAGDSALCLCASSLGLGASAETLYF	69	0.0011846		CASSDWQANTEVF	129	0.00105576		CASSDRDYEQYF	94	0.00117175		CSAGRDRLAEVF	91	0.00113575		CTRSAATGVNYAEQF	127	0.00120007		CSADGSPYEQYF	76	0.00115344		CSTGGLQNTLYF	131	0.00197364		CASSQDLHPNTEAF	130	0.00133615		CASSQRRGSNTEAF	594	0.00657769		CASSLRDGSYEQYF	112	0.00122285
CSAGVNTEAF	69	0.0011846		CASSQDGQGAEALYF	129	0.00105576		CAWSLRGARTEVLF	94	0.00117175		CSADPGYKQYF	91	0.00113575		CSASTGGAQYF	126	0.00119062		CGAVAISNERLF	75	0.00113827		CSATNAEVF	131	0.00197364		CSADPDWGHEQYF	130	0.00133615		CSAEPGGHEQYF	594	0.00657769		CAWSLDRANSGYTF	112	0.00122285
CASSLGYAEQF	69	0.0011846		CASSLVGDTQYF	129	0.00105576		CASGDRREDAQYF	94	0.00117175		CSANPGYEQYF	91	0.00113575		CSLGTGYAEQF	126	0.00119062		CTRSARDWGGARQDTQYF	75	0.00113827		CSADRGSAETLYF	131	0.00197364		CASSRAPGTYNNQAQHF	130	0.00133615		CASSVTGGENTLYF	591	0.00654447		CSADWGSHEQYF	112	0.00122285
CASSPGYAERF	69	0.0011846		CSLEGAGEQYF	129	0.00105576		CASSRDRGNNQAPLF	94	0.00117175		CASSPDWGHYAGQF	91	0.00113575		CAWSAGTEGGAETLYF	126	0.00119062		CSADRRNSAGTLYF	75	0.00113827		CSASPSGNTLYF	130	0.00195857		CTRSAVSQNTLYF	130	0.00133615		CASSRDNNQDTQYF	589	0.00652232		CGRQGEQYF	112	0.00122285
CASSQAGTGRAEQF	69	0.0011846		CSADQDIQYF	129	0.00105576		CASSLGAQNTLYF	93	0.00115929		CSADWGSQNTLCF	91	0.00113575		CTCSAETGAGNTLYF	126	0.00119062		CASSGAGGNTEVF	75	0.00113827		CASGDQGSSYVQYF	130	0.00195857		CSAEGRSTEVF	130	0.00133615		CASSAQGSQNTLYF	588	0.00651125		CAWGQGEALHF	112	0.00122285
CRAGQYNSPLYF	68	0.00116743		CSPWGTNTGQLYF	129	0.00105576		CASGEQYAEVF	93	0.00115929		CSAGDRGVF	90	0.00112327		CSVLGGSGNTLYF	126	0.00119062		CSADGQGTSVETLYF	75	0.00113827		CASGVRDNQDTQYF	130	0.00195857		CSSPPPGQGSAETLYF	130	0.00133615		CTYSADNTAGNTLYF	581	0.00643374		CTRSGIWGGSDTGQLYF	111	0.00121194
CSADSRVSNERLF	68	0.00116743		CSAGLGGPSTGQLYF	129	0.00105576		CASSQGLGANQDAQYF	93	0.00115929		CTRSTGTGSAETLYF	90	0.00112327		CSGGQNTEVF	126	0.00119062		CTRSADEGWYAEQF	75	0.00113827		CSATNTEVLF	129	0.0019435		CASSQGTGDWAGAETLYF	130	0.00133615		CASSQGRGSNTEVF	572	0.00633407		CARSPGNTGQLYF	111	0.00121194
CASSQEPGFSHEQYF	68	0.00116743		CSPREGGEQYF	129	0.00105576		CASSLDRAGTEVF	93	0.00115929		CSAAGSSGNTLYF	90	0.00112327		CSPTAHNSPLYF	126	0.00119062		CSADRSSYEQYF	75	0.00113827		CTRSADRGQDTQYF	129	0.0019435		CASGDAGTLYF	129	0.00132587		CASRDRYNSPLYF	565	0.00625656		CGEQGAETLYF	111	0.00121194
CVSSQEDRGPGAETLYF	68	0.00116743		CSETGGRTYGQYF	128	0.00104758		CSAGTGGVAGTLYF	93	0.00115929		CAGSPSGNYAEQF	90	0.00112327		CTYSAGTTNTGQLYF	126	0.00119062		CASGPGTGSYEQYF	75	0.00113827		CRAVHNYEQYF	129	0.0019435		CASSQGTGDWASVETLYF	129	0.00132587		CASGGTGYAEQSF	560	0.00620119		CSADRGRNTLYF	111	0.00121194
CSAEDRGYNSPLHF	68	0.00116743		CASRDSQDTQYF	128	0.00104758		CASGDDNANSDHTF	93	0.00115929		CANMSQGRTLYCTCSAVGLYEQYF	90	0.00112327		CASSPDFNQDAQYF	126	0.00119062		CGADEGGAVNTQYF	74	0.00112309		CASGAQGSSYEQYF	129	0.0019435		CASGDWDRAGSDHTF	128	0.0013156		CASSDESKYEQYF	560	0.00620119		CTRSADTHYEQYF	111	0.00121194
CASTGGIAEQF	68	0.00116743		CAGSPTGEDTQYF	128	0.00104758		CASSLGGTGDYAEQF	93	0.00115929		CASSQTGFSAETLYF	90	0.00112327		CASGPTGGRKTLYF	126	0.00119062		CASSQGRGKNTLYF	74	0.00112309		CASSLSRGDWAYAEQF	128	0.00192844		CASSQDTDSRNTLYF	128	0.0013156		CRGQSNTEVLF	556	0.0061569		CSRGGRNTLYF	111	0.00121194
CSGSGTGSCEQYF	68	0.00116743		CASSLTGGAETLYF	128	0.00104758		CAWSLGRNTEAF	93	0.00115929		CSAGGKTYEQYF	90	0.00112327		CSAPAGGNNQAQHF	126	0.00119062		CSAGQHDSPLYF	74	0.00112309		CASSPDRGQCAEQF	127	0.00191337		CSAGANSPLYF	128	0.0013156		CSAVDINAGQLYF	541	0.00599079		CSADSSHEQYF	111	0.00121194
CASSQEGQYAGQF	68	0.00116743		CASSQGGQGAETLYF	128	0.00104758		CASSRTGGALDAQYF	93	0.00115929		CASSRRDWGLYAEQF	90	0.00112327		CASSLQDWGHNQDAQYF	126	0.00119062		CSAGRRNSAETLYF	74	0.00112309		CSADGGQDTQYF	126	0.00189831		CASSGTGGAGVSF	128	0.0013156		CGADNTAGNTLYF	540	0.00597972		CTRSADLNSPLYF	110	0.00120102
CAWSLRRGTSQNTLYF	68	0.00116743		CAWGLTQDTQYF	127	0.0010394		CAWSLNRGRAETLYF	93	0.00115929		CASSSTDNSPLYF	90	0.00112327		CASSQVGLGGGQYF	126	0.00119062		CASSDAAGEYDAQYF	74	0.00112309		CASSQNTEVF	126	0.00189831		CANSQDRDTEVF	128	0.0013156		CRHGRRAETLYF	539	0.00596865		CSAGGGVNTEVF	110	0.00120102
CTSSLTTGGATGQLYF	68	0.00116743		CSSSQSVSYEQYF	127	0.0010394		CSARWGQDTLYF	93	0.00115929		CASGDEYGQYF	90	0.00112327		CALVNYAEQF	126	0.00119062		CAGSQEGQGAGNTLYF	74	0.00112309		CASSLDRDTEVF	126	0.00189831		CTSSQGTGDWASAETLYF	127	0.00130532		CAGSQRRGSNTEVF	537	0.0059465		CSDGGGYEQYF	110	0.00120102
CASSLMTGGATGQLYF	68	0.00116743		CASSLEWAETPYF	127	0.0010394		CARSQGGF	93	0.00115929		CSNGETLYF	89	0.00111079		CASSRTGNSDHTF	126	0.00119062		CSAGGQYF	74	0.00112309		CASSSSAETPYF	126	0.00189831		CSSRDPRGRAETPYF	127	0.00130532		CASSQDDSQAPLF	537	0.0059465		CSARRYNSPLYF	110	0.00120102
CASKGQSSERLF	68	0.00116743		CASSHDGQGAETLYF	127	0.0010394		CASSFGTQSTLYF	93	0.00115929		CASSDGNQAQHF	89	0.00111079		CSAGLDYAEQSF	126	0.00119062		CSAGERYF	74	0.00112309		CASSLEDWGGYEQYF	125	0.00188324		CASSQAPGTYDNQAQHF	127	0.00130532		CSADSTAGNTLYF	536	0.00593543		CSADCEQYF	110	0.00120102
CSAFDWGSAGTLYF	68	0.00116743		CNADQDTQYF	127	0.0010394		CSSSPDPGNTLYF	93	0.00115929		CSVGGRQNTLYF	89	0.00111079		CSAGGQPNTLYF	125	0.00118117		CSAACNYAEQF	74	0.00112309		CSAETANTEVF	125	0.00188324		CAGSQLGVAETLYF	126	0.00129504		CASSEPGQGDQAPLF	536	0.00593543		CSADLNERLLF	110	0.00120102
CASSQEDRGPGAETLCF	68	0.00116743		CAGSQDGQGAETLYF	127	0.0010394		CAGSLTGGAEQF	92	0.00114682		CANMSQGRTLYCTCSAQYNSPLYF	89	0.00111079		CSAGHNTEVF	125	0.00118117		CSASSNSDHTF	74	0.00112309		CGTGGRQNTLYF	125	0.00188324		CSARLYKQYF	126	0.00129504		CASSHQGADTEVF	530	0.00586898		CAWSLDRANSDCTF	109	0.0011901
CASSQDRKGAGQLYF	68	0.00116743		CASSLSQGADTEVF	127	0.0010394		CTYSGTSSGNTLYF	92	0.00114682		CSGGLGGRYAGQF	89	0.00111079		CSADGGMGTGQLYF	125	0.00118117		CSAPGHEISNERLLF	74	0.00112309		CSAGIANTEVF	124	0.00186817		CSADPDWGYEQCF	126	0.00129504		CASTRGATEVF	529	0.00585791		CSAWGGAGDAQYF	109	0.0011901
CASGQQGYEQYF	67	0.00115026		CASEPETSAETLYF	127	0.0010394		CASSPNRAGTEVF	92	0.00114682		CSAGTGYAEVF	89	0.00111079		CSAPNSNEGLF	125	0.00118117		CSADESSYEQYF	74	0.00112309		CASSQGGWSYAEQF	124	0.00186817		CSGWGGEYAEQF	126	0.00129504		CSARGSDERLF	523	0.00579147		CSAGGGYEQSF	109	0.0011901
CSAEAGWRAETLYF	67	0.00115026		CSSGEGGEQYF	127	0.0010394		CSAGTRQNTEVF	92	0.00114682		CSAATGNSAETMYF	89	0.00111079		CSSRPGGYGQYF	125	0.00118117		CASSFKGYAEQF	74	0.00112309		CASGSGDGNEGLF	123	0.00185311		CANMSQGRTLYCTCSADPDWGYEQYF	126	0.00129504		CASSDPRQGDTQYF	494	0.00547034		CGGTNNSPLYF	109	0.0011901
CALTGGIAERF	67	0.00115026		CASPPRDISYEQYF	127	0.0010394		CASSRNYAEQSF	92	0.00114682		CSNRETPYF	89	0.00111079		CGARLGGRDAEQF	125	0.00118117		CSPPGGYAEQF	73	0.00110791		CASSLSRGDWVYAEQLF	123	0.00185311		CSAGTGANSPLYF	126	0.00129504		CVSSQRRGSNTEVF	493	0.00545926		CSATGAGDTQYF	109	0.0011901
CAWSPRDRGGYTEVLF	67	0.00115026		CSAGLGAQNTLYF	127	0.0010394		CSADRGGQNTLCF	92	0.00114682		CTRSTTGGSSYEQYF	89	0.00111079		CGSSQEEGDTQYF	125	0.00118117		CAWCKLGGQDTQYF	73	0.00110791		CASSPTGGQDTRYF	122	0.00183804		CSADTDQLYAEQF	126	0.00129504		CASSQRRGSSTEVF	475	0.00525994		CSAGGTNYAEQLF	109	0.0011901
CASNQEPGFSYEQYF	67	0.00115026		CSAWGGGSYEQYF	127	0.0010394		CSTQATEAF	92	0.00114682		CSAETGSPYEQYF	89	0.00111079		CSAERTGVLNTRQLYF	125	0.00118117		CSAQYSSPLYF	73	0.00110791		CSAGGAGNEGLF	122	0.00183804		CSAGAGVNSPLYF	125	0.00128476		CASGQRRGSNTEVF	463	0.00512706		CSVGTGENTLYF	109	0.0011901
CASRTGRGQDTQHF	67	0.00115026		CASGDRGTGQLYF	127	0.0010394		CASSLDGSQNTSYF	92	0.00114682		CSADPRYEQYF	88	0.00109831		CTRSDDSSYNSPLYF	124	0.00117172		CASGPPGGANTGQLYF	73	0.00110791		CASSLDWGDYEQYF	121	0.00182298		CASSQAPGTYNNQARHF	125	0.00128476		CASGDVLGGGEQYF	462	0.00511598		CATGNTEVF	108	0.00117918
CSADGLDSQNTSYF	67	0.00115026		CSADGSQDTLYF	126	0.00103121		CASSLTGGGTEVF	92	0.00114682		CSGQGEAETLYF	88	0.00109831		CSADKLGNYAGQF	124	0.00117172		CSAGQRNSPLYF	73	0.00110791		CASGDLGSSYEQYF	121	0.00182298		CSAEANSPLHF	125	0.00128476		CASSRDSNYNSPLYF	461	0.00510491		CSRGGQNALYF	108	0.00117918
CARRGTGLNQDTQYF	67	0.00115026		CASSQGRGQNTLYF	126	0.00103121		CTPRQGRGTGQLYF	92	0.00114682		CSAGQGANAGQLYF	88	0.00109831		CAGSRTGNSDYTF	124	0.00117172		CSAGAGAGAETLYF	73	0.00110791		CSAGRGQDTQYF	121	0.00182298		CTYSGLGYEQYF	124	0.00127448		CTRSAVDINTGQLYF	457	0.00506061		CSAWQLSCEQYF	108	0.00117918
CSAPPGLGAEQF	67	0.00115026		CSSSQGGSSQNTLYF	126	0.00103121		CASSPDYAEQF	92	0.00114682		CSNREALYF	88	0.00109831		CSGGGQDTEVF	124	0.00117172		CASSPQVANTEAF	73	0.00110791		CASSPNWGGADQDTHYF	121	0.00182298		CSSREGDGGEQYF	124	0.00127448		CASSETSSYEQYF	450	0.0049831		CSAGGGYEEYF	107	0.00116826
CASSRDWGKDTQYF	67	0.00115026		CSSRGLGGGAETLYF	126	0.00103121		CTSSARQGGNSPLYF	92	0.00114682		CSALTGGAGAEVF	88	0.00109831		CSGGLGVQNTSYF	124	0.00117172		CASSGTGEYDEQYF	72	0.00109274		CASAGTGGDTQYF	121	0.00182298		CASGDRDRAGSDYTF	124	0.00127448		CSRENTSYF	449	0.00497203		CSAGEDTGQPYF	107	0.00116826
CSAGGRNQDTRYF	67	0.00115026		CSADPTYERYF	126	0.00103121		CASSDGQSSYERYF	92	0.00114682		CSTTGGSSYERYF	88	0.00109831		CGAAGTGSYEQYF	124	0.00117172		CSADVQANTEAF	72	0.00109274		CSAGGTNNSPLSF	121	0.00182298		CSAGANNSPLYF	124	0.00127448		CTRSADPGGSEVF	440	0.00487236		CSASISNERLF	107	0.00116826
CSSRGQNQDTQYF	67	0.00115026		CASSRQDTLYF	126	0.00103121		CSAGRTVYEQYF	92	0.00114682		CSATGVNQDTLYF	88	0.00109831		CSAGRVSSPLYF	124	0.00117172		CSADEQGTSAETLYF	72	0.00109274		CSADRISYEPYF	120	0.00180791		CSSRERGGGEQYF	124	0.00127448		CSADPRGGTEVSF	425	0.00470626		CSEGQGGSYEQYF	107	0.00116826
CSAAGQDNTEVF	67	0.00115026		CSAAGTGGPYDQYF	126	0.00103121		CASSGQNTLYF	92	0.00114682		CSADRGGNSPPYF	88	0.00109831		CSVDRNSPLYF	124	0.00117172		CASSPQVAYTEVF	72	0.00109274		CASGPGDGNERLF	120	0.00180791		CSAPGTGGNQDTQYF	124	0.00127448		CASSDASQRNTEVF	416	0.0046066		CSAGRRGNTEVF	107	0.00116826
CSGTGGASAETLCF	67	0.00115026		CASGWGNTEVF	126	0.00103121		CSGGQDNSPLYF	92	0.00114682		CASSQGTANTEVF	88	0.00109831		CSAGTANSYNSPLHF	124	0.00117172		CASSQDAGARPETLYF	72	0.00109274		CSADGHRSGDTLYF	120	0.00180791		CSADLGQGDTEVF	124	0.00127448		CASSQRGGSNTEVF	413	0.00457338		CANMSQGRTLYCTCSAVSGQDTQYF	107	0.00116826
CTSSQEDRGPGAETLYF	67	0.00115026		CAWSLAQDTQYF	126	0.00103121		CARSPRDRENYAEQF	91	0.00113436		CANMSQGRTLYCTCRLGGSQNTLYF	88	0.00109831		CASSQDWGDYAEQF	124	0.00117172		CASYTGQLHF	72	0.00109274		CSADSISYEQYF	119	0.00179285		CSAEGTGSWTEQF	124	0.00127448		CASTRGVTEVLF	412	0.0045623		CSAAGGAETLYF	106	0.00115734
CTYSADPRVSNERLF	67	0.00115026		CASSRDTGATEVF	126	0.00103121		CASSDARGRANTEVF	91	0.00113436		CSPGTASTEVF	88	0.00109831		CRAGDSGNTLYF	124	0.00117172		CSADRGPTGQLYF	72	0.00109274		CASSLLRAGDEQHF	119	0.00179285		CSADTQNTLYF	124	0.00127448		CTRSADRNYAEQF	412	0.0045623		CSAGISNKRLF	106	0.00115734
CSASGGRDSPPYF	67	0.00115026		CASGDAQWTGRLYF	125	0.00102303		CASGAGQGNTEAF	91	0.00113436		CVSSQEGEQYF	88	0.00109831		CSADEFGDYGQYF	124	0.00117172		CSSRLGGRGAEQF	72	0.00109274		CAGSPPWSDAEQF	119	0.00179285		CASSLPGQGETLYF	124	0.00127448		CTRSASYEQYF	411	0.00455123		CGSRDPGQGAETLYF	106	0.00115734
CSGAENERLF	67	0.00115026		CASGAGSTEAF	125	0.00102303		CSADRTVYERYF	91	0.00113436		CSAGGNNSPPYF	88	0.00109831		CSADRGTQYF	124	0.00117172		CAFQGALEQHF	72	0.00109274		CASGGARATNQDTQYF	119	0.00179285		CSAEGRDTEVF	123	0.00126421		CGAWDNNYAEQF	405	0.00448479		CTYRPAGSQNTLYF	106	0.00115734
CTRSEGQGAEQF	66	0.0011331		CASFLEGAGEQYF	125	0.00102303		CASSLPGTGDYAGQF	91	0.00113436		CSADDWGGQDTQYF	88	0.00109831		CTCSVPLDSYEQYF	124	0.00117172		CASGDWGASQNTSYF	72	0.00109274		CAGSDGGGRYEQYF	118	0.00177778		CASGDAEALYF	123	0.00126421		CSGGRHNTLYF	403	0.00446264		CASSFGYAGQF	106	0.00115734
CASGPGTANTGQLYF	66	0.0011331		CASSGPGQKGAEQF	125	0.00102303		CSAGRDSDHTF	91	0.00113436		CSADGGGAGAETLYF	88	0.00109831		CSTDRGMEQYF	124	0.00117172		CGADVQANTEVF	72	0.00109274		CSPSGSSYEQYF	118	0.00177778		CSAAQGQSTLYF	123	0.00126421		CASGDGTGGSNSEVF	402	0.00445157		CSSRDPGQGAGTLYF	105	0.00114643
CAWKGTGGYSGDTLYF	66	0.0011331		CGARGDNYAEQF	125	0.00102303		CASSGRESQNTLYF	91	0.00113436		CANMSQGRTLYCTCSVGHNYAEQF	88	0.00109831		CSEQGSGQPYF	123	0.00116227		CASSDPTASYSSPLYF	72	0.00109274		CSADRISYEQDF	117	0.00176271		CASSSGLGVNQDTQYF	123	0.00126421		CSAGNTAGNTLYF	402	0.00445157		CASSRDSNQDTQYF	105	0.00114643
CSAELGGNYAEQSF	66	0.0011331		CASGEEQSNQAPLF	125	0.00102303		CAWSHNNQARHF	91	0.00113436		CTRSADQGAEQF	87	0.00108583		CASSLRTGGYKQYF	123	0.00116227		CASGEGVNSDHTF	72	0.00109274		CASSLTGRSYEQYF	117	0.00176271		CSAGDSDERLF	122	0.00125393		CSADNTAGNTLHF	396	0.00438513		CSSRDPGQGAETLHF	105	0.00114643
CAWSLDSPYNSPLYF	66	0.0011331		CVSSLTGGYAEQF	124	0.00101484		CASSPQDSGNTLYF	91	0.00113436		CSADIYAEQSF	87	0.00108583		CASSLRTGGAAETPYF	123	0.00116227		CSAWDQDTQCF	71	0.00107756		CASSPGQFSDYTF	116	0.00174765		CSAEPNSPPYF	122	0.00125393		CVSSQGGDEQYF	395	0.00437405		CSADSSCEQYF	105	0.00114643
CASRDWENYAEQF	66	0.0011331		CAGGGQGTNTGQLYF	124	0.00101484		CAWSPWTDTEVF	91	0.00113436		CSAATGISAETLYF	87	0.00108583		CASGVRTGGAEQYF	123	0.00116227		CTRSAGNQAQHF	71	0.00107756		CGSSEGQGNSDYTF	116	0.00174765		CSAGTIYAVQF	122	0.00125393		CGVTGGYAEQF	394	0.00436298		CTRSADGGEQYF	105	0.00114643
CASRAGRGQDTQYF	66	0.0011331		CSARTEGDERLF	124	0.00101484		CASSGGRHAEQF	91	0.00113436		CASSQRDWGLYAEQLF	87	0.00108583		CANMSQGRTLYCTCSADEFGDYEQYF	123	0.00116227		CASSGGGSQNTSYF	71	0.00107756		CASRFRTESYEQYF	116	0.00174765		CASSPDWGAYAEQF	122	0.00125393		CSADLGAGQLYF	393	0.00435191		CSSRGQGALEQCF	105	0.00114643
CSAVQDTEVF	66	0.0011331		CSGLGEDAQYF	124	0.00101484		CASSGGRYAGQF	91	0.00113436		CSAESRNTGQLYF	87	0.00108583		CSADRNLPLYF	123	0.00116227		CTRSEDNNNQAQHF	71	0.00107756		CSAARISYEQYF	116	0.00174765		CSAPGIGVNQDTQYF	122	0.00125393		CSARGSNEGLF	393	0.00435191		CGAVGGAETLYF	105	0.00114643
CARKGTGGYSGNTLYF	66	0.0011331		CGAWGGSSYEQYF	124	0.00101484		CSAGSSYEQYF	91	0.00113436		CGAETGSSYEQYF	87	0.00108583		CAPNSYEQYF	123	0.00116227		CASCTGQLYF	71	0.00107756		CAGSQVLGQDTQYF	115	0.00173258		CSAESNSDYTF	121	0.00124365		CSADSTAGDTLYF	388	0.00429654		CSAVSGQDTRYF	105	0.00114643
CSGQGQGTQYF	66	0.0011331		CASGDTGGEEDAQYF	124	0.00101484		CAGSQEGQGNTGQLYF	91	0.00113436		CSADGRENTQYF	87	0.00108583		CAGGDPGEEGQNTLYF	122	0.00115282		CASSDAAGEYDEQSF	71	0.00107756		CAGGSGDGNERLF	115	0.00173258		CSAEANPPLYF	121	0.00124365		CASSFRDRGPNTEVF	388	0.00429654		CSEQGAGTLYF	105	0.00114643
CSAQGRDAEQLF	66	0.0011331		CSAGQGADTGQF	124	0.00101484		CSQARLGVYAEQF	91	0.00113436		CSADLGGPAETPYF	87	0.00108583		CASSLRTGGYGQYF	122	0.00115282		CSADPGGRGERYF	71	0.00107756		CASGDPGSSYEQYF	115	0.00173258		CGSGDWGASQNTLYF	121	0.00124365		CSRENALYF	385	0.00426332		CASSLQNTEVF	105	0.00114643
CSAENGQYF	66	0.0011331		CASRSGTTEVLF	124	0.00101484		CSADRGGQNALYF	91	0.00113436		CGADWGRAEQF	87	0.00108583		CASGGDWGYEQHF	122	0.00115282		CASGQDTSGTGAETLYF	71	0.00107756		CASSQKTGDNYAEQF	115	0.00173258		CSAPTGSLSNERLF	121	0.00124365		CTRSARGSNERLF	381	0.00421902		CASSHRWGGVQDTQYF	105	0.00114643
CTRSAVGGEDTQYF	66	0.0011331		CASTDRERSEVF	124	0.00101484		CRGTGRYAEQF	90	0.00112189		CSAEGGDYAEQLF	87	0.00108583		CSAPTGDNQDAQYF	122	0.00115282		CSSREGCAEQF	70	0.00106238		CSADRISYEKYF	114	0.00171752		CSAGREAF	121	0.00124365		CSRGNTLYF	378	0.0041858		CSARGRGESPLYF	105	0.00114643
CTRSATGEQYF	66	0.0011331		CASPPTGEDTQYF	123	0.00100666		CASSFWGNYAEQF	90	0.00112189		CGADPGF	87	0.00108583		CSADWGGVTGQLYF	122	0.00115282		CSAGPLTEVF	70	0.00106238		CASSFPGSQAPLF	113	0.00170245		CSVSGTGYAGQF	121	0.00124365		CSAVDISTGQLYF	374	0.00414151		CSAGAGGYAEQF	105	0.00114643
CGATTGNNSPLYF	66	0.0011331		CASTDREGTEVSF	123	0.00100666		CASSLDGTGDYTEQF	90	0.00112189		CASSQEGEQHF	87	0.00108583		CANMSQGRTLYCTCSASTGGVQYF	122	0.00115282		CSARTGGYAEQSF	70	0.00106238		CSAKRTSNTEVSF	113	0.00170245		CSSRGGTDQDAQYF	121	0.00124365		CASGAGGGSDYTF	370	0.00409722		CSADLNEGLF	104	0.00113551
CAGSQDPGSAETLYF	66	0.0011331		CTRSADISGNTLYF	123	0.00100666		CASSSGQYNPPLYF	90	0.00112189		CSAGGGQDAQYF	87	0.00108583		CASSRDYAEQF	122	0.00115282		CSAGWDANTGQLYF	70	0.00106238		CSAGTANSDYTF	113	0.00170245		CGAASQNTLYF	120	0.00123337		CASGDNDYNSPLYF	370	0.00409722		CASSTGTGAYGQYF	104	0.00113551
CAWSRGRGNSDYAF	66	0.0011331		CSADATGPYEQYF	123	0.00100666		CASSLYTGGGTEVF	90	0.00112189		CSVGQNYAEQF	87	0.00108583		CSADRGRGGDTQYF	122	0.00115282		CSADVQADTEVF	70	0.00106238		CAGSLSLGNYAEQF	113	0.00170245		CASGGLGGQETLYF	120	0.00123337		CANMSQGRTLYCTCSADNTAGNTLYF	369	0.00408614		CGGNSQNTLYF	104	0.00113551
CSAGYSADTEVF	66	0.0011331		CASSPWGSAETLYF	122	0.000998474		CASGWTGNTEVSF	90	0.00112189		CNADPGYEQYF	87	0.00108583		CTYSADRNSPLYF	122	0.00115282		CSADRQGTSAETLYF	70	0.00106238		CTRSAQGAETLYF	113	0.00170245		CASSQAPGTYSNQAQHF	120	0.00123337		CSAVDINTGQPYF	366	0.00405292		CSAREYNSPLYF	104	0.00113551
CSGTGGASAETLHF	65	0.00111593		CASSFRDRERTEVF	122	0.000998474		CASPLTGGNTGQLYF	90	0.00112189		CSAEGRSQSTLYF	86	0.00107335		CARQGLPSGNTLYF	122	0.00115282		CSASNNYAGQF	69	0.00104721		CSAAANQGTQYF	112	0.00168738		CASSQGIGDWASAETLYF	120	0.00123337		CSRESTLYF	366	0.00405292		CTRSAVSGQDTQYF	104	0.00113551
CASSLTTGGATEQLYF	65	0.00111593		CSSRGLGGDAGTLYF	122	0.000998474		CSAGTRQHTLYF	90	0.00112189		CSAEGRSQNTSYF	86	0.00107335		CSADHRGALLF	122	0.00115282		CASSDSTASYNSPLYF	69	0.00104721		CASSLDWENYAEQF	112	0.00168738		CSAPTGSFSNERLLF	120	0.00123337		CSADRNYAEQLF	361	0.00399755		CASRSGTNYAEQF	104	0.00113551
CSAGQYNPPLYF	65	0.00111593		CASSSWGTNTGQLYF	122	0.000998474		CASSQPGVQDTQYF	90	0.00112189		CSADPGGAEQSF	86	0.00107335		CASSQEEGDTRYF	121	0.00114337		CSAVRGKETTLYF	69	0.00104721		CSAVRISYEQYF	112	0.00168738		CNARLYEQYF	120	0.00123337		CASRGSGNTLYF	359	0.00397541		CAWSPDGSNERLF	104	0.00113551
CTRSPDWGGQNTLYF	65	0.00111593		CASSFLDTQYF	122	0.000998474		CSDSHEQYF	90	0.00112189		CTRSADGGGANTGQLYF	86	0.00107335		CSAVDRVQTQHF	121	0.00114337		CSQDLQGGDTQYF	69	0.00104721		CTRSARDNSQNTLYF	112	0.00168738		CSALGNTLHF	120	0.00123337		CSADDTAGNTLYF	358	0.00396433		CASSRTGGRAEQF	104	0.00113551
CSSRQGSAEQF	65	0.00111593		CASSLEWAEALYF	122	0.000998474		CTPGQGRGTGQF	90	0.00112189		CAWSPRRGTEVF	86	0.00107335		CAWSTGTGGGAETLYF	121	0.00114337		CASGGGVNSDYTF	69	0.00104721		CASGQDHSYEQYF	112	0.00168738		CSADPGGDEQYF	120	0.00123337		CSGTVNTEVSF	356	0.00394219		CTRSADRTEVF	103	0.00112459
CAGSQTPTGSAETLYF	65	0.00111593		CAGSQDTEVF	122	0.000998474		CSADRTVCEQYF	89	0.00110942		CASSQDRTGRDTGVF	86	0.00107335		CSAGGRAERLF	121	0.00114337		CTYRQGSGNTLYF	69	0.00104721		CANMSQGRTLYCTCSADRGQDTQYF	112	0.00168738		CTRSAEWGANTEVF	120	0.00123337		CASSLDHRDRGLDTQYF	349	0.00386467		CASSQDGGGYAEQLF	103	0.00112459
CASSQNWGDSQNTLYF	65	0.00111593		CSADPGGSDYTF	122	0.000998474		CASSLGRGRNAETPYF	89	0.00110942		CGNRETLYF	86	0.00107335		CSAVGTGKDAQYF	121	0.00114337		CSADRGFDALYF	69	0.00104721		CRRGQNTSYF	111	0.00167232		CTRSAGREVF	120	0.00123337		CSADNTAGNALYF	348	0.0038536		CASRDSQAQHF	103	0.00112459
CTRSAENEQYF	65	0.00111593		CRPRDNNERLF	122	0.000998474		CTSSPYTGGGTEVF	89	0.00110942		CSADWGQNTSYF	86	0.00107335		CSADLGGPCEQYF	121	0.00114337		CASSGTGGNSGYTF	69	0.00104721		CASSTGGRQNTLYF	111	0.00167232		CSATGGTSAETPYF	120	0.00123337		CSAVDVNTGQLYF	347	0.00384252		CAWGQGEAPHF	103	0.00112459
CASSRGWDSQNTLYF	65	0.00111593		CASSPSNTGQLYF	122	0.000998474		CAWSLGGSAEVF	89	0.00110942		CTRSNRETLYF	85	0.00106087		CSADRQGRNTEAF	121	0.00114337		CSAASNYAEQSF	69	0.00104721		CASSPDRGQYTEQF	110	0.00165725		CASGDAGTGDTEVLF	120	0.00123337		CSAGRNYAEQF	344	0.0038093		CAWTQAGDGNTLYF	103	0.00112459
CRADWGLSYEQYF	65	0.00111593		CSASLGGQYF	121	0.00099029		CAGSGMGDQDTQYF	89	0.00110942		CSAEGAGNTLYF	85	0.00106087		CSADRQGRNAEVF	121	0.00114337		CSAGQYNSPLYF	68	0.00103203		CASSQELQDTQYF	110	0.00165725		CSADARQDTQYF	119	0.00122309		CASRLGWSQNTLYF	339	0.00375394		CSLEIQSSEAGDSALYLRASSLGENTLYF	103	0.00112459
CGWDSNQAQHF	65	0.00111593		CASGAGSTEVLF	121	0.00099029		CGADWGASQNTLYF	89	0.00110942		CASSQDQTGRDTEVF	85	0.00106087		CTRSALLGPYEQYF	121	0.00114337		CSAEWDADTGQLYF	68	0.00103203		CASSEGQENSDYTF	110	0.00165725		CAGGDLGGQETLYF	119	0.00122309		CARGSNERLF	339	0.00375394		CSAGQQDAQYF	102	0.00111367
CASSQDWGLGAPETLYF	65	0.00111593		CSGTGGRTYEQYF	121	0.00099029		CTRSAGQSSYEQYF	89	0.00110942		CASSLTVYAEQF	85	0.00106087		CSAAAANTGQPYF	121	0.00114337		CSARDFYEQYF	68	0.00103203		CASGDQGSTYEQYF	109	0.00164219		CSADPVQNTLYF	119	0.00122309		CANSGTGENTLYF	338	0.00374286		CANMSQGRTLYCTCSAGTGGYAEQF	102	0.00111367
CASGLQGDEQYF	65	0.00111593		CASSQDGQCAETLYF	121	0.00099029		CASSGAGSSYEQYF	89	0.00110942		CSATTSAETPYF	85	0.00106087		CASRGRSNGRLF	120	0.00113392		CSADGGSYEQYF	68	0.00103203		CTRSAGGAGNERLF	109	0.00164219		CSATGGASAETLYF	119	0.00122309		CSAVDIDTGQLYF	336	0.00372071		CSAGTHYEQYF	102	0.00111367
CASSPGTANTRQLYF	65	0.00111593		CASSRGRGQYF	121	0.00099029		CASSRRDWGGRGTQYF	89	0.00110942		CASSPSGQGYEQYF	85	0.00106087		CASGGRADSDYTF	120	0.00113392		CSAGDWGSAEALYF	68	0.00103203		CASSLSLGNYAGQF	109	0.00164219		CASSPGLGERYF	119	0.00122309		CSADNMAGNTLYF	336	0.00372071		CASSRDGGGYAEQF	102	0.00111367
CAWKGTGGYPGNTLYF	65	0.00111593		CSADQRQVSNERLF	121	0.00099029		CASSRDRGEVF	89	0.00110942		CSADGREDTLYF	85	0.00106087		CSAVRISNERLF	120	0.00113392		CSGRDRGSAETPYF	68	0.00103203		CTRSGDRDYNSPLYF	109	0.00164219		CANMSQGRTLYCTCSATGGTSAETLYF	119	0.00122309		CASTGGVTEVF	335	0.00370964		CSADTGGALCF	102	0.00111367
CTRSADRAEQF	65	0.00111593		CASSLVTGGGERLSF	121	0.00099029		CSADHRGRAPLF	89	0.00110942		CSADLVSYEQCF	85	0.00106087		CSPGQGGGERLF	120	0.00113392		CASSPPGGTNTGQLYF	68	0.00103203		CASGGWYRGGTEVF	109	0.00164219		CSAPTGSFPNERLF	119	0.00122309		CSTDNTAGNTLYF	332	0.00367642		CSADPNSPLYF	102	0.00111367
CSATGAGQLYF	65	0.00111593		CASGDVQGAETLYF	121	0.00099029		CSADGTASVETLYF	89	0.00110942		CSADRGNYAEQF	85	0.00106087		CSADREMEQYF	120	0.00113392		CSADFWGGYGQYF	68	0.00103203		CASSPDRANTEVF	107	0.00161205		CSAGGRNTEVF	119	0.00122309		CASGEGGRVDSPLHF	331	0.00366535		CASSLPGGSSYEQYF	102	0.00111367
CSLEIQSSEAGDSALYLRASSLGLGASAETLYF	65	0.00111593		CSAAGTGGPYAQYF	121	0.00099029		CGADMGGAEQF	89	0.00110942		CSRDRGVSNGRLF	85	0.00106087		CASRGRSNERSF	120	0.00113392		CGASSNSDYTF	68	0.00103203		CDWGGTQYF	107	0.00161205		CSAGQDTLYF	119	0.00122309		CSADRSYAEQF	330	0.00365427		CAWSPDSSNEGLF	101	0.00110275
CASSQRTGVDTGQLYF	64	0.00109876		CSAGQGANERVF	121	0.00099029		CAWSPGHNNQAQHF	88	0.00109696		CASSPGTGDEQYF	85	0.00106087		CSARDGGHNSPLYF	120	0.00113392		CASSATGVEQYF	68	0.00103203		CSARGAETLYF	106	0.00159699		CSADLGGYEQYF	119	0.00122309		CASSRRRGSNTEVF	328	0.00363213		CASNQEQSSAETLYF	101	0.00110275
CASSHGTGDYAEQSF	64	0.00109876		CGADRAGYEQYF	121	0.00099029		CAWSPRDGENYAEQF	88	0.00109696		CAGHSSYEQYF	85	0.00106087		CGADEFGDYEQYF	120	0.00113392		CASSPGRGYEQYF	68	0.00103203		CASSLSLGNYAEQSF	106	0.00159699		CASSQDPRSNTEVLF	118	0.00121282		CSAAGTSYAEQF	328	0.00363213		CSWTGANTGVF	101	0.00110275
CASSPRTGTYGQYF	64	0.00109876		CSADQRQISNERLLF	121	0.00099029		CARSRGSSAETLYF	88	0.00109696		CGADGGGASAETLYF	84	0.00104839		CSADRVSGNTPYF	120	0.00113392		CASSQEGQGAGDTLYF	68	0.00103203		CSAGETANSDYTF	106	0.00159699		CSVEPNSDYTF	118	0.00121282		CSADRDYAEQF	326	0.00360998		CSSRGGQGSQNTLYF	101	0.00110275
CSATGTGQPYF	64	0.00109876		CSVRTGGDERLF	121	0.00099029		CSAAGSQNTLYF	88	0.00109696		CANMSQGRTLYCTCSAGQGQDTQYF	84	0.00104839		CASSWGGQDTRYF	120	0.00113392		CSSWDFYEQYF	68	0.00103203		CARGANERLF	106	0.00159699		CSADMDQLHAEQF	118	0.00121282		CGRENTLYF	326	0.00360998		CSADRSSHEQYF	101	0.00110275
CSAGQGSGNTLHF	64	0.00109876		CAGSGRGGNSPLYF	121	0.00099029		CASGGQYTEVF	88	0.00109696		CANMSQGRTLYCTCSGDWGLYEQYF	84	0.00104839		CAGSQEGGNYAEQF	120	0.00113392		CTRSSRLGGYEQYF	67	0.00101685		CTRSAPLGVNYAEQF	106	0.00159699		CTRSAERGLNQDTQYF	118	0.00121282		CASSQRRGSNTEVSF	324	0.00358783		CASSHDRDSSYEQYF	101	0.00110275
CASSPGTANAGQLYF	64	0.00109876		CGADGGQDTQYF	120	0.000982106		CASSLSAANTEVF	88	0.00109696		CTRSAGDKTYEQYF	84	0.00104839		CSADGPGSQNTLYF	120	0.00113392		CASSQDLGNYAERF	67	0.00101685		CASSSSLGNYAEQF	106	0.00159699		CSAREGTGQLYF	118	0.00121282		CASMGEGAETLYF	322	0.00356568		CSAEDRGKDKRLF	101	0.00110275
CASSQGAGKNTGQLYF	64	0.00109876		CASSPTGEGTQYF	120	0.000982106		CGADGLGGQDTQYF	88	0.00109696		CASSQGSANTEVLF	84	0.00104839		CSVGTTNTGQLYF	120	0.00113392		CTYSSRDFYEQYF	67	0.00101685		CANMSQGRTLYCTCSAPLGVNYAEQF	106	0.00159699		CSADRGLSSERLF	118	0.00121282		CTRSAAGTNYAEQF	319	0.00353246		CSAWQLSHEQYF	100	0.00109183
CAGSQQTGVDTGQLYF	64	0.00109876		CSAGQGADTRQLYF	120	0.000982106		CSADMGGAEQSF	88	0.00109696		CSSSLGERDTQYF	84	0.00104839		CSAAGAGSYEQYF	120	0.00113392		CSAGQHNSPLHF	67	0.00101685		CASSLRTRSSYEPYF	105	0.00158192		CASGGTSAETLYF	118	0.00121282		CSARGPNERLF	318	0.00352139		CANMSQGRTLYCTCSSRDTQYF	100	0.00109183
CASSLVGRQDTQYF	64	0.00109876		CASSGRDEAPLF	120	0.000982106		CSSRPDSGNTLYF	88	0.00109696		CSAQYNSPLHF	84	0.00104839		CSADEFGDYERYF	120	0.00113392		CSADRRNSAETLHF	67	0.00101685		CSSEAETLYF	105	0.00158192		CGADIQNTLYF	118	0.00121282		CSARYNSPLYF	316	0.00349924		CSAEQTEVSF	100	0.00109183
CSANGGREQYF	64	0.00109876		CSAPGLGGQNTLHF	120	0.000982106		CAGTPGQTNERLF	88	0.00109696		CSGDWGLYEQHF	84	0.00104839		CRETGGRDTQYF	120	0.00113392		CASSPGTGGCEQYF	66	0.00100168		CASSLVGGQNTLYF	105	0.00158192		CSESLTQGTQYF	117	0.00120254		CSAVGINTGQLYF	312	0.00345495		CGAGTGGYAEQF	100	0.00109183
CSAQVNTGVF	64	0.00109876		CASGGEQANSDYTF	120	0.000982106		CSADRKPGDAGQF	88	0.00109696		CASSQKNTQYF	84	0.00104839		CSGQGEETLYF	119	0.00112447		CASSDAAGEYDELYF	66	0.00100168		CSALGVNQGTQYF	104	0.00156686		CASSPGTGEEAPLF	117	0.00120254		CSAVDINTGRLYF	311	0.00344388		CGARGQGESPLYF	100	0.00109183
CSGDRGGNTLYF	64	0.00109876		CSADPTYEQCF	120	0.000982106		CAWSLDRGRAETPYF	88	0.00109696		CSAQYNPPLYF	84	0.00104839		CSTDHRGAPLF	119	0.00112447		CAWSKQGGQDTQYF	66	0.00100168		CSADRISYEHYF	104	0.00156686		CTSGRYTEVF	117	0.00120254		CASTRGGTEVF	309	0.00342173		CSADGGSDYTF	100	0.00109183
CSAVRDKYAEQLF	64	0.00109876		CASTDRERTEVIF	120	0.000982106		CSAPGHSTEVF	88	0.00109696		CTRSAVGEQYF	84	0.00104839		CSAGGQSNALYF	119	0.00112447		CSAASNYAERF	66	0.00100168		CASSLWGGDYAEQF	104	0.00156686		CGVSGTGYAEQF	117	0.00120254		CASSARDNSAETLYF	308	0.00341066		CTRSARWGDTQYF	100	0.00109183
CASSQRHSHPGNTLYF	64	0.00109876		CSTWTGIYEQYF	119	0.000973922		CASSDRESRNTLYF	88	0.00109696		CSAETGGSYEQYF	83	0.0010359		CSAGPGTGTYEQYF	119	0.00112447		CGAPGQIYEQYF	66	0.00100168		CSADRISNEQYF	103	0.00155179		CASSPRQNNYAGQF	117	0.00120254		CSADGNYAEQF	303	0.00335529		CSAGRAGNTLYF	100	0.00109183
CASGFGQGYTQYF	64	0.00109876		CAGSLEWAETLYF	119	0.000973922		CSAGWGASQNTLYF	88	0.00109696		CTRSADYGYEQYF	83	0.0010359		CTYSADWGDEQYF	119	0.00112447		CASSQTGEGAETPYF	66	0.00100168		CASSAGPNTEVF	103	0.00155179		CANMSQGRTLYCTCSADYTQDTQYF	117	0.00120254		CASSFEGGNTEVF	303	0.00335529		CSAGQSTLYF	99	0.00108092
CAWKGTGGYSGNTPYF	64	0.00109876		CSAVGGAGQF	119	0.000973922		CSAGGGTGQLYF	88	0.00109696		CSADTYAEQF	83	0.0010359		CSEDRAEQF	119	0.00112447		CIAGTETLYF	66	0.00100168		CASGSGDGSERLF	103	0.00155179		CSAPGLGGSYEQHF	117	0.00120254		CGAVDINTGQLYF	296	0.00327777		CSAWQLSYEQHF	99	0.00108092
CSLEIQSSEAGDSALYLYASSLLENTGQLYF	63	0.00108159		CSAGGSRNTLYF	119	0.000973922		CASSDGQSSYEQCF	88	0.00109696		CASSQRDWGPYAEQF	83	0.0010359		CASSPGTGGYAKQF	118	0.00111502		CGADGSSYEQYF	66	0.00100168		CSTHWGGGQYF	102	0.00153672		CASSQAPGTHNNQAQHF	117	0.00120254		CTRSRENTLYF	293	0.00324455		CAWGQGAAQHF	99	0.00108092
CASSLSGYSSPLYF	63	0.00108159		CSAGGSQDTLYF	119	0.000973922		CASSSGQYSSPLYF	87	0.00108449		CASGDAAGPSQNTLYF	83	0.0010359		CSAAAADTGQLYF	118	0.00111502		CSAGPWGGAETLYF	65	0.000986499		CSARGTANSDYTF	102	0.00153672		CSADRQGHPLYF	117	0.00120254		CASSQRRGANTEVF	289	0.00320026		CSVDISQGTQYF	99	0.00108092
CTRSAVRDKYAEQF	63	0.00108159		CASGDAQGGSDYAF	119	0.000973922		CASSQDWGTSAETLYF	87	0.00108449		CSAARGRIPNERLF	83	0.0010359		CSARDRGHNSPPYF	118	0.00111502		CAWSHWGVAEQF	65	0.000986499		CSAGGINNSPLYF	102	0.00153672		CASSQAQYGQYF	117	0.00120254		CASTRGVTEAF	283	0.00313382		CTSRSGTVYAEQF	99	0.00108092
CSADWGGAETLHF	63	0.00108159		CSAGGGQNTLYF	119	0.000973922		CSLEIRSSEAGDSALYLCASSLSAANTEVF	87	0.00108449		CSGDRGLYEQYF	83	0.0010359		CSAERTGVLNTGQF	118	0.00111502		CAWSKLGGQATQYF	65	0.000986499		CSAAANQDAQYF	102	0.00153672		CSADKSYNLPLYF	116	0.00119226		CSVDNTAGNTLYF	283	0.00313382		CSAPTSSQNTLYF	99	0.00108092
CSEGRGAEQF	63	0.00108159		CASSLRSQDTQYF	119	0.000973922		CAGSLTGGNTGQLYF	87	0.00108449		CSAEAGSSYEQYF	83	0.0010359		CSAGWDYNSPLYF	118	0.00111502		CAWSLAGGTQDTQHF	65	0.000986499		CAGSQARDTGQLYF	102	0.00153672		CNADPGDTEVF	116	0.00119226		CSADNTTGNTLYF	282	0.00312274		CSAWQLSYEQCF	99	0.00108092
CALTGGTAEQF	63	0.00108159		CASSQDTTSSDYTF	119	0.000973922		CAGSLDGTGDYAEQF	87	0.00108449		CSGDYNSPLYF	83	0.0010359		CSDQPNTEAF	118	0.00111502		CSAVRYAEQLF	65	0.000986499		CSAPPGGNTEAF	101	0.00152166		CSADIRNTLYF	116	0.00119226		CSADRNYAEQSF	280	0.0031006		CTRSAGYEQYF	99	0.00108092
CASSQTPTGGAETLYF	63	0.00108159		CASSPWRTNTGQLYF	119	0.000973922		CANSPYTGGGTEVF	87	0.00108449		CASSQDGSSYERYF	83	0.0010359		CGADPGEGTLYF	118	0.00111502		CSARTGGCAEQF	65	0.000986499		CSAKRTSNTKVF	101	0.00152166		CSSRGGTGQDTQYF	116	0.00119226		CSAGARANTEVLF	275	0.00304523		CASSPGLGGNTGQPYF	98	0.00107
CSVDWGGAETLYF	63	0.00108159		CASPLVGGTQYF	119	0.000973922		CTSSLGISNERLF	87	0.00108449		CTYSAGTGDSQNTLYF	83	0.0010359		CSAAGGDTQGTQYF	118	0.00111502		CTRSAETNTGQLYF	65	0.000986499		CASSRAEVF	100	0.00150659		CSSREEGGGEQYF	116	0.00119226		CSAAGTNYAEQLF	274	0.00303415		CSAGTGGYAGQF	98	0.00107
CASSQTGTGRAEQSF	63	0.00108159		CAGGAEDWGSSYEQYF	119	0.000973922		CSTQATGVF	87	0.00108449		CASGQEGEVF	83	0.0010359		CASSQDWGSAGTLYF	118	0.00111502		CSAARYAEQF	65	0.000986499		CASSQVPGQDTQYF	100	0.00150659		CTRSAETRANSDYTF	116	0.00119226		CASARGVTEVF	273	0.00302308		CANMSQGRTLYCTCSAGQQDTQYF	98	0.00107
CASSSLGGSYEQYF	63	0.00108159		CASSFDRGVNERLF	119	0.000973922		CASSDRESQDTLYF	87	0.00108449		CSAGTGGSQNTSYF	83	0.0010359		CSADEFGGYEQYF	118	0.00111502		CSADEGWYAEQSF	65	0.000986499		CSAAASQDTQYF	100	0.00150659		CAWGGGAETLYF	116	0.00119226		CGARGSNERLF	273	0.00302308		CSGDWDAETPYF	98	0.00107
CTRSADRDITEVF	63	0.00108159		CSANQDTQYF	119	0.000973922		CASSEPGVSYGQYF	87	0.00108449		CTRSAATGGIQDTQYF	83	0.0010359		CSAERTGVLDTGQLYF	118	0.00111502		CASSRDRGNTGRLYF	65	0.000986499		CSANSVYEQYF	100	0.00150659		CASGGYTEVF	116	0.00119226		CASSPTDYAEQF	266	0.00294557		CASSLNRDEQYF	98	0.00107
CSADRAYERYF	63	0.00108159		CSGHNYAEQLF	119	0.000973922		CARSPWGDSYEQYF	87	0.00108449		CSAATGNSAEPLYF	83	0.0010359		CSAETGAGNTPYF	117	0.00110558		CSGRDTADTEVF	65	0.000986499		CTRSALGVNQDTQYF	100	0.00150659		CASSPRLGLYTEQF	116	0.00119226		CSADRNYAERF	266	0.00294557		CASRSETVYAEQF	98	0.00107
CSGSGTGSYEQHF	63	0.00108159		CASSPWGYEQYF	119	0.000973922		CASSDRESQSTLYF	87	0.00108449		CSADQGAEQLF	83	0.0010359		CSDDSPYNSPLYF	117	0.00110558		CASSLRDSAETQYF	65	0.000986499		CASSQDVNTEVSF	100	0.00150659		CASSQGAGRAETLYF	116	0.00119226		CGADRNYAEQF	263	0.00291235		CASSFRGNQDTQYF	98	0.00107
CSARRSSYEQYF	63	0.00108159		CASSWGNTGVF	119	0.000973922		CANSGGRYAEQF	87	0.00108449		CSAENRNTGQPYF	83	0.0010359		CAHRGRGQDTQYF	117	0.00110558		CASGGGPSYNSPLHF	65	0.000986499		CASSQVLGQDAQYF	99	0.00149153		CSAGTGVSSPLYF	116	0.00119226		CANMSQGRTLYCTCSADRNYAEQF	263	0.00291235		CSAPQGGNPPLYF	98	0.00107
CSAGQGSGNALYF	63	0.00108159		CSTGSRAGQLYF	118	0.000965737		CASSLGRGRNAEALYF	87	0.00108449		CSAGAGDSQNTLYF	83	0.0010359		CSADQGAQYF	117	0.00110558		CTYSATGGNYAEQF	65	0.000986499		CSTGTANTEVF	99	0.00149153		CGEDYNSPLYF	116	0.00119226		CASSQRRGSNTGVF	263	0.00291235		CANWENQDTQYF	98	0.00107
CAGSQRHSHSGNTLYF	63	0.00108159		CASSQDGQGTETLYF	118	0.000965737		CASGDAGTQYF	87	0.00108449		CSAGSNTEVF	83	0.0010359		CSARQGLPSGNALYF	117	0.00110558		CSADEGWYAGQF	65	0.000986499		CASGDQGSSYDQYF	99	0.00149153		CASSQARYEQYF	115	0.00118198		CASSQDRGGYAEQF	261	0.0028902		CSADPNSDYAF	98	0.00107
CSGRGQDTQYF	63	0.00108159		CAWSLTRDTQYF	118	0.000965737		CASSRDRGRAEALYF	87	0.00108449		CSGQGSNSGNTLYF	83	0.0010359		CGADRQGRNTEVF	117	0.00110558		CSAGDRGSAETLYF	64	0.000971322		CSADGTNNSPLYF	99	0.00149153		CTRSAGDKEVF	115	0.00118198		CASSQRRGSNTEIF	257	0.0028459		CAWPTTNSDYTF	98	0.00107
CASSPRLGVNQDAQYF	63	0.00108159		CASSLRGQDTRYF	118	0.000965737		CGAMAGRNNSPLYF	86	0.00107203		CASRPPGQGYEQYF	83	0.0010359		CSAGTGGVENALYF	117	0.00110558		CTRSADPGGAHAETLYF	64	0.000971322		CASSLGGGGQNTLYF	98	0.00147646		CSAGDRDQDTQYF	115	0.00118198		CSADRNYAGQF	256	0.00283483		CSAWGGAGGTQYF	97	0.00105908
CASSLLENIGQLYF	63	0.00108159		CARSEGTGGDAEQF	118	0.000965737		CAWSPGGGSDYTF	86	0.00107203		CAWSLEGERGTEVF	82	0.00102342		CTRSAVGSQNTLYF	117	0.00110558		CASSPRVANTEVF	64	0.000971322		CSAGGTANSDYIF	98	0.00147646		CGAGTGVNSPLYF	115	0.00118198		CASGDSRGRAQNTLCF	256	0.00283483		CTRSAQDTQYF	97	0.00105908
CSYRGLNSPLHF	63	0.00108159		CASSPDRGRDAGQLYF	118	0.000965737		CSAMAGRSNSPLYF	86	0.00107203		CSADWGGNSPPYF	82	0.00102342		CSARTTNTGQLYF	117	0.00110558		CSADGQETSAETLYF	64	0.000971322		CASSLDINYAVQF	98	0.00147646		CASGQAQYEQYF	114	0.0011717		CAWSLRGLGNALYF	255	0.00282376		CASRSGTVHAEQF	97	0.00105908
CASSRDWDSQSTLYF	63	0.00108159		CASSEPGDSAEVF	118	0.000965737		CASSLSWRRNQNTLYF	86	0.00107203		CSADLVSYEQHF	82	0.00102342		CASSLSGGEAGQF	117	0.00110558		CSAVGYAEQF	64	0.000971322		CSADQLQDAQYF	97	0.00146139		CASSQGTGDWASAETLHF	114	0.0011717		CSACGSNERLF	252	0.00279054		CSAGTGENTLHF	97	0.00105908
CSADLRVSNERLF	63	0.00108159		CAGSFDRGPEQF	118	0.000965737		CSADWGASQNILYF	86	0.00107203		CSAGAYNNQAQHF	82	0.00102342		CASSRGTGGSNERLF	116	0.00109613		CASSQGAGARSETLYF	64	0.000971322		CASSPDRGQYVEQF	97	0.00146139		CSAGGEVGQYF	114	0.0011717		CASSQRRGSDTEVF	250	0.00276839		CASSQDGTTDSDYTF	97	0.00105908
CASSQGAEQLF	63	0.00108159		CSSRGLGGDAETLHF	118	0.000965737		CASSGGRYAKQF	86	0.00107203		CSADWGRAGQF	82	0.00102342		CSADRGSYAEQF	116	0.00109613		CSAASSYAEQF	64	0.000971322		CASSTGGPQNTLYF	97	0.00146139		CASGAGTGGAGDTQYF	114	0.0011717		CGAAGTNYAEQF	248	0.00274624		CTRSADWRGSAETLYF	97	0.00105908
CASSPTVSNERLF	63	0.00108159		CASSPRGAGGQLYF	117	0.000957553		CASSQDVHTEAF	86	0.00107203		CSAATGNSADTLYF	82	0.00102342		CASSNSYGQYF	116	0.00109613		CASGEGVNPDYTF	64	0.000971322		CSADLQANSPLYF	97	0.00146139		CSADAGTLSYERYF	114	0.0011717		CASSLGGVSYEQYF	245	0.00271302		CSEQGAETLHF	97	0.00105908
CASSPDGIQDAQYF	62	0.00106442		CASSPRGYTGQLYF	117	0.000957553		CSADWGASQNTLHF	86	0.00107203		CGATTSAETLYF	82	0.00102342		CASSGTSGNTLYF	116	0.00109613		CASSGTGGNTEVLF	64	0.000971322		CSARTGGTEAF	96	0.00144633		CSAETRANSDYAF	114	0.0011717		CAWSLRGLGDTLYF	243	0.00269087		CSADRADTQYF	97	0.00105908
CASSLGRSSYGQYF	62	0.00106442		CASPLEWAETLYF	117	0.000957553		CSVDWGASQNTLYF	86	0.00107203		CSATGVNQDTRYF	82	0.00102342		CSADGLGSQSTLYF	116	0.00109613		CTRSSNAEQF	64	0.000971322		CSGDGDYNSPLYF	96	0.00144633		CASSTGNSDYTF	114	0.0011717		CSADPRNQDAQYF	243	0.00269087		CTRSAGQNTLYF	96	0.00104816
CASSLSRGAEQSF	62	0.00106442		CASSDADRDQAPPF	117	0.000957553		CASSLTGGSTGQLYF	86	0.00107203		CASSLSTASTRQLYF	82	0.00102342		CSAGQNTAVF	116	0.00109613		CSASSGDTLYF	64	0.000971322		CSATNTGVF	96	0.00144633		CASSQGTGDWASTETLYF	114	0.0011717		CASSLGTGGYAEQF	241	0.00266873		CSAGGERYF	96	0.00104816
CASSLQGDEQHF	62	0.00106442		CASSVTGGYAEQF	117	0.000957553		CAWSLGRDTEVF	86	0.00107203		CASGDRPKDAQYF	82	0.00102342		CASADDYEQYF	116	0.00109613		CASSDAGDRGGAETLYF	64	0.000971322		CSAGGTNTSPLYF	96	0.00144633		CTRSAELGGDTQYF	113	0.00116143		CSANNTAGNTLYF	241	0.00266873		CSVLGEGTQYF	96	0.00104816
CSAETGGYEQHF	62	0.00106442		CASSQDATNSDYTF	117	0.000957553		CASSRADYAEQF	86	0.00107203		CSARQANSDYAF	82	0.00102342		CTRSADGQDTQYF	116	0.00109613		CSAVRGRENTLYF	64	0.000971322		CSAQGVEEVF	96	0.00144633		CSAAQGRNTLYF	113	0.00116143		CSARGSNERLLF	240	0.00265765		CSAGQAGSTLYF	96	0.00104816
CSADPRVSNKRLF	62	0.00106442		CASREGTGGDAEQF	117	0.000957553		CASSQGVHTEVF	86	0.00107203		CSADREGTQYF	82	0.00102342		CTRSAALGDNQDTQYF	116	0.00109613		CSAEWDANTGQPYF	63	0.000956145		CSAGGTATSDYTF	96	0.00144633		CSADPDWGYEQHF	113	0.00116143		CASSQGTISYEQYF	237	0.00262443		CSGGQGSSYEQYF	96	0.00104816
CASSQDWGDNQNTLYF	62	0.00106442		CSANPGASDYTF	117	0.000957553		CSVDGTASAETLYF	86	0.00107203		CSAGRSSYEQYF	82	0.00102342		CSALGGSGNALYF	115	0.00108668		CASSPRGNYAEQLF	63	0.000956145		CSADRISF	96	0.00144633		CSAGTGVDSPLYF	113	0.00116143		CSRENTLCF	237	0.00262443		CSADYGGNSPLYF	96	0.00104816
CSALGGAETLYF	62	0.00106442		CAGGDVLGGGTGQLYF	117	0.000957553		CASSPDRGRNAETLYF	86	0.00107203		CSADWGPKDTQYF	82	0.00102342		CSAGGQDTQYF	115	0.00108668		CSALGGACEQYF	63	0.000956145		CSAEGTANSDYTF	96	0.00144633		CRARLYEQYF	112	0.00115115		CSRENTLHF	237	0.00262443		CSADWRGSAEALYF	96	0.00104816
CASSRDWDSQNALYF	62	0.00106442		CRLRGNNERLF	117	0.000957553		CGDRDRDTGQLYF	86	0.00107203		CSTRDWGGEQYF	82	0.00102342		CANMSQGRTLYCTCSAALGDNQDTQYF	115	0.00108668		CSAGVQANTEVF	63	0.000956145		CASGGVGDNYAEQF	96	0.00144633		CVSSPGLGEQYF	112	0.00115115		CTSSQRRGSNTEVF	237	0.00262443		CRPAGSQNTLCF	96	0.00104816
CASSLGPGASAETLYF	62	0.00106442		CASSFGRGPEQF	116	0.000949369		CAGSSRPLYAEQF	86	0.00107203		CTRSADRGGNSPLYF	82	0.00102342		CGAGGASYNSPLYF	115	0.00108668		CTRSADSGQNTLYF	63	0.000956145		CASSFEGDTQYF	96	0.00144633		CSGAGANERLF	112	0.00115115		CVSSHRDRGNEQYF	236	0.00261336		CTRSWTGANTEVF	96	0.00104816
CSEGQGAEQSF	62	0.00106442		CSETGGGTYEQYF	116	0.000949369		CSAGGRGSYEQHF	85	0.00105956		CTRSAAGNSGNTLYF	82	0.00102342		CASGVGTGGAEQCF	115	0.00108668		CASGDTGNSDYAF	63	0.000956145		CASPLDWANTGQLYF	95	0.00143126		CAGSQRDWQDTQYF	112	0.00115115		CASTDNQNTSYF	236	0.00261336		CSAGIFNERLF	96	0.00104816
CSAGHSANTEVF	62	0.00106442		CASSRRGRTGRLYF	116	0.000949369		CASSLQGASAF	85	0.00105956		CSADGGSQNTLYF	82	0.00102342		CGGGGQNTEVF	115	0.00108668		CGGGQNYAEQF	63	0.000956145		CSAVHNYVQYF	95	0.00143126		CSALGNTLCF	112	0.00115115		CSAVDINTGQLHF	234	0.00259121		CSAGGGTGQLYF	96	0.00104816
CASSQEPGVSYEQYF	62	0.00106442		CGAGLGGPNTGQLYF	116	0.000949369		CASSQDWGGGYAEQLF	85	0.00105956		CSVGHNYAKQF	82	0.00102342		CSATASTGQLYF	115	0.00108668		CSAGQRAQHF	63	0.000956145		CSGGTGYSSPLYF	95	0.00143126		CSAPGLGGSYERYF	112	0.00115115		CGARLDAEQF	233	0.00258014		CASSLDWDRGAEQF	96	0.00104816
CSADGDNEQYF	62	0.00106442		CSADPGAQNTLYF	116	0.000949369		CAWSPWDRENYAEQF	85	0.00105956		CSADRGGYEQYF	82	0.00102342		CAGADNYEQYF	115	0.00108668		CSADFWGGYERYF	63	0.000956145		CSTGGRQNTLCF	95	0.00143126		CSGGRNNSPLYF	112	0.00115115		CASSQTEISNERLF	226	0.00250262		CSGGHTGQLYF	95	0.00103724
CSSRQGNAGQF	62	0.00106442		CGSRGLGGDAETLYF	116	0.000949369		CSDRDRDTGQLHF	85	0.00105956		CAGSPGTGDYEQYF	82	0.00102342		CTRSADRGMGTGQLYF	115	0.00108668		CSAVGQGGTEVLF	63	0.000956145		CASSPDRGQYAKQF	94	0.0014162		CNAEGTGSWAEQF	112	0.00115115		CASSLGGYAEQF	225	0.00249155		CASGLRDRDNYAEQF	95	0.00103724
CSAGQYDSPLYF	62	0.00106442		CASSRTINERLF	116	0.000949369		CAWSRGGF	85	0.00105956		CASSQRDWGLYAGQF	82	0.00102342		CTYSAATGVNYAEQF	115	0.00108668		CSASNNHAEQF	63	0.000956145		CSADRISYEQSF	94	0.0014162		CSADAGTLSYEQCF	111	0.00114087		CASSFRQGADTEVF	225	0.00249155		CSAGGGAYAEQLF	95	0.00103724
CASSLTTGEATGQLYF	62	0.00106442		CGADWTGGLNERLF	116	0.000949369		CGADRKPGDAEQF	85	0.00105956		CSAGTGDYAEQLF	82	0.00102342		CTRSATGGLQYF	115	0.00108668		CASSVAAGEYDEQYF	63	0.000956145		CSAGRTANSDYTF	93	0.00140113		CASSQAAGNAGQLYF	111	0.00114087		CSADPRGGTGVF	225	0.00249155		CSAGDRGKDERLF	95	0.00103724
CGAGGQDTQYF	62	0.00106442		CSADRRQISNERLF	116	0.000949369		CSADHRGHNYAEQF	85	0.00105956		CASGDQGLGVGEALYF	82	0.00102342		CASGEEGRAGNTLYF	115	0.00108668		CTRSGTGVAEQF	62	0.000940968		CANMSQGRTLYCTCSAAANQDTQYF	93	0.00140113		CASSQAAGDTGQLYF	111	0.00114087		CSADLGWGQYF	224	0.00248048		CSADKGGPYNSPLYF	95	0.00103724
CTRSAGQGNYAEQF	62	0.00106442		CSADLFSQDTQYF	116	0.000949369		CASSDAGSSYGQYF	85	0.00105956		CANMSQGRTLYCTCSAGTGDSQNTLYF	82	0.00102342		CASGVGTGGAERYF	114	0.00107723		CSAEQHNSPLYF	62	0.000940968		CSAGTATTEVF	93	0.00140113		CASGGAETLYF	110	0.00113059		CSADWRDRAFERLF	223	0.0024694		CSDNSGNTLYF	95	0.00103724
CASSLGLGAGAETLYF	62	0.00106442		CASSQDRGQDTQYF	115	0.000941185		CASSQEAGPSQNTLCF	85	0.00105956		CSALRGRDSGNTLYF	82	0.00102342		CSAVGTGEDTQYF	114	0.00107723		CSGGQNYAGQF	62	0.000940968		CASSRGNYEQYF	93	0.00140113		CSTRDRSYEQYF	110	0.00113059		CTRSAGTGGNQAPLF	222	0.00245833		CASSWTGNGQYF	95	0.00103724
CAGNYNSPLYF	62	0.00106442		CTSSLTGGYAEQF	115	0.000941185		CAWSLRGARTEAF	85	0.00105956		CSAERAGSTLYF	81	0.00101094		CAGGEEDRAGNTLYF	114	0.00107723		CSGGVNQDTQCF	62	0.000940968		CASSQVLGQGTQYF	93	0.00140113		CRRDRGNSPPYF	110	0.00113059		CTRSAGEDTGQLYF	221	0.00244726		CSAGTYEQYF	95	0.00103724
CSAGQGNHAEQF	62	0.00106442		CSVGQGADTGQLYF	115	0.000941185		CAWSLLGWGYEQYF	85	0.00105956		CASGDRPKGTQYF	81	0.00101094		CSALRGSGNTLYF	114	0.00107723		CSATGGDYAEQF	62	0.000940968		CSAQGAETPYF	93	0.00140113		CSTELGGDTQYF	110	0.00113059		CSSRGGGPYEQYF	220	0.00243618		CTRSAGQQDTQYF	95	0.00103724
CSAETGGYEQCF	61	0.00104726		CVSSLRGQDTQYF	115	0.000941185		CSADRKPGDAERF	85	0.00105956		CTRSRDRGVSNERLF	81	0.00101094		CAGSPARDGYEQYF	114	0.00107723		CSAAGTDPYEQYF	62	0.000940968		CASGDQGSAYEQYF	92	0.00138607		CASGETWPSGSTLYF	110	0.00113059		CASNQRRGSNTEVF	219	0.00242511		CSAGQDTLYF	95	0.00103724
CASKGQSDERLF	61	0.00104726		CSAGQGDNERLF	115	0.000941185		CAGGWTGNTEVF	85	0.00105956		CGTGGNTEVF	81	0.00101094		CSAFGGDSYNSPLYF	114	0.00107723		CAGSPGTGGYAEQF	62	0.000940968		CAGDNNNQAQHF	92	0.00138607		CSAGGDTEVF	110	0.00113059		CSAQNTEVSF	219	0.00242511		CSAAGGYEQYF	95	0.00103724
CSADWGLTYEQYF	61	0.00104726		CASGDAYTEVLF	115	0.000941185		CARSPGHNNQAPLF	85	0.00105956		CASSQEGVVYF	81	0.00101094		CANMSQGRTLYCTCSGLGGRYAEQF	114	0.00107723		CSSNAERF	62	0.000940968		CASSTGGLQNALYF	92	0.00138607		CTYSAPGLGGSYEQYF	110	0.00113059		CSARGSSERLF	217	0.00240296		CSADGSERLF	95	0.00103724
CTRSAFGGAETLYF	61	0.00104726		CASSQGGGAEQF	115	0.000941185		CASSRGRGYEQYF	85	0.00105956		CSAEGREDTQYF	81	0.00101094		CSAGKGGYEQYF	114	0.00107723		CSTDGQGTSAETLYF	62	0.000940968		CASSFPGSQARHF	92	0.00138607		CTYSADPDWGYEQYF	110	0.00113059		CSADPRNTGQLYF	217	0.00240296		CASSQGQQAQRF	94	0.00102632
CARSRGRGNSDYTF	61	0.00104726		CSADGGQDTRYF	115	0.000941185		CSAGVRNTLYF	85	0.00105956		CASSRRDRVDSNERLF	81	0.00101094		CSDQPSTEVF	114	0.00107723		CASSLDEREAPLF	62	0.000940968		CSADRIYYEQYF	92	0.00138607		CSSREGGGGKQYF	110	0.00113059		CSASYDQYF	215	0.00238081		CTRSNRDWGYEQYF	94	0.00102632
CSSRDQNQDTQCF	61	0.00104726		CSGHSYAEQF	115	0.000941185		CSAGGAGAEALYF	85	0.00105956		CSAHINTEVF	81	0.00101094		CSAGQNTEVVF	114	0.00107723		CSARYNSPLYF	62	0.000940968		CASSTGGLQNTSYF	92	0.00138607		CSADMDQLCAEQF	110	0.00113059		CSAEKGPDTLHF	215	0.00238081		CGSRGTGGQDTQYF	94	0.00102632
CASSPRTGAYEQYF	61	0.00104726		CSSREGGERYF	114	0.000933		CSAGRGGQNTLYF	84	0.0010471		CSVGHNYAVQF	81	0.00101094		CASSPGQYNSPLCF	114	0.00107723		CRGTGGGAEALYF	62	0.000940968		CASSRDWGGAYAEQF	92	0.00138607		CSAGIQNTLYF	109	0.00112031		CASSFRDINYAEQF	215	0.00238081		CSALTSSQSTLYF	94	0.00102632
CASSLDWEEDTQYF	61	0.00104726		CGAPGLGGQNTLYF	114	0.000933		CSADRSSCEQYF	84	0.0010471		CTRSAGTGYTEVF	81	0.00101094		CASSRGTTNNQAPPF	114	0.00107723		CSASSNYAEQF	62	0.000940968		CASGLSLGNYAEQF	91	0.001371		CASGDWDRADSDYTF	109	0.00112031		CSSVGDGNTPYF	214	0.00236974		CSADNSYEQYF	94	0.00102632
CASKGQSNERLLF	61	0.00104726		CASGDAWGDEVTQYF	114	0.000933		CSSSPDSGSTLYF	84	0.0010471		CSADMGGLGTQYF	81	0.00101094		CSPGQGNALYF	113	0.00106778		CASSQARGYAERF	61	0.000925791		CSAPLGVNYAGQF	91	0.001371		CSANTGYEQYF	109	0.00112031		CSARGSNERLSF	212	0.00234759		CSADWRGSAETQYF	94	0.00102632
CASSQQGYERYF	61	0.00104726		CASPWTINERLF	114	0.000933		CSAVGQYDSPLYF	84	0.0010471		CSAARGRVSNERLF	81	0.00101094		CASSRDISYEQYF	113	0.00106778		CSASSGSTLYF	61	0.000925791		CNAGGTANSDYTF	91	0.001371		CSANPGGYEQYF	109	0.00112031		CSAVDMNTGQLYF	210	0.00232545		CSARWGGTQYF	94	0.00102632
CSANPRVSNERLF	61	0.00104726		CASSLEGASEQYF	114	0.000933		CAWSLWTGTEVF	84	0.0010471		CASSPTGGSYEQHF	81	0.00101094		CSGQGAETRYF	113	0.00106778		CSAPGHEISDERLF	61	0.000925791		CTSSAGGTNNSPLYF	91	0.001371		CSAEGGRAGQF	109	0.00112031		CASGGDDSYGQYF	208	0.0023033		CASRSGTVYAKQF	94	0.00102632
CSADWGGCEQYF	61	0.00104726		CSGLGEGTQYF	114	0.000933		CAWSLAPRSYAEQF	84	0.0010471		CASSPTHSDYTF	81	0.00101094		CASSRGGQDTQYF	113	0.00106778		CSASSGNTPYF	61	0.000925791		CANMSQGRTLYCTCSTGGRQNTLYF	91	0.001371		CGADPDQNTLYF	109	0.00112031		CSSVGGGNTLYF	208	0.0023033		CSAWGGVGDTQYF	94	0.00102632
CCWDSNQAQHF	61	0.00104726		CSAWGGSSHEQYF	114	0.000933		CAWSPRDRESYAEQF	84	0.0010471		CANMSQGRTLYCTCSARDWGGEQYF	81	0.00101094		CSADRDSPLYF	113	0.00106778		CSARGWGYEQYF	61	0.000925791		CSALGANQDTQYF	91	0.001371		CSADDGDQDTQYF	109	0.00112031		CSAADINTGQLYF	207	0.00229223		CAWGHGEAQHF	93	0.00101541
CSAVSGGPRAEQF	61	0.00104726		CSAPGLGGQNALYF	113	0.000924816		CGAEWNSPLYF	84	0.0010471		CSGGLGDYAEQF	81	0.00101094		CASSLAGGSQSTLYF	113	0.00106778		CASSQDTSGTGAETPYF	61	0.000925791		CASSLDLLQGPSTEVF	90	0.00135593		CSVSGTGYAERF	109	0.00112031		CASSQRRESNTEVF	206	0.00228115		CSPSRDKYEQYF	93	0.00101541
CSAEAGGRAKTLYF	61	0.00104726		CASSPDTYEQYF	113	0.000924816		CASGPLHHSQNTLYF	84	0.0010471		CAWSLEGEQGAEVF	81	0.00101094		CASGGRASSDYTF	113	0.00106778		CSADRRNSTETLYF	61	0.000925791		CASSLDAEQF	90	0.00135593		CSAEETGSWAEQF	108	0.00111003		CSVDSYAEQF	205	0.00227008		CSADLGQGAFTEAF	93	0.00101541
CSGSGTGSHEQYF	61	0.00104726		CSASLGERYF	113	0.000924816		CASSLTGSNERLSF	84	0.0010471		CSAGWGSQNTLYF	81	0.00101094		CSQDTGDTQYF	113	0.00106778		CSAGGSQNTLYF	61	0.000925791		CSARGTNNSPLYF	90	0.00135593		CASSQTPGTYNNQAQHF	108	0.00111003		CANMSQGRTLYCTCSADPRNQDTQYF	202	0.00223686		CSADTHYGQYF	93	0.00101541
CSGQGRDTQYF	61	0.00104726		CASSGWDEQYF	113	0.000924816		CASSQDWGGGHAEQF	84	0.0010471		CASSREGEVF	81	0.00101094		CANMSQGRTLYCTCSEGSAETLYF	113	0.00106778		CRDSSYHSPLYF	61	0.000925791		CGGDRVGNTLYF	89	0.00134087		CASGRYTGVF	108	0.00111003		CANMSQGRTLYCTCSRENTLYF	200	0.00221471		CSGGQGSQDTLYF	93	0.00101541
CSSRQGNAERF	61	0.00104726		CSARTGGAEQF	113	0.000924816		CSAPGHNTEVSF	84	0.0010471		CAGSQEGTQYF	81	0.00101094		CASADNYERYF	113	0.00106778		CSAVRGKEDTLYF	61	0.000925791		CSAGGTNNTPLYF	89	0.00134087		CSESPTQDTQYF	108	0.00111003		CSADNTAGNMLYF	200	0.00221471		CSAGLGDAEQLF	93	0.00101541
CASSQVGGDYAEQLF	61	0.00104726		CAWSPTQDTQYF	113	0.000924816		CAGSLDGSQNTLYF	84	0.0010471		CGADSGGGDTQYF	81	0.00101094		CASSRTQNTEVF	113	0.00106778		CASSPPGASAETLYF	61	0.000925791		CASSQGDWPYAEQF	89	0.00134087		CSVARGDTQYF	108	0.00111003		CASSSWTAYEQYF	200	0.00221471		CSAGTGGYAERF	93	0.00101541
CASSPTGIQNTSYF	61	0.00104726		CSAGQVANERLF	113	0.000924816		CTRSDRSYEQYF	84	0.0010471		CSTDWGASGNTLYF	81	0.00101094		CASRQGQGAETLYF	113	0.00106778		CSPRLGGRGTEQF	61	0.000925791		CASSRGDWSYAEQF	89	0.00134087		CGADLGQGNTEVF	108	0.00111003		CTRSATGNSDYTF	199	0.00220364		CASSQGTGGSAETPYF	93	0.00101541
CTSRTGGYAEQF	61	0.00104726		CASGEPDRAYAGQF	113	0.000924816		CAWSPRDRENYAGQF	84	0.0010471		CAWSLGGEQGTEVF	81	0.00101094		CSADPTGGAYGQYF	112	0.00105833		CSAGDWGSAETLCF	61	0.000925791		CSASSNERSF	89	0.00134087		CTRSAASQNTLYF	108	0.00111003		CASTRGVAEVF	199	0.00220364		CSAQDAQYF	93	0.00101541
CAWSRGGGNSDYTF	61	0.00104726		CASSQTDTEVF	112	0.000916632		CAWSRTGGLRDTQYF	84	0.0010471		CAGSHRDRVDSNERLF	81	0.00101094		CASGDAGRDSGNTLYF	112	0.00105833		CSGGGQYF	61	0.000925791		CSAYRISYEQYF	89	0.00134087		CSSRGPRGRAETLYF	107	0.00109976		CSADRNCAEQF	198	0.00219256		CASSQARGKTEVLF	93	0.00101541
CASSLLKNTGQLYF	60	0.00103009		CAGGEPDRAYAEQF	112	0.000916632		CGARWGQDTQYF	84	0.0010471		CSAEGGDYAERF	80	0.000998462		CSAEGTASTETLYF	112	0.00105833		CAGGEGVNSDYTF	61	0.000925791		CSGGRDYNSPLYF	89	0.00134087		CVSSQAPGTYNNQAQHF	107	0.00109976		CASSDGHSGNTLYF	198	0.00219256		CTRSAAGDQAQHF	93	0.00101541
CIDSAEALYF	60	0.00103009		CSAGQGADTGQLCF	112	0.000916632		CAGSLGRGRNAETLYF	84	0.0010471		CSTGF	80	0.000998462		CSAGDWGGLEQCF	112	0.00105833		CASSQEGQGAGSTLYF	61	0.000925791		CASSRQNHAEQF	89	0.00134087		CSADPGGGEQHF	107	0.00109976		CAWSPRGLGNTLYF	197	0.00218149		CASSQDRDSSCEQYF	93	0.00101541
CAWSRGRGSSDYTF	60	0.00103009		CAGGADSAEQF	112	0.000916632		CVSSSQNTLYF	83	0.00103463		CTCSGGLGGRYAEQF	80	0.000998462		CASNRDYAGQF	112	0.00105833		CSAGGTGGNTEVF	61	0.000925791		CRGGLGGREQYF	89	0.00134087		CAGGGTGGSYEQYF	107	0.00109976		CSTTGDQDAQYF	197	0.00218149		CSAVSGRDTQYF	92	0.00100449
CTRSAPLGVAYEQYF	60	0.00103009		CANGGGQINTEVF	112	0.000916632		CASSQDRGGPSAETLYF	83	0.00103463		CSADLGYEQYF	80	0.000998462		CSAGLGYAEQF	112	0.00105833		CASQGALEQYF	61	0.000925791		CSGDRGYNSPLYF	88	0.0013258		CANMSQGRTLYCTCSADTGYEQYF	107	0.00109976		CAWSLRGLGNTPYF	196	0.00217042		CSARDRGRGQDAQYF	92	0.00100449
CASRDWGNYAEQYF	60	0.00103009		CAGGDGQGTGQLYF	112	0.000916632		CASSEPGASYEQYF	83	0.00103463		CASSSPGQGYEQYF	80	0.000998462		CSASTGNYAGQF	112	0.00105833		CSAPGRENTLYF	60	0.000910614		CAGSQGDWSYAEQF	87	0.00131074		CSVDLRRSYNSPLYF	107	0.00109976		CKGNSPLYF	196	0.00217042		CSAGRGAGTLYF	92	0.00100449
CTRSADF	60	0.00103009		CGAVQSQNTLYF	112	0.000916632		CASSGGRYAERF	83	0.00103463		CSADRDSRDTQYF	80	0.000998462		CSAAGGDTQDAQYF	112	0.00105833		CSSSGRTYEQYF	60	0.000910614		CSATSTEVF	87	0.00131074		CASGDWDRAGSDCTF	106	0.00108948		CSAPGGAYRDTQYF	195	0.00215934		CASSQARGKTEAF	92	0.00100449
CSSGDQNQDTQYF	60	0.00103009		CAGSPQNYAEQF	112	0.000916632		CSAERGHEQYF	83	0.00103463		CSAVGGQDAQYF	80	0.000998462		CGATGGLQYF	112	0.00105833		CKAGANYAEQF	60	0.000910614		CASSLSRGDWVYAEQSF	87	0.00131074		CSADLQGHTLYF	106	0.00108948		CSSAGDGNTLYF	194	0.00214827		CGAGGEQYF	92	0.00100449
CTRSAEWREQYF	60	0.00103009		CASSPVGGTQYF	112	0.000916632		CGAGTGGVAETLYF	83	0.00103463		CSADRDSQGTQYF	80	0.000998462		CSAATGANYAEQF	112	0.00105833		CSSKLGGRGTEQF	60	0.000910614		CSARTGGTEVLF	87	0.00131074		CASSQRDWQDAQYF	106	0.00108948		CSAAGTNYAGQF	193	0.0021372		CSAGGDAGQLYF	92	0.00100449
CSADPRISNERLF	60	0.00103009		CSADSRANAEIF	112	0.000916632		CAWSPWGDSYGQYF	83	0.00103463		CSAERAGNTPYF	80	0.000998462		CASRGAGTQYF	112	0.00105833		CSAGGRQTTLYF	60	0.000910614		CANMSQGRTLYCTCSAGGTNNSPLYF	87	0.00131074		CSADRQGPTLYF	106	0.00108948		CSADNTARNTLYF	193	0.0021372		CSAGGGYEHYF	92	0.00100449
CASKTGGYAEQF	60	0.00103009		CASSQAISNEKLF	111	0.000908448		CSAGVNNQASLF	83	0.00103463		CASSTGQGRDTQYF	80	0.000998462		CTRSADPTGGAYEQYF	112	0.00105833		CASGPGQGYEQYF	60	0.000910614		CDWGDAQYF	87	0.00131074		CSVRWGPGYAEQF	106	0.00108948		CSADPGQGSERF	191	0.00211505		CSALTSSQNTSYF	91	0.000993569
CAGSPRLGVNQDTQYF	60	0.00103009		CASSSNWGSAETLYF	111	0.000908448		CASSPGLGGHNYAEQF	83	0.00103463		CSGWGVGQDTQYF	80	0.000998462		CSDGSSYNSPLYF	112	0.00105833		CSAAGGNSPLYF	60	0.000910614		CSAGGTANF	87	0.00131074		CSSRDPRGRAEALYF	106	0.00108948		CSATGGYVQYF	190	0.00210398		CSAGLGQGAFTEVF	91	0.000993569
CSLLENTGQLYF	60	0.00103009		CASSPTGGDTQYF	111	0.000908448		CSAGINNQAPLF	83	0.00103463		CSVGTGDSQNTLYF	80	0.000998462		CSVDLGGPYEQYF	112	0.00105833		CASSFRTNQDTQYF	60	0.000910614		CRATNTEVF	87	0.00131074		CVSGETWPSGNTLYF	106	0.00108948		CASSRTENYAEQF	190	0.00210398		CACGQGEAQHF	91	0.000993569
CAGSQGAREQYF	60	0.00103009		CSAVGGAERF	111	0.000908448		CASSFGTQNALYF	83	0.00103463		CTRSAYKAEQF	80	0.000998462		CAGSQETGGAEQYF	112	0.00105833		CSAVRGKENTSYF	60	0.000910614		CTCSGGLGGREQYF	86	0.00129567		CVSGDAETLYF	105	0.0010792		CSARGSNGRLF	190	0.00210398		CSSSRGKYEQYF	91	0.000993569
CASGQRHSHSGNTLYF	60	0.00103009		CASSLVGSERLF	111	0.000908448		CAWSLWTDTEVLF	83	0.00103463		CSGDWGDYAEQF	80	0.000998462		CSALVNYAGQF	112	0.00105833		CSADRRNSAETLCF	60	0.000910614		CASSFPGGQAQHF	86	0.00129567		CASSQAPGTYNSQAQHF	105	0.0010792		CSAEGLGTHTGQLYF	189	0.0020929		CSGDSTEVLF	91	0.000993569
CALTGGIAGQF	60	0.00103009		CSGGRETGVF	111	0.000908448		CGAVGDDTGQLYF	83	0.00103463		CASSQGNTLYF	80	0.000998462		CGAAAANTGQLYF	112	0.00105833		CSAAGTGGALAEQYF	60	0.000910614		CASSLSLGDYAEQF	86	0.00129567		CASGRHTEVF	105	0.0010792		CASSFLGQGGDERLF	188	0.00208183		CRPVGSQNTLYF	91	0.000993569
CASSPDWGQDTQYF	60	0.00103009		CASSLGGYAEQF	110	0.000900264		CASSLSTANTELF	83	0.00103463		CSSSLRGRDTQYF	80	0.000998462		CASSSSYEQYF	112	0.00105833		CSADDRGAYEQYF	60	0.000910614		CSADQPQDTQYF	86	0.00129567		CSADPGDTEAF	105	0.0010792		CASTRGVTEVSF	187	0.00207075		CSADLGCEQYF	91	0.000993569
CSTDLAMHEQYF	60	0.00103009		CSAGQGAHERLF	110	0.000900264		CTRSAGRDSDYTF	83	0.00103463		CASGGAGGVYEQYF	79	0.000985982		CSARGRGHNSPLYF	112	0.00105833		CASSQDWGNYAEQF	60	0.000910614		CASGDQGTGNTLYF	85	0.0012806		CASSQGTGRAETPYF	105	0.0010792		CSAAGTNYAEQSF	186	0.00205968		CRGRGREQYF	91	0.000993569
CANRTGGYAEQF	60	0.00103009		CSGGRETEVSF	110	0.000900264		CASGSGQYNSPLYF	83	0.00103463		CAWSPGNYAERF	79	0.000985982		CANMSQGRTLYCTCSADLWGAYEQYF	112	0.00105833		CASSQARGYAEQSF	60	0.000910614		CASGLSRGDWVYAEQF	85	0.0012806		CSADMDRLYAEQF	105	0.0010792		CSVDRNYAEQF	185	0.00204861		CSARGSEQYF	91	0.000993569
CSADRGSDYAF	60	0.00103009		CASSLGGALYF	110	0.000900264		CASRSTGGSSYEQYF	83	0.00103463		CSADPEGAEQF	79	0.000985982		CSAPAGDNDQAQHF	111	0.00104888		CSTGNTEVLF	60	0.000910614		CASSLAPLGSQNTLYF	85	0.0012806		CAGSQAAGNTGQLYF	105	0.0010792		CASSDWGESEQLF	185	0.00204861		CASSSGTVYAEQF	91	0.000993569
CSAGGGRDSPLYF	60	0.00103009		CTYSAVGYEQYF	110	0.000900264		CAWSPGHSNQAPLF	83	0.00103463		CSAGRDRLTEVSF	79	0.000985982		CASSQGQYEQHF	111	0.00104888		CTYSADGQGTSAETLYF	59	0.000895437		CTRSAAANQDTQYF	85	0.0012806		CTYSAEGTGSWAEQF	104	0.00106892		CSSVGDGDTLYF	185	0.00204861		CSATGNTEVSF	91	0.000993569
CSLEIQSSEAGDSALYLRASSLQGDEQYF	60	0.00103009		CASGDVRGDQDTQYF	110	0.000900264		CASSQGAGPSQNTLYF	83	0.00103463		CAWSPGSYAEQF	79	0.000985982		CASSQDWGLNCAEQF	111	0.00104888		CNADGQGTSAETLYF	59	0.000895437		CSTGGRRNTLYF	85	0.0012806		CASGDVQNNRAPLF	104	0.00106892		CTRSADPRNQDTQYF	184	0.00203753		CSGTGVEQHF	91	0.000993569
CSGQGQDAQYF	60	0.00103009		CRLRDNNERLLF	110	0.000900264		CAWSLWADTEVF	83	0.00103463		CASSEGTGDQAPLF	79	0.000985982		CSLGHNNQAPLF	111	0.00104888		CGAASNYAEQF	59	0.000895437		CSAGGIANSDYTF	85	0.0012806		CSVPGTGYAEQF	104	0.00106892		CSAVDTNTGQLYF	184	0.00203753		CSAGHSAETLYF	90	0.000982651
CSVGQGSGNTLYF	60	0.00103009		CASGDTGLEQYF	110	0.000900264		CASSRDRIYAEQLF	83	0.00103463		CSAGLVSYEQYF	79	0.000985982		CASSLGSGYAEQF	111	0.00104888		CAWSLWGGQDAQYF	59	0.000895437		CASSQGDWSYAEQSF	85	0.0012806		CSEEYNSPLHF	104	0.00106892		CASSQVTGNTEVF	183	0.00202646		CSVDTSQDTQYF	90	0.000982651
CASSLTTGGATGQLCF	60	0.00103009		CASGTNYAEQF	110	0.000900264		CSAGRDPDYTF	83	0.00103463		CSADDWGEQGTQYF	79	0.000985982		CASSLLGGDTLYF	111	0.00104888		CSATGHEISNERLF	59	0.000895437		CGATNTEVF	85	0.0012806		CSSRDPGGRAETLYF	104	0.00106892		CASSLGTPNSDYTF	182	0.00201539		CTRSRGGQNTLYF	90	0.000982651
CSYRGLDSPLYF	60	0.00103009		CASGDGGVEQYF	109	0.000892079		CAWGPGLGAQDTQYF	82	0.00102217		CSAGQNHAEQF	79	0.000985982		CASSGRSNERLF	111	0.00104888		CSARTGGYAEQLF	59	0.000895437		CTRSADRGQLYF	85	0.0012806		CGARGSAETLYF	104	0.00106892		CSADRNHAEQF	182	0.00201539		CSALTSSQDTLYF	90	0.000982651
CNGDRVGNTLYF	60	0.00103009		CASTDRERTETLYF	109	0.000892079		CSARLGAYAEQF	82	0.00102217		CTRSAGPGSDYTF	79	0.000985982		CASSVGQAYAEQF	111	0.00104888		CASGEGVDSDYTF	59	0.000895437		CASSRTVVF	84	0.00126554		CSAGDSNERSF	104	0.00106892		CSADPGNQDTQYF	181	0.00200431		CTRSGNSQNTLYF	90	0.000982651
CASSRDWGSQNTLYF	60	0.00103009		CSARTGGDERSF	109	0.000892079		CASSQSGVQDTQHF	82	0.00102217		CGAGTGYTEVF	79	0.000985982		CASGGDWGGSYEQYF	111	0.00104888		CSGGQDYAEQF	59	0.000895437		CASSQVLGRDTQYF	84	0.00126554		CVSGRYTEVF	104	0.00106892		CASSLHWGGADTQHF	181	0.00200431		CSAEGRQGTQYF	90	0.000982651
CASGPGYAEQF	59	0.00101292		CASRGTGGYAEQLF	109	0.000892079		CSADSSYGQYF	82	0.00102217		CGAERAGNTLYF	79	0.000985982		CGADRGWGGDTQYF	111	0.00104888		CASSQARGYAGQF	59	0.000895437		CSADRGPGTQYF	84	0.00126554		CSADPGQGNTEVF	104	0.00106892		CSAAGANYAEQF	180	0.00199324		CASSSPGFQDTQYF	90	0.000982651
CSADGGLSYEQYF	59	0.00101292		CSADQRQISSERLF	109	0.000892079		CASNQDWGIYAEQF	82	0.00102217		CSAERAGNTLHF	79	0.000985982		CSVDHRGAPLF	111	0.00104888		CASSDLTASYNSPLYF	59	0.000895437		CANMSQGRTLYCTCDWGDTQYF	84	0.00126554		CTRSAEPNSPLYF	103	0.00105864		CSAENDNQAPLF	179	0.00198217		CSADPGQGAFTEVF	90	0.000982651
CASSQGGTQYF	59	0.00101292		CASSLLGGHQDTQYF	109	0.000892079		CSADRGGQDTLYF	82	0.00102217		CSAYKAGQF	79	0.000985982		CASSLKDAEQF	111	0.00104888		CASSQDGSSNERLF	59	0.000895437		CASSPPRSDAEQF	84	0.00126554		CSARKDTGQLYF	103	0.00105864		CAGGDGEVF	178	0.00197109		CASSFGCAEQF	89	0.000971732
CSGDSPYEQYF	59	0.00101292		CTRSGLGEDTQYF	109	0.000892079		CASSRTDYAEQSF	82	0.00102217		CASSEDSYEQYF	79	0.000985982		CSATADTGQLYF	111	0.00104888		CSARDWGGARQGTQYF	59	0.000895437		CASETGTTNTGQLYF	83	0.00125047		CAGGDTSAETLYF	103	0.00105864		CSADNTVGNTLYF	178	0.00197109		CSAAWGGGNQNTLYF	89	0.000971732
CASSQQTGVGTGQLYF	59	0.00101292		CASSLEGTGEQYF	109	0.000892079		CASSRDYAEQF	82	0.00102217		CSADWGSRNTLYF	79	0.000985982		CSAYNNQAQHF	111	0.00104888		CSARDDNQAPLF	59	0.000895437		CSAGTANTKVF	83	0.00125047		CASGAGAGGARDTQYF	103	0.00105864		CSQRRGSNTEVF	177	0.00196002		CANMSQGRTLYCTCSADSSYEQYF	89	0.000971732
CASRDWRNYAEQF	59	0.00101292		CSADGSGNTLYF	109	0.000892079		CASGRDRGRAETLYF	82	0.00102217		CTRSGDWGGYAEQF	78	0.000973501		CSADRQGRDTEVF	111	0.00104888		CAWSLAGGTQDAQYF	59	0.000895437		CSADRDQDTQYF	83	0.00125047		CSESLTQDAQYF	103	0.00105864		CSAAGTDYAEQF	176	0.00194895		CTRRAGGADTQYF	89	0.000971732
CASSRDRLGGYAEQF	59	0.00101292		CASSPGNERLF	109	0.000892079		CAGSRNYAEQF	82	0.00102217		CTRSADGFYEQYF	78	0.000973501		CTCSAAGTGSYEQYF	110	0.00103943		CSAGRHNSPLYF	59	0.000895437		CASPHGTGIYAEQF	82	0.00123541		CSAEWGANTEDF	103	0.00105864		CVSTRGVTEVF	175	0.00193787		CSADYGQYF	89	0.000971732
CSADRVGNTLYF	59	0.00101292		CASGDVQSAGTLYF	109	0.000892079		CGAERGYEQYF	82	0.00102217		CVSSQGSANTEVF	78	0.000973501		CSPRPGGYEQYF	110	0.00103943		CASSQGNPGNTLYF	59	0.000895437		CSAGGAEVF	82	0.00123541		CTRSAGTNNSPLYF	103	0.00105864		CASTRGVTGVF	174	0.0019268		CNADPGGGYEQYF	89	0.000971732
CGADRDNEQYF	59	0.00101292		CASSGLGYEQYF	109	0.000892079		CASSLAGGNTGQLYF	82	0.00102217		CTRSADLGGPAETLYF	78	0.000973501		CSLEIQSSEAGDSALYLRASNRDYAEQF	110	0.00103943		CTRSAVRYAEQF	59	0.000895437		CASSPDRSQYAEQF	81	0.00122034		CGADSGGNQDTQYF	103	0.00105864		CASSLGDSDCTF	174	0.0019268		CSARGYNSLLYF	89	0.000971732
CTYSAAGQGNTEVF	59	0.00101292		CSADWTGGLSERLF	108	0.000883895		CSAGQGSYEQYF	82	0.00102217		CASSPAGGSYEQYF	78	0.000973501		CAWRGGHQNTLYF	110	0.00103943		CASSPGQGYERYF	59	0.000895437		CSGDRISYEQYF	81	0.00122034		CASRPGLGEQYF	103	0.00105864		CASGDGEAF	173	0.00191573		CASSQGYEQHF	89	0.000971732
CASSQELGFSYEQYF	59	0.00101292		CAGSLSGWGGEDTQYF	108	0.000883895		CASSPRGRGNSPLYF	81	0.0010097		CANMSQGRTLYCTCSNRETLYF	78	0.000973501		CASSGNSGNTLYF	110	0.00103943		CSAEWDASTGQLYF	59	0.000895437		CASSHGTGIYAEQLF	81	0.00122034		CTRSATGGTSAETLYF	102	0.00104837		CSADNTAGNTLCF	173	0.00191573		CAGSQDGGGYAEQF	89	0.000971732
CSAEWGEQYF	59	0.00101292		CSARQGNTRQLYF	108	0.000883895		CSADMGGAEQLF	81	0.0010097		CSPPTGDNQGTQYF	78	0.000973501		CASGGDWGSPYEQYF	110	0.00103943		CSAGTGSQGTQYF	59	0.000895437		CASSQGPGGRHQDTQYF	81	0.00122034		CASSQDRGTSAETLYF	102	0.00104837		CASSSTGHNSPLYF	173	0.00191573		CAGSQDSNQDTQYF	88	0.000960814
CASSLGQNVRLF	59	0.00101292		CASSEGTGGDAEKF	108	0.000883895		CSADWGAGQNTLYF	81	0.0010097		CSSSLEGRDTQYF	78	0.000973501		CTRSAEGGSYEQYF	110	0.00103943		CSAPGLALAEQF	58	0.000880261		CASGSGDGDERLF	80	0.00120527		CSADAWRDTQYF	102	0.00104837		CTCSADRNYAEQF	173	0.00191573		CYAYAEQF	88	0.000960814
CASSRGDWGPYAEQF	59	0.00101292		CASSLVGGAQYF	108	0.000883895		CASSPGRGEVF	81	0.0010097		CASSLPGQGYEQYF	78	0.000973501		CASSPRDSNYAEQLF	110	0.00103943		CSEDNNNQAPLF	58	0.000880261		CASGSGDDNERLF	80	0.00120527		CANMSQGRTLYCTCSADPGGGEQYF	102	0.00104837		CSADPRDQDTQYF	172	0.00190465		CSAGTGGNTLYF	88	0.000960814
CSAGDSPLYF	59	0.00101292		CASSDRGTRQLYF	108	0.000883895		CASSGTSGNTLYF	81	0.0010097		CASSQDSGAETPYF	78	0.000973501		CAWNAGTGGGAETLYF	110	0.00103943		CSAVRYAGQF	58	0.000880261		CSSSGSSYEQYF	80	0.00120527		CSGASERLF	102	0.00104837		CSGRGRGHERLF	172	0.00190465		CSGGQGSQSTLYF	88	0.000960814
CASSPTGIQDTLYF	59	0.00101292		CAGDRDRAEQCF	108	0.000883895		CASSLWQYEQYF	81	0.0010097		CSDWGVGQDAQYF	78	0.000973501		CASSLGTGGYEQYF	110	0.00103943		CGADRGSTGQLYF	58	0.000880261		CSADPRGNSDCTF	80	0.00120527		CASDDLSSYEQYF	102	0.00104837		CANRDRSDYTF	172	0.00190465		CSADPGGRYEQYF	88	0.000960814
CAGSFGQGYTQYF	59	0.00101292		CAITDRERTEVF	108	0.000883895		CAGGEGYAEQF	81	0.0010097		CAGGDEYEQYF	78	0.000973501		CSARDMETLYF	110	0.00103943		CSAGTGSRDTQYF	58	0.000880261		CNAGTANTEVF	80	0.00120527		CSAEAGGNQNTSYF	102	0.00104837		CASSLDTGDNYAEQF	172	0.00190465		CAWSRGPNTEVF	88	0.000960814
CASRTGGYTEQF	59	0.00101292		CTRSADRAGYEQYF	108	0.000883895		CASSWGTGNAEQF	81	0.0010097		CASSGASYEQYF	78	0.000973501		CSVDRGNNYAEQF	110	0.00103943		CSAERDANTGQLYF	58	0.000880261		CTCSAGGAGNERLF	80	0.00120527		CTRIPGQGGEQYF	102	0.00104837		CASSGGQPNSDYTF	171	0.00189358		CSAGGGYQQYF	88	0.000960814
CASRNWGNYAEQF	59	0.00101292		CGADGSQNTLYF	108	0.000883895		CTYSVDWGGGSYEQYF	81	0.0010097		CGGDWGGNGQLYF	78	0.000973501		CSVDRDTNTLYF	110	0.00103943		CSAWDNSGNTLYF	58	0.000880261		CTRSAGRAEVF	80	0.00120527		CSEDHNSPLYF	102	0.00104837		CASTDNQSTLYF	171	0.00189358		CANMSQGRTLYCTCSAGGTNYAEQF	88	0.000960814
CSAREQLF	59	0.00101292		CASGPVPGLGGYQDTQYF	108	0.000883895		CASGPGQAGNTLYF	81	0.0010097		CASSQTGFRAETPYF	78	0.000973501		CSAVQIPNERLF	110	0.00103943		CAWIKLGGQDTQYF	58	0.000880261		CASSPDRGLYAEQF	79	0.00119021		CSADIQDTLYF	101	0.00103809		CASGKGQNSDCTF	171	0.00189358		CSADSSYEQCF	88	0.000960814
CSVDAAEQF	59	0.00101292		CSADLGAQNTLHF	108	0.000883895		CASGRNYAEQF	81	0.0010097		CSAGGRQNALYF	78	0.000973501		CAGSDTSGNTLYF	110	0.00103943		CASSQDLGDYAEQF	58	0.000880261		CVSSPTGGQDTQYF	79	0.00119021		CASGGAGGSYEQYF	101	0.00103809		CARSLRGLGNTLYF	170	0.0018825		CSARQGSYNSPPYF	88	0.000960814
CGAVQNTEVF	58	0.000995751		CASSQDTTNPDYTF	108	0.000883895		CAGSQDVHTEVF	81	0.0010097		CSAQYDSPLYF	78	0.000973501		CSSSQSEDRGDTQYF	109	0.00102998		CSDRGNYAEQF	58	0.000880261		CASGDHGSSYEQYF	79	0.00119021		CTRSGDWGNAEQF	101	0.00103809		CAGSPRLVSSYEQYF	169	0.00187143		CSAEMGGSYNSPPYF	88	0.000960814
CSADWGLSYAQYF	58	0.000995751		CSAWGGSSYGQYF	107	0.000875711		CSVVGSQNTLYF	81	0.0010097		CSAETGSSYERYF	78	0.000973501		CSSRPGGYEQHF	109	0.00102998		CSAGTGAGAEALYF	58	0.000880261		CSADPRGYAEQLF	79	0.00119021		CASSPVEDEQYF	101	0.00103809		CASSDPTSAATLYF	168	0.00186036		CASSQGLRSSYEQYF	88	0.000960814
CSAVTNTEVLF	58	0.000995751		CASSSQGIGNTLYF	107	0.000875711		CASSRSYAEQF	81	0.0010097		CRGGLGGRYAEQF	77	0.00096102		CSAFGGSGNTLYF	109	0.00102998		CAGSGTGGNTEVF	58	0.000880261		CASSRTEVLF	79	0.00119021		CASSPPEGAYNSPPYF	101	0.00103809		CSAAGNSDYTF	168	0.00186036		CAGSQARGKTEVF	88	0.000960814
CSSSGDSPLHF	58	0.000995751		CASSLGLGGLEQYF	107	0.000875711		CSADWGASQNTLCF	81	0.0010097		CASSPPGQGEAETLYF	77	0.00096102		CSAEDRELEQCF	109	0.00102998		CSSRLGGYGQYF	57	0.000865084		CASSPDRYGQYF	79	0.00119021		CSAGDIEVF	101	0.00103809		CSAAGTNHAEQF	167	0.00184928		CANMSQGRTLYCTCSADTHYEQYF	87	0.000949896
CASSPGTGDTGQPYF	58	0.000995751		CASGDAQWTGQLHF	107	0.000875711		CASSLRISNERLF	81	0.0010097		CSAGTGSSYEQYF	77	0.00096102		CSASTGNYAEQSF	109	0.00102998		CSAENSGNTPYF	57	0.000865084		CSATGGDYAERF	78	0.00117514		CSAGTNNSPPYF	101	0.00103809		CNADNTAGNTLYF	167	0.00184928		CSARSGDTEVLF	87	0.000949896
CSAFDWGSAETLHF	58	0.000995751		CASGDEQANSDCTF	107	0.000875711		CASSPDGVDTEVF	81	0.0010097		CAWGPRQGTEVF	77	0.00096102		CSADWGNYAEQLF	109	0.00102998		CASSGTGGSTEVF	57	0.000865084		CSEGQGGGNQARHF	78	0.00117514		CASGDVQDNQAPLF	101	0.00103809		CASGDGEVLF	164	0.00181606		CSSRTGGYILYF	87	0.000949896
CASSLSWGYEQCF	58	0.000995751		CASGEPDGAYAEQF	107	0.000875711		CASPLGGREQYF	81	0.0010097		CTRSAGDSGNTLYF	77	0.00096102		CASGWGGQDTQYF	109	0.00102998		CASSPGTGGYAEQLF	57	0.000865084		CTRSAHGQDTQYF	77	0.00116008		CSGDNSQNTSYF	101	0.00103809		CANMSQGRTLYCTCSAVDINTGQLYF	164	0.00181606		CAWDRDGSYEQYF	87	0.000949896
CSAPLGAAYEQYF	58	0.000995751		CASSQDWGGSSYEQYF	107	0.000875711		CASSRNYAGQF	81	0.0010097		CGTGNYAEQF	77	0.00096102		CSKDGAEQF	109	0.00102998		CAGSQDLGNYAEQF	57	0.000865084		CASSQGTGHAEQF	77	0.00116008		CSSGDPRGRAETLYF	101	0.00103809		CGADPGGEQYF	164	0.00181606		CGADLNERLF	87	0.000949896
CSLEIQSSEAGDSALYLRASSLGTGGAEQF	58	0.000995751		CASGEGTGGGERLF	107	0.000875711		CAWSLAPWSYAEQLF	80	0.000997236		CSAGQNYVEQF	77	0.00096102		CSAGTASAETLYF	109	0.00102998		CSPRDGHQDTQYF	57	0.000865084		CSPDRISYEQYF	77	0.00116008		CASSDRDNQDTQYF	100	0.00102781		CASSPRPVSSYEQYF	164	0.00181606		CASSSPGFPDTRYF	87	0.000949896
CASSRDNNANTEVF	58	0.000995751		CASGDGQANSDYTF	107	0.000875711		CAGGAGQGNTEVF	80	0.000997236		CASSQGRGYEQYF	77	0.00096102		CTYSADRDTNTLYF	108	0.00102053		CGAEQYNSPLYF	57	0.000865084		CASSPPWSGAEQF	77	0.00116008		CAGSQGTGEVF	100	0.00102781		CASSPGTVNQDTQYF	164	0.00181606		CASSQDWETTGQLYF	87	0.000949896
CASSLGLGASAETLHF	58	0.000995751		CSAAGTGNTLYF	106	0.000867527		CASGDWGGYAEQLF	80	0.000997236		CASSQEGEVSF	77	0.00096102		CSAAAASTGQLYF	108	0.00102053		CASSPQAANTEVF	57	0.000865084		CSAGLGGRGDAQYF	77	0.00116008		CSVDLGQGNTEVF	100	0.00102781		CSEWTLSSYEQYF	163	0.00180499		CSAGTGETTLYF	87	0.000949896
CTYSADWGGAETLYF	58	0.000995751		CSAGGSQNTLCF	106	0.000867527		CARSLRGARTEVF	80	0.000997236		CSVGTGGEQYF	77	0.00096102		CSADWGSATGQLYF	108	0.00102053		CSAQGERYF	57	0.000865084		CSSDRISYEQYF	77	0.00116008		CASSQAAGNTGRLYF	100	0.00102781		CSAVDINTGQLCF	163	0.00180499		CGAGGDTGQLYF	87	0.000949896
CASSQDREESTLYF	58	0.000995751		CASSLSQGANAEVF	106	0.000867527		CASSSGQGALAEQF	80	0.000997236		CTRSATTSAETLYF	77	0.00096102		CASSISGGSETLYF	108	0.00102053		CSAGGRQNTMYF	57	0.000865084		CTSGSGDGNERLF	77	0.00116008		CASGDWDRAGSGYTF	100	0.00102781		CGADVLGSYEQYF	163	0.00180499		CRVPGLGGNQGTQYF	87	0.000949896
CASSLTTGGATGQF	58	0.000995751		CASSRDNQAPPF	106	0.000867527		CASSDGGDQNTLYF	80	0.000997236		CSADLWGANTGQPYF	77	0.00096102		CASSSSGTEVF	108	0.00102053		CSAASNHAEQF	57	0.000865084		CSAPPGGNAEVF	77	0.00116008		CGAELGGDTQYF	100	0.00102781		CAWSLRGPGNTLYF	163	0.00180499		CAGSFGYAEQF	87	0.000949896
CSLEIQSSEAGDSALYLRASSQQGYEQYF	58	0.000995751		CANSLTGGYAEQF	106	0.000867527		CAGSHSGTGGYEQYF	80	0.000997236		CASSPDWGEEQYF	77	0.00096102		CSALLGPYGQYF	108	0.00102053		CANSPPGGANTGQLYF	57	0.000865084		CSPDRGQYAEQF	77	0.00116008		CSVDPDWGYEQYF	100	0.00102781		CASGGGEVF	160	0.00177177		CSSRGRQGAQNTLYF	87	0.000949896
CSVGTGYGQYF	58	0.000995751		CSADSSGSTLYF	106	0.000867527		CASSGPGVSYEQYF	80	0.000997236		CASGQRSNERLF	77	0.00096102		CASSRRYEQYF	108	0.00102053		CTRSAGQQAQHF	57	0.000865084		CTSSPTGGQDTQYF	76	0.00114501		CTRSESLTQDTQYF	100	0.00102781		CSADPRSQDTQYF	160	0.00177177		CSARWGDTRYF	87	0.000949896
CASSRDSSYEQCF	58	0.000995751		CSADRTGGLNERLF	106	0.000867527		CAGSRGGEAEQF	80	0.000997236		CSAGGYEQYF	77	0.00096102		CAGSPGTGVAEQF	108	0.00102053		CSAEWDTNTGQLYF	57	0.000865084		CIADRISYEQYF	76	0.00114501		CASGAGTGGARDTRYF	100	0.00102781		CSAAGTNCAEQF	160	0.00177177		CSARWGGREQYF	87	0.000949896
CRPGGWNTRQLYF	58	0.000995751		CTSSGRGGNSPLYF	106	0.000867527		CASSHARLGVYAEQF	80	0.000997236		CSAGRAGNTLYF	77	0.00096102		CSADPDTGQLHF	108	0.00102053		CSAETGGQDAQYF	57	0.000865084		CSTAREDTQYF	76	0.00114501		CASSRGTGRAETLYF	100	0.00102781		CSTDRDWVFYEQYF	160	0.00177177		CASSQDRDSPYEQYF	87	0.000949896
CASSRGLNQDTQYF	58	0.000995751		CSADLFNQGTQYF	106	0.000867527		CASSQDRGQGMRRNTLYF	80	0.000997236		CASSQENTSYF	77	0.00096102		CTRSAPNSNERLF	108	0.00102053		CTRSAGLGRNAEQF	57	0.000865084		CANMSQGRTLYCTCSAGTANTEVF	76	0.00114501		CSGLEYEQYF	100	0.00102781		CANMSQGRTLYCTCSAAGTNYAEQF	159	0.0017607		CGAVWGGGNQNTLYF	86	0.000938977
CARSLDSSYNSPLYF	58	0.000995751		CASSLPGWGGEDTQYF	106	0.000867527		CASSRDRGNNQAQRF	80	0.000997236		CSAGQANSDYTF	77	0.00096102		CANMSQGRTLYCTCSATPRDTQYF	108	0.00102053		CASGQGTGGERLF	57	0.000865084		CASSQARGTGQLYF	76	0.00114501		CSASGTGYAEQF	100	0.00102781		CASTDDQNTLYF	157	0.00173855		CSSGDTQYF	86	0.000938977
CASSQEDRGPGVETLYF	58	0.000995751		CASPLPGGEGNQAPLF	106	0.000867527		CASGDDDANSDYTF	80	0.000997236		CSAGWGGYAEQF	77	0.00096102		CSAVGSQNTLCF	107	0.00101108		CSARGNNQAPLF	56	0.000849907		CTRSARTGGTEVF	76	0.00114501		CSARGWGGYAEQF	99	0.00101753		CASSQDTISNERLLF	156	0.00172747		CTRSVGGRYAEQF	86	0.000938977
CSWDSNQARHF	58	0.000995751		CASSPRDVSYEQYF	105	0.000859343		CSAERGCEQYF	80	0.000997236		CASSGGASAETLYF	76	0.000948539		CSADLGGSYERYF	107	0.00101108		CSAGTGGQDTQYF	56	0.000849907		CAWSPRDGVSAETLYF	76	0.00114501		CASSLGTGQLYF	99	0.00101753		CASGDPWGSSQNALYF	156	0.00172747		CSAAWGGEQCF	86	0.000938977
CASSQEGQYAERF	58	0.000995751		CSAAVTGGPYEQYF	105	0.000859343		CASPDRESQNTLYF	80	0.000997236		CSPPRATGQPYF	76	0.000948539		CSADPGTGTYEQCF	107	0.00101108		CSALGRAREQYF	56	0.000849907		CASSPDWGVYAEQF	76	0.00114501		CSADKSYTSPLYF	99	0.00101753		CSTDPRNQDTQYF	155	0.0017164		CRPAGRQNTLYF	86	0.000938977
CSDSRNTLYF	58	0.000995751		CAGGETGGSYEQYF	105	0.000859343		CASRAGLEQYF	79	0.00098477		CASSPTNSDYTF	76	0.000948539		CASSWRGQDTQYF	107	0.00101108		CSAAGNYAEQF	56	0.000849907		CRRGQNALYF	75	0.00112994		CSAEGGRAEQSF	99	0.00101753		CASSGTGGDTLYF	155	0.0017164		CSRGGHNTLYF	86	0.000938977
CASSPRLGANQDTQYF	57	0.000978583		CASSLPGGRGTGQLYF	105	0.000859343		CSSSQVGQNYAEQF	79	0.00098477		CASSEGTTNEGLF	76	0.000948539		CRTGDSGDTLYF	107	0.00101108		CGADEGWYAEQF	56	0.000849907		CASSQGDWSYAERF	75	0.00112994		CSEDYNSPLHF	99	0.00101753		CASSARDKGNYAEQF	155	0.0017164		CASSQGVDTEVF	86	0.000938977
CSGTGGGTEVSF	57	0.000978583		CRLRDSNERLF	105	0.000859343		CASGGGYAEQF	79	0.00098477		CSAGDSGNTPYF	76	0.000948539		CASNRGYAEQF	107	0.00101108		CAFRGALEQYF	56	0.000849907		CSASGGATGQLYF	75	0.00112994		CGAAQGQNTLYF	99	0.00101753		CSADNTAGNTF	155	0.0017164		CSARIGEPETLYF	86	0.000938977
CASRDWGNYAKQF	57	0.000978583		CNAVGYEQYF	105	0.000859343		CASSQDWGTYAEQF	79	0.00098477		CASSQDQGRAKVF	76	0.000948539		CASGGGLGDNQDTQYF	107	0.00101108		CTRSADPWGTSAETLYF	56	0.000849907		CASSLPLGNYAEQF	75	0.00112994		CTSSAPGTGVNQDTQYF	99	0.00101753		CSAGPRNQDTQYF	154	0.00170533		CSADLGYEQHF	86	0.000938977
CTRSAGQNSGNTLYF	57	0.000978583		CASGGRGTNTGQLYF	105	0.000859343		CASSQDGQGDAGQLYF	79	0.00098477		CVSSPTGGSYEQYF	76	0.000948539		CASSVGTGGAEQYF	107	0.00101108		CSVLGGAREQYF	56	0.000849907		CANMSQGRTLYCTCSAGGGHYAEQF	75	0.00112994		CAGSQAPGQKDTQYF	99	0.00101753		CASSQRYAERF	154	0.00170533		CSALTSSQNALYF	86	0.000938977
CSARQGSYEQYF	57	0.000978583		CASGEAGAYERYF	105	0.000859343		CASSLTGGQDTQYF	79	0.00098477		CSAGTGDGQNTLYF	76	0.000948539		CASSRTGSSDYTF	107	0.00101108		CTRSASSGNTLYF	56	0.000849907		CASSLSRGDWVYAGQF	75	0.00112994		CSAGAGPEVF	99	0.00101753		CSAVDINTRQLYF	153	0.00169425		CGADRAGGEQYF	86	0.000938977
CASRDGGNYAEQF	57	0.000978583		CAGSNPQASGNTLYF	105	0.000859343		CASSLFKGQNTLYF	79	0.00098477		CSAGGDTEVSF	76	0.000948539		CAGSQDISAETLYF	107	0.00101108		CTSSPGQGYEQYF	56	0.000849907		CGADRGQDTQYF	75	0.00112994		CSADRQGHSLYF	99	0.00101753		CSATGQSNSPLYF	153	0.00169425		CSPRGGQGAQNTLYF	85	0.000928059
CSAWRYEQYF	57	0.000978583		CASGNTEVLF	105	0.000859343		CASSRDRGRAGTLYF	79	0.00098477		CASRDDANSDYIF	76	0.000948539		CSAEGTASAETLHF	106	0.00100163		CSGGRGSYEQYF	56	0.000849907		CSAGVFSQNTLYF	74	0.00111488		CANMSQGRTLYCTCSAELGGDTQYF	99	0.00101753		CASTDNQNALYF	152	0.00168318		CANMSQGRTLYCTCSATGTGDTQYF	85	0.000928059
CSGGQIYTEQF	57	0.000978583		CASSSDNYEQYF	105	0.000859343		CGAVMGDTQYF	79	0.00098477		CSARQANSDHTF	76	0.000948539		CTGSAGQNTEVF	106	0.00100163		CSAQYNPPLYF	56	0.000849907		CASSLWTGGGLSAETLYF	74	0.00111488		CSAPGLGGSYEQCF	99	0.00101753		CSGGTGRAGQF	152	0.00168318		CAWSLDSSNERLF	85	0.000928059
CSAAGEQYF	57	0.000978583		CASSPDRGRDTGQPYF	105	0.000859343		CASSGMGGQDTQYF	79	0.00098477		CSGTGGGNTLHF	76	0.000948539		CSEQGSGRLYF	106	0.00100163		CSADRRNSVETLYF	56	0.000849907		CSAAREGTQYF	74	0.00111488		CSSRVQKDAQYF	98	0.00100725		CSGRPGHQDAQYF	152	0.00168318		CSVGHSAETPYF	85	0.000928059
CASGRDSSYEQYF	57	0.000978583		CASSLSGWGGEGTQYF	105	0.000859343		CAWSLGRNAEVF	79	0.00098477		CASSQDEGNQGTQYF	76	0.000948539		CGAATGVNYAEQF	106	0.00100163		CASSQEGQGAGNALYF	56	0.000849907		CSAVSGGGQSTLYF	74	0.00111488		CSQDLGTEVSF	98	0.00100725		CGADRAAPLF	152	0.00168318		CSANWENQDTRYF	84	0.000917141
CASSQQTGADTGQLYF	57	0.000978583		CASGDRRGGTEVF	105	0.000859343		CTSGQGRGTGQLYF	79	0.00098477		CASRDDANSNYTF	76	0.000948539		CGAGLDYAEQF	106	0.00100163		CSGTGVAERF	56	0.000849907		CASGPPWSDAEQF	73	0.00109981		CSPRGGTDQDTQYF	98	0.00100725		CSAGGASSDYTF	152	0.00168318		CTRSADPGGGYEQYF	84	0.000917141
CASSHGTGDYAGQF	57	0.000978583		CVSTDRERTEVSF	105	0.000859343		CASSGMGDRDTQYF	79	0.00098477		CNAGGNTEVF	76	0.000948539		CASSRGGQSTLYF	106	0.00100163		CASSPGQGINERSF	56	0.000849907		CASSLSRGDRVYAEQF	73	0.00109981		CSAEAGGNQNALYF	98	0.00100725		CASSPRLVGSYEQYF	152	0.00168318		CTAGTVTEVF	84	0.000917141
CTRSATGENYAEQF	57	0.000978583		CASSPWGSNTGQLYF	104	0.000851158		CSRQGANQAQHF	79	0.00098477		CSADPGLNSPLYF	76	0.000948539		CAWSAGTGGGVETLYF	106	0.00100163		CGAEWDANTGQLYF	55	0.00083473		CASSQDRGQYAEQF	73	0.00109981		CSSRKGGGGEQYF	98	0.00100725		CANTRGVTEVF	151	0.00167211		CSADRGRDSDYAF	84	0.000917141
CASSPRTGIYEQYF	57	0.000978583		CGGHNYAEQF	104	0.000851158		CSSGPDSGNTLYF	79	0.00098477		CSAGGNIEVF	76	0.000948539		CSSRRSGSGAETLYF	106	0.00100163		CSADRGSYAEQF	55	0.00083473		CASSPTGGQDTQCF	73	0.00109981		CASSQERGATSNERLF	98	0.00100725		CASSPDWGGQDTQYF	151	0.00167211		CSADGGYERYF	84	0.000917141
CSADPKVSNERLF	57	0.000978583		CRLRDNDERLF	104	0.000851158		CASSPTGGAEQF	79	0.00098477		CGGDWGLYEQYF	76	0.000948539		CSVRDMEALYF	106	0.00100163		CASSQDTPGTGAETLYF	55	0.00083473		CASNPDRGQYAEQF	73	0.00109981		CSASSYDSPLYF	98	0.00100725		CSSGDNANTEDF	150	0.00166103		CSAGGGYELYF	84	0.000917141
CASSQDGGDSQNTLYF	57	0.000978583		CASSLRDTNSGNTLYF	104	0.000851158		CAWSRLGASHNTLYF	79	0.00098477		CTRSAGGDTEVF	76	0.000948539		CASSRDWGLNYAEQF	106	0.00100163		CTRSADRGFDTLYF	55	0.00083473		CSEDRISYEQYF	73	0.00109981		CSPRDPRGRAETLYF	98	0.00100725		CTSTRGVTEVF	150	0.00166103		CSSGGGYEQYF	84	0.000917141
CASSPTGTQNTLYF	57	0.000978583		CASGGAQGGSDYTF	104	0.000851158		CASSQDWGIHAEQF	78	0.000972305		CSAAISGNTPYF	75	0.000936059		CSARRGRGQDTQYF	106	0.00100163		CASGEGVNSDYAF	55	0.00083473		CAGSLSRGDWVYAEQF	73	0.00109981		CSANKSYNSPLYF	98	0.00100725		CSAGSQDTQYF	149	0.00164996		CSAGQNALYF	84	0.000917141
CGAGQGNYAEQF	57	0.000978583		CASSWTISERLF	104	0.000851158		CASSPSGEDYAEQF	78	0.000972305		CSADWGGYAEQSF	75	0.000936059		CSAGQNTEGF	106	0.00100163		CASGEGVNSAYTF	55	0.00083473		CTSSAVHNYEQYF	72	0.00108475		CSADPDWEYEQYF	97	0.000996976		CSWENTLYF	149	0.00164996		CASSQDRDSSYGQYF	84	0.000917141
CSADRAHEQYF	57	0.000978583		CASSGTGGVSAETLYF	104	0.000851158		CAGSPRDRGNSPLYF	78	0.000972305		CSGTGGGNALYF	75	0.000936059		CSADPGTGTHEQYF	106	0.00100163		CSAEWDANAGQLYF	55	0.00083473		CSVAANQDTQYF	72	0.00108475		CSADDRDQGTQYF	97	0.000996976		CASSGWGESEQF	149	0.00164996		CSAGGEQCF	83	0.000906222
CASRQRAEQSF	57	0.000978583		CASSQDTTNSDCTF	104	0.000851158		CASSSRPLYAERF	78	0.000972305		CTYSAERAGNTLYF	75	0.000936059		CSAVGAGKDTQYF	106	0.00100163		CRDSSHNSPLYF	55	0.00083473		CASGQGDWSYAEQF	72	0.00108475		CASSQRDWQGTQYF	97	0.000996976		CSSSGGYAEQF	148	0.00163889		CTRSAEMGGSYNSPLYF	83	0.000906222
CASRQGAEQF	56	0.000961415		CSASPGEQYF	103	0.000842974		CASGAGQGSTEVF	78	0.000972305		CSEGLGGRYAEQF	75	0.000936059		CGGPGGYAEQF	106	0.00100163		CAWSLAGGTRDTQYF	55	0.00083473		CSAGQGSGSTLYF	72	0.00108475		CASSQGTGRAEALYF	97	0.000996976		CASTDNQNTLCF	148	0.00163889		CSVDRRGNTEVF	83	0.000906222
CASSSDWGGSYEQYF	56	0.000961415		CASGGAGAYEQYF	103	0.000842974		CGGRDWGQDTQYF	78	0.000972305		CSAERGDTLYF	75	0.000936059		CASGGGWGSSYEQYF	106	0.00100163		CASSQERGEMGTGQLYF	55	0.00083473		CSAVPGGGQNTLYF	72	0.00108475		CSAEDRRNERLF	97	0.000996976		CTRSAGEGEQYF	147	0.00162781		CSAGISNDRLF	83	0.000906222
CASSQEGINQDTQYF	56	0.000961415		CTGSAAGTGGPYEQYF	103	0.000842974		CGAGVQNTLYF	78	0.000972305		CSADWGGYGQYF	75	0.000936059		CTRSAPGGDNQDTQYF	105	0.000992183		CRQGSGNALYF	55	0.00083473		CASSTGGLQSTLYF	72	0.00108475		CASSPGLGEQHF	97	0.000996976		CSPVGDGNTLYF	147	0.00162781		CSGANNSPLYF	83	0.000906222
CASSPGLGPYDTQYF	56	0.000961415		CAGSDGGVEQYF	103	0.000842974		CASGDARGQANTEVF	78	0.000972305		CSAATSGNTLYF	75	0.000936059		CGAALGDNQDTQYF	105	0.000992183		CRDSSYNPPLYF	55	0.00083473		CASSPDRDSDYTF	72	0.00108475		CSAEGGNTEVF	97	0.000996976		CASSPRLVSSYGQYF	147	0.00162781		CGAGGTNYAEQF	83	0.000906222
CSAFDWGSAETLCF	56	0.000961415		CGADSRANTEIF	103	0.000842974		CSADKGGQNTLYF	78	0.000972305		CTRSADWGGNSPLYF	75	0.000936059		CASRDRSNERLF	105	0.000992183		CASNPPGGANTGQLYF	55	0.00083473		CASSQARDTGQPYF	72	0.00108475		CSAGWGYEQYF	96	0.000986697		CSAEGGSYEQYF	146	0.00161674		CASSQGRGAEQF	83	0.000906222
CSSSGDPPLYF	56	0.000961415		CSAAGTGGAYEQYF	103	0.000842974		CSAGVQDTLYF	78	0.000972305		CSAPSAETPYF	75	0.000936059		CRTGGSGNTLYF	105	0.000992183		CSADDWGGAGTGQPYF	55	0.00083473		CASSPPWSDAEQSF	72	0.00108475		CTRSADWGYEQYF	96	0.000986697		CANSQRRGSNTEVF	146	0.00161674		CSAVLAETLYF	83	0.000906222
[truncated: 77,319 more rows]
