# Supplementary material for: Gut Microbiome Contributes to Liver Fibrosis Impact on T Cell Receptor Immune Repertoire
Source: Front Microbiol. 2020 Nov 27;11:571847. doi: 10.3389/fmicb.2020.571847 (PMC7729130; doi:10.3389/fmicb.2020.571847)
Supplement: Supplementary file 14 [file Table_14.XLSX]

## Sheet: CyTOF antibody information
	Target	Clone	Label	Staining	Source	Catalog
1	Ly6G/C(Gr1)	RB6-8C5	141Pr	Surface	Fluidigm	3141005B
2	CD11c	N418	142Nd	Surface	Fluidigm	3142003B
3	CD357 (GITR)	DTA1	143Nd	Surface	Fluidigm	3143019B
4	CD127	A7R34	144Nd	Surface	BioXcell	BE0065
5	CD69	H1.2F3	145Nd	Surface	Fluidigm	3145005B
6	F4/80	BM8	146Nd	Surface	Fluidigm	3146008B
7	CD4	RM4-5	147Sm	Surface	BioXcell	BE0003-1
8	CD11b (Mac-1)	M1/70	148Nd	Surface	Fluidigm	3148003B
9	CD160	7H1	149Sm	Surface	BioLegend	143002
10	CD25 (IL-2R)	3C7	150Nd	Surface	Fluidigm	3150002B
11	CD278/ICOS	C398.4A	151Eu	Surface	Fluidigm	3151020B
12	CD3	145-2C11	152Sm	Surface	BioXcell	BE0001-1
13	CD274 (PD-L1)	10F.9G2	153Eu	Surface	Fluidigm	3153016B
14	CD152 (CTLA-4)	UC10-4B9	154Sm	Surface/Intracellular	Fluidigm	3154008B
15	CD44	IM7	155Gd	Surface	BioXcell	BE0039
16	CD14	Sa14-2	156Gd	Surface	Fluidigm	3156009B
17	Foxp3	FJK-16s	158Gd	Intracellular	Fluidigm	3158003A
18	TCRgd	GL3	159Tb	Surface	Fluidigm	3159012B
19	CD62L (L-selectin)	MEL-14	160Gd	Surface	Fluidigm	3160008B
20	Tbet	4B10	161Dy	Intracellular	Fluidigm	3161014B
21	CD366 (Tim-3)	RMT3-23	162Dy	Surface	Fluidigm	3162029B
22	BCL-6	K112-91	163Dy	Intracellular	Fluidigm	3163012B
23	PD-1	J43	165Ho	Surface	BioXcell	BE0033-2
24	CD150 (SLAM, IPO-3)	TC15-12F12.2	167Er	Surface	Fluidigm	3167004B
25	LAP (TGFbeta)	TW7-16B4	164Dy	Surface	Fluidigm	3164014B
26	BTLA	6A6	166Er	Surface	BioXcell	BE0132
27	CD8	53-6.7	168Er	Surface	BioXcell	BE0004-1
28	TCRb	H57-597	169Tm	Surface	Fluidigm	3169002B
29	CD161 (NK1.1)	PK136	170Er	Surface	Fluidigm	3170002B
30	CD80 (B7-1)	16-10A1	171Yb	Surface	Fluidigm	3171008B
31	CD86	GL1	172Yb	Surface	Fluidigm	3172016B
32	CD117 (ckit)	2B8	173Yb	Surface	Fluidigm	3173004B
33	CD223 (LAG-3)	C9B7W	174Yb	Surface	Fluidigm	3174019B
34	CD38	90	175Lu	Surface	Fluidigm	3175014B
35	B220	RA3.3A1/6.1 (TIB-146)	176Yb	Surface	BioXcell	BE0067
36	I-A/I-E (MHC class II)	M5/114.15.2	209Bi	Surface	Fluidigm	3209006B
37	CD45	30-F11	89Y	Surface	Fluidigm	3089005B
38	KLRG1	2F1	194Pt	Surface	BioXcell	BE0201
